# Supplementary material for: How inter-state amity and animosity complement migration networks to drive refugee flows: A multi-layer network analysis, 1991–2016
Source: PLoS One. 2021 Jan 27;16(1):e0245712. doi: 10.1371/journal.pone.0245712 (PMC7840044; doi:10.1371/journal.pone.0245712)
Supplement: S1 File — (ZIP) [file pone.0245712.s001.zip]

Archive with 7 entries (7 files):
- S1_File/Code.R
- S1_File/Data_1.csv
- S1_File/Data_2.csv
- S1_File/Data_3.csv
- S1_File/Data_4.csv
- S1_File/Data_5.csv
- S1_File/Data_for_correlation network.csv
