# Supplementary material for: How inter-state amity and animosity complement migration networks to drive refugee flows: A multi-layer network analysis, 1991–2016
Source: PLoS One. 2021 Jan 27;16(1):e0245712. doi: 10.1371/journal.pone.0245712 (PMC7840044; doi:10.1371/journal.pone.0245712)
Supplement: S1 File — (ZIP) [file pone.0245712.s001.zip › S1_File/Data_1.csv]

ccode1	ccode2	state.destination.name	state.destination.abb	state.origin.name	state.origin.abb	dyad.id	trade.2011	trade.2012	trade.2013	trade.2014	ref2016.flow	ref2015.flow	ref2014.flow	ref2013.flow	ref2012.flow	ref2011.flow	ref2010.flow	alliance.defense.2016	alliance.defense.2015	alliance.defense.2014	alliance.defense.2013	alliance.defense.2012	alliance.defense.2011	riv.strategic.2010	rivalry.strategic.positional.2010	rivalry.strategic.spatial.2010	rivalry.strategic.ideological.2010	rivalry.strategic.interv.2010	contiguity	contiguity.any	min.distance	immigrant.population.1960	immigrant.population.1970	immigrant.population.1980	immigrant.population.1990	immigrant.population.2000	immigrant.population.2010	pts.2015.gradient	pts.2014.gradient	pts.2013.gradient	pts.2012.gradient	pts.2011.gradient	gdppc.2015.gradient	gdppc.2014.gradient	gdppc.2013.gradient	gdppc.2012.gradient	gdppc.2011.gradient	polyarchy.additive.2016.gradient	polyarchy.additive.2015.gradient
2	20	Canada	CAN	United States of America	USA	220	320693	328719.09	338233	346062.59	0	0	236	406	661	747	618	1	1	1	1	1	1	0	0	0	0	0	1	1	0	276126	291996	313920	325306	270708	291652	-1	-1	-1	-2	-2	-1530.000202	-662.517142	-588.1754705	-758.6730677	-319.5690719	0.062853244	-0.005253746
2	130	Ecuador	ECU	United States of America	USA	2130	10033.9	9896.2998	11973.7	10857.036	0	0	0	0	3	0	0	1	1	1	1	1	1	0	0	0	0	0	0	0	2631.270175	2560	4765	7416	8553	10824	36695	0	0	0	-1	-1	-46271.51974	-45288.30822	-44630.19729	-44340.83808	-43831.33596	-0.274237784	-0.133183676
2	160	Argentina	ARG	United States of America	USA	2160	4732.3999	4577.6001	4877.2002	4243.4355	0	0	0	1	0	0	0	1	1	1	1	1	1	0	0	0	0	0	0	0	5417.314806	7932	8686	9922	10199	10338	0	0	1	0	-2	-1	-41136.40494	-40392.97106	-39230.25958	-38922.89329	-37994.44058	-0.181384546	-0.057094867
2	220	France	FRN	United States of America	USA	2220	40776.301	42491.801	46363.199	47149.098	1	0	0	0	0	0	0	1	1	1	1	1	1	0	0	0	0	0	0	0	4587.259851	48713	4871	27394	37519	82181	44919	0	0	-1	-1	-1	-9935.665219	-9382.620072	-8673.028484	-8253.975138	-7423.130258	0.083860286	0.018045571
2	225	Switzerland	SWZ	United States of America	USA	2225	24932	26270	28870.5	31480.086	0	0	0	0	0	0	0	0	0	0	0	0	0	0	0	0	0	0	0	0	5418.096477	12068	12313	12309	11293	14729	24437	-1	-1	-1	-2	-2	23943.98909	25072.26531	25286.80799	25285.87939	26006.59007	0.089069445	0.004655618
2	255	Germany	GMY	United States of America	USA	2255	100408.3	110611.8	116924.7	123181.04	0	0	0	0	4	3	45	1	1	1	1	1	1	0	0	0	0	0	0	0	#N/A	17115	49707	90487	76471	114932	159326	-1	-1	-1	-2	-2	-6377.98381	-5850.198195	-5584.111384	-5219.263594	-4646.824496	-0.269398414	-0.011144542
2	305	Austria	AUS	United States of America	USA	2305	9716	9695.0996	10144.6	10750.094	2	0	1	0	0	0	0	0	0	0	0	0	0	0	0	0	0	0	0	0	5592.774158	21615	18092	10639	8954	8643	9633	0	-1	-1	-2	-2	-4034.268393	-3043.744858	-2215.458133	-1535.10258	-966.1595964	-0.209007111	-0.014679682
2	310	Hungary	HUN	United States of America	USA	2310	2999.6001	3281.6001	3840.5	5261.6943	0	1	0	0	0	0	0	1	1	1	1	1	1	0	0	0	0	0	0	0	6024.381971	2283	5128	4644	4022	3822	4168	-1	-1	0	-2	-2	-37118.93728	-36685.18837	-36481.47312	-36336.44916	-35484.80935	-0.307863802	-0.082532639
2	380	Sweden	SWD	United States of America	USA	2380	11801.7	10490.7	9440.7002	10219.895	0	6	1	4	0	0	0	0	0	0	0	0	0	0	0	0	0	0	0	0	4420.089199	10719	12412	11941	16162	14258	16285	-1	-1	-1	-2	-2	3525.570176	2834.320503	2781.599967	3038.697881	4286.963399	-0.115170989	0.011581556
2	385	Norway	NOR	United States of America	USA	2385	8562.7998	6754.2002	5709.2002	5359.1904	0	0	0	0	0	1	0	1	1	1	1	1	1	0	0	0	0	0	0	0	4185.386616	8549	11802	16901	16046	15273	21416	-1	-1	-1	-2	-2	37952.74831	38352.37351	38452.78419	39103.71247	38580.04762	-0.051366945	0.003716395
2	390	Denmark	DEN	United States of America	USA	2390	6909.5	6894.2998	6627.7002	7516.5449	0	0	0	0	0	0	0	1	1	1	1	1	1	0	0	0	0	0	0	0	5059.452293	4590	6110	6521	7103	8195	11210	-1	-1	-1	-2	-2	8362.479009	8743.000316	8846.331355	9006.367724	9800.575451	0.003308779	0.003224283
2	365	Russia	RUS	United States of America	USA	2365	35511.398	30138	27732.199	23691.875	0	0	0	1	1	0	1	0	0	0	0	0	0	1	1	0	0	0	2	1	80.57830172	0	0	0	0	22	0	1	2	2	1	1	-40493.47394	-39234.03047	-38325.79906	-37987.76242	-37653.27518	-0.623628459	-0.421837943
2	900	Australia	AUL	United States of America	USA	2900	10559.9	9851.6	9581.8	10669.97	5	2	5	0	1	0	0	1	1	1	1	1	1	0	0	0	0	0	0	0	7252.239169	0	3	7	8	6	0	0	0	-1	-2	-2	3050.381	3512.748	3762.086	3840.721	3572.119	0.1410933	-0.00480748
2	200	United Kingdom	UKG	United States of America	USA	2200	52156.7	55975.6	53690	54048.51	6	13	5	3	8	2	0	1	1	1	1	1	1	0	0	0	0	0	0	0	4121.885529	0	2	4	4	3	0	-1	-1	-1	-2	-2	-10455.45	-10107.73	-10233.53	-10256.07	-9787.915	0.05268535	-0.007723768
2	210	Netherlands	NTH	United States of America	USA	2210	24093.4	22937.7	19938.9	20807.18	0	0	0	0	0	0	0	1	1	1	1	1	1	0	0	0	0	0	0	0	4996.947422	0	0	0	0	0	0	-1	-1	-1	-2	-2	-379.8938	-227.5079	31.33632	734.7951	2165.803	0.03981222	-0.008463068
2	31	Bahamas	BHM	United States of America	USA	231	806.29999	587.79999	620	542.04773	0	0	0	0	0	0	0	1	1	1	1	1	1	0	0	0	0	0	4	1	105.6785239	3307	6721	3758	4488	4989	3972	1	0	0	-1	-1	-30954.19653	-29421.32297	-28227.21904	-27451.19002	-27073.61235	0	-0.951373582
2	42	Dominican Republic	DOM	United States of America	USA	242	4304.2002	4481	4382.3999	4518.897	0	0	0	0	0	0	0	1	1	1	1	1	1	0	0	0	0	0	0	0	1070.436661	2817	4755	6471	8575	11114	13608	1	1	1	0	0	-45085.37083	-44534.04535	-44116.01909	-43850.21775	-43227.01918	-0.265156782	-0.134022113
2	51	Jamaica	JAM	United States of America	USA	251	619.90002	556.09998	453.39999	285.12756	0	0	0	0	0	0	0	1	1	1	1	1	1	0	0	0	0	0	0	0	782.9169721	1918	3939	2544	4335	6169	6549	1	1	1	0	0	-46758.00721	-45878.42375	-45108.09871	-44654.14818	-43898.84424	0	-0.026030973
2	52	Trinidad and Tobago	TRI	United States of America	USA	252	8512.5996	8585.7002	6852.3999	5992.2124	0	0	0	0	0	0	0	1	1	1	1	1	1	0	0	0	0	0	0	0	2544.865132	1379	1635	2495	2422	3561	2880	0	0	0	-1	0	-34942.03487	-33865.07665	-32902.60099	-32800.36631	-32223.32144	-0.561391266	-0.067448527
2	70	Mexico	MEX	United States of America	USA	270	265392.59	280024.5	283059.41	294157.47	0	0	0	0	0	0	0	1	1	1	1	1	1	0	0	0	0	0	1	1	0	99121	98764	160890	201431	350626	509251	3	2	2	1	2	-42127.46895	-41325.18208	-40623.09401	-40162.09428	-39688.75115	-0.547305161	-0.106118226
2	91	Honduras	HON	United States of America	USA	291	4691.8999	4854.8999	4758.3999	4643.1958	0	0	0	0	0	0	0	1	1	1	1	1	1	0	0	0	0	0	0	0	1080.24352	1680	813	1092	2445	4946	4214	0	1	1	-1	-1	-49325.02013	-48464.22729	-47714.2039	-47282.73112	-46631.74435	-0.362848493	-0.214565639
2	92	El Salvador	SAL	United States of America	USA	292	2557.8999	2670.3999	2516.5	2395.4641	0	0	0	0	0	0	0	1	1	1	1	1	1	0	0	0	0	0	0	0	1429.256979	2103	2023	3496	4553	4069	5180	-1	-1	1	-2	-1	-47784.95758	-46955.34964	-46211.06682	-45807.89577	-45159.19986	-0.399956377	-0.100634192
2	95	Panama	PAN	United States of America	USA	295	409.79999	566.29999	468.29999	400.34088	0	0	0	0	0	0	0	1	1	1	1	1	1	0	0	0	0	0	0	0	1722.874743	5840	8500	4146	4375	5303	7542	-1	-1	0	-1	-2	-40887.12836	-40402.11523	-40046.98286	-40047.87263	-39993.70038	0	-0.065208511
2	101	Venezuela	VEN	United States of America	USA	2101	43862.801	39343.5	32477.801	30219.105	0	0	0	0	0	0	0	1	1	1	1	1	1	0	0	0	0	0	0	0	1740.008538	5157	10918	11867	11652	10169	9125	1	1	1	0	0	0	-36977.5421	-35436.66568	-34966.34588	-34833.86194	-0.619833551	-0.330829888
2	115	Suriname	SUR	United States of America	USA	2115	346.39999	319.20001	330.70001	452.54892	0	0	0	0	0	0	0	1	1	1	1	1	1	0	0	0	0	0	0	0	3276.406181	47	63	66	133	253	350	0	-1	0	-2	0	-42523.18175	-41505.15304	-40804.32984	-40513.50905	-39989.63198	-0.425286633	-0.039155246
2	135	Peru	PER	United States of America	USA	2135	6536.6001	6679.8999	8413.7002	6079.333	0	0	0	0	0	0	0	1	1	1	1	1	1	0	0	0	0	0	0	0	2845.444876	5445	6396	6995	5906	4829	4026	0	1	1	0	-1	-45703.51763	-44905.19084	-44176.98219	-43961.93079	-43505.12269	-0.19311699	-0.054475859
2	140	Brazil	BRA	United States of America	USA	2140	32472.1	33227.199	28612.6	30336.564	0	0	0	0	0	0	0	1	1	1	1	1	1	0	0	0	0	0	0	0	2833.946588	12784	12580	13697	11727	13954	14034	2	2	2	1	1	-40426.1741	-38976.65288	-38145.21946	-37916.1112	-37321.11625	-0.265947823	-0.011477561
2	145	Bolivia	BOL	United States of America	USA	2145	916.70001	1658.7	1298.6	1934.1827	0	0	0	0	0	0	0	1	1	1	1	1	1	0	0	0	0	0	0	0	4159.547627	1065	2056	2839	2540	3285	5392	-1	-1	0	-1	-1	-49245.29959	-48410.45875	-47709.93041	-47358.76521	-46723.6512	-0.353023553	-0.143598452
2	150	Paraguay	PAR	United States of America	USA	2150	118.7	204.7	291.29999	196.22057	0	0	0	0	0	0	0	1	1	1	1	1	1	0	0	0	0	0	0	0	5355.281607	288	860	1022	1482	1771	1629	-1	0	1	-2	-1	-47815.20459	-46965.80147	-46300.92711	-46245.4066	-45453.98199	-0.314490246	-0.140296103
2	155	Chile	CHL	United States of America	USA	2155	9728.2002	10096.5	11193.2	9491.0283	0	0	0	0	0	0	0	1	1	1	1	1	1	0	0	0	0	0	0	0	4868.474579	2987	3567	4660	5625	7874	13285	0	0	0	-1	-1	-36977.55987	-36247.98795	-35577.34814	-35517.49325	-35389.65187	-0.160476173	-0.025917987
2	205	Ireland	IRE	United States of America	USA	2205	39356.102	33436.398	31712.9	33982.461	0	0	0	0	0	0	0	0	0	0	0	0	0	0	0	0	0	0	0	0	4034.599531	6554	10586	15938	15621	24104	36802	-1	-1	-1	-2	-2	13611.61648	1241.234576	-1829.925926	-1774.275532	-429.3980986	-0.157854253	-0.01083946
2	211	Belgium	BEL	United States of America	USA	2211	17807.801	17701.199	19425.6	20904.738	0	0	0	0	0	0	0	1	1	1	1	1	1	0	0	0	0	0	0	0	4958.979055	3520	12938	12209	11746	12317	15506	-1	-1	-1	-2	-2	-6456.626967	-6141.958807	-5890.946446	-5184.848202	-4216.764595	0.112470556	-0.008411823
2	212	Luxembourg	LUX	United States of America	USA	2212	515.40002	565.40002	668.90002	755.5047	0	0	0	0	0	2	0	1	1	1	1	1	1	0	0	0	0	0	0	0	5666.674604	475	607	596	1033	1089	1308	0	0	-1	0	0	55397.89299	55125.14283	53564.7468	52181.13983	55352.55129	0	-0.951373582
2	235	Portugal	POR	United States of America	USA	2235	2677.7	2706.2	2941.3999	3210.6997	0	0	0	0	0	0	0	1	1	1	1	1	1	0	0	0	0	0	0	0	2984.815818	322	841	2197	5422	6700	10295	-1	-1	0	-2	-1	-29668.91741	-29192.99918	-28712.13597	-28126.65716	-26613.98843	-0.402489375	0.00033542
2	290	Poland	POL	United States of America	USA	2290	4529.2002	4787.2998	5083.2002	5177.9321	0	0	0	0	0	0	0	1	1	1	1	1	1	0	0	0	0	0	0	0	5537.423131	92	79	2875	5639	9604	8978	-1	-1	-1	-2	-2	-36982.90366	-36637.6318	-36309.39473	-36044.17512	-35550.30113	-0.191839041	-0.009837225
2	316	Czech Republic	CZR	United States of America	USA	2316	3452.8999	4042.5	4048.5	4338.9116	0	0	0	0	0	0	0	1	1	1	1	1	1	0	0	0	0	0	0	0	5600.650484	71	79	87	613	2117	2219	-1	-1	-1	-2	-2	-30413.48934	-30384.12072	-30114.74907	-29551.44676	-28656.24795	0.237353373	-0.010735633
2	317	Slovakia	SLO	United States of America	USA	2317	1426.1	1812.9	1811.4	2099.3015	0	0	0	0	0	0	0	1	1	1	1	1	1	0	0	0	0	0	0	0	5997.027498	28	31	34	106	828	2174	0	-1	-1	-2	-2	-32994.06255	-32754.58909	-32401.79605	-32180.49932	-31727.16021	0	-0.036689242
2	325	Italy	ITA	United States of America	USA	2325	35093.199	38151.5	40035.301	42105.082	0	0	0	0	0	0	0	1	1	1	1	1	1	0	0	0	0	0	0	0	5505.471919	2756	133755	115807	60379	26837	19551	0	0	0	-2	-1	-17748.81987	-17117.09076	-16052.17303	-14593.78565	-12778.50542	-0.150654453	-0.025482231
2	338	Malta	MLT	United States of America	USA	2338	253.39999	264.70001	216.8	173.24126	0	0	0	0	0	0	0	0	0	0	0	0	0	0	0	0	0	0	0	0	6646.063839	52	496	292	257	364	692	-1	-1	-1	-2	-2	-27317.1379	-27575.19382	-27352.53429	-27657.1914	-27393.37171	0	-0.951373582
2	339	Albania	ALB	United States of America	USA	2339	28	9.5897789	23.4	69.057823	0	0	0	0	0	0	0	1	1	1	1	1	1	0	0	0	0	0	0	0	6557.17817	10	11	13	14	16	0	1	0	0	-2	-1	-47094.97725	-46315.25774	-45611.50228	-45204.01534	-44564.10601	-0.502084003	-0.187859465
2	343	Macedonia	MAC	United States of America	USA	2343	55.099998	89.900002	64.199997	167.00417	0	0	0	0	0	0	0	0	0	0	0	0	0	0	0	0	0	0	0	0	6666.093513	447	455	814	1005	1167	0	1	0	0	-1	-1	-46544.22936	-45807.32261	-45182.25995	-44849.87896	-44114.66293	-0.009338536	-0.240106381
2	344	Croatia	CRO	United States of America	USA	2344	458.5	463.29999	430.89999	462.44504	0	0	0	0	0	0	0	1	1	1	1	1	1	0	0	0	0	0	0	0	5968.80968	2483	2524	4519	1207	945	1033	-1	-1	-1	-2	-2	-37762.39739	-37188.62898	-36408.62832	-35840.81316	-34871.95189	0.198566392	-0.032201453
2	349	Slovenia	SLV	United States of America	USA	2349	564	580	599	699.69061	0	0	0	0	0	0	0	1	1	1	1	1	1	0	0	0	0	0	0	0	5913.048839	723	735	1316	732	435	0	-1	-1	-1	-2	-2	-27856.77296	-27467.42996	-27359.73227	-26620.25123	-25232.66687	-0.336908857	-0.007353727
2	355	Bulgaria	BUL	United States of America	USA	2355	433.60001	520.20001	549.09998	605.19702	0	0	0	0	0	0	0	1	1	1	1	1	1	0	0	0	0	0	0	0	6641.14088	119	124	127	126	584	0	0	0	0	-2	-1	-44026.04026	-43428.19877	-42778.49429	-42419.02154	-41755.60507	-0.190779032	-0.068049437
2	360	Romania	ROM	United States of America	USA	2360	1502.3	1689.3	1780	2105.6516	0	0	0	0	0	0	0	1	1	1	1	1	1	0	0	0	0	0	0	0	6362.445449	15	13	9	6	1468	1450	0	0	0	-1	-1	-42099.19299	-41569.2319	-41089.52439	-40962.83574	-40348.30839	-0.368952578	-0.084053746
2	366	Estonia	EST	United States of America	USA	2366	997.20001	521.79999	435.70001	562.51477	0	0	0	0	0	0	0	1	1	1	1	1	1	0	0	0	0	0	0	0	5467.263129	0	0	0	0	193	0	-1	-1	-1	-2	0	-34034.59035	-33374.05703	-33108.43067	-32941.96059	-32975.21197	-0.227813614	0.004712279
2	367	Latvia	LAT	United States of America	USA	2367	374.60001	255.3	286.70001	274.57803	0	0	0	0	0	0	0	1	1	1	1	1	1	0	0	0	0	0	0	0	5642.816287	0	0	0	0	455	1956	-1	0	-1	-2	0	-37310.19543	-36895.47334	-36520.63121	-36577.28198	-36520.05689	-0.034418859	-0.018046484
2	368	Lithuania	LIT	United States of America	USA	2368	1093.6	1225.1	1588	1093.8793	0	0	0	0	0	0	0	1	1	1	1	1	1	0	0	0	0	0	0	0	5803.578465	0	0	0	0	1030	649	-1	-1	-1	-2	-2	-36291.24379	-35790.30252	-35632.04353	-35795.71991	-35770.37463	-0.406045905	-0.024704409
2	369	Ukraine	UKR	United States of America	USA	2369	1530.8	1409.3	1085	934.02545	0	0	0	0	0	0	0	0	0	0	0	0	0	0	0	0	0	0	0	0	6212.676052	0	0	0	0	11	0	2	2	1	0	0	-48812.21511	-47603.83564	-46781.40537	-46327.41941	-45636.31802	-0.070503793	-0.344773744
2	372	Georgia	GRG	United States of America	USA	2372	185.2	238.39999	175.8	395.06052	0	0	0	0	0	0	0	0	0	0	0	0	0	0	0	0	0	0	0	0	7186.834526	0	0	0	0	0	1593	0	0	0	-1	-1	-47668.91602	-46876.0278	-46307.74824	-46011.48696	-45554.39173	-0.140083433	-0.081298354
2	373	Azerbaijan	AZE	United States of America	USA	2373	2472.3	1119.6	1166.5	1011.9035	0	0	0	0	0	0	0	0	0	0	0	0	0	0	0	0	0	0	0	0	7291.352343	0	0	0	0	0	0	1	1	1	0	0	-45521.03433	-44604.77072	-43863.16846	-43661.07881	-43003.81339	-0.33713544	-0.566330266
2	375	Finland	FIN	United States of America	USA	2375	4585.1001	5317.7002	4849.8999	4996.5581	0	0	0	0	0	0	0	0	0	0	0	0	0	0	0	0	0	0	0	0	4301.810697	4339	2369	856	2898	3464	4077	-1	-1	-1	-2	-2	-6423.676898	-5485.688898	-4223.120426	-3200.847049	-1600.952505	-0.188582374	-0.011240787
2	411	Equatorial Guinea	EQG	United States of America	USA	2411	1223.4	1746.5	928.79999	254.933	0	0	0	0	0	0	0	0	0	0	0	0	0	0	0	0	0	0	0	0	8587.411837	0	1	8	4	7	0	1	1	1	0	-1	-32204.79849	-28914.99634	-27324.16376	-25176.63535	-25653.95437	0	-0.523094301
2	433	Senegal	SEN	United States of America	USA	2433	7.3000002	17.700001	17.9	25.443022	0	0	0	0	0	0	0	0	0	0	0	0	0	0	0	0	0	0	0	0	5657.945069	34	22	23	43	42	759	0	0	0	0	0	-50595.5705	-49718.27316	-48943.00541	-48485.42903	-47790.9124	0	-0.074985556
2	435	Mauritania	MAA	United States of America	USA	2435	1.1	0.69999999	134.5	101.40446	0	0	0	0	0	0	0	0	0	0	0	0	0	0	0	0	0	0	0	0	5239.914761	3	4	7	106	118	187	1	1	0	0	0	0	-49389.56259	-48625.17015	-48208.99495	-47541.66563	-0.660993013	-0.285862671
2	436	Niger	NIR	United States of America	USA	2436	293.20001	83.300003	2.5	4.624495	0	0	0	0	0	0	0	0	0	0	0	0	0	0	0	0	0	0	0	0	7055.186998	1637	2209	2982	2134	455	0	2	0	1	-1	-1	-51254.23447	-50342.05423	-49566.37793	-49110.21057	-48429.53336	-0.670770894	-0.12158203
2	452	Ghana	GHA	United States of America	USA	2452	801.29999	304.89999	381.79999	271.33276	0	0	0	0	0	0	0	0	0	0	0	0	0	0	0	0	0	0	0	0	7120.520105	779	114	37	129	222	0	0	-1	0	-1	0	-49941.42061	-49057.07176	-48296.64377	-47911.20275	-47302.81173	-0.556621631	-0.103520399
2	471	Cameroon	CAO	United States of America	USA	2471	342.89999	320.20001	381.79999	184.38272	0	0	0	0	0	0	0	0	0	0	0	0	0	0	0	0	0	0	0	0	8293.096177	325	365	291	969	816	0	1	2	1	-1	-1	-50334.47641	-49464.40357	-48718.66076	-48293.25192	-47609.93064	0	-0.313377486
2	475	Nigeria	NIG	United States of America	USA	2475	34348.199	19523.4	11984.8	3842.0735	0	0	0	0	0	0	0	0	0	0	0	0	0	0	0	0	0	0	0	0	7478.448082	3740	6261	50147	17592	29497	0	3	2	2	1	1	-49103.24882	-48192.68324	-47492.58945	-47094.40094	-46423.50228	-0.474042829	-0.148672598
2	481	Gabon	GAB	United States of America	USA	2481	4659	1934.6	1142.9	801.31946	0	0	0	0	0	0	0	0	0	0	0	0	0	0	0	0	0	0	0	0	8872.33277	27	37	65	118	179	404	0	0	0	0	0	-40886.13053	-40160.20829	-39581.96629	-39450.52912	-39025.92163	-0.680956795	-0.262394904
2	482	Central African Republic	CEN	United States of America	USA	2482	6.0999999	4.0999999	2.7	1.3566279	0	0	0	0	0	0	0	0	0	0	0	0	0	0	0	0	0	0	0	0	8830.875501	1	0	1	238	74	0	2	3	3	0	1	-51345.90043	-50443.3995	-49654.47016	-49018.78298	-48321.98866	-0.646656462	-0.289252509
2	483	Chad	CHA	United States of America	USA	2483	3248.3	2714.5	2508.5	2328.5781	0	0	0	0	0	0	0	0	0	0	0	0	0	0	0	0	0	0	0	0	7632.04893	105	116	128	142	160	0	1	1	1	0	1	-50686.3799	-49761.90224	-49007.65395	-48567.78263	-47907.47999	-0.692726511	-0.388970488
2	490	Democratic Republic of the Congo	DRC	United States of America	USA	2490	623.09998	42.299999	78	154.41487	0	0	0	0	0	0	0	0	0	0	0	0	0	0	0	0	0	0	0	0	9316.808999	14435	7298	3929	2715	2223	0	2	3	3	2	2	-51253.55843	-50356.63927	-49590.01437	-49146.80645	-48452.66562	-0.69474321	-0.391178543
2	500	Uganda	UGA	United States of America	USA	2500	48.400002	36.700001	49.900002	45.886513	0	0	0	0	0	0	0	0	0	0	0	0	0	0	0	0	0	0	0	0	10348.39964	1150	1148	811	551	1019	1361	1	1	1	0	0	-50965.25655	-50066.69756	-49292.2291	-48833.44242	-48130.22336	-0.578801623	-0.33441232
2	501	Kenya	KEN	United States of America	USA	2501	397	404.60001	465	565.78412	0	0	0	0	0	0	0	0	0	0	0	0	0	0	0	0	0	0	0	0	10541.9027	225	3649	4444	5269	114	0	1	2	2	0	-1	-50504.60663	-49626.52135	-48867.99046	-48438.03477	-47750.05274	-0.690473148	-0.163537856
2	516	Burundi	BUI	United States of America	USA	2516	9.6999998	5	4.5	4.3727679	0	0	0	0	0	0	0	0	0	0	0	0	0	0	0	0	0	0	0	0	10689.96271	109	88	70	10	8	0	2	1	2	0	0	-51431.35376	-50505.43965	-49721.95617	-49264.19097	-48559.07415	-0.674652419	-0.531415011
2	520	Somalia	SOM	United States of America	USA	2520	1.1	1.1	1.3	0.53755403	0	0	0	0	0	0	0	0	0	0	0	0	0	0	0	0	0	0	0	0	10534.62592	87	54	81	80	39	0	2	3	2	2	2	0	0	0	0	0	-0.640048611	-0.603328615
2	522	Djibouti	DJI	United States of America	USA	2522	4.0999999	12.2	4	11.849456	0	0	0	0	0	0	0	0	0	0	0	0	0	0	0	0	0	0	0	0	10474.77593	7	13	26	41	52	0	0	0	1	0	0	-49987.75739	-49157.50449	-48440.21681	-48032.12484	-47374.17749	-0.669827944	-0.42923026
2	530	Ethiopia	ETH	United States of America	USA	2530	149.39999	189.39999	201.7	206.77324	0	0	0	0	0	0	0	0	0	0	0	0	0	0	0	0	0	0	0	0	9911.236264	113	107	113	119	125	0	2	2	1	1	1	-51151.7967	-50272.97804	-49518.63728	-49088.9536	-48404.42519	-0.679578481	-0.459313608
2	540	Angola	ANG	United States of America	USA	2540	13833	10030.2	8924.9004	5719.8296	0	0	0	0	0	0	0	0	0	0	0	0	0	0	0	0	0	0	0	0	9532.433461	35	14	6	6	10	0	1	2	1	0	0	-47484.91895	-46563.63247	-45836.20921	-45508.5577	-44868.96504	-0.69557834	-0.384126938
2	560	South Africa	SAF	United States of America	USA	2560	9713.0996	8861.2002	8663.2998	8307.585	0	0	0	0	0	0	0	0	0	0	0	0	0	0	0	0	0	0	0	0	11680.21847	2691	3786	4860	3296	7081	0	1	1	2	0	0	-44052.30715	-43117.0251	-42335.48338	-41934.34475	-41280.45646	0	-0.067954599
2	565	Namibia	NAM	United States of America	USA	2565	439.89999	233.10001	263.70001	256.18546	0	0	0	0	0	0	0	0	0	0	0	0	0	0	0	0	0	0	0	0	10486.43911	110	177	284	455	436	0	0	0	0	-1	-1	-45638.02754	-44896.71541	-44332.88711	-44045.43412	-43482.0353	-0.656911703	-0.068240023
2	571	Botswana	BOT	United States of America	USA	2571	294.29999	217	284	317.9675	0	0	0	0	0	0	0	0	0	0	0	0	0	0	0	0	0	0	0	0	11267.125	5	5	112	584	910	0	0	0	-1	0	0	-44557.94598	-43493.48909	-42792.02094	-42840.05623	-42285.81685	-0.642053983	-0.094636785
2	590	Mauritius	MAS	United States of America	USA	2590	260.60001	270.60001	347.60001	401.23471	0	0	0	0	0	0	0	0	0	0	0	0	0	0	0	0	0	0	0	0	13808.98964	65	67	71	89	103	160	0	0	0	0	0	-42169.1245	-41564.11785	-41092.60208	-40901.073	-40461.51183	-0.408539864	-0.043237547
2	591	Seychelles	SEY	United States of America	USA	2591	6.5	4.5999999	6	4.0842762	0	0	0	0	0	0	0	0	0	0	0	0	0	0	0	0	0	0	0	0	12228.27423	11	103	174	251	103	0	0	0	0	0	0	-38095.83715	-37348.16064	-36788.45043	-36847.27032	-36807.42074	-0.58771119	-0.160700652
2	600	Morocco	MOR	United States of America	USA	2600	1064.6	995.29999	1033.9	990.95404	0	0	0	0	0	0	0	0	0	0	0	0	0	0	0	0	0	0	0	0	5087.776996	216	69	39	33	30	0	1	1	1	0	0	-48398.51317	-47585.89881	-46834.54244	-46466.43162	-45807.01316	-0.647769725	-0.33070739
2	615	Algeria	ALG	United States of America	USA	2615	14912.5	10201.4	4960.5	4628.8765	0	0	0	0	0	0	0	0	0	0	0	0	0	0	0	0	0	0	0	0	5378.406312	141	55	43	34	27	0	1	1	0	-1	0	-46853.87089	-46030.3714	-45326.92282	-44901.31112	-44257.29608	-0.62270636	-0.320016646
2	616	Tunisia	TUN	United States of America	USA	2616	365.29999	759.29999	771.70001	521.19348	0	0	0	0	0	0	0	0	0	0	0	0	0	0	0	0	0	0	0	0	6170.776649	285	457	210	406	383	0	1	0	1	0	0	-47365.5857	-46450.44662	-45736.42495	-45351.77865	-44758.89717	-0.629704798	-0.087046742
2	620	Libya	LIB	United States of America	USA	2620	666.40002	2554.1001	2622.1001	224.80116	0	0	0	0	0	0	0	0	0	0	0	0	0	0	0	0	0	0	0	0	6640.654766	6646	1587	4034	5943	7115	0	3	3	2	1	2	0	0	0	0	-44265.52715	-0.674452069	-0.366227711
2	640	Turkey	TUR	United States of America	USA	2640	5464.7998	6605.2002	7018.1001	7359.3081	0	0	0	0	0	0	0	1	1	1	1	1	1	0	0	0	0	0	0	0	7048.049947	15782	13568	10097	12718	13575	15213	2	1	2	0	0	-40115.36009	-39481.97536	-38839.19609	-38629.93339	-37957.06786	-0.671208955	-0.275576162
2	645	Iraq	IRQ	United States of America	USA	2645	17364.9	19638	13544.2	13709.568	0	0	0	0	0	0	0	0	0	0	0	0	0	0	0	0	0	0	0	0	7841.339372	1975	1276	822	613	57	256	3	3	3	1	2	-46518.81302	-45596.54208	-44638.06244	-44331.18376	-44100.15718	-0.532537392	-0.264012127
2	651	Egypt	EGY	United States of America	USA	2651	2162.2	3104.8	1696.1	1410.4845	0	0	0	0	0	0	0	0	0	0	0	0	0	0	0	0	0	0	0	0	7716.93308	473	1684	3017	2599	6952	0	2	2	2	0	1	-48930.97895	-48073.85228	-47287.20409	-46822.37118	-46114.90667	-0.501038643	-0.586995993
2	660	Lebanon	LEB	United States of America	USA	2660	83.099998	84.699997	96.199997	72.242867	0	0	0	0	0	0	0	0	0	0	0	0	0	0	0	0	0	0	0	0	8199.686531	219	25	27	1135	3334	0	0	1	1	0	-1	-44592.57163	-43476.91812	-42380.88091	-41436.0235	-40332.6957	-0.446056461	-0.166261704
2	663	Jordan	JOR	United States of America	USA	2663	1090.6	1188	1226.9	1357.4391	0	0	0	0	0	0	0	0	0	0	0	0	0	0	0	0	0	0	0	0	8326.158371	1057	524	753	1090	2583	21532	1	1	1	0	0	-47662.02221	-46750.78555	-45976.3631	-45503.63215	-44765.81925	-0.598055808	-0.426864269
2	666	Israel	ISR	United States of America	USA	2666	23251.199	22344.801	22968.301	23050.627	0	0	0	0	0	0	0	0	0	0	0	0	0	0	0	0	0	0	0	0	8268.77104	2101	2496	2359	30705	70135	0	2	2	2	1	1	-18520.1	-17773.51817	-17378.55575	-17695.90586	-17150.50347	-0.264015766	-0.073897282
2	670	Saudi Arabia	SAU	United States of America	USA	2670	48759.898	57327.199	53098.199	47037.66	0	0	0	0	0	0	0	0	0	0	0	0	0	0	0	0	0	0	0	0	8457.862005	331	1866	9518	24798	26826	36258	2	1	1	0	1	-30325.25803	-29696.83737	-29188.36587	-28784.58192	-28652.94575	-0.698763911	-0.899533635
2	679	Yemen	YEM	United States of America	USA	2679	616.20001	98.800003	69.400002	41.204117	0	0	0	0	0	0	0	0	0	0	0	0	0	0	0	0	0	0	0	0	#N/A	1162	1439	1781	2205	2578	0	3	3	2	0	2	-50863.61471	-49623.99907	-48807.4791	-48371.05232	-47661.63867	-0.184018874	-0.499016007
2	690	Kuwait	KUW	United States of America	USA	2690	8010.1001	13346.1	12941.7	11436.954	0	0	0	0	0	0	0	0	0	0	0	0	0	0	0	0	0	0	0	0	8598.615454	163	1034	1277	4309	4069	0	1	0	0	-1	-1	-15749.48424	-14185.00797	-11967.45943	-10027.02421	-9711.791397	-0.570792396	-0.369375333
2	692	Bahrain	BAH	United States of America	USA	2692	547.5	733.29999	665.79999	965.15979	0	0	0	0	0	0	0	0	0	0	0	0	0	0	0	0	0	0	0	0	8981.11227	3	272	863	1170	3008	0	2	1	1	0	0	-29290.09445	-28757.60285	-28692.22402	-29084.20916	-28695.92425	0	-0.951373582
2	694	Qatar	QAT	United States of America	USA	2694	1278.1	1055.8	1412.8	1656.7653	0	0	0	0	0	0	0	0	0	0	0	0	0	0	0	0	0	0	0	0	8975.741566	210	134	402	1896	4982	0	0	-1	0	-2	-2	23048.55175	23499.28347	23849.64824	24196.70517	25674.08904	-0.687922672	-0.772362496
2	696	United Arab Emirates	UAE	United States of America	USA	2696	2508.2	2313.7	2381.5	2799.2976	0	0	0	0	0	0	0	0	0	0	0	0	0	0	0	0	0	0	0	0	8901.673852	8	245	2677	4966	8533	0	1	0	1	-1	-2	-12324.79081	-12542.89112	-12708.38163	-13582.04222	-14320.77182	0	-0.951373582
2	698	Oman	OMA	United States of America	USA	2698	2288.8	1422	1083.8	975.18011	0	0	0	0	0	0	0	0	0	0	0	0	0	0	0	0	0	0	0	0	8861.981161	167	240	558	1618	2382	0	0	0	1	-1	-1	-35672.12509	-34708.24112	-33003.08531	-31596.53595	-30708.69478	0	-0.563467669
2	700	Afghanistan	AFG	United States of America	USA	2700	20.6	0	40.799999	62.924492	0	0	0	0	0	0	0	0	0	0	0	0	0	0	0	0	0	0	0	0	7212.742103	14	17	35	92	146	0	3	2	3	1	2	-51018.3139	-50095.6964	-49298.40796	-48830.1568	-48187.77804	-0.671045607	-0.297038052
2	705	Kazakhstan	KZK	United States of America	USA	2705	1715.8	1606.1	1428.4	1444.4012	0	0	0	0	0	0	0	0	0	0	0	0	0	0	0	0	0	0	0	0	5397.123634	0	0	0	0	0	0	0	1	1	0	0	-41021.3894	-40082.29495	-39572.82243	-39557.34403	-39171.18984	0	-0.46680903
2	732	South Korea	ROK	United States of America	USA	2732	58580.5	60979.301	64990.898	69605.695	0	0	0	0	0	0	0	1	1	1	1	1	1	0	0	0	0	0	0	0	4333.346914	6204	2448	3711	4136	12142	34147	-1	0	-1	-1	-2	-26615.2629	-26248.51028	-26157.40309	-26267.03384	-25978.31366	-0.331086688	-0.062575963
2	740	Japan	JPN	United States of America	USA	2740	132442.2	150401.2	142148.5	133938.72	0	0	0	0	0	0	0	1	1	1	1	1	1	0	0	0	0	0	0	0	2806.692371	12491	21058	22256	41124	50202	52449	-1	0	-1	-1	-2	-4487.699332	-4208.93701	-3653.602032	-4180.38042	-4230.608913	-0.350794049	-0.044491918
2	770	Pakistan	PAK	United States of America	USA	2770	4023.5	3831.1001	3887.7	3672.3188	0	0	0	0	0	0	0	1	1	1	1	1	1	0	0	0	0	0	0	0	7240.118841	307	967	777	623	500	0	2	2	3	2	2	-50495.31301	-49613.5409	-48854.41156	-48417.55287	-47725.18858	-0.370095515	-0.265584066
2	771	Bangladesh	BNG	United States of America	USA	2771	5081.8999	5107.3999	5594.1001	5278.269	0	0	0	0	0	0	0	0	0	0	0	0	0	0	0	0	0	0	0	0	7820.566752	26	129	143	157	172	0	2	2	2	0	0	-50665.18453	-49803.69005	-49059.59063	-48639.10537	-47974.73961	-0.353394069	-0.320838717
2	780	Sri Lanka	SRI	United States of America	USA	2780	2183.7	2366.1001	2570	2674.5452	0	0	0	0	0	0	0	0	0	0	0	0	0	0	0	0	0	0	0	0	9896.475084	261	241	313	217	186	159	1	2	2	1	2	-48000.52608	-47223.76288	-46570.30639	-46195.15093	-45741.21813	-0.4192202	-0.14953167
2	800	Thailand	THI	United States of America	USA	2800	25746.1	27051.5	27091.6	27121.344	0	0	0	0	0	0	0	1	1	1	1	1	1	0	0	0	0	0	0	0	7593.598367	2327	3191	2601	2831	6980	11724	2	1	1	0	1	-45862.92845	-45092.10852	-44328.79809	-43992.76246	-43636.50817	-0.661170351	-0.642838479
2	820	Malaysia	MAL	United States of America	USA	2820	26485.301	26652	28025.6	30447.879	0	0	0	0	0	0	0	0	0	0	0	0	0	0	0	0	0	0	0	0	7633.053824	8	318	954	3063	5433	0	1	1	0	0	0	-40759.67595	-40215.61307	-39878.57851	-39722.46256	-39377.20713	-0.619090686	-0.353703441
2	830	Singapore	SIN	United States of America	USA	2830	19362.9	20455.1	18097.699	16463.486	0	0	0	0	0	0	0	0	0	0	0	0	0	0	0	0	0	0	0	0	9050.347775	575	178	588	1541	6893	10731	-1	-1	-1	-1	-1	217.0142429	713.0655548	526.3517157	-480.4524527	-334.8416625	0	-0.240256172
2	840	Philippines	PHI	United States of America	USA	2840	9479.7002	9910.0996	9617.7998	10160.347	0	0	0	0	0	0	0	1	1	1	1	1	1	0	0	0	0	0	0	0	6301.460594	1210	19673	12356	20469	36157	44788	1	1	2	1	1	-48998.19677	-48195.83433	-47519.5178	-47182.36721	-46585.44331	-0.571326212	-0.159855266
2	850	Indonesia	INS	United States of America	USA	2850	19991.699	18839.801	19808.699	19361.928	0	0	0	0	0	0	0	0	0	0	0	0	0	0	0	0	0	0	0	0	6987.740331	3311	2084	2124	2574	2300	0	1	1	1	0	0	-47804.00898	-47024.3853	-46370.55794	-46054.16696	-45500.04938	-0.673605616	-0.107716192
2	920	New Zealand	NEW	United States of America	USA	2920	3345	3623.5	3668.1001	3979.5872	0	0	0	0	0	0	0	0	0	0	0	0	0	0	0	0	0	0	0	0	6772.155222	2670	5837	6418	8070	13258	19965	-1	-1	-1	-2	-2	-14836.66953	-14455.27775	-14388.45901	-14610.7444	-14510.9169	0.177252326	-0.009428127
2	40	Cuba	CUB	United States of America	USA	240	0	0.1	0	0	0	0	0	0	0	0	0	0	0	0	0	0	0	1	1	0	1	0	4	1	233.2896947	2439	2207	1149	621	577	522	1	1	1	0	0	-45152.40645	-44512.01107	-43781.19859	-43475.10612	-42934.69343	-0.243465238	-0.569957059
2	41	Haiti	HAI	United States of America	USA	241	760.09998	792.90002	866.09998	908.21875	0	0	0	0	0	0	0	1	1	1	1	1	1	0	0	0	0	0	0	0	931.8133453	299	1312	1662	2250	3046	7792	-1	0	1	0	-2	-50910.2821	-49999.03533	-49223.0325	-48782.34509	-48085.92871	-0.435054223	-0.249056605
2	53	Barbados	BAR	United States of America	USA	253	48.400002	56.099998	57.5	51.10862	0	0	0	0	0	0	0	1	1	1	1	1	1	0	0	0	0	0	0	0	2540.556551	1705	1303	1059	1162	1332	1447	0	0	-1	0	0	-35667.05061	-34849.78495	-34045.78191	-33521.8359	-32807.48264	-0.505428974	-0.084725171
2	54	Dominica	DMA	United States of America	USA	254	2	1.9	2.5999999	1.51433	0	0	0	0	0	0	0	1	1	1	1	1	1	0	0	0	0	0	0	0	2237.48132	539	469	410	235	348	494	0	0	0	0	0	-44721.2145	-43653.83451	-43120.16924	-42681.78731	-41874.6456	0	-0.951373582
2	56	St. Lucia	SLU	United States of America	USA	256	19.200001	16.299999	17.4	18.300795	0	0	0	0	0	0	0	1	1	1	1	1	1	0	0	0	0	0	0	0	2375.791259	542	447	368	1093	943	1118	0	0	0	0	0	-44815.45915	-44013.96034	-43207.78874	-42699.0241	-41831.08045	0	-0.951373582
2	58	Antigua & Barbuda	AAB	United States of America	USA	258	6.5	9.6999998	9.8999996	7.8384562	0	0	0	0	0	0	0	1	1	1	1	1	1	0	0	0	0	0	0	0	2119.839652	656	932	1101	1354	1474	1946	0	0	0	0	0	-37929.0701	-37429.1422	-37098.77848	-36480.35787	-36124.20368	0	-0.951373582
2	80	Belize	BLZ	United States of America	USA	280	199.89999	168.8	133.8	96.84082	0	0	0	0	0	0	0	1	1	1	1	1	1	0	0	0	0	0	0	0	1046.151121	662	886	1030	0	1744	2385	0	0	0	0	0	-47245.5185	-46286.87733	-45581.7117	-45082.2329	-44437.67517	0	-0.951373582
2	93	Nicaragua	NIC	United States of America	USA	293	2683.8	2835.1001	2880.3	3104.322	0	0	0	0	0	0	0	1	1	1	1	1	1	0	0	0	0	0	0	0	1140.778272	1403	2368	2661	2854	3416	4549	1	0	1	-1	-1	-49789.03612	-48945.61885	-48217.59404	-47812.76981	-47175.88899	-0.367953665	-0.298962535
2	165	Uruguay	URU	United States of America	USA	2165	302.89999	373.10001	442.29999	457.10873	0	0	0	0	0	0	0	1	1	1	1	1	1	0	0	0	0	0	0	0	6592.257271	619	513	370	976	1390	1257	-1	-1	-1	-2	-2	-37694.16086	-36870.86538	-36473.84187	-36567.89896	-36261.75549	-0.245653696	-0.007282764
2	232	Andorra	AND	United States of America	USA	2232	0	0	0	0	0	0	0	0	0	0	0	0	0	0	0	0	0	0	0	0	0	0	0	0	5605.452169	3	14	37	73	95	118	0	0	0	0	0	0	0	-8733.930538	-10022.2357	-10077.47919	0	-0.951373582
2	331	San Marino	SNM	United States of America	USA	2331	0	0	0	0	0	0	0	0	0	0	0	0	0	0	0	0	0	0	0	0	0	0	0	0	5991.229295	23	24	3376	3549	3730	0	0	0	0	0	0	0	0	0	0	0	0	-0.951373582
2	359	Moldova	MLD	United States of America	USA	2359	17.299999	27.1	37.400002	35.484207	0	0	0	0	0	0	0	0	0	0	0	0	0	0	0	0	0	0	0	0	6605.653688	0	0	0	0	0	0	0	0	0	-1	0	-49659.78601	-48740.81059	-48046.709	-47749.64786	-47031.29501	-0.016005876	-0.134201449
2	370	Belarus	BLR	United States of America	USA	2370	374.39999	159.3	111.7	131.45839	0	0	0	0	0	0	0	0	0	0	0	0	0	0	0	0	0	0	0	0	5852.060063	0	0	0	0	0	0	0	0	1	-1	-1	-45463.89375	-44293.59585	-43610.63277	-43216.55446	-42622.43815	-0.011597719	-0.430744607
2	371	Armenia	ARM	United States of America	USA	2371	96.599998	93.099998	106.8	96.227112	0	0	0	0	0	0	0	0	0	0	0	0	0	0	0	0	0	0	0	0	7393.057048	0	0	0	0	0	0	1	1	1	-1	0	-47841.54838	-47027.64092	-46353.28878	-45991.42976	-45508.0814	0.124211571	-0.291121775
2	395	Iceland	ICE	United States of America	USA	2395	227.2	300	311.39999	298.47311	0	0	0	0	0	0	0	1	1	1	1	1	1	0	0	0	0	0	0	0	3262.230971	284	502	752	1119	1384	3071	0	0	-1	0	0	-5785.791124	-6249.958596	-5816.20158	-6817.870477	-6399.808505	-0.022493833	-0.027375298
2	402	Cape Verde	CAP	United States of America	USA	2402	0	0	0	0	0	0	0	0	0	0	0	0	0	0	0	0	0	0	0	0	0	0	0	0	4943.228144	220	243	269	249	289	298	0	0	0	0	0	-48137.86048	-47233.45144	-46466.20134	-45989.06216	-45280.21825	-0.651243729	-0.020661207
2	432	Mali	MLI	United States of America	USA	2432	4.1999998	3.7	3.9000001	4.772449	0	0	0	0	0	0	0	0	0	0	0	0	0	0	0	0	0	0	0	0	5792.522578	275	270	265	260	4	0	1	1	2	1	-2	-50917.25539	-50027.05089	-49267.4078	-48802.63611	-48069.83476	-0.648919052	-0.152631475
2	434	Benin	BEN	United States of America	USA	2434	1.8	2.8	3.0999999	5.4081469	0	0	0	0	0	0	0	0	0	0	0	0	0	0	0	0	0	0	0	0	7412.768235	135	175	228	300	515	0	0	-1	0	-2	-2	-50833.34123	-49918.61214	-49160.35605	-48732.68806	-48040.91819	-0.634254496	-0.076044686
2	438	Guinea	GUI	United States of America	USA	2438	121.9	145.39999	138.2	86.315865	0	0	0	0	0	0	0	0	0	0	0	0	0	0	0	0	0	0	0	0	6155.250252	34	50	75	120	347	542	1	1	1	0	0	-51220.96862	-50299.76581	-49503.54994	-49041.28688	-48339.91908	-0.605815307	-0.256613029
2	439	Burkina Faso	BFO	United States of America	USA	2439	3.7	2.5	6.1999998	6.2100849	0	0	0	0	0	0	0	0	0	0	0	0	0	0	0	0	0	0	0	0	6838.116828	1	2	4	158	61	0	1	1	1	-2	0	-50993.45609	-50089.8677	-49310.20659	-48866.19594	-48179.73887	-0.528505092	-0.068289597
2	450	Liberia	LBR	United States of America	USA	2450	161.39999	146.2	98.5	83.373901	0	0	0	0	0	0	0	0	0	0	0	0	0	0	0	0	0	0	0	0	6751.013499	1717	1977	281	281	267	239	0	0	0	-1	-1	-51270.90069	-50351.66061	-49559.06998	-49120.66686	-48431.92909	-0.377810079	-0.119421337
2	451	Sierra Leone	SIE	United States of America	USA	2451	26.6	18.700001	41.799999	28.673052	0	0	0	0	0	0	0	0	0	0	0	0	0	0	0	0	0	0	0	0	6472.984143	241	395	488	480	344	403	0	0	1	-1	-1	-51147.50114	-50096.46532	-49324.35137	-48958.44661	-48310.65761	-0.511515299	-0.164550958
2	461	Togo	TOG	United States of America	USA	2461	31.799999	53.099998	8.3000002	9.1206789	0	0	0	0	0	0	0	0	0	0	0	0	0	0	0	0	0	0	0	0	7319.321756	265	379	399	417	429	459	1	0	-1	0	0	-51084.20496	-50188.10337	-49418.0546	-48964.03177	-48267.95791	-0.679680517	-0.166333058
2	510	Tanzania	TAZ	United States of America	USA	2510	59.900002	118.3	72.099998	86.062721	0	0	0	0	0	0	0	0	0	0	0	0	0	0	0	0	0	0	0	0	10681.68828	2100	1947	746	718	1164	3397	0	1	1	-1	-1	-50795.69145	-49915.18821	-49157.53445	-48726.77326	-48034.13874	-0.61938294	-0.23608449
2	517	Rwanda	RWA	United States of America	USA	2517	32.099998	34.200001	25	40.664097	0	0	0	0	0	0	0	0	0	0	0	0	0	0	0	0	0	0	0	0	10628.53375	637	245	279	353	868	0	0	1	1	-1	0	-50948.37675	-50067.35326	-49309.67114	-48863.06577	-48192.57907	-0.682075239	-0.429266372
2	531	Eritrea	ERI	United States of America	USA	2531	0	0.1	0	0.166134	0	0	0	0	0	0	0	0	0	0	0	0	0	0	0	0	0	0	0	0	9711.282786	58	37	47	52	21	0	3	3	2	2	1	0	0	0	0	-48294.40692	-0.687648501	-0.802190781
2	541	Mozambique	MZM	United States of America	USA	2541	36.200001	39.5	77.300003	99.936951	0	0	0	0	0	0	0	0	0	0	0	0	0	0	0	0	0	0	0	0	11731.73144	95	53	180	844	2727	0	0	1	1	0	0	-51126.59788	-50234.56955	-49469.48428	-49028.04574	-48339.99829	-0.654618756	-0.2096501
2	551	Zambia	ZAM	United States of America	USA	2551	47.5	63.200001	37.5	55.973812	0	0	0	0	0	0	0	0	0	0	0	0	0	0	0	0	0	0	0	0	10928.79858	950	761	1977	619	560	1174	0	1	1	0	0	-50030.70689	-49117.27566	-48355.29606	-47924.43393	-47283.2908	-0.632250139	-0.214775868
2	553	Malawi	MAW	United States of America	USA	2553	68.5	69.199997	76.300003	66.788559	0	0	0	0	0	0	0	0	0	0	0	0	0	0	0	0	0	0	0	0	11522.79755	654	642	33	32	32	0	0	0	0	-1	0	-51144.40191	-50232.70355	-49458.52507	-49007.74849	-48295.6826	-0.69189219	-0.171417162
2	570	Lesotho	LES	United States of America	USA	2570	394.89999	321	368.79999	361.00912	0	0	0	0	0	0	0	0	0	0	0	0	0	0	0	0	0	0	0	0	12557.5451	28	180	335	567	84	0	1	0	0	0	0	-50267.79933	-49362.71143	-48619.37001	-48168.99978	-47515.71446	-0.631063137	-0.104640792
2	572	Swaziland	SWA	United States of America	USA	2572	93.199997	69.699997	61.900002	81.527534	0	0	0	0	0	0	0	0	0	0	0	0	0	0	0	0	0	0	0	0	12609.94462	33	66	17	445	192	0	0	0	1	0	-1	-47580.78077	-46688.79127	-45952.51317	-45607.96198	-44970.54345	-0.611711751	-0.665196786
2	580	Madagascar	MAG	United States of America	USA	2580	90.699997	114.2	183.8	215.58656	0	0	0	0	0	0	0	0	0	0	0	0	0	0	0	0	0	0	0	0	12947.02672	4	2	196	255	231	207	2	0	1	1	0	-51228.14153	-50318.77659	-49534.46552	-49071.84845	-48366.23297	-0.664375432	-0.213883364
2	581	Comoros	COM	United States of America	USA	2581	1.9	1.9	2.9000001	2.079895	0	0	0	0	0	0	0	0	0	0	0	0	0	0	0	0	0	0	0	0	12490.18944	2	4	17	69	67	0	0	0	-1	0	0	-50879.3716	-49958.65305	-49169.58729	-48717.0254	-48014.57713	-0.63546805	-0.208769689
2	625	Sudan	SUD	United States of America	USA	2625	11.2	7	11.1	12.07176	0	0	0	0	0	0	0	0	0	0	0	0	0	0	0	0	0	0	0	0	8454.633903	314	299	384	1222	1475	405	3	3	3	2	2	-49830.40196	-48965.88882	-48188.39432	-47766.12173	-47249.10978	-0.589722194	-0.393999912
2	630	Iran	IRN	United States of America	USA	2630	0.80000001	2	2.0999999	0	0	0	0	0	0	0	0	0	0	0	0	0	0	1	1	0	1	0	0	0	7532.763565	6	11	40	96	81	0	1	1	2	1	1	0	-44791.21291	-44178.96851	-43529.5449	-42319.56891	-0.67498401	-0.513510154
2	652	Syria	SYR	United States of America	USA	2652	407.60001	20.5	19.799999	12.363428	0	0	0	0	0	0	0	0	0	0	0	0	0	0	0	0	0	0	0	0	7865.023582	40	373	271	384	505	0	3	3	3	2	2	0	0	0	0	0	-0.442016426	-0.65563719
2	701	Turkmenistan	TKM	United States of America	USA	2701	45.099998	94.099998	32.400002	20.215412	0	0	0	0	0	0	0	0	0	0	0	0	0	0	0	0	0	0	0	0	7039.094375	0	0	0	0	0	0	1	1	1	0	0	-44705.2209	-44136.69854	-43889.40212	-43917.95931	-43702.42244	-0.34139588	-0.643634157
2	702	Tajikistan	TAJ	United States of America	USA	2702	12.5	27.9	0.5	3.6067059	0	0	0	0	0	0	0	0	0	0	0	0	0	0	0	0	0	0	0	0	6958.442332	0	0	0	0	0	0	1	1	1	0	0	-50705.15415	-49827.91212	-49079.0239	-48659.79495	-47993.28214	-0.189078976	-0.544011555
2	710	China	CHN	United States of America	USA	2710	421902.81	450133.09	465942.19	472525.22	0	0	0	0	0	0	0	0	0	0	0	0	0	1	1	0	0	0	0	0	3332.193114	8807	2804	1188	3469	7748	0	2	2	2	1	1	-45140.33943	-44619.51257	-44219.79541	-44145.09863	-43803.23827	-0.600562299	-0.761556895
2	712	Mongolia	MON	United States of America	USA	2712	11.1	42.200001	21.1	14.849967	0	0	0	0	0	0	0	0	0	0	0	0	0	0	0	0	0	0	0	0	4361.514694	143	175	214	261	319	0	1	1	0	-2	0	-47691.78443	-46807.07838	-46242.93669	-46108.53157	-45718.46812	-0.671495833	-0.088494627
2	731	North Korea	PRK	United States of America	USA	2731	0	0	0	0	0	0	0	0	0	0	0	0	0	0	0	0	0	1	1	0	0	0	0	0	3928.876523	284	294	316	625	688	0	3	3	3	2	2	0	0	0	0	0	-0.603184705	-0.756953231
2	760	Bhutan	BHU	United States of America	USA	2760	0.5	0.5	0.40000001	0.29431999	0	0	0	0	0	0	0	0	0	0	0	0	0	0	0	0	0	0	0	0	7568.513729	28	38	51	68	92	115	0	0	0	0	0	-48969.94395	-48190.10194	-47508.7375	-47064.44504	-46438.70914	-0.659954744	-0.162749582
2	775	Myanmar	MYA	United States of America	USA	2775	0	0	31.5	93.417282	0	0	0	0	0	0	0	0	0	0	0	0	0	0	0	0	0	0	0	0	7176.928859	4003	3807	2266	888	731	0	2	2	2	1	2	-50329.3183	-49497.47514	-48792.50492	-48412.59072	-47771.22497	-0.511203987	-0.28649687
2	781	Maldives	MAD	United States of America	USA	2781	3.5	21.6	27.299999	23.163769	0	0	0	0	0	0	0	0	0	0	0	0	0	0	0	0	0	0	0	0	11249.9251	0	0	1	4	6	0	1	0	-1	0	-2	-44416.44463	-43563.0757	-43044.59692	-42756.97708	-42075.16852	-0.685249118	-0.285901847
2	790	Nepal	NEP	United States of America	USA	2790	84	89.5	83.400002	86.598343	0	0	0	0	0	0	0	0	0	0	0	0	0	0	0	0	0	0	0	0	7702.379823	0	48	103	87	95	0	1	1	0	0	0	-50948.55092	-50048.45393	-49292.75328	-48850.56906	-48165.85356	-0.700860867	-0.152770058
2	812	Laos	LAO	United States of America	USA	2812	60.299999	25.700001	32.200001	32.920628	0	0	0	0	0	0	0	0	0	0	0	0	0	0	0	0	0	0	0	0	7353.344073	19	20	21	22	21	0	0	0	0	-1	-1	-50106.84406	-49277.33805	-48570.0634	-48196.00609	-47565.28392	-0.643504596	-0.759992705
2	860	East Timor	ETM	United States of America	USA	2860	0	0	0	0	0	0	0	0	0	0	0	0	0	0	0	0	0	0	0	0	0	0	0	0	8450.85496	0	0	0	0	0	0	1	0	0	-1	-1	-50604.5421	-49713.37366	-48959.47789	-48503.0047	-47829.16495	-0.677381896	-0.102107938
2	910	Papua New Guinea	PNG	United States of America	USA	2910	145.3	121.2	132.10001	100.17705	0	0	0	0	0	0	0	0	0	0	0	0	0	0	0	0	0	0	0	0	5770.918055	706	1740	1498	1161	872	792	0	1	0	-1	0	0	-48944.05911	-48263.25861	-47856.75745	-47238.9336	-0.533458217	-0.230295062
2	935	Vanuatu	VAN	United States of America	USA	2935	2.4000001	3	4.4000001	7.1755199	0	0	0	0	0	0	0	0	0	0	0	0	0	0	0	0	0	0	0	0	5331.335058	14	16	38	47	23	0	0	0	-1	0	0	-48814.88018	-47818.3467	-47034.14303	-46564.6725	-45841.97163	-0.508400834	-0.13500155
2	940	Solomon Islands	SOL	United States of America	USA	2940	1.8	1.7	10	8.7200117	0	0	0	0	0	0	0	0	0	0	0	0	0	0	0	0	0	0	0	0	5187.0513	79	87	79	5	193	222	0	0	-1	0	-2	-50162.70515	-49277.11739	-48483.12191	-48035.7606	-47364.17413	-0.60688804	-0.129377343
2	946	Kiribati	KIR	United States of America	USA	2946	1	0.80000001	1.3	2.624182	0	0	0	0	0	0	0	0	0	0	0	0	0	0	0	0	0	0	0	0	#N/A	0	0	11	60	77	0	0	0	0	0	0	-50022.48953	-49139.16731	-48362.74447	-47961.77806	-47303.31496	0	-0.951373582
2	947	Tuvalu	TUV	United States of America	USA	2947	0	0	0	0.068860002	0	0	0	0	0	0	0	0	0	0	0	0	0	0	0	0	0	0	0	0	#N/A	1	0	0	0	0	0	0	0	0	0	0	-47931.75103	-47108.44764	-46395.24474	-45974.6804	-45268.72216	0	-0.951373582
2	950	Fiji	FIJ	United States of America	USA	2950	160.2	222	209.3	183.74937	0	0	0	0	0	0	0	0	0	0	0	0	0	0	0	0	0	0	0	0	4707.255141	219	224	248	391	455	0	0	0	0	-1	-1	-47288.54139	-46580.98744	-45982.27902	-45721.86694	-45055.92729	-0.42197178	-0.232417293
2	955	Tonga	TON	United States of America	USA	2955	2	2.9000001	2.2	2.6748919	0	0	0	0	0	0	0	0	0	0	0	0	0	0	0	0	0	0	0	0	#N/A	0	6	17	27	14	0	0	0	0	0	0	-47937.82259	-47140.01127	-46411.38143	-45824.26356	-45137.03698	0	-0.951373582
2	983	Marshall Islands	MSI	United States of America	USA	2983	0	0	0	0	0	0	0	0	0	0	0	0	0	0	0	0	0	0	0	0	0	0	0	0	3746.126538	125	152	186	228	38	3	0	0	0	0	0	-48293.49916	-47398.30136	-46572.98607	-46182.60336	-45586.52705	0	-0.951373582
2	986	Palau	PAL	United States of America	USA	2986	0	0	0	0	0	0	0	0	0	0	0	0	0	0	0	0	0	0	0	0	0	0	0	0	6505.607931	30	41	56	272	515	472	0	0	0	0	0	-41227.97754	-41121.38888	-40648.92654	-39881.74749	-39405.31658	0	-0.951373582
2	990	Samoa	WSM	United States of America	USA	2990	3.4000001	2.7	5.0999999	5.214994	0	0	0	0	0	0	0	0	0	0	0	0	0	0	0	0	0	0	0	0	4021.824797	74	481	528	272	444	694	0	0	-1	0	0	-47997.05657	-47119.48187	-46348.62062	-45788.55997	-45068.18769	0	-0.951373582
2	420	Gambia	GAM	United States of America	USA	2420	0	0.2	1.6	0.298435	0	0	0	0	0	0	0	0	0	0	0	0	0	0	0	0	0	0	0	0	5867.628902	2	5	40	57	82	0	2	1	1	0	0	-51101.79	-50198.97	-49400.08	-48947.37	-48253.83	-0.6089257	-0.4148374
2	110	Guyana	GUY	United States of America	USA	2110	432	534.6	478.7	501.3613	0	0	0	0	0	0	0	1	1	1	1	1	1	0	0	0	0	0	0	0	2842.274372	0	0	0	0	0	0	0	0	0	-1	-1	-47974.65	-47156.37	-46489.29	-46188.92	-45623.33	-0.4524247	-0.1083655
2	403	Sao Tome and Principe	STP	United States of America	USA	2403	0.9	0.5	0.1	0.984219	0	0	0	0	0	0	0	0	0	0	0	0	0	0	0	0	0	0	0	0	8687.027444	0	0	0	10	10	0	0	0	-1	0	0	-50345.19	-49457.58	-48719.62	-48289.93	-47594.46	0	-0.9513736
2	404	Guinea-Bissau	GNB	United States of America	USA	2404	0.2	0.1	3.2	0.058087	0	0	0	0	0	0	0	0	0	0	0	0	0	0	0	0	0	0	0	0	5958.891493	2	3	3	6	6	0	0	0	0	0	-1	-51104.27	-50206	-49420.1	-48951.19	-48221.85	-0.685654	-0.1793753
2	811	Cambodia	CAM	United States of America	USA	2811	2807.1	2799.7	2878.8	2843.801	0	0	0	0	0	0	0	0	0	0	0	0	0	0	0	0	0	0	0	0	7653.885847	1057	891	12	106	656	933	0	1	1	0	0	-50617.16	-49758.41	-49021.19	-48610.68	-47949.94	-0.6314611	-0.4007278
2	57	St. Vincent and the Grenadines	SVG	United States of America	USA	257	2.2	2.5	2.8	1.37855	0	0	0	0	0	0	0	1	1	1	1	1	1	0	0	0	0	0	0	0	2399.266628	173	159	148	269	429	579	0	0	0	0	0	-45062.62	-44250.02	-43535.6	-43190.94	-42570.62	0	-0.9513736
2	223	Liechtenstein	LIE	United States of America	USA	2223	0	0	0	0	0	0	0	0	0	0	0	0	0	0	0	0	0	0	0	0	0	0	0	0	5605.452169	15	22	28	58	42	0	0	0	0	0	0	0	0	0	0	0	0	-0.951373582
2	352	Cyprus	CYP	United States of America	USA	2352	22	30.4	45	64.202904	0	0	0	0	3	0	0	0	0	0	0	0	0	0	0	0	0	0	0	0	2984.815818	919	1065	1208	1361	1465	2808	0	0	-1	-1	-2	-24050.78433	-23750.12239	-22844.18201	-20735.61951	-18636.18958	-0.533869137	-0.029039949
2	713	Taiwan	TAW	United States of America	USA	2713	42651.4	40215.1	39396.5	40571.67	0	0	0	0	0	0	0	0	0	0	0	0	0	0	0	0	0	0	0	0	5802.013609	0	0	0	7422	9261	0	-1	0	-1	-2	-2	0	0	0	0	0	-0.6758264	-0.05018525
2	221	Monaco	MNC	United States of America	USA	2221	0	0	0	0	0	0	0	0	0	0	0	0	0	0	0	0	0	0	0	0	0	0	0	0	5666.674604	104	132	161	201	237	356	0	0	0	0	0	0	0	0	0	0	0	-0.951373582
2	60	St. Kitts and Nevis	SKN	United States of America	USA	260	61.5	62.3	60.3	61.2876	0	0	0	0	0	0	0	1	1	1	1	1	1	0	0	0	0	0	0	0	2012.343539	519	401	382	756	815	1002	0	0	0	0	0	-36557.29	-36027.76	-35904.46	-36105.74	-35153.01	0	-0.9513736
2	90	Guatemala	GUA	United States of America	USA	290	4406.2	4843.8	4472.1	4217.156	0	0	0	0	0	0	0	1	1	1	1	1	1	0	0	0	0	0	0	0	1109.311507	3636	3849	3801	5612	5144	6446	0	0	0	-1	-1	-48585.77	-47737.13	-47011.29	-46596.24	-45913.59	-0.5245277	-0.1125064
2	484	Congo	CON	United States of America	USA	2484	2458.6	1514.8	1192.6	424.264	0	0	0	0	0	0	0	0	0	0	0	0	0	0	0	0	0	0	0	0	9072.983162	0	0	0	0	0	0	2	2	1	-1	-1	-48474.89	-47567.21	-46907.11	-46473.7	-45802	-0.6556779	-0.4165352
2	437	Ivory Coast	CDI	United States of America	USA	2437	1309.2	1138.8	1037.4	1201.371	0	0	0	0	0	0	0	0	0	0	0	0	0	0	0	0	0	0	0	0	6789.266802	336	519	666	1876	169	0	1	1	1	1	2	-50141.83	-49323.43	-48615.02	-48232.97	-47620.03	-0.6636831	-0.1649233
2	703	Kyrgyzstan	KYR	United States of America	USA	2703	2.8	9.3	3.6	2.261132	0	0	0	0	0	0	0	0	0	0	0	0	0	0	0	0	0	0	0	0	6514.834011	0	0	0	0	175	0	1	1	1	0	0	-50620.9	-49724.24	-48957.25	-48575.99	-47853.61	-0.2073893	-0.1966219
2	350	Greece	GRC	United States of America	USA	2350	911.1	1051.9	1022.1	1047.851	0	0	0	0	0	0	0	1	1	1	1	1	1	0	0	0	0	0	0	0	6758.293644	0	0	1	1	0	0	1	1	-1	-1	-1	-29058.71	-28247.4	-27688.91	-26649.27	-24277.61	-0.04155553	-0.02422572
2	704	Uzbekistan	UZB	United States of America	USA	2704	51.4	26.2	26.8	14.06264	0	0	0	0	0	0	0	0	0	0	0	0	0	0	0	0	0	0	0	0	6739.200154	0	0	0	0	0	0	1	1	1	0	0	-49781.31	-48978.28	-48295.58	-47933.18	-47322.9	-0.2833746	-0.5870175
2	750	India	IND	United States of America	USA	2750	37468.1	41910.5	43342.5	45228.23	0	0	0	0	0	0	0	0	0	0	0	0	0	0	0	0	0	0	0	0	7206.106437	4919	4106	5327	12443	13049	2832	2	2	2	1	1	-49886.32	-49085.02	-48389.88	-48006.46	-47358.67	-0.5677486	-0.1205754
2	987	Federated States of Micronesia	FSM	United States of America	USA	2987	0	0	0	0	0	0	0	0	0	0	0	0	0	0	0	0	0	0	0	0	0	0	0	0	4407.284179	0	0	0	0	0	0	0	0	0	0	0	-48844.71	-48025.18	-47134.92	-46565.27	-45874.13	0	-0.9513736
2	341	Montenegro	MNG	United States of America	USA	2341	4.3000002	3.7	2	2.7242639	0	0	0	0	0	0	0	1	0	0	0	0	0	0	0	0	0	0	0	0	6451.280397	2460	2500	4477	6178	22865	0	1	0	0	-2	-2	-44375.40742	-43683.01041	-43013.48164	-42784.06684	-41884.3748	0.033732316	-0.197035529
2	347	Kosovo	KOS	United States of America	USA	2347	0.2	0.2	0.5	0.58576202	0	0	0	0	0	0	0	0	0	0	0	0	0	0	0	0	0	0	0	0	6571.54013	0	0	0	0	0	0	0	0	-1	0	0	-47851.62744	-47123.99638	-46385.60785	-46007.55626	-45369.20041	-0.271184875	-0.181930237
2	816	Vietnam	DRV	United States of America	USA	2816	18454.199	21369.6	25956.1	30583.561	0	0	0	0	0	0	0	0	0	0	0	0	0	0	0	0	0	0	0	0	7028.454758	8	41	79	93	710	0	1	1	1	0	-1	-49953.37372	-49131.40552	-48419.00322	-48021.52129	-47372.94128	-0.218953382	-0.496303656
2	94	Costa Rica	COS	United States of America	USA	294	10370	12303.1	12175.6	9507.649	0	0	0	0	0	0	0	1	1	1	1	1	1	0	0	0	0	0	0	0	1594.078922	151	2519	3280	5410	9520	0	0	0	0	0	0	-42400.11	-41729.59	-41108.3	-40727.98	-40324.84	-0.2817006	0.007429037
2	100	Colombia	COL	United States of America	USA	2100	23721.3	25224.7	22152.2	18234.25	0	0	0	0	0	0	0	1	1	1	1	1	1	0	0	0	0	0	0	0	1662.291742	0	6	13	14	11	0	2	2	2	1	2	-44190.19	-43436.53	-42890.36	-42691.57	-42182.35	-0.3651937	-0.1137577
2	230	Spain	SPN	United States of America	USA	2230	11423.7	12221.7	12166.5	14400.34	0	0	0	0	0	0	0	1	1	1	1	1	1	0	0	0	0	0	0	0	4523.796004	0	0	0	0	0	0	0	0	-1	-1	-1	-21172.46	-21231.58	-20933.39	-20066.16	-18452.29	-0.2570964	-0.01943854
2	835	Brunei	BRU	United States of America	USA	2835	25.9	89	17.8	32.00633	0	0	0	0	0	0	0	0	0	0	0	0	0	0	0	0	0	0	0	0	7980.642371	7	9	53	113	161	228	0	-1	-1	0	0	-19411.97	-17868.06	-15809.03	-14092.39	-13173.32	0	-0.9513736
2	626	South Sudan	SSD	United States of America	USA	2626	0	0	0.1	0.066454001	0	0	0	0	0	0	NA	0	0	0	0	0	0	0	0	0	0	0	0	0	9377.047942	0	0	0	0	0	0	3	3	3	1	1	-50920.36945	-49933.81579	-49142.79535	-48744.73703	-47347.81926	-0.264144254	-0.57009609
2	552	Zimbabwe	ZIM	United States of America	USA	2552	52.3	53.3	14.7	64.93218	0	0	0	0	0	0	4	1	1	1	1	1	1	0	0	0	0	0	0	0	11557.35174	1035269	987519	1204599	1227752	1250815	653968	1	1	1	0	0	-50823.5	-49898.06	-49123.89	-48680.78	-48035.15	0	-0.3548649
2	346	Bosnia and Herzegovina	BOS	United States of America	USA	2346	51.8	53.3	59.6	83.66894	0	0	0	0	0	0	0	0	0	0	0	0	0	0	0	0	0	0	0	0	6137.976977	256	260	466	2271	1788	0	0	0	0	-2	-2	-46836.19	-46076.02	-45346.74	-44999.57	-44255.58	-0.2142123	-0.267837
2	970	Nauru	NAU	United States of America	USA	2970	0.2	0.4	0.5	0.573589	0	0	0	0	0	0	0	0	0	0	0	0	0	0	0	0	0	0	0	0	1879.84161	0	0	2	3	5	0	0	0	0	0	0	-42494.4	-41367.13	-42431.21	-43590.39	-43305.63	0	-0.9513736
2	55	Grenada	GRN	United States of America	USA	255	7.1999998	9	10.2	9.7061834	0	0	0	0	0	0	0	1	1	1	1	1	1	0	0	0	0	0	0	0	2440.938287	0	0	0	6	0	0	0	0	-1	0	0	-43246.9101	-42793.25549	-42519.52002	-42200.47701	-41380.54293	0	-0.951373582
2	345	Yugoslavia	YUG	United States of America	USA	2345	0	0	0	0	0	0	0	0	0	0	0	0	0	0	0	0	0	0	0	0	0	0	0	0	#N/A	0	0	0	0	0	0	-1	-1	0	-1	-1	-45974.67	-45134.69	-44270.78	-43979.46	-43243.56	-0.3719081	-0.2304489
20	255	Germany	GMY	Canada	CAN	20255	14245.723	15742.87	16445.807	15889.159	3	0	0	0	5	2	0	1	1	1	1	1	1	0	0	0	0	0	0	0	#N/A	1513	5835	8916	7306	12239	21311	0	0	0	0	0	-4847.983608	-5187.681053	-4995.935913	-4460.590526	-4327.255424	-0.332251658	-0.005890796
20	350	Greece	GRC	Canada	CAN	20350	187.31253	168.43283	163.51424	184.92375	0	0	0	1	0	0	0	1	1	1	1	1	1	0	0	0	0	0	0	0	5380.169419	21	58	3452	11628	5812	683	2	2	0	1	1	-27528.70525	-27584.88694	-27100.73153	-25890.5995	-23958.04443	-0.104408775	-0.018971972
20	900	Australia	AUL	Canada	CAN	20900	1964.8545	2287.0044	1923.5378	1435.6946	0	0	0	0	0	0	0	0	0	0	0	0	0	0	0	0	0	0	0	0	10300.16939	6080	10064	19446	21852	26989	40994	1	1	0	0	0	4580.380928	4175.265371	4350.261093	4599.393752	3891.688471	0.078240072	0.000446266
20	500	Uganda	UGA	Canada	CAN	20500	3.7324455	3.5361905	4.9507985	4.8509479	1	0	0	0	0	0	0	0	0	0	0	0	0	0	0	0	0	0	0	0	9230.403622	0	0	79	171	283	448	2	2	2	2	2	-49435.25635	-49404.18042	-48704.05363	-48074.76936	-47810.65428	-0.641654867	-0.329158574
20	2	United States of America	USA	Canada	CAN	202	246216.1	257486.2	264755.8	276158.3	0	0	0	0	3	15	0	1	1	1	1	1	1	0	0	0	0	0	1	1	0	995660	964010	1001367	914902	950549	834945	1	1	1	2	2	1530	662.5171	588.1755	758.6731	319.5691	-0.06285324	0.005253746
20	200	United Kingdom	UKG	Canada	CAN	20200	11515.51	9397.026	9013.268	9106.329	2	2	0	3	2	0	0	1	1	1	1	1	1	0	0	0	0	0	0	0	2846.540433	65702	69131	63556	64048	76106	78061	0	0	0	0	0	-8925.445	-9445.217	-9645.357	-9497.401	-9468.346	-0.0101679	-0.002470022
20	42	Dominican Republic	DOM	Canada	CAN	2042	164.94627	313.03134	1313.1655	1637.6748	0	0	0	0	0	0	0	0	0	0	0	0	0	0	0	0	0	0	0	0	2631.074097	449	1347	2193	3177	4343	5312	2	2	2	2	2	-43555.37062	-43871.52821	-43527.84362	-43091.54468	-42907.4501	-0.328010026	-0.128768367
20	51	Jamaica	JAM	Canada	CAN	2051	305.51767	112.64196	219.00746	263.12643	0	0	0	0	0	0	0	0	0	0	0	0	0	0	0	0	0	0	0	0	2608.467253	545	1526	1497	1059	1308	1388	2	2	2	2	2	-45228.00701	-45215.90661	-44519.92324	-43895.47511	-43579.27517	0	-0.020777227
20	70	Mexico	MEX	Canada	CAN	2070	27319.539	28108.334	28535.551	28591.33	0	0	0	0	0	0	0	0	0	0	0	0	0	0	0	0	0	0	0	0	1832.882767	5669	3734	3353	3230	5990	8401	4	3	3	3	4	-40597.46875	-40662.66494	-40034.91854	-39403.42122	-39369.18207	-0.610158405	-0.10086448
20	95	Panama	PAN	Canada	CAN	2095	138.14427	134.3714	78.571037	11.005809	0	0	0	0	0	0	0	0	0	0	0	0	0	0	0	0	0	0	0	0	3556.552294	150	128	87	157	448	637	0	0	1	1	0	-39357.12815	-39739.59808	-39458.80739	-39289.19956	-39674.13131	0	-0.059954765
20	100	Colombia	COL	Canada	CAN	20100	886.95959	731.35181	739.36151	887.19189	0	0	0	0	0	0	0	0	0	0	0	0	0	0	0	0	0	0	0	0	3411.140616	304	457	556	688	790	791	3	3	3	3	4	-42660.18775	-42774.01479	-42302.18133	-41932.8939	-41862.78328	-0.42804698	-0.10850396
20	130	Ecuador	ECU	Canada	CAN	20130	249.82874	287.41226	314.07617	277.21844	0	0	0	0	0	0	0	0	0	0	0	0	0	0	0	0	0	0	0	0	4474.566999	13	24	37	802	877	3207	1	1	1	1	1	-44741.51954	-44625.79108	-44042.02182	-43582.16501	-43511.76688	-0.337091028	-0.12792993
20	135	Peru	PER	Canada	CAN	20135	4896.3516	4057.3359	3285.6929	3013.1057	0	0	0	0	0	0	0	0	0	0	0	0	0	0	0	0	0	0	0	0	4681.734323	558	745	887	601	491	409	1	2	2	2	1	-44173.51743	-44242.6737	-43588.80672	-43203.25772	-43185.55362	-0.255970234	-0.049222113
20	140	Brazil	BRA	Canada	CAN	20140	4330.311	4374.7285	3870.4756	3448.0833	0	0	0	0	0	0	0	0	0	0	0	0	0	0	0	0	0	0	0	0	4263.651561	876	1080	1171	964	1253	1261	3	3	3	3	3	-38896.1739	-38314.13574	-37557.04399	-37157.43813	-37001.54718	-0.328801067	-0.006223815
20	155	Chile	CHL	Canada	CAN	20155	2128.9114	1848.8696	1877.0646	1717.0619	0	0	0	0	0	0	0	0	0	0	0	0	0	0	0	0	0	0	0	0	6692.369177	210	334	455	1046	1807	3161	1	1	1	1	1	-35447.55967	-35585.47081	-34989.17267	-34758.82018	-35070.0828	-0.223329417	-0.020664241
20	160	Argentina	ARG	Canada	CAN	20160	2615.1587	2448.9114	1980.2545	1936.7086	0	0	0	0	0	0	0	0	0	0	0	0	0	0	0	0	0	0	0	0	7224.190219	164	81	4	798	1145	0	1	2	1	0	1	-39606.40474	-39730.45392	-38642.08411	-38164.22022	-37674.87151	-0.24423779	-0.051841121
20	165	Uruguay	URU	Canada	CAN	20165	45.538342	79.370094	77.458214	103.0569	0	0	0	0	0	0	0	0	0	0	0	0	0	0	0	0	0	0	0	0	8191.608544	74	61	44	45	372	336	0	0	0	0	0	-36164.16066	-36208.34824	-35885.6664	-35809.2259	-35942.18641	-0.30850694	-0.002029018
20	205	Ireland	IRE	Canada	CAN	20205	1352.9966	1400.1226	1485.4448	1486.012	0	0	0	0	0	0	0	0	0	0	0	0	0	0	0	0	0	0	0	0	2959.007197	961	1211	2152	2787	4055	6708	0	0	0	0	0	15141.61668	1903.751718	-1241.750455	-1015.602464	-109.8290266	-0.220707497	-0.005585714
20	211	Belgium	BEL	Canada	CAN	20211	1853.4904	1896.0162	1936.5979	2057.625	0	0	0	0	0	0	0	1	1	1	1	1	1	0	0	0	0	0	0	0	3846.697517	1745	1742	1637	1611	2394	5527	0	0	0	0	0	-4926.626764	-5479.441665	-5302.770976	-4426.175134	-3897.195523	0.049617312	-0.003158077
20	225	Switzerland	SWZ	Canada	CAN	20225	3510.4944	3941.1201	4236.9448	3872.8721	0	0	0	0	0	0	0	0	0	0	0	0	0	0	0	0	0	0	0	0	4338.114264	910	2159	2451	1617	5302	8438	0	0	0	0	0	25473.98929	25734.78245	25874.98346	26044.55246	26326.15915	0.026216201	0.009909364
20	235	Portugal	POR	Canada	CAN	20235	395.97803	341.07178	400.72842	474.1907	0	0	0	0	0	0	0	1	1	1	1	1	1	0	0	0	0	0	0	0	1932.393854	237	619	1617	3824	8067	10330	0	0	1	0	1	-28138.91721	-28530.48204	-28123.9605	-27367.98409	-26294.41936	-0.465342619	0.005589166
20	290	Poland	POL	Canada	CAN	20290	1604.9099	1204.7969	1342.7877	1588.1686	0	0	0	0	0	0	0	1	1	1	1	1	1	0	0	0	0	0	0	0	3843.132216	28	24	505	981	1666	1414	0	0	0	0	0	-35452.90345	-35975.11466	-35721.21926	-35285.50206	-35230.73205	-0.254692285	-0.004583479
20	316	Czech Republic	CZR	Canada	CAN	20316	415.11386	453.02039	477.4404	496.23828	0	0	0	0	0	0	0	1	1	1	1	1	1	0	0	0	0	0	0	0	4197.224351	21	24	26	185	494	495	0	0	0	0	0	-28883.48914	-29721.60358	-29526.5736	-28792.7737	-28336.67887	0.174500129	-0.005481887
20	325	Italy	ITA	Canada	CAN	20325	5679.7173	5752.7583	6209.5234	6378.6206	0	0	0	0	0	0	0	1	1	1	1	1	1	0	0	0	0	0	0	0	4422.218715	403	8265	18602	9649	6301	3138	1	1	1	0	1	-16218.81967	-16454.57362	-15463.99756	-13835.11258	-12458.93635	-0.213507697	-0.020228485
20	355	Bulgaria	BUL	Canada	CAN	20355	167.15292	220.53259	183.79434	119.67519	0	0	0	0	0	0	0	1	1	1	1	1	1	0	0	0	0	0	0	0	5066.630202	25	26	26	26	121	0	1	1	1	0	1	-42496.04006	-42765.68162	-42190.31881	-41660.34847	-41436.036	-0.253632276	-0.062795691
20	360	Romania	ROM	Canada	CAN	20360	368.07065	301.19165	290.87646	420.09589	0	0	0	0	0	0	0	1	1	1	1	1	1	0	0	0	0	0	0	0	4650.630405	4	4	3	2	6	0	1	1	1	1	1	-40569.19278	-40906.71475	-40501.34892	-40204.16267	-40028.73932	-0.431805822	-0.0788
20	369	Ukraine	UKR	Canada	CAN	20369	151.54573	180.84731	120.59584	99.174545	0	0	0	0	0	0	0	0	0	0	0	0	0	0	0	0	0	0	0	0	4258.200909	0	0	0	0	0	0	3	3	2	2	2	-47282.21491	-46941.3185	-46193.2299	-45568.74634	-45316.74895	-0.133357037	-0.339519998
20	375	Finland	FIN	Canada	CAN	20375	1891.1917	1153.1846	1391.7963	1399.2139	0	0	0	0	0	0	0	0	0	0	0	0	0	0	0	0	0	0	0	0	2348.613846	679	462	331	987	1254	1559	0	0	0	0	0	-4893.676696	-4823.171756	-3634.944956	-2442.173981	-1281.383433	-0.251435618	-0.005987041
20	380	Sweden	SWD	Canada	CAN	20380	2513.4983	2301.0674	2055.8254	1812.7606	0	0	0	0	0	0	0	0	0	0	0	0	0	0	0	0	0	0	0	0	2360.0526	663	758	1124	1797	2255	2995	0	0	0	0	0	5055.570378	3496.837645	3369.775437	3797.370949	4606.532471	-0.178024233	0.016835302
20	390	Denmark	DEN	Canada	CAN	20390	1614.703	1043.7728	1070.9934	1068.6685	0	0	0	0	0	0	0	1	1	1	1	1	1	0	0	0	0	0	0	0	3416.445026	143	1689	2108	2417	2723	3687	0	0	0	0	0	9892.479212	9405.517458	9434.506826	9765.040791	10120.14452	-0.059544465	0.008478029
20	411	Equatorial Guinea	EQG	Canada	CAN	20411	709.02686	484.46066	0.01445726	0.003436927	0	0	0	0	0	0	0	0	0	0	0	0	0	0	0	0	0	0	0	0	7575.005867	0	0	2	1	2	0	2	2	2	2	1	-30674.79829	-28252.47919	-26735.98829	-24417.96229	-25334.38529	0	-0.517840555
20	432	Mali	MLI	Canada	CAN	20432	0.96995622	1.3663807	0.44026059	0.50401551	0	0	0	0	0	0	0	0	0	0	0	0	0	0	0	0	0	0	0	0	4740.821728	5	5	5	5	0	0	2	2	3	3	0	-49387.25519	-49364.53374	-48679.23233	-48043.96304	-47750.26569	-0.711772296	-0.147377729
20	435	Mauritania	MAA	Canada	CAN	20435	0.1270054	0.20841229	0.28542301	0.12074872	0	0	0	0	0	0	0	0	0	0	0	0	0	0	0	0	0	0	0	0	4267.323803	0	0	1	50	56	89	2	2	1	2	2	0	-48727.04544	-48036.99468	-47450.32188	-47222.09655	-0.723846257	-0.280608925
20	439	Burkina Faso	BFO	Canada	CAN	20439	5.7912593	8.4494648	0.41760635	48.000439	0	0	0	0	0	0	0	0	0	0	0	0	0	0	0	0	0	0	0	0	5850.570125	0	0	0	14	5	0	2	2	2	0	2	-49463.45589	-49427.35056	-48722.03112	-48107.52287	-47860.1698	-0.591358336	-0.063035851
20	452	Ghana	GHA	Canada	CAN	20452	62.358482	22.350647	24.437937	23.440117	0	0	0	0	0	0	0	0	0	0	0	0	0	0	0	0	0	0	0	0	6141.233744	132	10	3	11	19	0	1	0	1	1	2	-48411.42041	-48394.55462	-47708.4683	-47152.52968	-46983.24266	-0.619474875	-0.098266653
20	471	Cameroon	CAO	Canada	CAN	20471	8.3496103	12.174129	9.6211672	112.44035	0	0	0	0	0	0	0	0	0	0	0	0	0	0	0	0	0	0	0	0	7204.792955	46	52	41	138	116	0	2	3	2	1	1	-48804.47621	-48801.88643	-48130.48529	-47534.57885	-47290.36156	0	-0.30812374
20	475	Nigeria	NIG	Canada	CAN	20475	2771.8926	2216.8281	1260.7831	434.13904	0	0	0	0	0	0	0	0	0	0	0	0	0	0	0	0	0	0	0	0	6438.455263	578	1159	9725	3485	5844	0	4	3	3	3	3	-47573.24862	-47530.1661	-46904.41398	-46335.72787	-46103.93321	-0.536896073	-0.143418852
20	483	Chad	CHA	Canada	CAN	20483	0.48332599	127.51312	0.28647062	0.26939744	0	0	0	0	0	0	0	0	0	0	0	0	0	0	0	0	0	0	0	0	6502.834357	15	17	18	20	23	0	2	2	2	2	3	-49156.3797	-49099.3851	-48419.47848	-47809.10956	-47587.91092	-0.755579755	-0.383716742
20	522	Djibouti	DJI	Canada	CAN	20522	0.016236369	0.028260607	0.029867686	0.022404313	0	0	0	0	0	0	0	0	0	0	0	0	0	0	0	0	0	0	0	0	8820.67958	1	2	4	6	7	0	0	0	2	0	0	-48457.75718	-48494.98735	-47852.04134	-47273.45177	-47054.60842	-0.732681188	-0.423976514
20	540	Angola	ANG	Canada	CAN	20540	2719.6345	2127.6521	1660.4194	1173.0905	0	0	0	0	0	0	0	0	0	0	0	0	0	0	0	0	0	0	0	0	6466.090623	15	6	2	3	4	0	2	3	2	2	2	-45954.91875	-45901.11533	-45248.03374	-44749.88464	-44549.39596	-0.758431584	-0.378873192
20	571	Botswana	BOT	Canada	CAN	20571	0.15223947	1.0060236	8.1212845	0.18997967	0	0	0	0	0	0	0	0	0	0	0	0	0	0	0	0	0	0	0	0	10308.44026	2	2	22	108	275	0	0	0	0	0	0	-43027.94578	-42830.97195	-42203.84547	-42081.38316	-41966.24778	-0.704907227	-0.089383039
20	600	Morocco	MOR	Canada	CAN	20600	130.73563	169.9285	206.69868	308.3233	0	0	0	0	0	0	0	0	0	0	0	0	0	0	0	0	0	0	0	0	3996.208561	9	3	2	1	1	0	2	2	2	2	2	-46868.51297	-46923.38166	-46246.36697	-45707.75855	-45487.44409	-0.710622969	-0.325453644
20	615	Algeria	ALG	Canada	CAN	20615	6092.0317	6591.2236	3594.4558	1326.4857	0	0	0	0	0	0	0	0	0	0	0	0	0	0	0	0	0	0	0	0	4312.85924	6	2	2	1	1	0	2	2	1	1	2	-45323.87068	-45367.85426	-44738.74735	-44142.63805	-43937.72701	-0.685559604	-0.3147629
20	616	Tunisia	TUN	Canada	CAN	20616	59.192551	56.313747	342.68295	73.985031	0	0	0	0	0	0	0	0	0	0	0	0	0	0	0	0	0	0	0	0	5046.8675	12	63	9	18	17	0	2	1	2	2	2	-45835.58549	-45787.92947	-45148.24948	-44593.10559	-44439.32809	-0.692558042	-0.081792996
20	620	Libya	LIB	Canada	CAN	20620	5.6708775	6.4427552	88.914505	10.060889	0	0	0	0	0	0	0	0	0	0	0	0	0	0	0	0	0	0	0	0	5512.055242	5	69	175	258	308	0	4	4	3	3	4	0	0	0	0	-43945.95808	-0.737305313	-0.360973965
20	625	Sudan	SUD	Canada	CAN	20625	130.53186	116.78102	77.924301	71.093872	0	0	0	0	0	0	0	0	0	0	0	0	0	0	0	0	0	0	0	0	7324.585583	45	43	55	175	211	0	4	4	4	4	4	-48300.40176	-48303.37168	-47600.21885	-47007.44867	-46929.54071	-0.652575438	-0.388746166
20	640	Turkey	TUR	Canada	CAN	20640	1247.2871	1626.5105	1408.1257	1413.2653	0	0	0	0	0	0	0	1	1	1	1	1	1	0	0	0	0	0	0	0	5365.62738	12	22	27	48	1422	1599	3	2	3	2	2	-38585.35989	-38819.45822	-38251.02062	-37871.26033	-37637.49879	-0.734062199	-0.270322416
20	645	Iraq	IRQ	Canada	CAN	20645	2726.8582	4335.0034	3437.6506	1859.2321	0	0	0	0	0	0	0	0	0	0	0	0	0	0	0	0	0	0	0	0	6109.262229	3	2	1	0	0	0	4	4	4	3	4	-44988.81281	-44934.02494	-44049.88697	-43572.51069	-43780.58811	-0.595390636	-0.258758381
20	651	Egypt	EGY	Canada	CAN	20651	499.14172	575.07178	665.71661	614.2312	0	0	0	0	0	0	0	0	0	0	0	0	0	0	0	0	0	0	0	0	6479.137946	21	231	463	113	344	988	3	3	3	2	3	-47400.97875	-47411.33514	-46699.02862	-46063.69811	-45795.3376	-0.563891887	-0.581742247
20	660	Lebanon	LEB	Canada	CAN	20660	19.370726	22.945181	21.749676	24.580221	0	0	0	0	0	0	0	0	0	0	0	0	0	0	0	0	0	0	0	0	6311.871264	0	0	0	25	98	0	1	2	2	2	1	-43062.57143	-42814.40098	-41792.70544	-40677.35043	-40013.12663	-0.508909705	-0.161007958
20	663	Jordan	JOR	Canada	CAN	20663	20.862631	24.001238	49.083424	62.221214	0	0	0	0	0	0	0	0	0	0	0	0	0	0	0	0	0	0	0	0	6492.188716	47	20	21	156	322	2683	2	2	2	2	2	-46132.02201	-46088.2684	-45388.18763	-44744.95909	-44446.25018	-0.660909052	-0.421610523
20	666	Israel	ISR	Canada	CAN	20666	1092.8357	1260.4517	1132.3484	1100.6765	0	0	0	0	0	0	0	0	0	0	0	0	0	0	0	0	0	0	0	0	6451.530903	56	67	63	824	1882	0	3	3	3	3	3	-16990.0998	-17111.00103	-16790.38028	-16937.23279	-16830.9344	-0.32686901	-0.068643536
20	670	Saudi Arabia	SAU	Canada	CAN	20670	3051.6921	3134.2085	2897.3474	2657.0266	0	0	0	0	0	0	0	0	0	0	0	0	0	0	0	0	0	0	0	0	6631.981898	0	2	11	29	32	0	3	2	2	2	3	-28795.25783	-29034.32023	-28600.1904	-28025.90886	-28333.37668	-0.761617155	-0.894279889
20	692	Bahrain	BAH	Canada	CAN	20692	4.7541947	86.153999	57.676418	40.71389	0	0	0	0	0	0	0	0	0	0	0	0	0	0	0	0	0	0	0	0	7438.84478	0	0	24	32	83	0	3	2	2	2	2	-27760.09424	-28095.08571	-28104.04855	-28325.53609	-28376.35518	0	-0.946119836
20	694	Qatar	QAT	Canada	CAN	20694	442.81592	188.77444	197.24594	59.502899	0	0	0	0	0	0	0	0	0	0	0	0	0	0	0	0	0	0	0	0	7455.756557	0	4	13	41	146	0	1	0	1	0	0	24578.55195	24161.80061	24437.82371	24955.37824	25993.65811	-0.750775916	-0.76710875
20	696	United Arab Emirates	UAE	Canada	CAN	20696	1010.4102	219.82727	157.11533	86.373528	0	0	0	0	0	0	0	0	0	0	0	0	0	0	0	0	0	0	0	0	7527.485195	0	7	74	138	237	0	2	1	2	1	0	-10794.7906	-11880.37397	-12120.20616	-12823.36916	-14001.20274	0	-0.946119836
20	698	Oman	OMA	Canada	CAN	20698	21.350821	33.754757	8.4641495	55.849854	0	0	0	0	0	0	0	0	0	0	0	0	0	0	0	0	0	0	0	0	7498.234119	5	7	15	45	66	0	1	1	2	1	1	-34142.12488	-34045.72398	-32414.90984	-30837.86288	-30389.12571	0	-0.558213923
20	700	Afghanistan	AFG	Canada	CAN	20700	1.7886615	2.2458735	2.1588399	2.3910241	0	0	0	0	0	0	0	0	0	0	0	0	0	0	0	0	0	0	0	0	6322.599455	3	4	11	57	69	0	4	3	4	3	4	-49488.31369	-49433.17926	-48710.23249	-48071.48373	-47868.20897	-0.733898851	-0.291784306
20	705	Kazakhstan	KZK	Canada	CAN	20705	3181.0371	3509.0012	2770.2422	474.84818	0	0	0	0	0	0	0	0	0	0	0	0	0	0	0	0	0	0	0	0	4431.83559	0	0	0	0	0	0	1	2	2	2	2	-39491.3892	-39419.7778	-38984.64696	-38798.67097	-38851.62077	0	-0.461555284
20	732	South Korea	ROK	Canada	CAN	20732	7435.8896	7012.7056	7844.1001	7216.3799	0	0	0	0	0	0	0	0	0	0	0	0	0	0	0	0	0	0	0	0	6062.963078	423	57	412	174	2486	8683	0	1	0	1	0	-25085.2627	-25585.99314	-25569.22762	-25508.36078	-25658.74459	-0.393939932	-0.057322217
20	770	Pakistan	PAK	Canada	CAN	20770	289.75284	305.51306	314.58832	314.85303	0	0	0	0	0	0	0	0	0	0	0	0	0	0	0	0	0	0	0	0	6512.164252	132	418	335	269	216	0	3	3	4	4	4	-48965.31281	-48951.02376	-48266.23609	-47658.87981	-47405.61951	-0.432948759	-0.26033032
20	771	Bangladesh	BNG	Canada	CAN	20771	1188.1116	1245.6735	1272.9771	1221.8419	0	0	0	0	0	0	0	0	0	0	0	0	0	0	0	0	0	0	0	0	7767.256058	11	56	62	68	74	0	3	3	3	2	2	-49135.18433	-49141.1729	-48471.41516	-47880.4323	-47655.17054	-0.416247313	-0.315584971
20	800	Thailand	THI	Canada	CAN	20800	2974.8606	2898.4351	2816.1909	2845.5962	0	0	0	0	0	0	0	0	0	0	0	0	0	0	0	0	0	0	0	0	8496.748663	109	654	534	582	1435	2411	3	2	2	2	3	-44332.92824	-44429.59138	-43740.62262	-43234.0894	-43316.9391	-0.724023595	-0.637584733
20	811	Cambodia	CAM	Canada	CAN	20811	580.65454	659.17859	744.26135	824.68994	0	0	0	0	0	0	0	0	0	0	0	0	0	0	0	0	0	0	0	0	9144.586029	232	196	3	23	144	205	1	2	2	2	2	-49087.15744	-49095.89496	-48433.01007	-47852.01072	-47630.36826	-0.694314347	-0.395474062
20	812	Laos	LAO	Canada	CAN	20812	7.3363523	10.964201	11.886579	16.385778	0	0	0	0	0	0	0	0	0	0	0	0	0	0	0	0	0	0	0	0	8277.061469	0	0	0	1	0	0	1	1	1	1	1	-48576.84386	-48614.82091	-47981.88793	-47437.33302	-47245.71485	-0.70635784	-0.754738959
20	820	Malaysia	MAL	Canada	CAN	20820	2377.3979	2450.4797	2328.0515	2404.4473	0	0	0	0	0	0	0	0	0	0	0	0	0	0	0	0	0	0	0	0	9693.471782	1	58	173	555	984	0	2	2	1	2	2	-39229.67575	-39553.09593	-39290.40304	-38963.78949	-39057.63806	-0.68194393	-0.348449695
20	830	Singapore	SIN	Canada	CAN	20830	1725.2146	1570.2241	1388.8004	1151.2097	0	0	0	0	0	0	0	0	0	0	0	0	0	0	0	0	0	0	0	0	10610.26655	105	32	107	279	1260	1187	0	0	0	1	1	1747.014445	1375.582697	1114.527186	278.220615	-15.2725906	0	-0.235002426
20	840	Philippines	PHI	Canada	CAN	20840	1018.949	1091.485	1213.9028	1231.5059	0	0	0	0	0	0	0	0	0	0	0	0	0	0	0	0	0	0	0	0	8283.77915	58	348	285	733	1874	2331	2	2	3	3	3	-47468.19657	-47533.31719	-46931.34233	-46423.69414	-46265.87424	-0.634179456	-0.15460152
20	850	Indonesia	INS	Canada	CAN	20850	1590.7046	1446.3032	1467.2407	1503.7501	0	0	0	0	0	0	0	0	0	0	0	0	0	0	0	0	0	0	0	0	9598.009906	156	98	100	121	108	0	2	2	2	2	2	-46274.00878	-46361.86816	-45782.38247	-45295.49389	-45180.48031	-0.73645886	-0.102462446
20	920	New Zealand	NEW	Canada	CAN	20920	613.38647	587.85675	549.59698	610.89667	0	0	0	0	0	0	0	0	0	0	0	0	0	0	0	0	0	0	0	0	11010.4939	2899	4904	5782	7025	7774	9838	0	0	0	0	0	-13306.66933	-13792.76061	-13800.28354	-13852.07133	-14191.34783	0.114399082	-0.004174381
20	31	Bahamas	BHM	Canada	CAN	2031	24.342289	163.8553	46.374111	91.877914	0	0	0	0	0	0	0	0	0	0	0	0	0	0	0	0	0	0	0	0	1696.682794	32	1987	826	766	852	1248	2	1	1	1	1	-29424.19633	-28758.80583	-27639.04357	-26692.51696	-26754.04328	0	-0.946119836
20	40	Cuba	CUB	Canada	CAN	2040	783.24744	594.26056	532.54089	558.91644	0	0	0	0	0	0	0	0	0	0	0	0	0	0	0	0	0	0	0	0	2051.455569	98	89	56	41	68	0	2	2	2	2	2	-43622.40625	-43849.49393	-43193.02312	-42716.43305	-42615.12436	-0.306318482	-0.564703313
20	41	Haiti	HAI	Canada	CAN	2041	28.678877	33.209259	34.599297	40.114143	0	0	0	0	0	0	0	0	0	0	0	0	0	0	0	0	0	0	0	0	2577.852766	124	346	439	594	804	0	0	1	2	0	0	-49380.2819	-49336.51818	-48634.85703	-48023.67202	-47766.35964	-0.497907467	-0.243802859
20	53	Barbados	BAR	Canada	CAN	2053	7.6526518	10.499016	19.997864	12.776334	0	0	0	0	0	0	0	0	0	0	0	0	0	0	0	0	0	0	0	0	3386.660674	39	305	607	698	800	870	0	0	0	0	0	-34137.0504	-34187.26781	-33457.60644	-32763.16283	-32487.91356	-0.568282218	-0.079471425
20	56	St. Lucia	SLU	Canada	CAN	2056	0.29892993	0.29327136	0.33012772	0.31710976	0	0	0	0	0	0	0	0	0	0	0	0	0	0	0	0	0	0	0	0	3283.123198	12	77	145	25	156	709	0	0	1	0	0	-43285.45894	-43351.4432	-42619.61327	-41940.35103	-41511.51138	0	-0.946119836
20	58	Antigua & Barbuda	AAB	Canada	CAN	2058	0.46273345	1.9056286	0.6670059	0.44616684	0	0	0	0	0	0	0	0	0	0	0	0	0	0	0	0	0	0	0	0	2936.021374	175	248	228	225	243	321	0	0	0	0	0	-36399.0699	-36766.62506	-36510.60301	-35721.6848	-35804.63461	0	-0.946119836
20	80	Belize	BLZ	Canada	CAN	2080	8.3569803	3.517163	2.6765447	1.6711204	0	0	0	0	0	0	0	0	0	0	0	0	0	0	0	0	0	0	0	0	2626.657177	409	547	636	0	443	606	0	0	1	0	0	-45715.5183	-45624.36019	-44993.53623	-44323.55983	-44118.1061	0	-0.946119836
20	90	Guatemala	GUA	Canada	CAN	2090	452.14221	446.43805	404.07425	542.10443	0	0	0	0	0	0	0	0	0	0	0	0	0	0	0	0	0	0	0	0	2715.974812	271	195	265	179	247	309	1	1	1	1	1	-47055.76994	-47074.61558	-46423.11937	-45837.565	-45594.02316	-0.587380918	-0.107252609
20	91	Honduras	HON	Canada	CAN	2091	207.69896	240.53201	250.91896	243.68863	0	0	0	0	0	0	0	0	0	0	0	0	0	0	0	0	0	0	0	0	2861.493989	58	26	34	74	253	216	1	2	2	1	1	-47795.01993	-47801.71015	-47126.02843	-46524.05805	-46312.17528	-0.425701737	-0.209311893
20	92	El Salvador	SAL	Canada	CAN	2092	144.68347	107.06579	117.50952	88.348106	0	0	0	0	0	0	0	0	0	0	0	0	0	0	0	0	0	0	0	0	3092.392836	109	64	194	288	185	235	0	0	2	0	1	-46254.95737	-46292.8325	-45622.89135	-45049.2227	-44839.63079	-0.462809621	-0.095380446
20	93	Nicaragua	NIC	Canada	CAN	2093	371.02377	440.37625	428.91782	348.4902	0	0	0	0	0	0	0	0	0	0	0	0	0	0	0	0	0	0	0	0	2957.845243	70	118	133	142	170	227	2	1	2	1	1	-48259.03592	-48283.1017	-47629.41857	-47054.09674	-46856.31992	-0.430806909	-0.293708789
20	101	Venezuela	VEN	Canada	CAN	20101	825.48334	242.82327	373.39496	34.583389	0	0	0	0	0	0	0	0	0	0	0	0	0	0	0	0	0	0	0	0	3486.314106	436	849	998	984	965	926	2	2	2	2	2	0	-36315.02496	-34848.49021	-34207.67281	-34514.29287	-0.682686795	-0.325576142
20	110	Guyana	GUY	Canada	CAN	20110	438.90265	500.81717	519.76703	334.46234	0	0	0	0	0	0	0	0	0	0	0	0	0	0	0	0	0	0	0	0	3907.226807	329	374	242	123	196	276	1	1	1	1	1	-46444.64697	-46493.85704	-45901.11137	-45430.25182	-45303.76233	-0.515277941	-0.103111707
20	115	Suriname	SUR	Canada	CAN	20115	281.46338	133.44171	131.1223	140.93575	0	0	0	0	0	0	0	0	0	0	0	0	0	0	0	0	0	0	0	0	4234.711104	16	11	7	9	12	0	0	0	1	0	0	-40993.18154	-40842.6359	-40216.15436	-39754.83598	-39670.06291	-0.488139877	-0.0339015
20	145	Bolivia	BOL	Canada	CAN	20145	264.707	275.82367	249.41219	262.25134	0	0	0	0	0	0	0	0	0	0	0	0	0	0	0	0	0	0	0	0	5885.458321	164	1186	2012	1499	1674	2741	0	0	1	1	1	-47715.29939	-47747.94161	-47121.75494	-46600.09214	-46404.08213	-0.415876797	-0.138344706
20	150	Paraguay	PAR	Canada	CAN	20150	6.9938383	10.910681	13.125413	14.015768	0	0	0	0	0	0	0	0	0	0	0	0	0	0	0	0	0	0	0	0	6971.556265	450	1344	1310	1330	1082	995	0	1	2	0	1	-46285.20439	-46303.28433	-45712.75164	-45486.73353	-45134.41291	-0.37734349	-0.135042357
20	210	Netherlands	NTH	Canada	CAN	20210	2848.1362	3898.1729	3612.2161	3686.428	0	0	0	0	0	0	0	1	1	1	1	1	1	0	0	0	0	0	0	0	3783.601378	5	843	2331	6716	8254	8906	0	0	0	0	0	1150.106422	435.0092882	619.5117892	1493.468161	2485.371696	-0.023041025	-0.003209322
20	212	Luxembourg	LUX	Canada	CAN	20212	127.94262	162.20526	170.98631	163.44016	0	0	0	0	0	0	0	1	1	1	1	1	1	0	0	0	0	0	0	0	4080.541607	17	24	45	267	302	365	0	0	0	0	0	56927.89319	55787.65997	54152.92227	52939.81289	55672.12036	0	-0.946119836
20	220	France	FRN	Canada	CAN	20220	6166.0327	5522.6987	5748.1401	5885.127	0	0	0	0	0	0	0	1	1	1	1	1	1	0	0	0	0	0	0	0	3497.759876	18877	1887	13389	17016	31846	19174	1	1	0	1	1	-8405.665017	-8720.10293	-8084.853014	-7495.302071	-7103.561186	0.021007042	0.023299317
20	232	Andorra	AND	Canada	CAN	20232	0	0	0	0	0	0	0	0	0	0	0	0	0	0	0	0	0	0	0	0	0	0	0	0	4205.752563	0	0	5	11	14	0	0	0	0	0	0	0	0	-8145.755067	-9263.562628	-9757.910114	0	-0.946119836
20	305	Austria	AUS	Canada	CAN	20305	1421.6288	1473.473	1582.5841	1673.1466	0	0	0	0	0	0	0	0	0	0	0	0	0	0	0	0	0	0	0	0	4429.256911	2556	2845	1744	1314	1510	2167	1	0	0	0	0	-2504.268191	-2381.227716	-1627.282663	-776.429512	-646.5905245	-0.271860355	-0.009425936
20	310	Hungary	HUN	Canada	CAN	20310	397.95071	463.90549	459.93118	545.4574	0	0	0	0	0	0	0	1	1	1	1	1	1	0	0	0	0	0	0	0	4563.440932	310	776	706	612	582	1546	0	0	1	0	0	-35588.93708	-36022.67122	-35893.29765	-35577.77609	-35165.24028	-0.370717046	-0.077278893
20	317	Slovakia	SLO	Canada	CAN	20317	278.83255	317.21832	325.94635	315.02448	0	0	0	0	0	0	0	1	1	1	1	1	1	0	0	0	0	0	0	0	4430.643378	8	9	10	32	114	488	1	0	0	0	0	-31464.06235	-32092.07195	-31813.62057	-31421.82625	-31407.59114	0	-0.031435496
20	331	San Marino	SNM	Canada	CAN	20331	0	0	0	0	0	0	0	0	0	0	0	0	0	0	0	0	0	0	0	0	0	0	0	0	4910.575806	0	0	0	0	0	0	0	0	0	0	0	0	0	0	0	0	0	-0.946119836
20	338	Malta	MLT	Canada	CAN	20338	28.609985	39.221634	53.687065	45.568874	0	0	0	0	0	0	0	0	0	0	0	0	0	0	0	0	0	0	0	0	5535.178527	2	0	53	115	318	960	0	0	0	0	0	-25787.1377	-26912.67668	-26764.35882	-26898.51833	-27073.80264	0	-0.946119836
20	339	Albania	ALB	Canada	CAN	20339	7.0540504	5.7980943	6.7936616	7.4600148	0	0	0	0	0	0	0	1	1	1	1	1	1	0	0	0	0	0	0	0	5192.965368	1	2	2	2	2	0	2	1	1	0	1	-45564.97704	-45652.74059	-45023.32681	-44445.34228	-44244.53694	-0.564937247	-0.182605719
20	343	Macedonia	MAC	Canada	CAN	20343	9.3041449	11.043632	12.678547	14.654213	0	0	0	0	0	0	0	0	0	0	0	0	0	0	0	0	0	0	0	0	5264.092975	165	167	300	346	402	0	2	1	1	1	1	-45014.22916	-45144.80547	-44594.08448	-44091.20589	-43795.09386	-0.07219178	-0.234852635
20	344	Croatia	CRO	Canada	CAN	20344	30.061621	36.321407	107.63034	55.248844	0	0	0	0	0	0	0	1	1	1	1	1	1	0	0	0	0	0	0	0	4719.228775	912	927	1660	481	456	511	0	0	0	0	0	-36232.39719	-36526.11183	-35820.45285	-35082.14009	-34552.38281	0.135713148	-0.026947707
20	346	Bosnia and Herzegovina	BOS	Canada	CAN	20346	12.822948	14.182269	16.539108	16.380989	0	0	0	0	0	0	0	0	0	0	0	0	0	0	0	0	0	0	0	0	4857.993059	94	96	171	836	659	0	1	1	1	0	0	-45306.18503	-45413.5045	-44758.5676	-44240.9013	-43936.00727	-0.277065502	-0.26258328
20	349	Slovenia	SLV	Canada	CAN	20349	112.85468	157.43889	139.06172	124.98018	0	0	0	0	0	0	0	1	1	1	1	1	1	0	0	0	0	0	0	0	4681.20066	266	270	484	273	161	0	0	0	0	0	0	-26326.77276	-26804.91281	-26771.5568	-25861.57816	-24913.0978	-0.399762101	-0.002099981
20	352	Cyprus	CYP	Canada	CAN	20352	3.2893443	4.0917239	4.070015	3.2896309	0	0	0	0	0	0	0	0	0	0	0	0	0	0	0	0	0	0	0	0	6177.47675	48	168	287	409	687	1329	1	1	0	1	0	-22520.78412	-23087.60525	-22256.00654	-19976.94644	-18316.6205	-0.596722381	-0.023786203
20	359	Moldova	MLD	Canada	CAN	20359	2.2841001	3.8054047	3.5753214	4.6435194	0	0	0	0	0	0	0	0	0	0	0	0	0	0	0	0	0	0	0	0	4681.775794	0	0	0	0	0	0	1	1	1	1	2	-48129.78581	-48078.29345	-47458.53353	-46990.97479	-46711.72594	-0.07885912	-0.128947703
20	365	Russia	RUS	Canada	CAN	20365	1427.1365	1092.6166	925.18756	721.4129	0	0	0	0	0	0	0	0	0	0	0	0	0	0	0	0	0	0	0	0	1258.451255	0	0	0	0	2	0	2	3	3	3	3	-38963.47374	-38571.51333	-37737.62359	-37229.08935	-37333.7061	-0.686481703	-0.416584197
20	366	Estonia	EST	Canada	CAN	20366	100.80227	53.315205	87.656525	94.749298	0	0	0	0	0	0	0	1	1	1	1	1	1	0	0	0	0	0	0	0	3433.782115	0	0	0	0	61	0	0	0	0	0	0	-32504.59015	-32711.53988	-32520.2552	-32183.28752	-32655.6429	-0.290666858	0.009966025
20	367	Latvia	LAT	Canada	CAN	20367	30.349331	22.152258	23.546572	33.011669	0	0	0	0	0	0	0	1	1	1	1	1	1	0	0	0	0	0	0	0	3596.673058	0	0	0	0	67	0	0	1	0	0	0	-35780.19523	-36232.9562	-35932.45574	-35818.60892	-36200.48782	-0.097272103	-0.012792738
20	368	Lithuania	LIT	Canada	CAN	20368	675.1709	205.04448	203.51381	231.69534	0	0	0	0	0	0	0	1	1	1	1	1	1	0	0	0	0	0	0	0	3732.09049	0	0	0	0	59	37	0	0	0	0	0	-34761.24359	-35127.78538	-35043.86806	-35037.04684	-35450.80555	-0.468899149	-0.019450663
20	370	Belarus	BLR	Canada	CAN	20370	39.168312	132.84669	37.479267	48.322048	0	0	0	0	0	0	0	0	0	0	0	0	0	0	0	0	0	0	0	0	3849.426837	0	0	0	0	0	0	1	1	2	1	1	-43933.89354	-43631.0787	-43022.4573	-42457.88139	-42302.86908	-0.074450963	-0.425490861
20	371	Armenia	ARM	Canada	CAN	20371	74.499756	88.013634	95.195602	102.67203	0	0	0	0	0	0	0	0	0	0	0	0	0	0	0	0	0	0	0	0	5709.714997	0	0	0	0	0	0	2	2	2	1	2	-46311.54818	-46365.12378	-45765.11331	-45232.7567	-45188.51233	0.061358327	-0.285868029
20	372	Georgia	GRG	Canada	CAN	20372	124.47836	117.10928	95.880478	75.910515	0	0	0	0	0	0	0	0	0	0	0	0	0	0	0	0	0	0	0	0	5394.520099	0	0	0	0	0	0	1	1	1	1	1	-46138.91582	-46213.51066	-45719.57277	-45252.8139	-45234.82266	-0.202936677	-0.076044608
20	373	Azerbaijan	AZE	Canada	CAN	20373	481.01633	1359.1477	509.25977	474.52295	0	0	0	0	0	0	0	0	0	0	0	0	0	0	0	0	0	0	0	0	5667.301983	0	0	0	0	0	0	2	2	2	2	2	-43991.03413	-43942.25358	-43274.99299	-42902.40574	-42684.24431	-0.399988684	-0.56107652
20	385	Norway	NOR	Canada	CAN	20385	4817.1777	4118.5908	4019.5005	774.70746	0	0	0	0	0	0	0	1	1	1	1	1	1	0	0	0	0	0	0	0	2213.997161	854	1411	1896	2155	2290	3331	0	0	0	0	0	39482.74852	39014.89065	39040.95966	39862.38554	38899.61669	-0.114220189	0.008970141
20	395	Iceland	ICE	Canada	CAN	20395	46.296299	61.382195	47.538551	63.664104	0	0	0	0	0	0	0	1	1	1	1	1	1	0	0	0	0	0	0	0	1643.927884	94	126	147	151	195	416	0	0	0	0	0	-4255.790922	-5587.441454	-5228.02611	-6059.19741	-6080.239433	-0.085347077	-0.022121552
20	402	Cape Verde	CAP	Canada	CAN	20402	0	0	0	0	0	0	0	0	0	0	0	0	0	0	0	0	0	0	0	0	0	0	0	0	4157.232107	44	48	53	49	57	0	0	0	1	0	0	-46607.86028	-46570.9343	-45878.02587	-45230.3891	-44960.64918	-0.714096973	-0.015407461
20	433	Senegal	SEN	Canada	CAN	20433	1.0425825	0.997989	2.9032888	2.9952812	0	0	0	0	0	0	0	0	0	0	0	0	0	0	0	0	0	0	0	0	4756.820236	3	2	2	4	4	0	1	1	1	2	2	-49065.5703	-49055.75601	-48354.82994	-47726.75596	-47471.34333	0	-0.06973181
20	434	Benin	BEN	Canada	CAN	20434	0.025820998	0.093961112	0.18258668	0.014726906	0	0	0	0	0	0	0	0	0	0	0	0	0	0	0	0	0	0	0	0	6405.673696	27	35	45	59	102	0	1	0	1	0	0	-49303.34103	-49256.09499	-48572.18058	-47974.01499	-47721.34912	-0.69710774	-0.07079094
20	436	Niger	NIR	Canada	CAN	20436	1.3900841	0.52516717	1.2088234	1.2976738	0	0	0	0	0	0	0	0	0	0	0	0	0	0	0	0	0	0	0	0	5992.969023	324	438	591	423	90	0	3	1	2	1	1	-49724.23427	-49679.53709	-48978.20246	-48351.53751	-48109.96429	-0.733624138	-0.116328284
20	438	Guinea	GUI	Canada	CAN	20438	64.480453	79.693962	53.467144	50.593697	0	0	0	0	0	0	0	0	0	0	0	0	0	0	0	0	0	0	0	0	5263.092818	172	257	384	141	184	292	2	2	2	2	2	-49690.96842	-49637.24867	-48915.37447	-48282.61381	-48020.35001	-0.668668551	-0.251359283
20	450	Liberia	LBR	Canada	CAN	20450	37.454514	37.760124	36.385536	35.231972	0	0	0	0	0	0	0	0	0	0	0	0	0	0	0	0	0	0	0	0	5859.562913	103	166	72	72	68	0	0	0	1	1	1	-49740.90049	-49689.14347	-48970.89451	-48361.99379	-48112.36002	-0.440663323	-0.114167591
20	451	Sierra Leone	SIE	Canada	CAN	20451	5.3870463	1.0406442	1.1412773	1.5635767	0	0	0	0	0	0	0	0	0	0	0	0	0	0	0	0	0	0	0	0	5593.466771	18	30	37	36	0	0	1	1	2	1	1	-49617.50094	-49433.94818	-48736.1759	-48199.77354	-47991.08853	-0.574368543	-0.159297212
20	461	Togo	TOG	Canada	CAN	20461	14.491825	0.73286247	1.7565511	2.6130576	0	0	0	0	0	0	0	0	0	0	0	0	0	0	0	0	0	0	0	0	6319.51903	461	658	693	723	745	0	2	1	0	2	2	-49554.20476	-49525.58623	-48829.87913	-48205.35871	-47948.38884	-0.742533761	-0.161079312
20	481	Gabon	GAB	Canada	CAN	20481	3.9004855	1.2424136	1.1617713	2.7130351	0	0	0	0	0	0	0	0	0	0	0	0	0	0	0	0	0	0	0	0	7870.094324	7	26	50	94	143	443	0	0	1	0	0	-39356.13033	-39497.69115	-38993.79082	-38691.85606	-38706.35256	-0.743810039	-0.257141158
20	482	Central African Republic	CEN	Canada	CAN	20482	0.65004909	0.83706045	0.97400355	0.79397982	0	0	0	0	0	0	0	0	0	0	0	0	0	0	0	0	0	0	0	0	7762.931845	0	0	0	45	14	0	3	4	4	2	3	-49815.90023	-49780.88236	-49066.29469	-48260.10991	-48002.41959	-0.709509706	-0.283998763
20	490	Democratic Republic of the Congo	DRC	Canada	CAN	20490	1.131649	1.7205719	4.0095539	26.361187	0	0	0	0	0	0	0	0	0	0	0	0	0	0	0	0	0	0	0	0	8242.927819	1544	1789	1055	729	597	0	3	4	4	4	4	-49723.55823	-49694.12213	-49001.8389	-48388.13338	-48133.09655	-0.757596454	-0.385924797
20	501	Kenya	KEN	Canada	CAN	20501	25.023075	23.316032	24.219324	28.164928	0	0	0	0	0	0	0	0	0	0	0	0	0	0	0	0	0	0	0	0	9411.838495	19	86	403	748	16	0	2	3	3	0	1	-48974.60643	-48964.00421	-48279.81499	-47679.3617	-47430.48367	-0.753326392	-0.15828411
20	510	Tanzania	TAZ	Canada	CAN	20510	5.9236841	9.8896132	9.0975428	43.540695	0	0	0	0	0	0	0	0	0	0	0	0	0	0	0	0	0	0	0	0	9581.772727	300	278	107	103	266	670	1	2	2	1	1	-49265.69125	-49252.67107	-48569.35898	-47968.10019	-47714.56967	-0.682236184	-0.230830744
20	516	Burundi	BUI	Canada	CAN	20516	0.39682519	0.40457594	0.26705891	0.23113151	0	0	0	0	0	0	0	0	0	0	0	0	0	0	0	0	0	0	0	0	9602.372364	70	56	45	1	1	0	3	2	3	2	2	-49901.35356	-49842.9225	-49133.7807	-48505.5179	-48239.50508	-0.737505663	-0.526161265
20	517	Rwanda	RWA	Canada	CAN	20517	1.2148305	1.9248538	2.0978565	1.0610043	0	0	0	0	0	0	0	0	0	0	0	0	0	0	0	0	0	0	0	0	9534.999836	68	62	75	88	217	0	1	2	2	1	2	-49418.37655	-49404.83611	-48721.49567	-48104.39271	-47873.01	-0.744928483	-0.424012626
20	530	Ethiopia	ETH	Canada	CAN	20530	19.508183	19.489851	19.043903	24.457668	0	0	0	0	0	0	0	0	0	0	0	0	0	0	0	0	0	0	0	0	8506.086014	30	29	30	32	33	0	3	3	2	3	3	-49621.7965	-49610.46089	-48930.46181	-48330.28053	-48084.85611	-0.742431725	-0.454059862
20	560	South Africa	SAF	Canada	CAN	20560	1029.2006	762.14594	731.84808	1100.0634	0	0	0	0	0	0	0	0	0	0	0	0	0	0	0	0	0	0	0	0	5957.701903	1287	1772	2247	1574	2410	0	2	2	3	2	2	-42522.30695	-42454.50796	-41747.30791	-41175.67169	-40960.88739	0	-0.062700853
20	565	Namibia	NAM	Canada	CAN	20565	256.50443	215.1097	173.52521	86.786209	0	0	0	0	0	0	0	0	0	0	0	0	0	0	0	0	0	0	0	0	9589.209103	35	56	90	144	138	0	1	1	1	1	1	-44108.02734	-44234.19827	-43744.71164	-43286.76106	-43162.46622	-0.719764947	-0.062986277
20	570	Lesotho	LES	Canada	CAN	20570	13.201058	9.9511204	8.1159573	6.1826754	0	0	0	0	0	0	0	0	0	0	0	0	0	0	0	0	0	0	0	0	7234.286578	4	55	106	180	27	0	2	0	1	0	0	-48737.79913	-48700.19429	-48031.19454	-47410.32671	-47196.14538	-0.693916381	-0.099387046
20	572	Swaziland	SWA	Canada	CAN	20572	2.0381608	3.3291647	2.7407422	1.7137281	0	0	0	0	0	0	0	0	0	0	0	0	0	0	0	0	0	0	0	0	11637.25295	14	27	7	6	80	0	1	1	2	2	1	-46050.78056	-46026.27413	-45364.3377	-44849.28891	-44650.97438	-0.674564995	-0.65994304
20	581	Comoros	COM	Canada	CAN	20581	0.16804099	0.45556521	0.29204109	0.24057959	0	0	0	0	0	0	0	0	0	0	0	0	0	0	0	0	0	0	0	0	11379.41495	0	0	2	10	10	0	0	0	0	0	0	-49349.3714	-49296.13591	-48581.41182	-47958.35233	-47695.00806	-0.698321294	-0.203515943
20	630	Iran	IRN	Canada	CAN	20630	38.415642	44.001038	24.314018	22.351336	0	0	0	0	0	0	0	0	0	0	0	0	0	0	0	0	0	0	0	0	5871.517617	0	0	1	3	2	0	2	2	3	3	3	0	-44128.69577	-43590.79304	-42770.87183	-41999.99984	-0.737837254	-0.508256408
20	652	Syria	SYR	Canada	CAN	20652	42.814888	3.1470842	1.8839709	0.60335743	0	0	0	0	0	0	0	0	0	0	0	0	0	0	0	0	0	0	0	0	6082.573923	1	10	8	11	14	0	4	4	4	4	4	0	0	0	0	0	-0.50486967	-0.650383444
20	679	Yemen	YEM	Canada	CAN	20679	0.12195659	0.13504258	0.20734501	0.14815895	0	0	0	0	0	0	0	0	0	0	0	0	0	0	0	0	0	0	0	0	#N/A	31	39	48	59	69	0	4	4	3	2	4	-49333.61451	-48961.48193	-48219.30363	-47612.37926	-47342.0696	-0.246872118	-0.493762261
20	690	Kuwait	KUW	Canada	CAN	20690	65.056419	21.604401	132.64687	3.7795537	0	0	0	0	0	0	0	0	0	0	0	0	0	0	0	0	0	0	0	0	6977.373156	7	49	94	119	113	0	2	1	1	1	1	-14219.48404	-13522.49083	-11379.28396	-9268.351143	-9392.222325	-0.63364564	-0.364121587
20	701	Turkmenistan	TKM	Canada	CAN	20701	0.79694569	0.97913581	1.1969681	1.906863	0	0	0	0	0	0	0	0	0	0	0	0	0	0	0	0	0	0	0	0	5715.612135	0	0	0	0	0	0	2	2	2	2	2	-43175.2207	-43474.18139	-43301.22665	-43159.28624	-43382.85337	-0.404249124	-0.638380411
20	702	Tajikistan	TAJ	Canada	CAN	20702	0.00441039	0.08633592	0.009066288	0.018857494	0	0	0	0	0	0	0	0	0	0	0	0	0	0	0	0	0	0	0	0	6034.138062	0	0	0	0	0	0	2	2	2	2	2	-49175.15394	-49165.39498	-48490.84843	-47901.12189	-47673.71307	-0.25193222	-0.538757809
20	710	China	CHN	Canada	CAN	20710	53880.965	56170.738	56568.707	58562.438	0	0	0	0	0	0	0	0	0	0	0	0	0	0	0	0	0	0	0	0	4745.221634	998	146	140	362	1222	0	3	3	3	3	3	-43610.33922	-43956.99543	-43631.61994	-43386.42556	-43483.6692	-0.663415543	-0.756303149
20	712	Mongolia	MON	Canada	CAN	20712	267.69687	182.58313	138.58241	1.3676704	0	0	0	0	0	0	0	0	0	0	0	0	0	0	0	0	0	0	0	0	4979.041887	16	20	24	29	36	0	2	2	1	0	2	-46161.78422	-46144.56124	-45654.76122	-45349.8585	-45398.89905	-0.734349077	-0.083240881
20	731	North Korea	PRK	Canada	CAN	20731	0.079765402	0.095082738	0.082036808	0.074549437	0	0	0	0	0	0	0	0	0	0	0	0	0	0	0	0	0	0	0	0	5567.883087	32	15	37	65	108	0	4	4	4	4	4	0	0	0	0	0	-0.666037949	-0.751699485
20	740	Japan	JPN	Canada	CAN	20740	14482.779	16541.367	14673.104	13210.313	0	0	0	0	0	0	0	0	0	0	0	0	0	0	0	0	0	0	0	0	4850.708453	1362	678	1500	4600	9167	11591	0	1	0	1	0	-2957.69913	-3546.419868	-3065.426562	-3421.707353	-3911.039841	-0.413647293	-0.039238172
20	760	Bhutan	BHU	Canada	CAN	20760	0.052288938	0.05767405	0.21254508	0.024707349	0	0	0	0	0	0	0	0	0	0	0	0	0	0	0	0	0	0	0	0	7588.58012	8	10	14	19	25	0	0	0	1	0	0	-47439.94375	-47527.5848	-46920.56203	-46305.77197	-46119.14006	-0.722807988	-0.157495836
20	775	Myanmar	MYA	Canada	CAN	20775	0.070347302	1.9534124	9.0528822	14.054975	0	0	0	0	0	0	0	0	0	0	0	0	0	0	0	0	0	0	0	0	7594.569508	188	179	107	42	34	0	3	3	3	3	4	-48799.3181	-48834.958	-48204.32945	-47653.91765	-47451.6559	-0.574057231	-0.281243124
20	780	Sri Lanka	SRI	Canada	CAN	20780	179.73752	208.42119	219.5351	253.55827	0	0	0	0	0	0	0	0	0	0	0	0	0	0	0	0	0	0	0	0	9565.411046	110	46	3	2	2	0	2	3	3	3	4	-46470.52587	-46561.24574	-45982.13092	-45436.47786	-45421.64905	-0.482073444	-0.144277924
20	781	Maldives	MAD	Canada	CAN	20781	0.20570353	0.97265714	0.51120669	0.89800918	0	0	0	0	0	0	0	0	0	0	0	0	0	0	0	0	0	0	0	0	10650.78206	0	0	0	3	3	0	2	1	0	2	0	-42886.44443	-42900.55856	-42456.42145	-41998.30402	-41755.59945	-0.748102362	-0.280648101
20	790	Nepal	NEP	Canada	CAN	20790	17.469296	13.550728	12.995807	12.93425	0	0	0	0	0	0	0	0	0	0	0	0	0	0	0	0	0	0	0	0	7305.039751	0	21	44	37	41	0	2	2	1	2	2	-49418.55071	-49385.93679	-48704.57781	-48091.89599	-47846.28449	-0.763714111	-0.147516312
20	860	East Timor	ETM	Canada	CAN	20860	0	0	0	0	0	0	0	0	0	0	0	0	0	0	0	0	0	0	0	0	0	0	0	0	10906.1168	0	0	0	0	0	0	2	1	1	1	1	-49074.5419	-49050.85652	-48371.30242	-47744.33163	-47509.59587	-0.74023514	-0.096854192
20	910	Papua New Guinea	PNG	Canada	CAN	20910	1.7727045	1.7688948	1.7727112	2.590308	0	0	0	0	0	0	0	0	0	0	0	0	0	0	0	0	0	0	0	0	9018.970409	107	264	414	321	241	0	1	2	1	1	0	0	-48281.54197	-47675.08314	-47098.08438	-46919.36453	-0.596311461	-0.225041316
20	935	Vanuatu	VAN	Canada	CAN	20935	0.061186712	0.077025034	0.10709922	1.5913762	0	0	0	0	0	0	0	0	0	0	0	0	0	0	0	0	0	0	0	0	9347.164369	5	6	14	17	8	0	0	0	0	0	0	-47284.87998	-47155.82956	-46445.96756	-45805.99943	-45522.40256	-0.571254078	-0.129747804
20	940	Solomon Islands	SOL	Canada	CAN	20940	0.20547888	0.41949153	0.43769807	0.30168107	0	0	0	0	0	0	0	0	0	0	0	0	0	0	0	0	0	0	0	0	9131.188194	5	6	0	0	9	0	0	0	0	0	0	-48632.70495	-48614.60025	-47894.94644	-47277.08754	-47044.60506	-0.669741284	-0.124123597
20	946	Kiribati	KIR	Canada	CAN	20946	0.07962276	0.12557204	0.10130769	0.09120515	0	0	0	0	0	0	0	0	0	0	0	0	0	0	0	0	0	0	0	0	#N/A	1	0	1	0	5	0	0	0	0	0	0	-48492.48933	-48476.65016	-47774.569	-47203.10499	-46983.74589	0	-0.946119836
20	947	Tuvalu	TUV	Canada	CAN	20947	0	0	0	0	0	0	0	0	0	0	0	0	0	0	0	0	0	0	0	0	0	0	0	0	#N/A	2	0	0	0	0	0	0	0	0	0	0	-46401.75083	-46445.9305	-45807.06927	-45216.00733	-44949.15309	0	-0.946119836
20	950	Fiji	FIJ	Canada	CAN	20950	5.0580359	4.7167277	4.199039	5.1326337	0	0	0	0	0	0	0	0	0	0	0	0	0	0	0	0	0	0	0	0	8904.897233	80	81	90	142	166	0	1	1	1	1	1	-45758.54119	-45918.4703	-45394.10355	-44963.19387	-44736.35822	-0.484825024	-0.227163547
20	955	Tonga	TON	Canada	CAN	20955	0.021358542	0.057764221	0.032915592	0.016115047	0	0	0	0	0	0	0	0	0	0	0	0	0	0	0	0	0	0	0	0	#N/A	0	2	7	10	5	0	0	0	0	0	0	-46407.82238	-46477.49413	-45823.20596	-45065.59049	-44817.4679	0	-0.946119836
20	983	Marshall Islands	MSI	Canada	CAN	20983	0	0	0	0	0	0	0	0	0	0	0	0	0	0	0	0	0	0	0	0	0	0	0	0	7207.959369	0	0	0	0	16	0	0	0	0	0	0	-46763.49896	-46735.78422	-45984.8106	-45423.93029	-45266.95798	0	-0.946119836
20	986	Palau	PAL	Canada	CAN	20986	0	0	0	0	0	0	0	0	0	0	0	0	0	0	0	0	0	0	0	0	0	0	0	0	8954.82803	0	0	0	0	3	0	0	0	0	0	0	-39697.97734	-40458.87173	-40060.75107	-39123.07442	-39085.74751	0	-0.946119836
20	990	Samoa	WSM	Canada	CAN	20990	0.01371612	0.11183057	0.39308244	0.15766065	0	0	0	0	0	0	0	0	0	0	0	0	0	0	0	0	0	0	0	0	8268.019905	2	8	13	14	14	22	0	0	0	0	0	-46467.05637	-46456.96473	-45760.44515	-45029.8869	-44748.61862	0	-0.946119836
20	94	Costa Rica	COS	Canada	CAN	2094	530.0884	565.2288	631.6844	575.3765	0	0	0	0	0	0	0	0	0	0	0	0	0	0	0	0	0	0	0	0	3388.50935	86	91	212	510	1058	0	0	0	1	0	0	-40870.11	-41067.08	-40520.13	-39969.31	-40005.28	-0.3445538	0.01268278
20	484	Congo	CON	Canada	CAN	20484	4.443532	2.238679	2.920168	6.957305	0	0	0	0	0	0	0	0	0	0	0	0	0	0	0	0	0	0	0	0	8042.385424	0	0	0	0	0	0	3	3	2	1	1	-46944.89	-46904.7	-46318.94	-45715.03	-45482.43	-0.7185312	-0.4112815
20	551	Zambia	ZAM	Canada	CAN	20551	1.564909	3.025452	2.972332	2.318109	0	0	0	0	0	0	0	0	0	0	0	0	0	0	0	0	0	0	0	0	6795.808731	0	0	1	0	3	0	1	2	2	0	0	-48500.71	-48454.76	-47767.12	-47165.76	-46963.72	-0.6951034	-0.2095221
20	750	India	IND	Canada	CAN	20750	2815.739	3143.682	3183.584	3153.771	0	0	0	0	0	0	0	0	0	0	0	0	0	0	0	0	0	0	0	0	6711.09085	784	814	1821	7668	6159	1709	3	3	3	3	3	-48356.32	-48422.51	-47801.71	-47247.79	-47039.1	-0.6306019	-0.1153217
20	437	Ivory Coast	CDI	Canada	CAN	20437	699.5701	494.4632	518.8982	516.1446	0	0	0	0	0	0	0	0	0	0	0	0	0	0	0	0	0	0	0	0	5859.187213	67	103	132	372	35	0	2	2	2	3	4	-48611.83	-48660.92	-48026.84	-47474.29	-47300.46	-0.7265364	-0.1596696
20	52	Trinidad and Tobago	TRI	Canada	CAN	2052	432.69165	270.8132	202.41362	554.48572	0	0	0	0	0	0	0	0	0	0	0	0	0	0	0	0	0	0	0	0	4034.599531	510	314	227	184	102	0	1	1	1	1	2	-33412.03467	-33202.55951	-32314.42552	-32041.69324	-31903.75237	-0.62424451	-0.062194781
20	404	Guinea-Bissau	GNB	Canada	CAN	20404	0.002828024	0.008989733	0.002580623	0.001230952	0	0	0	0	0	0	0	0	0	0	0	0	0	0	0	0	0	0	0	0	5104.924023	0	0	0	0	0	0	1	1	1	2	1	-49574.27	-49543.48	-48831.93	-48192.52	-47902.29	-0.7485072	-0.1741215
20	420	Gambia	GAM	Canada	CAN	20420	0.07211538	0.06122154	0.08882766	0.06858971	0	0	0	0	0	0	0	0	0	0	0	0	0	0	0	0	0	0	0	0	5000.656566	0	1	11	15	22	0	3	2	2	2	2	-49571.79	-49536.45	-48811.91	-48188.69	-47934.26	-0.6717789	-0.4095837
20	553	Malawi	MAW	Canada	CAN	20553	139.2963	120.2014	145.561	68.30122	0	0	0	0	0	0	0	0	0	0	0	0	0	0	0	0	0	0	0	0	6116.574257	0	0	0	1	2	0	1	1	1	1	2	-49614.4	-49570.19	-48870.35	-48249.08	-47976.11	-0.7547454	-0.1661634
20	54	Dominica	DMA	Canada	CAN	2054	0.3198318	0.2446809	1.237967	0.3529863	0	0	0	0	0	0	0	0	0	0	0	0	0	0	0	0	0	0	0	0	3109.309009	12	38	64	69	103	0	0	0	0	0	0	-43191.21	-42991.32	-42531.99	-41923.11	-41555.08	0	-0.9461198
20	580	Madagascar	MAG	Canada	CAN	20580	70.51014	94.67233	103.5787	92.95003	0	0	0	0	0	0	0	0	0	0	0	0	0	0	0	0	0	0	0	0	7581.037287	0	0	0	0	7	10	3	0	2	3	2	-49698.14	-49656.26	-48946.29	-48313.18	-48046.66	-0.7272287	-0.2086296
20	626	South Sudan	SSD	Canada	CAN	20626	0	0	0	0	0	0	0	0	0	0	NA	0	0	0	0	0	0	0	0	0	0	0	0	0	8256.994068	0	0	0	0	0	0	4	4	4	3	3	-49390.36925	-49271.29865	-48554.61988	-47986.06397	-47028.25018	-0.326997498	-0.564842344
20	223	Liechtenstein	LIE	Canada	CAN	20223	0	0	0	0	0	0	0	0	0	0	0	0	0	0	0	0	0	0	0	0	0	0	0	0	4492.538349	0	2	3	9	5	0	0	0	0	0	0	0	0	0	0	0	0	-0.946119836
20	345	Yugoslavia	YUG	Canada	CAN	20345	0	0	0	0	0	0	0	0	0	0	0	0	0	0	0	0	0	0	0	0	0	0	0	0	#N/A	0	0	0	0	0	0	0	0	1	1	1	-44444.67	-44472.17	-43682.6	-43220.79	-42924	-0.4347613	-0.2251952
20	230	Spain	SPN	Canada	CAN	20230	1944.172	1925.223	1789.299	2185.938	0	0	0	0	0	0	0	1	1	1	1	1	1	0	0	0	0	0	0	0	3393.750064	1689	2848	4879	2614	3074	6429	1	1	0	1	1	-19642.46	-20569.07	-20345.21	-19307.49	-18132.72	-0.3199496	-0.01418479
20	704	Uzbekistan	UZB	Canada	CAN	20704	2.105615	0.6472464	0.4382158	0.5582797	0	0	0	0	0	0	0	0	0	0	0	0	0	0	0	0	0	0	0	0	5413.112214	0	0	0	0	0	0	2	2	2	2	2	-48251.31	-48315.77	-47707.4	-47174.5	-47003.33	-0.3462279	-0.5817637
20	403	Sao Tome and Principe	STP	Canada	CAN	20403	0.1724274	0.03812815	0.0374032	0.04370943	0	0	0	0	0	0	0	0	0	0	0	0	0	0	0	0	0	0	0	0	7709.930318	0	0	0	3	2	0	0	0	0	0	0	-48815.19	-48795.06	-48131.44	-47531.26	-47274.89	0	-0.9461198
20	541	Mozambique	MZM	Canada	CAN	20541	4.092102	5.671599	5.133867	3.244434	0	0	0	0	0	0	0	0	0	0	0	0	0	0	0	0	0	0	0	0	6351.387982	0	0	0	0	0	0	1	2	2	2	2	-49596.6	-49572.05	-48881.31	-48269.37	-48020.43	-0.717472	-0.2043964
20	987	Federated States of Micronesia	FSM	Canada	CAN	20987	0	0	0	0	0	0	0	0	0	0	0	0	0	0	0	0	0	0	0	0	0	0	0	0	7674.323393	0	0	0	0	0	0	0	0	0	0	0	-47314.71	-47362.67	-46546.75	-45806.59	-45554.56	0	-0.9461198
20	60	St. Kitts and Nevis	SKN	Canada	CAN	2060	10.45687	10.89349	9.88823	6.486587	0	0	0	0	0	0	0	0	0	0	0	0	0	0	0	0	0	0	0	0	2901.168311	62	48	45	17	60	0	0	0	0	0	0	-35027.29	-35365.24	-35316.29	-35347.07	-34833.44	0	-0.9461198
20	531	Eritrea	ERI	Canada	CAN	20531	357.2991	410.3691	172.8851	0.025808	0	0	0	0	0	0	0	0	0	0	0	0	0	0	0	0	0	0	0	0	6147.497816	0	90	58	58	65	63	4	4	3	4	3	0	0	0	0	-47974.84	-0.7505017	-0.796937
20	591	Seychelles	SEY	Canada	CAN	20591	0.6481736	3.249535	2.37888	1.65261	0	0	0	0	0	0	0	0	0	0	0	0	0	0	0	0	0	0	0	0	7524.169165	2	0	1	2	3	0	0	0	1	0	0	-36565.84	-36685.64	-36200.27	-36088.6	-36487.85	-0.6505644	-0.1554469
20	55	Grenada	GRN	Canada	CAN	2055	1.8973479	2.4920454	2.0305839	2.0156491	0	0	0	0	0	0	0	0	0	0	0	0	0	0	0	0	0	0	0	0	3482.017048	14	49	89	16	30	0	0	0	0	0	0	-41716.90989	-42130.73834	-41931.34455	-41441.80394	-41060.97385	0	-0.946119836
20	221	Monaco	MNC	Canada	CAN	20221	0	0	0	0	0	0	0	0	0	0	0	0	0	0	0	0	0	0	0	0	0	0	0	0	4573.023998	8	21	62	78	92	0	0	0	0	0	0	0	0	0	0	0	0	-0.946119836
20	347	Kosovo	KOS	Canada	CAN	20347	0	0	0	0	0	0	0	0	0	0	0	0	0	0	0	0	0	0	0	0	0	0	0	0	5142.633213	0	0	0	0	0	0	0	0	0	0	0	-46321.62724	-46461.47923	-45797.43238	-45248.88319	-45049.63134	-0.334038119	-0.176676491
20	520	Somalia	SOM	Canada	CAN	20520	0.06989186	0.06822055	0.04097308	0.09458375	0	0	0	0	0	0	0	0	0	0	0	0	0	0	0	0	0	0	0	0	2959.007197	30042	23218	16697	29871	25685	26041	3	4	3	4	4	0	0	0	0	0	-0.7029019	-0.5980749
20	816	Vietnam	DRV	Canada	CAN	20816	1479.4805	1780.2809	2281.6709	2814.7849	0	0	0	0	0	0	0	0	0	0	0	0	0	0	0	0	0	0	0	0	8188.277266	0	2	3	5	61	0	2	2	2	2	1	-48423.37351	-48468.88837	-47830.82775	-47262.84822	-47053.37221	-0.281806626	-0.49104991
20	703	Kyrgyzstan	KYR	Canada	CAN	20703	0.1985113	1.006996	0.1464077	0.2306267	0	0	0	0	0	0	0	0	0	0	0	0	0	0	0	0	0	0	0	0	5828.788133	0	0	0	0	16	0	2	2	2	2	2	-49090.9	-49061.72	-48369.07	-47817.32	-47534.04	-0.2702425	-0.1913681
20	970	Nauru	NAU	Canada	CAN	20970	0.04677051	0.1381545	0.2807375	0.04635548	0	0	0	0	0	0	0	0	0	0	0	0	0	0	0	0	0	0	0	0	6015.048092	0	18	26	19	2	0	1	1	0	0	0	-40964.4	-40704.61	-41843.03	-42831.72	-42986.06	0	-0.9461198
20	57	St. Vincent and the Grenadines	SVG	Canada	CAN	2057	0.2898659	0.1848758	0.1843937	0.1263972	0	0	0	0	0	0	0	0	0	0	0	0	0	0	0	0	0	0	0	0	3360.800347	85	79	73	170	271	366	0	0	1	0	0	-43532.62	-43587.5	-42947.43	-42432.26	-42251.05	0	-0.9461198
20	713	Taiwan	TAW	Canada	CAN	20713	5481.551	5044.515	5036.987	4602.759	0	0	0	0	0	0	0	0	0	0	0	0	0	0	0	0	0	0	0	0	7674.752527	0	0	0	28	159	0	0	1	0	0	0	0	0	0	0	0	-0.7386797	-0.0449315
20	341	Montenegro	MNG	Canada	CAN	20341	0.70359921	0.77731043	0.6512022	0.57113421	0	0	0	0	0	0	0	1	0	0	0	0	0	0	0	0	0	0	0	0	5084.531243	906	921	1649	1235	4570	0	2	1	1	0	0	-42845.40722	-43020.49327	-42425.30617	-42025.39377	-41564.80573	-0.029120928	-0.191781783
20	552	Zimbabwe	ZIM	Canada	CAN	20552	7.617899	2.349826	8.160241	1.888112	0	0	0	0	0	0	0	0	0	0	0	0	0	0	0	0	0	0	0	0	6422.691499	5	4	5	4	2	0	2	2	2	2	2	-49293.5	-49235.54	-48535.72	-47922.11	-47715.58	0	-0.3496111
20	835	Brunei	BRU	Canada	CAN	20835	9.054633	7.368051	7.028262	7.038558	0	0	0	0	0	0	0	0	0	0	0	0	0	0	0	0	0	0	0	0	10014.63928	1	2	10	0	0	0	0	0	0	0	0	-17881.97	-17205.54	-15220.86	-13333.72	-12853.75	0	-0.9461198
20	590	Mauritius	MAS	Canada	CAN	20590	10.857415	14.346229	15.247477	15.873642	0	0	0	0	0	0	0	0	0	0	0	0	0	0	0	0	0	0	0	0	7694.722708	3	8	6	5	3	0	0	0	1	0	0	-40639.1243	-40901.60071	-40504.42661	-40142.39993	-40141.94276	-0.471393108	-0.037983801
31	2	United States of America	USA	Bahamas	BHM	312	3760.02	3956.3701	4097.7202	3690.3623	0	0	0	5	6	161	0	1	1	1	1	1	1	0	0	0	0	0	4	1	105.6785239	6776	158	17083	25867	30465	37796	-1	0	0	1	1	30954.19653	29421.32297	28227.21904	27451.19002	27073.61235	0	0.951373582
31	20	Canada	CAN	Bahamas	BHM	3120	142.63896	557.12024	206.87016	246.83345	82	5	3	8	5	7	1	0	0	0	0	0	0	0	0	0	0	0	0	0	1696.682794	26	298	581	1101	1419	1129	-2	-1	-1	-1	-1	29424.19633	28758.80583	27639.04357	26692.51696	26754.04328	0	0.946119836
31	560	South Africa	SAF	Bahamas	BHM	31560	2.8693449	3.6782739	2.68381	7.5312586	0	0	2	0	0	0	0	0	0	0	0	0	0	0	0	0	0	0	0	0	11068.39423	4	2	0	0	0	0	0	1	2	1	1	-13098.11062	-13695.70213	-14108.26434	-14483.15473	-14206.84411	0	0.883418983
31	390	Denmark	DEN	Bahamas	BHM	31390	25.141491	18.0895	13.87452	15.23665	0	0	0	0	0	0	0	0	0	0	0	0	0	0	0	0	0	0	0	0	7296.983781	0	0	2	6	9	12	-2	-1	-1	-1	-1	39316.67554	38164.32329	37073.5504	36457.55775	36874.1878	0	0.954597865
31	40	Cuba	CUB	Bahamas	BHM	3140	1.0169108	1.0601921	1.1164857	1.1700455	0	0	0	0	0	0	0	0	0	0	0	0	0	0	0	0	0	0	4	1	88.8726554	22	20	11	7	9	0	0	1	1	1	1	-14198.20992	-15090.68809	-15553.97955	-16023.9161	-15861.08107	0	0.381416523
31	41	Haiti	HAI	Bahamas	BHM	3141	0.57029456	0.59456718	0.62613726	0.65617418	0	0	0	0	0	0	0	1	1	1	1	1	1	0	0	0	0	0	4	1	119.8980048	0	373	472	639	866	0	-2	0	1	0	-1	-19956.08557	-20577.71235	-20995.81346	-21331.15507	-21012.31635	0	0.702316977
31	42	Dominican Republic	DOM	Bahamas	BHM	3142	2.3540144	5.3869748	4.1506281	4.349741	0	0	0	0	0	0	0	1	1	1	1	1	1	0	0	0	0	0	4	1	195.6491395	209	190	158	134	111	135	0	1	1	1	1	-14131.17429	-15112.72238	-15888.80005	-16399.02772	-16153.40682	0	0.817351469
31	51	Jamaica	JAM	Bahamas	BHM	3151	2.3314829	24.405102	25.700953	26.933874	0	0	0	0	0	0	0	1	1	1	1	1	1	0	0	0	0	0	5	1	418.1219757	13	9	7	6	20	0	0	1	1	1	1	-15803.81068	-16457.10077	-16880.87967	-17202.95816	-16825.23189	0	0.925342609
31	52	Trinidad and Tobago	TRI	Bahamas	BHM	3152	131.9173	144.29523	145.06721	149.35327	0	0	0	0	0	0	0	1	1	1	1	1	1	0	0	0	0	0	0	0	1673.094776	305	136	12	8	13	0	-1	0	0	0	1	-3987.838336	-4443.753675	-4675.38195	-5349.176288	-5149.709086	0	0.883925055
31	53	Barbados	BAR	Bahamas	BHM	3153	6.1669426	6.4294176	6.7708035	7.0956116	0	0	0	0	0	0	0	1	1	1	1	1	1	0	0	0	0	0	0	0	1666.203894	30	16	5	57	65	71	0	0	-1	0	0	-4712.854074	-5428.461981	-5818.562868	-6070.645877	-5733.870281	0	0.866648411
31	56	St. Lucia	SLU	Bahamas	BHM	3156	0.009898769	0.010320076	0.010868046	0.011389406	0	0	0	0	0	0	0	1	1	1	1	1	1	0	0	0	0	0	0	0	1501.26363	6	4	2	7	12	39	0	0	0	0	0	-13861.26261	-14592.63737	-14980.5697	-15247.83407	-14757.4681	0	0
31	58	Antigua & Barbuda	AAB	Bahamas	BHM	3158	0.21987259	0.22923072	0.24140231	0.25298283	0	0	0	0	0	0	0	1	1	1	1	1	1	0	0	0	0	0	0	0	1263.325534	1	2	3	5	1	2	0	0	0	0	0	-6974.873569	-8007.819227	-8871.559445	-9029.167846	-9050.59133	0	0
31	80	Belize	BLZ	Bahamas	BHM	3180	0.079089142	0.0824553	0.086833477	0.090999037	0	0	0	0	0	0	0	1	1	1	1	1	1	0	0	0	0	0	0	0	1224.312149	0	0	0	0	0	1	0	0	0	0	0	-16291.32197	-16865.55436	-17354.49266	-17631.04288	-17364.06282	0	0
31	90	Guatemala	GUA	Bahamas	BHM	3190	1.07503	4.6302299	27.77808	3.3434501	0	0	0	0	0	0	0	1	1	1	1	1	1	0	0	0	0	0	0	0	1341.020419	0	0	0	0	0	0	-1	0	0	0	0	-17631.57361	-18315.80975	-18784.0758	-19145.04805	-18839.97988	0	0.838867227
31	91	Honduras	HON	Bahamas	BHM	3191	1.6481404	1.9011098	1.618379	1.8226621	0	0	0	0	0	0	0	1	1	1	1	1	1	0	0	0	0	0	0	0	1108.785163	1	0	0	2	1	0	-1	1	1	0	0	-18370.8236	-19042.90432	-19486.98486	-19831.5411	-19558.132	0	0.736807943
31	92	El Salvador	SAL	Bahamas	BHM	3192	0.11526199	0.36796644	0.3991988	0.5487625	0	0	0	0	0	0	0	1	1	1	1	1	1	0	0	0	0	0	0	0	1515.643143	0	0	0	0	0	0	-2	-1	1	-1	0	-16830.76104	-17534.02667	-17983.84778	-18356.70574	-18085.5875	0	0.85073939
31	93	Nicaragua	NIC	Bahamas	BHM	3193	0.1824445	0.22730272	0.1941456	0.20345911	0	0	0	0	0	0	0	1	1	1	1	1	1	0	0	0	0	0	0	0	1120.08627	0	0	0	0	0	0	0	0	1	0	0	-18834.83959	-19524.29587	-19990.375	-20361.57979	-20102.27664	0	0.652411047
31	94	Costa Rica	COS	Bahamas	BHM	3194	16.669941	16.994886	8.2929478	8.6907749	0	0	0	0	0	0	0	1	1	1	1	1	1	0	0	0	0	0	0	0	1536.324229	0	0	5	7	9	0	0	0	0	0	0	-11445.91706	-12308.27067	-12881.08531	-13276.7919	-13251.23199	0	0.958802619
31	95	Panama	PAN	Bahamas	BHM	3195	1.2084787	1.2496539	2.1909845	2.2803824	0	0	0	0	0	0	0	1	1	1	1	1	1	0	0	0	0	0	0	0	1375.554961	58	28	12	13	34	49	-2	-1	0	0	-1	-9932.931823	-10980.79225	-11819.76382	-12596.6826	-12920.08803	0	0.886165071
31	100	Colombia	COL	Bahamas	BHM	31100	496.67947	596.25555	647.87146	882.56116	0	0	0	0	0	0	0	1	1	1	1	1	1	0	0	0	0	0	0	0	955.02702	0	2	3	5	8	0	1	2	2	2	3	-13235.99141	-14015.20896	-14663.13776	-15240.37694	-15108.74	0	0.837615876
31	101	Venezuela	VEN	Bahamas	BHM	31101	136.0843	148.85323	149.6496	154.07104	0	0	0	0	0	0	0	1	1	1	1	1	1	0	0	0	0	0	0	0	1027.132327	0	0	0	0	8	5	0	1	1	1	1	0	-7556.219124	-7209.446643	-7515.155853	-7760.249588	0	0.620543694
31	110	Guyana	GUY	Bahamas	BHM	31110	0	0	0.18210669	0.19084267	0	0	0	0	0	0	0	1	1	1	1	1	1	0	0	0	0	0	0	0	1972.758195	0	0	0	0	0	0	-1	0	0	0	0	-17020.45064	-17735.05121	-18262.0678	-18737.73487	-18549.71905	0	0.843008129
31	115	Suriname	SUR	Bahamas	BHM	31115	0.042747859	0	0.0036027	0.003775528	0	0	0	0	0	0	0	1	1	1	1	1	1	0	0	0	0	0	0	0	2405.668698	0	0	0	0	0	0	0	-1	0	-1	0	-11568.98521	-12083.83006	-12577.1108	-13062.31902	-12916.01963	0	0.912218336
31	130	Ecuador	ECU	Bahamas	BHM	31130	0.60971463	0.76294678	0.7637729	79.554085	0	0	0	0	0	0	0	1	1	1	1	1	1	0	0	0	0	0	0	0	2226.057408	0	0	0	0	16	66	-1	0	0	0	0	-15317.32321	-15866.98524	-16402.97825	-16889.64805	-16757.7236	0	0.818189906
31	135	Peru	PER	Bahamas	BHM	31135	30.753233	6.8657074	5.7986565	6.017683	0	0	0	0	0	0	0	1	1	1	1	1	1	0	0	0	0	0	0	0	2323.822345	0	0	0	9	8	6	-1	1	1	1	0	-14749.3211	-15483.86787	-15949.76315	-16510.74077	-16431.51034	0	0.896897723
31	140	Brazil	BRA	Bahamas	BHM	31140	87.911186	234.38478	182.3454	674.64893	0	0	0	0	0	0	0	1	1	1	1	1	1	0	0	0	0	0	0	0	2056.250965	0	0	0	0	0	0	1	2	2	2	2	-9471.97757	-9555.32991	-9918.000419	-10464.92118	-10247.5039	0	0.939896021
31	145	Bolivia	BOL	Bahamas	BHM	31145	0.050569199	0.077957399	0.057902679	0.055748221	0	0	0	0	0	0	0	1	1	1	1	1	1	0	0	0	0	0	0	0	3489.274362	0	0	0	6	0	0	-2	-1	0	0	0	-18291.10306	-18989.13578	-19482.71137	-19907.57519	-19650.03885	0	0.80777513
31	150	Paraguay	PAR	Bahamas	BHM	31150	0	0	0	0.0087714	0	0	0	0	0	0	0	1	1	1	1	1	1	0	0	0	0	0	0	0	4661.917714	0	0	0	0	1	1	-2	0	1	-1	0	-16861.00806	-17544.4785	-18073.70807	-18794.21658	-18380.36963	0	0.811077479
31	155	Chile	CHL	Bahamas	BHM	31155	1.6778538	1.7620401	1.7213658	1.5862947	0	0	0	0	0	0	0	1	1	1	1	1	1	0	0	0	0	0	0	0	4274.113482	0	0	0	1	0	0	-1	0	0	0	0	-6023.363339	-6826.664979	-7350.1291	-8066.303229	-8316.039518	0	0.925455595
31	160	Argentina	ARG	Bahamas	BHM	31160	1.8484598	50.526978	14.516685	15.213077	0	0	0	0	0	0	0	1	1	1	1	1	1	0	0	0	0	0	0	0	4789.194058	0	0	0	0	0	0	-1	1	0	-1	0	-10182.20841	-10971.64809	-11003.04054	-11471.70327	-10920.82823	0	0.894278715
31	165	Uruguay	URU	Bahamas	BHM	31165	3.7955503	3.9570951	4.1672072	4.3671155	0	0	0	0	0	0	0	1	1	1	1	1	1	0	0	0	0	0	0	0	5900.38842	0	0	0	0	0	1	-2	-1	-1	-1	-1	-6739.964325	-7449.542409	-8246.622832	-9116.708941	-9188.143133	0	0.944090818
31	205	Ireland	IRE	Bahamas	BHM	31205	3.21541	3.5104301	3.09287	3.53881	0	0	0	0	0	0	0	0	0	0	0	0	0	0	0	0	0	0	0	0	6147.497816	0	0	0	0	35	85	-2	-1	-1	-1	-1	44565.81301	30662.55755	26397.29311	25676.91449	26644.21426	0	0.940534122
31	210	Netherlands	NTH	Bahamas	BHM	31210	81.318817	158.86221	56.412071	80.019943	0	0	0	0	0	0	0	0	0	0	0	0	0	0	0	0	0	0	0	0	7106.89711	0	0	0	0	51	53	-2	-1	-1	-1	-1	30574.30275	29193.81512	28258.55536	28185.98512	29239.41498	0	0.942910514
31	211	Belgium	BEL	Bahamas	BHM	31211	8.38552	3.4089	58.839989	4.0913401	0	0	0	0	0	0	0	0	0	0	0	0	0	0	0	0	0	0	0	0	7053.66136	0	0	3	0	0	15	-2	-1	-1	-1	-1	24497.56957	23279.36417	22336.27259	22266.34182	22856.84776	0	0.942961759
31	212	Luxembourg	LUX	Bahamas	BHM	31212	0.00154	0.00022	0.00583	0.0088	0	0	0	0	0	0	0	0	0	0	0	0	0	0	0	0	0	0	0	0	7303.616227	0	0	0	0	7	8	0	0	-1	0	0	86352.08952	84546.4658	81791.96584	79632.32985	82426.16364	0	0
31	220	France	FRN	Bahamas	BHM	31220	38.363049	86.777458	54.07798	44.067539	0	0	0	0	0	0	0	0	0	0	0	0	0	0	0	0	0	0	0	0	6563.597775	16	2	1	1	28	65	-1	0	-1	0	0	21018.53131	20038.7029	19554.19056	19197.21488	19650.4821	0	0.969419153
31	225	Switzerland	SWZ	Bahamas	BHM	31225	212.61234	145.43658	91.408501	97.922867	0	0	0	0	0	0	0	0	0	0	0	0	0	0	0	0	0	0	0	0	7402.12925	1	0	5	2	23	97	-2	-1	-1	-1	-1	54898.18562	54493.58829	53514.02703	52737.06941	53080.20243	0	0.9560292
31	230	Spain	SPN	Bahamas	BHM	31230	11.33825	106.87974	60.960239	123.244	0	0	0	0	0	0	0	0	0	0	0	0	0	0	0	0	0	0	0	0	5560.285212	0	2	3	0	27	105	-1	0	-1	0	0	9781.736219	8189.740683	7293.83021	7385.025516	8621.319363	0	0.931935042
31	232	Andorra	AND	Bahamas	BHM	31232	0	0	0	0	0	0	0	0	0	0	0	0	0	0	0	0	0	0	0	0	0	0	0	0	7115.621359	0	0	0	0	0	0	0	0	0	0	0	0	0	19493.2885	17428.95433	16996.13317	0	0
31	235	Portugal	POR	Bahamas	BHM	31235	0.18832	0.75735003	0.94831002	109.22736	0	0	0	0	0	0	0	0	0	0	0	0	0	0	0	0	0	0	0	0	4380.686453	0	0	0	0	0	41	-2	-1	0	-1	0	1285.279121	228.3237909	-484.9169265	-675.4671357	459.6239195	0	0.951709002
31	255	Germany	GMY	Bahamas	BHM	31255	85.721901	193.06958	60.203331	36.266781	0	0	0	0	0	0	0	0	0	0	0	0	0	0	0	0	0	0	0	0	#N/A	2	0	2	33	7	94	-2	-1	-1	-1	-1	24576.21272	23571.12478	22643.10766	22231.92643	22426.78786	0	0.94022904
31	290	Poland	POL	Bahamas	BHM	31290	4.56005	3.12345	2.4558599	2.56201	0	0	0	0	0	0	0	0	0	0	0	0	0	0	0	0	0	0	0	0	7747.970381	0	0	0	2	3	3	-2	-1	-1	-1	-1	-6028.707124	-7216.308827	-8082.175691	-8592.985101	-8476.688772	0	0.941536357
31	305	Austria	AUS	Bahamas	BHM	31305	13.29636	12.30119	14.41297	16.24238	0	0	0	0	0	0	0	0	0	0	0	0	0	0	0	0	0	0	0	0	7636.748076	0	1	0	0	7	0	-1	-1	-1	-1	-1	26919.92814	26377.57812	26011.76091	25916.08744	26107.45276	0	0.9366939
31	310	Hungary	HUN	Bahamas	BHM	31310	0.48664001	1.0210201	0.029039999	0.091300003	0	0	0	0	0	0	0	0	0	0	0	0	0	0	0	0	0	0	0	0	8125.612767	1	5	5	4	4	21	-2	-1	0	-1	-1	-6164.740746	-7263.865393	-8254.254082	-8885.259137	-8411.196998	0	0.868840943
31	316	Czech Republic	CZR	Bahamas	BHM	31316	0.25883001	0.37290001	1.63757	0.17677	0	0	0	0	0	0	0	0	0	0	0	0	0	0	0	0	0	0	0	0	7729.094454	0	0	0	0	0	0	-2	-1	-1	-1	-1	540.7071937	-962.7977437	-1887.530034	-2100.25674	-1582.635591	0	0.940637949
31	317	Slovakia	SLO	Bahamas	BHM	31317	0	0.026289999	0.0011	0	0	0	0	0	0	0	0	0	0	0	0	0	0	0	0	0	0	0	0	0	8123.875481	0	0	0	0	0	1	-1	-1	-1	-1	-1	-2039.866015	-3333.266116	-4174.577006	-4729.309293	-4653.547859	0	0.91468434
31	325	Italy	ITA	Bahamas	BHM	31325	116.93495	28.30014	86.237358	98.427338	0	0	0	0	0	0	0	0	0	0	0	0	0	0	0	0	0	0	0	0	7471.007835	0	8	1	2	27	12	-1	0	0	-1	0	13205.37666	12304.23221	12175.04601	12857.40438	14295.10693	0	0.925891351
31	331	San Marino	SNM	Bahamas	BHM	31331	0	0	0	0	0	0	0	0	0	0	0	0	0	0	0	0	0	0	0	0	0	0	0	0	7950.368968	0	0	0	0	0	0	0	0	0	0	0	0	0	0	0	0	0	0
31	338	Malta	MLT	Bahamas	BHM	31338	0.21527	0.01045	0.00451	0.022329999	0	0	0	0	0	0	0	0	0	0	0	0	0	0	0	0	0	0	0	0	8374.937711	0	0	0	0	0	0	-2	-1	-1	-1	-1	3637.058631	1846.129153	874.6847527	-206.0013748	-319.7593575	0	0
31	339	Albania	ALB	Bahamas	BHM	31339	0	0	0	0	0	0	0	0	0	0	0	0	0	0	0	0	0	0	0	0	0	0	0	0	8543.525565	0	0	0	0	0	0	0	0	0	-1	0	-16140.78071	-16893.93476	-17384.28324	-17752.82532	-17490.49365	0	0.763514117
31	343	Macedonia	MAC	Bahamas	BHM	31343	0	0	0	0	0	0	0	0	0	0	0	0	0	0	0	0	0	0	0	0	0	0	0	0	8654.784241	0	0	0	0	0	0	0	0	0	0	0	-15590.03283	-16385.99964	-16955.04091	-17398.68893	-17041.05057	0	0.711267201
31	344	Croatia	CRO	Bahamas	BHM	31344	0.0055	9.1300001	0.011	0.0616	0	0	0	0	0	0	0	0	0	0	0	0	0	0	0	0	0	0	0	0	7985.920395	0	0	0	0	0	0	-2	-1	-1	-1	-1	-6808.200861	-7767.306002	-8181.409285	-8389.62314	-7798.339531	0	0.919172129
31	346	Bosnia and Herzegovina	BOS	Bahamas	BHM	31346	0	0	0	0	0	0	0	0	0	0	0	0	0	0	0	0	0	0	0	0	0	0	0	0	8168.546174	0	0	0	0	0	0	-1	0	0	-1	-1	-15881.9887	-16654.69867	-17119.52403	-17548.38434	-17181.96398	0	0.683536556
31	349	Slovenia	SLV	Bahamas	BHM	31349	1.19449	0.47376999	0.64767998	0.00396	0	0	0	0	0	0	0	0	0	0	0	0	0	0	0	0	0	0	0	0	7952.628178	0	0	0	0	0	0	-2	-1	-1	-1	-1	3097.423575	1953.893017	867.4867706	830.9387938	1840.945481	0	0.944019855
31	350	Greece	GRC	Bahamas	BHM	31350	24.9667	0.62106001	0.72710001	1.95822	0	0	0	0	0	0	0	0	0	0	0	0	0	0	0	0	0	0	0	0	8673.789905	0	0	0	1	13	20	0	1	-1	0	0	1895.491076	1173.918891	538.3120417	801.9174559	2795.998852	0	0.927147864
31	352	Cyprus	CYP	Bahamas	BHM	31352	0.24145	0.095480002	0.19965	0.11671	0	0	0	0	0	0	0	0	0	0	0	0	0	0	0	0	0	0	0	0	9898.690365	0	0	0	0	0	2	-1	0	-1	0	-1	6903.412207	5671.200583	5383.037026	6715.570516	8437.422777	0	0.922333633
31	355	Bulgaria	BUL	Bahamas	BHM	31355	0.81224	0.98317999	0.33517	1.11826	0	0	0	0	0	0	0	0	0	0	0	0	0	0	0	0	0	0	0	0	8710.453202	0	0	0	0	2	0	-1	0	0	-1	0	-13071.84373	-14006.87579	-14551.27525	-14967.83151	-14681.99272	0	0.883324145
31	359	Moldova	MLD	Bahamas	BHM	31359	0	0	0.00198	0.002074984	0	0	0	0	0	0	0	0	0	0	0	0	0	0	0	0	0	0	0	0	8791.396291	0	0	0	0	0	0	-1	0	0	0	1	-18705.58948	-19319.48762	-19819.48996	-20298.45783	-19957.68266	0	0.817172133
31	360	Romania	ROM	Bahamas	BHM	31360	0.13761	0.045650002	0.01188	7.1233802	0	0	0	0	0	0	0	0	0	0	0	0	0	0	0	0	0	0	0	0	8460.853239	0	0	0	0	0	0	-1	0	0	0	0	-11144.99645	-12147.90892	-12862.30535	-13511.64571	-13274.69604	0	0.867319836
31	365	Russia	RUS	Bahamas	BHM	31365	15.717866	6.3446822	14.739329	4.279264	0	0	0	0	0	0	0	0	0	0	0	0	0	0	0	0	0	0	0	0	7355.666742	0	0	0	0	0	0	0	2	2	2	2	-9539.277408	-9812.7075	-10098.58002	-10536.57239	-10579.66282	0	0.529535639
31	366	Estonia	EST	Bahamas	BHM	31366	0.31273001	0.24453001	4.4106698	2.18856	0	0	0	0	0	0	0	0	0	0	0	0	0	0	0	0	0	0	0	0	8008.475569	0	0	0	0	0	0	-2	-1	-1	-1	0	-3080.393817	-3952.734053	-4881.211626	-5490.770564	-5901.599615	0	0.956085861
31	367	Latvia	LAT	Bahamas	BHM	31367	0.38620999	0.35233	0.46408999	0.41415	0	0	0	0	0	0	0	0	0	0	0	0	0	0	0	0	0	0	0	0	8043.393841	0	0	0	0	1	0	-2	0	-1	-1	0	-6355.998896	-7474.150367	-8293.412169	-9126.091961	-9446.444534	0	0.933327098
31	368	Lithuania	LIT	Bahamas	BHM	31368	1.2622499	0.20273	0.23056	0.14740001	0	0	0	0	0	0	0	0	0	0	0	0	0	0	0	0	0	0	0	0	8075.160972	0	0	0	0	0	0	-2	-1	-1	-1	-1	-5337.047257	-6368.979544	-7404.824495	-8344.529889	-8696.762272	0	0.926669173
31	369	Ukraine	UKR	Bahamas	BHM	31369	0.0251482	5.6061006	0.081191003	0.081067801	0	0	0	0	0	0	0	0	0	0	0	0	0	0	0	0	0	0	0	0	8431.591268	0	0	0	0	0	0	1	2	1	1	1	-17858.01858	-18182.51266	-18554.18633	-18876.22939	-18562.70566	0	0.606599838
31	370	Belarus	BLR	Bahamas	BHM	31370	0	0	0	0	0	0	0	0	0	0	0	0	0	0	0	0	0	0	0	0	0	0	0	0	8314.039032	0	0	0	0	0	0	-1	0	1	0	0	-14509.69721	-14872.27287	-15383.41373	-15765.36444	-15548.8258	0	0.520628975
31	371	Armenia	ARM	Bahamas	BHM	31371	0	0	0	0	0	0	0	0	0	0	0	0	0	0	0	0	0	0	0	0	0	0	0	0	10337.67581	0	0	0	0	0	0	0	1	1	0	1	-16887.35185	-17606.31795	-18126.06974	-18540.23974	-18434.46905	0	0.660251807
31	372	Georgia	GRG	Bahamas	BHM	31372	0	0	0	0	0	0	0	0	0	0	0	0	0	0	0	0	0	0	0	0	0	0	0	0	9952.474327	0	0	0	0	0	0	-1	0	0	0	0	-16714.71949	-17454.70483	-18080.5292	-18560.29694	-18480.77937	0	0.870075228
31	373	Azerbaijan	AZE	Bahamas	BHM	31373	0	0	0	28.22831	0	0	0	0	0	0	0	0	0	0	0	0	0	0	0	0	0	0	0	0	10423.91194	0	0	0	0	0	0	0	1	1	1	1	-14566.8378	-15183.44775	-15635.94942	-16209.88878	-15930.20103	0	0.385043316
31	375	Finland	FIN	Bahamas	BHM	31375	9.6599798	6.9567299	24.618549	61.760818	0	0	0	0	0	0	0	0	0	0	0	0	0	0	0	0	0	0	0	0	7554.187585	0	0	0	1	3	5	-2	-1	-1	-1	-1	24530.51963	23935.63408	24004.09861	24250.34297	25472.65985	0	0.940132795
31	380	Sweden	SWD	Bahamas	BHM	31380	15.18363	5.6566401	17.68096	4.6062498	0	0	0	0	0	0	0	0	0	0	0	0	0	0	0	0	0	0	0	0	7344.697291	0	0	0	0	16	25	-2	-1	-1	-1	-1	34479.76671	32255.64348	31008.81901	30489.8879	31360.57575	0	0.962955138
31	385	Norway	NOR	Bahamas	BHM	31385	206.30783	49.469837	36.669765	79.961182	0	0	0	0	0	0	0	0	0	0	0	0	0	0	0	0	0	0	0	0	7013.807481	0	3	10	7	9	13	-2	-1	-1	-1	-1	68906.94485	67773.69648	66680.00323	66554.9025	65653.65997	0	0.955089977
31	395	Iceland	ICE	Bahamas	BHM	31395	0.77233636	1.8260492	2.1448636	2.4217777	0	0	0	0	0	0	0	0	0	0	0	0	0	0	0	0	0	0	0	0	5631.174093	0	0	0	0	0	0	0	0	-1	0	0	25168.40541	23171.36438	22411.01746	20633.31955	20673.80385	0	0.923998284
31	402	Cape Verde	CAP	Bahamas	BHM	31402	0	0	0	0	0	0	0	0	0	0	0	0	0	0	0	0	0	0	0	0	0	0	0	0	5019.193139	0	0	0	0	0	0	0	0	0	0	0	-17183.66395	-17812.12847	-18238.9823	-18537.87214	-18206.6059	0	0.930712375
31	411	Equatorial Guinea	EQG	Bahamas	BHM	31411	0	0	0	0	0	0	0	0	0	0	0	0	0	0	0	0	0	0	0	0	0	0	0	0	9001.204433	0	0	0	0	0	0	0	1	1	1	0	-1250.601955	506.3266381	903.0552828	2274.55467	1419.657988	0	0.428279281
31	432	Mali	MLI	Bahamas	BHM	31432	0	0	0	0	0	0	0	0	0	0	0	0	0	0	0	0	0	0	0	0	0	0	0	0	6440.147547	0	0	0	0	0	0	0	1	2	2	-1	-19963.05886	-20605.72791	-21040.18876	-21351.44609	-20996.22241	0	0.798742107
31	433	Senegal	SEN	Bahamas	BHM	31433	0	0.006479	0	0	0	0	0	0	0	0	0	0	0	0	0	0	0	0	0	0	0	0	0	0	5892.647259	0	0	0	0	0	0	-1	0	0	1	1	-19641.37397	-20296.95018	-20715.78637	-21034.23901	-20717.30005	0	0.876388026
31	434	Benin	BEN	Bahamas	BHM	31434	0	0	0	0	0	0	0	0	0	0	0	0	0	0	0	0	0	0	0	0	0	0	0	0	7930.999406	0	0	0	0	0	0	-1	-1	0	-1	-1	-19879.1447	-20497.28916	-20933.13701	-21281.49803	-20967.30584	0	0.875328896
31	435	Mauritania	MAA	Bahamas	BHM	31435	0	0	0	0	0	0	0	0	0	0	0	0	0	0	0	0	0	0	0	0	0	0	0	0	5783.507894	0	0	0	0	0	0	0	1	0	1	1	0	-19968.23961	-20397.95111	-20757.80493	-20468.05327	0	0.665510911
31	436	Niger	NIR	Bahamas	BHM	31436	0	0	0	0	0	0	0	0	0	0	0	0	0	0	0	0	0	0	0	0	0	0	0	0	7718.255616	0	0	0	0	0	0	1	0	1	0	0	-20300.03794	-20920.73126	-21339.15889	-21659.02055	-21355.92101	0	0.829791552
31	438	Guinea	GUI	Bahamas	BHM	31438	0	0	0	0	0	0	0	0	0	0	0	0	0	0	0	0	0	0	0	0	0	0	0	0	6273.460326	0	0	0	0	0	0	0	1	1	1	1	-20266.77209	-20878.44283	-21276.3309	-21590.09685	-21266.30673	0	0.694760553
31	439	Burkina Faso	BFO	Bahamas	BHM	31439	0	0	0	0	0	0	0	0	0	0	0	0	0	0	0	0	0	0	0	0	0	0	0	0	7256.701552	0	0	0	0	0	0	0	1	1	-1	1	-20039.25956	-20668.54472	-21082.98755	-21415.00591	-21106.12652	0	0.883083985
31	450	Liberia	LBR	Bahamas	BHM	31450	0.068710186	0.071634598	0.075438224	0.079057127	0	0	0	0	0	0	0	0	0	0	0	0	0	0	0	0	0	0	0	0	6791.138419	0	2	0	0	0	0	0	0	0	0	0	-20316.70416	-20930.33764	-21331.85094	-21669.47684	-21358.31674	0	0.831952245
31	451	Sierra Leone	SIE	Bahamas	BHM	31451	0	0	0	0	0	0	0	0	0	0	0	0	0	0	0	0	0	0	0	0	0	0	0	0	6524.794225	0	0	0	0	0	0	-1	0	1	0	0	-20193.30461	-20675.14234	-21097.13233	-21507.25658	-21237.04525	0	0.786822624
31	452	Ghana	GHA	Bahamas	BHM	31452	0	0	0	0	0	0	0	0	0	0	0	0	0	0	0	0	0	0	0	0	0	0	0	0	7538.653612	0	0	0	0	0	0	-1	-1	0	0	1	-18987.22408	-19635.74878	-20069.42473	-20460.01273	-20229.19938	0	0.847853183
31	461	Togo	TOG	Bahamas	BHM	31461	0	0	0	0	0	0	0	0	0	0	0	0	0	0	0	0	0	0	0	0	0	0	0	0	7811.548465	0	0	0	0	0	0	0	0	-1	1	1	-20130.00843	-20766.7804	-21190.83556	-21512.84175	-21194.34556	0	0.785040524
31	471	Cameroon	CAO	Bahamas	BHM	31471	0.95696408	0.99769402	1.0506691	1.1010716	0	0	0	0	0	0	0	0	0	0	0	0	0	0	0	0	0	0	0	0	8943.756697	0	0	0	0	0	0	0	2	1	0	0	-19380.27987	-20043.0806	-20491.44172	-20842.0619	-20536.31828	0	0.637996096
31	475	Nigeria	NIG	Bahamas	BHM	31475	0	0	0	0	0	0	0	0	0	0	0	0	0	0	0	0	0	0	0	0	0	0	0	0	8154.879743	0	0	3	0	1	0	2	2	2	2	2	-18149.05229	-18771.36027	-19265.37041	-19643.21091	-19349.88992	0	0.802700984
31	481	Gabon	GAB	Bahamas	BHM	31481	0.01507189	0.016486101	0.016574303	0.017063996	0	0	0	0	0	0	0	0	0	0	0	0	0	0	0	0	0	0	0	0	9183.274919	0	0	0	0	0	0	0	0	0	0	0	-9931.934	-10738.88532	-11354.74725	-11999.3391	-11952.30927	0	0.688978678
31	482	Central African Republic	CEN	Bahamas	BHM	31482	0	0	0	0	0	0	0	0	0	0	0	0	0	0	0	0	0	0	0	0	0	0	0	0	9510.74173	0	0	0	0	0	0	1	3	3	1	2	-20391.7039	-21022.07653	-21427.25112	-21567.59295	-21248.37631	0	0.662121073
31	483	Chad	CHA	Bahamas	BHM	31483	0	0	0	0	0	0	0	0	0	0	0	0	0	0	0	0	0	0	0	0	0	0	0	0	8924.690457	0	0	0	0	0	0	0	1	1	1	2	-19732.18337	-20340.57926	-20780.43491	-21116.59261	-20833.86764	0	0.562403094
31	490	Democratic Republic of the Congo	DRC	Bahamas	BHM	31490	0	0	0	0	0	0	0	0	0	0	0	0	0	0	0	0	0	0	0	0	0	0	0	0	9756.720452	0	0	0	0	0	0	1	3	3	3	3	-20299.3619	-20935.3163	-21362.79533	-21695.61643	-21379.05327	0	0.560195039
31	500	Uganda	UGA	Bahamas	BHM	31500	0	0	0	0	0	0	0	0	0	0	0	0	0	0	0	0	0	0	0	0	0	0	0	0	11311.17003	0	0	0	0	0	0	0	1	1	1	1	-20011.06002	-20645.37459	-21065.01006	-21382.2524	-21056.611	0	0.616961262
31	501	Kenya	KEN	Bahamas	BHM	31501	0.0035145	0	21.235374	22.254072	0	0	0	0	0	0	0	0	0	0	0	0	0	0	0	0	0	0	0	0	11598.51978	0	0	0	0	0	0	0	2	2	0	0	-19550.4101	-20205.19838	-20640.77142	-20986.84474	-20676.44039	0	0.787835726
31	510	Tanzania	TAZ	Bahamas	BHM	31510	0	0	0	0	0	0	0	0	0	0	0	0	0	0	0	0	0	0	0	0	0	0	0	0	11458.61423	0	0	0	0	0	0	-1	1	1	0	0	-19841.49492	-20493.86524	-20930.31541	-21275.58323	-20960.52639	0	0.715289092
31	516	Burundi	BUI	Bahamas	BHM	31516	0	0	0	0	0	0	0	0	0	0	0	0	0	0	0	0	0	0	0	0	0	0	0	0	11374.82214	0	0	0	0	0	0	1	1	2	1	1	-20477.15723	-21084.11667	-21494.73713	-21813.00095	-21485.4618	0	0.419958571
31	517	Rwanda	RWA	Bahamas	BHM	31517	0	0	0	0	0	0	0	0	0	0	0	0	0	0	0	0	0	0	0	0	0	0	0	0	11346.40117	0	0	0	0	0	0	-1	1	1	0	1	-19994.18022	-20646.03028	-21082.4521	-21411.87575	-21118.96672	0	0.52210721
31	520	Somalia	SOM	Bahamas	BHM	31520	0	0	0	0	0	0	0	0	0	0	0	0	0	0	0	0	0	0	0	0	0	0	0	0	12163.88459	0	0	0	0	0	0	1	3	2	3	3	0	0	0	0	0	0	0.348044967
31	522	Djibouti	DJI	Bahamas	BHM	31522	0	0	0	0	0	0	0	0	0	0	0	0	0	0	0	0	0	0	0	0	0	0	0	0	12031.66909	0	0	0	0	0	0	0	0	1	0	0	-19033.56085	-19736.18152	-20212.99777	-20580.93482	-20300.56514	0	0.522143322
31	530	Ethiopia	ETH	Bahamas	BHM	31530	0	0	0	0	0	0	0	0	0	0	0	0	0	0	0	0	0	0	0	0	0	0	0	0	11332.8617	0	0	0	0	0	0	1	2	1	2	2	-20197.60017	-20851.65506	-21291.41824	-21637.76357	-21330.81283	0	0.492059974
31	531	Eritrea	ERI	Bahamas	BHM	31531	0	0	0	0	0	0	0	0	0	0	0	0	0	0	0	0	0	0	0	0	0	0	0	0	11294.10467	0	0	0	0	0	0	2	3	2	3	2	0	0	0	0	-21220.79457	0	0.149182801
31	540	Angola	ANG	Bahamas	BHM	31540	0	0	0	0	0	0	0	0	0	0	0	0	0	0	0	0	0	0	0	0	0	0	0	0	9706.832674	0	0	0	0	0	0	0	2	1	1	1	-16530.72242	-17142.3095	-17608.99017	-18057.36768	-17795.35268	0	0.567246644
31	541	Mozambique	MZM	Bahamas	BHM	31541	0	0	0	0	0	0	0	0	0	0	0	0	0	0	0	0	0	0	0	0	0	0	0	0	11955.61635	0	0	0	0	0	0	-1	1	1	1	1	-20172.40134	-20813.24657	-21242.26524	-21576.85572	-21266.38593	0	0.741723482
31	551	Zambia	ZAM	Bahamas	BHM	31551	5.45E-05	0	0	0	0	0	0	0	0	0	0	0	0	0	0	0	0	0	0	0	0	0	0	0	11045.54816	0	0	0	0	0	0	-1	1	1	0	0	-19076.51036	-19695.95269	-20128.07702	-20473.2439	-20209.67845	0	0.736597714
31	552	Zimbabwe	ZIM	Bahamas	BHM	31552	0	0	0	0	0	0	0	0	0	0	0	0	0	0	0	0	0	0	0	0	0	0	0	0	11549.76434	0	0	0	0	0	0	0	1	1	1	1	-19869.30831	-20476.73446	-20896.67245	-21229.59049	-20961.53761	0	0.596508729
31	553	Malawi	MAW	Bahamas	BHM	31553	0	0	0	0	0	0	0	0	0	0	0	0	0	0	0	0	0	0	0	0	0	0	0	0	12039.1931	0	0	0	0	0	0	-1	0	0	0	1	-20190.20537	-20811.38058	-21231.30603	-21556.55847	-21222.07024	0	0.77995642
31	565	Namibia	NAM	Bahamas	BHM	31565	0	0	0	0	0	0	0	0	0	0	0	0	0	0	0	0	0	0	0	0	0	0	0	0	10180.40183	0	0	0	0	0	0	-1	0	0	0	0	-14683.83101	-15475.39244	-16105.66807	-16594.2441	-16408.42294	0	0.883133559
31	570	Lesotho	LES	Bahamas	BHM	31570	0	0	0	0	0	0	0	0	0	0	0	0	0	0	0	0	0	0	0	0	0	0	0	0	12083.69721	0	0	0	0	0	0	0	0	0	0	0	-19313.6028	-19941.38846	-20392.15097	-20717.80976	-20442.1021	0	0.84673279
31	571	Botswana	BOT	Bahamas	BHM	31571	0	0	0	0	0	0	0	0	0	0	0	0	0	0	0	0	0	0	0	0	0	0	0	0	11139.62239	0	0	0	0	0	0	0	0	-1	0	0	-13603.74945	-14072.16612	-14564.8019	-15388.8662	-15212.2045	0	0.856736797
31	572	Swaziland	SWA	Bahamas	BHM	31572	0	0	0	0	0	0	0	0	0	0	0	0	0	0	0	0	0	0	0	0	0	0	0	0	12363.61167	0	0	0	0	0	0	-1	0	1	1	0	-16626.58423	-17267.4683	-17725.29413	-18156.77195	-17896.9311	0	0.286176796
31	580	Madagascar	MAG	Bahamas	BHM	31580	0.35096887	0.36590666	0.38533539	0.40382063	0	0	0	0	0	0	0	0	0	0	0	0	0	0	0	0	0	0	0	0	13442.09856	0	0	0	0	0	0	1	0	1	2	1	-20273.945	-20897.45361	-21307.24648	-21620.65843	-21292.62062	0	0.737490218
31	581	Comoros	COM	Bahamas	BHM	31581	0	0	0	0	0	0	0	0	0	0	0	0	0	0	0	0	0	0	0	0	0	0	0	0	13181.17579	0	0	0	0	0	0	0	0	-1	0	0	-19925.17507	-20537.33007	-20942.36825	-21265.83538	-20940.96478	0	0.742603893
31	590	Mauritius	MAS	Bahamas	BHM	31590	0.0105457	0	8.36E-05	0.0016962	0	0	0	0	0	0	0	0	0	0	0	0	0	0	0	0	0	0	0	0	14886.20573	0	0	0	0	0	0	0	0	0	0	0	-11214.92797	-12142.79488	-12865.38304	-13449.88298	-13387.89948	0	0.908136035
31	591	Seychelles	SEY	Bahamas	BHM	31591	0	0	0	0	0	0	0	0	0	0	0	0	0	0	0	0	0	0	0	0	0	0	0	0	14168.87022	0	0	0	0	0	0	0	0	0	0	0	-7141.640615	-7926.837669	-8561.231392	-9396.080298	-9733.808388	0	0.79067293
31	600	Morocco	MOR	Bahamas	BHM	31600	0	0	0.000847	0.0009977	0	0	0	0	0	0	0	0	0	0	0	0	0	0	0	0	0	0	0	0	5774.763982	0	0	0	0	0	0	0	1	1	1	1	-17444.31664	-18164.57583	-18607.3234	-19015.2416	-18733.40081	0	0.620666192
31	615	Algeria	ALG	Bahamas	BHM	31615	35.292938	0	11.200579	11.531504	0	0	0	0	0	0	0	0	0	0	0	0	0	0	0	0	0	0	0	0	6472.301529	0	0	0	0	0	0	0	1	0	0	1	-15899.67435	-16609.04842	-17099.70378	-17450.1211	-17183.68372	0	0.631356936
31	616	Tunisia	TUN	Bahamas	BHM	31616	0.089857578	0.003869283	0.001593812	0.00167027	0	0	0	0	0	0	0	0	0	0	0	0	0	0	0	0	0	0	0	0	7831.386898	0	0	0	0	0	0	0	0	1	1	1	-16411.38916	-17029.12364	-17509.20591	-17900.58863	-17685.28481	0	0.86432684
31	625	Sudan	SUD	Bahamas	BHM	31625	0	0	0	0	0	0	0	0	0	0	0	0	0	0	0	0	0	0	0	0	0	0	0	0	9912.646958	0	0	0	0	0	0	2	3	3	3	3	-18876.20543	-19544.56585	-19961.17528	-20314.93171	-20175.49743	0	0.55737367
31	630	Iran	IRN	Bahamas	BHM	31630	0	0	0	0	0	0	0	0	0	0	0	0	0	0	0	0	0	0	0	0	0	0	0	0	10497.9053	0	0	0	0	0	0	0	1	2	2	2	0	-15369.88994	-15951.74947	-16078.35488	-15245.95656	0	0.437863428
31	645	Iraq	IRQ	Bahamas	BHM	31645	0	0	0	0	0	0	0	0	0	0	0	0	0	0	0	0	0	0	0	0	0	0	0	0	10511.44673	0	0	0	0	0	0	2	3	3	2	3	-15564.61648	-16175.21911	-16410.8434	-16879.99373	-17026.54482	0	0.687361455
31	651	Egypt	EGY	Bahamas	BHM	31651	0	0	0	0.0198946	0	0	0	0	0	0	0	0	0	0	0	0	0	0	0	0	0	0	0	0	8369.562942	0	0	0	0	11	0	1	2	2	1	2	-17976.78242	-18652.52931	-19059.98505	-19371.18115	-19041.29431	0	0.364377589
31	652	Syria	SYR	Bahamas	BHM	31652	0	0	0	0	0	0	0	0	0	0	0	0	0	0	0	0	0	0	0	0	0	0	0	0	7882.950535	0	0	0	0	0	0	2	3	3	3	3	0	0	0	0	0	0	0.295736392
31	660	Lebanon	LEB	Bahamas	BHM	31660	0.023553718	0	0	0	0	0	0	0	0	0	0	0	0	0	0	0	0	0	0	0	0	0	0	0	7474.32243	0	0	0	0	0	0	-1	1	1	1	0	-13638.3751	-14055.59514	-14153.66187	-13984.83348	-13259.08335	0	0.785111878
31	663	Jordan	JOR	Bahamas	BHM	31663	0	0	0	0	0	0	0	0	0	0	0	0	0	0	0	0	0	0	0	0	0	0	0	0	10299.97647	0	0	0	0	0	0	0	1	1	1	1	-16707.82568	-17329.46257	-17749.14406	-18052.44213	-17692.2069	0	0.524509313
31	666	Israel	ISR	Bahamas	BHM	31666	2.0899999	0.76999998	0.11	0.22	0	0	0	0	0	0	0	0	0	0	0	0	0	0	0	0	0	0	0	0	10235.08493	0	0	0	4	9	0	1	2	2	2	2	12434.09653	11647.80481	10848.66328	9755.284164	9923.108881	0	0.8774763
31	679	Yemen	YEM	Bahamas	BHM	31679	0.1563129	0.17097989	0.17189464	0.17697333	0	0	0	0	0	0	0	0	0	0	0	0	0	0	0	0	0	0	0	0	#N/A	0	0	0	0	0	0	2	3	2	1	3	-19909.41818	-20202.67609	-20580.26006	-20919.8623	-20588.02632	0	0.452357575
31	692	Bahrain	BAH	Bahamas	BHM	31692	0	0	0	0	0	0	0	0	0	0	0	0	0	0	0	0	0	0	0	0	0	0	0	0	9518.217991	0	0	0	0	0	0	1	1	1	1	1	1664.102088	663.7201246	-465.0049788	-1633.019136	-1622.311894	0	0
31	696	United Arab Emirates	UAE	Bahamas	BHM	31696	0	0	0	0	0	0	0	0	0	0	0	0	0	0	0	0	0	0	0	0	0	0	0	0	12112.86477	0	0	0	0	0	0	0	0	1	0	-1	18629.40573	16878.43186	15518.83741	13869.1478	12752.84054	0	0
31	698	Oman	OMA	Bahamas	BHM	31698	0	0	0	0	0	0	0	0	0	0	0	0	0	0	0	0	0	0	0	0	0	0	0	0	12320.60036	0	0	0	0	0	0	-1	0	1	0	0	-4717.928554	-5286.918143	-4775.866273	-4145.345929	-3635.082429	0	0.387905913
31	700	Afghanistan	AFG	Bahamas	BHM	31700	0	0	0	0	0	0	0	0	0	0	0	0	0	0	0	0	0	0	0	0	0	0	0	0	11852.34761	0	0	0	0	0	0	2	2	3	2	3	-20064.11736	-20674.37343	-21071.18892	-21378.96678	-21114.16569	0	0.65433553
31	701	Turkmenistan	TKM	Bahamas	BHM	31701	6.9085855	7.5568252	7.5972548	7.8217182	0	0	0	0	0	0	0	0	0	0	0	0	0	0	0	0	0	0	0	0	10836.1565	0	0	0	0	0	0	0	1	1	1	1	-13751.02437	-14715.37556	-15662.18308	-16466.76928	-16628.81009	0	0.307739425
31	702	Tajikistan	TAJ	Bahamas	BHM	31702	0	0	0	0	0	0	0	0	0	0	0	0	0	0	0	0	0	0	0	0	0	0	0	0	11773.20808	0	0	0	0	0	0	0	1	1	1	1	-19750.95761	-20406.58915	-20851.80486	-21208.60493	-20919.66978	0	0.407362027
31	705	Kazakhstan	KZK	Bahamas	BHM	31705	0	0	0	0	0	0	0	0	0	0	0	0	0	0	0	0	0	0	0	0	0	0	0	0	9884.964554	0	0	0	0	0	0	-1	1	1	1	1	-10067.19287	-10660.97197	-11345.60339	-12106.15401	-12097.57748	0	0.484564552
31	710	China	CHN	Bahamas	BHM	31710	606.74677	662.50299	375.4404	824.35645	0	0	0	0	0	0	0	0	0	0	0	0	0	0	0	0	0	0	0	0	10852.03703	0	0	0	1	4	0	1	2	2	2	2	-14186.14289	-15198.18959	-15992.57637	-16693.9086	-16729.62591	0	0.189816687
31	712	Mongolia	MON	Bahamas	BHM	31712	0	0	0	0	0	0	0	0	0	0	0	0	0	0	0	0	0	0	0	0	0	0	0	0	11241.78555	0	0	0	0	0	0	0	1	0	-1	1	-16737.58789	-17385.75541	-18015.71765	-18657.34155	-18644.85577	0	0.862878955
31	732	South Korea	ROK	Bahamas	BHM	31732	2089.4451	893.48303	1114.2606	918.16229	0	0	0	0	0	0	0	0	0	0	0	0	0	0	0	0	0	0	0	0	12236.32785	0	0	0	0	0	0	-2	0	-1	0	-1	4338.933629	3172.812691	2069.815946	1184.15618	1095.298697	0	0.888797619
31	760	Bhutan	BHU	Bahamas	BHM	31760	0	0	0	0	0	0	0	0	0	0	0	0	0	0	0	0	0	0	0	0	0	0	0	0	7828.013861	0	0	0	0	0	0	0	0	0	0	0	-18015.74742	-18768.77897	-19281.51846	-19613.25501	-19365.09678	0	0.788624
31	771	Bangladesh	BNG	Bahamas	BHM	31771	0	0	0	0	0	0	0	0	0	0	0	0	0	0	0	0	0	0	0	0	0	0	0	0	13895.3365	0	0	0	0	0	0	1	2	2	1	1	-19710.988	-20382.36707	-20832.37159	-21187.91535	-20901.12725	0	0.630534865
31	775	Myanmar	MYA	Bahamas	BHM	31775	0	0	0	0	0	0	0	0	0	0	0	0	0	0	0	0	0	0	0	0	0	0	0	0	13846.74405	0	0	0	0	0	0	1	2	2	2	3	-19375.12177	-20076.15217	-20565.28588	-20961.4007	-20697.61262	0	0.664876712
31	781	Maldives	MAD	Bahamas	BHM	31781	0	0	0	0	0	0	0	0	0	0	0	0	0	0	0	0	0	0	0	0	0	0	0	0	15664.51811	0	0	0	0	0	0	0	0	-1	1	-1	-13462.2481	-14141.75273	-14817.37788	-15305.78706	-15001.55617	0	0.665471735
31	800	Thailand	THI	Bahamas	BHM	31800	2.1843727	4.9275298	5.2536564	4.9355555	0	0	0	0	0	0	0	0	0	0	0	0	0	0	0	0	0	0	0	0	14758.27698	0	0	0	0	0	0	1	1	1	1	2	-14908.73191	-15670.78554	-16101.57905	-16541.57244	-16562.89581	0	0.308535103
31	812	Laos	LAO	Bahamas	BHM	31812	0	0	0	0	0	0	0	0	0	0	0	0	0	0	0	0	0	0	0	0	0	0	0	0	14541.07347	0	0	0	0	0	0	-1	0	0	0	0	-19152.64752	-19856.01508	-20342.84437	-20744.81606	-20491.67157	0	0.191380877
31	820	Malaysia	MAL	Bahamas	BHM	31820	12.56852	13.697821	40.739849	20.736038	0	0	0	0	0	0	0	0	0	0	0	0	0	0	0	0	0	0	0	0	15855.12608	0	0	0	0	0	0	0	1	0	1	1	-9805.479417	-10794.29009	-11651.35947	-12271.27254	-12303.59478	0	0.597670141
31	830	Singapore	SIN	Bahamas	BHM	31830	1127.3475	1150.692	1089.6609	1131.8429	0	0	0	0	0	0	0	0	0	0	0	0	0	0	0	0	0	0	0	0	16866.78863	0	0	0	0	0	0	-2	-1	-1	0	0	31171.21078	30134.38853	28753.57076	26970.73757	26738.77069	0	0.71111741
31	840	Philippines	PHI	Bahamas	BHM	31840	1.7993822	1.6966345	3.2633832	0.8283869	0	0	0	0	0	0	0	0	0	0	0	0	0	0	0	0	0	0	0	0	14449.96257	0	0	0	0	0	0	0	1	2	2	2	-18044.00024	-18774.51136	-19292.29876	-19731.17719	-19511.83096	0	0.791518316
31	850	Indonesia	INS	Bahamas	BHM	31850	1.2702239	1.3577431	1.0535426	1.0021473	0	0	0	0	0	0	0	0	0	0	0	0	0	0	0	0	0	0	0	0	14998.7962	0	0	0	0	0	0	0	1	1	1	1	-16849.81245	-17603.06232	-18143.3389	-18602.97694	-18426.43703	0	0.84365739
31	860	East Timor	ETM	Bahamas	BHM	31860	0	0	0	0	0	0	0	0	0	0	0	0	0	0	0	0	0	0	0	0	0	0	0	0	16590.34355	0	0	0	0	0	0	0	0	0	0	0	-19650.34557	-20292.05069	-20732.25885	-21051.81467	-20755.55259	0	0.849265644
31	900	Australia	AUL	Bahamas	BHM	31900	1.9240011	2.6404691	3.5824389	3.5124068	0	0	0	0	0	0	0	0	0	0	0	0	0	0	0	0	0	0	0	0	14816.44629	2	31	16	173	179	315	-1	0	-1	-1	-1	34004.57726	32934.0712	31989.30466	31291.91071	30645.73175	0	0.946566102
31	910	Papua New Guinea	PNG	Bahamas	BHM	31910	0	0	0	0	0	0	0	0	0	0	0	0	0	0	0	0	0	0	0	0	0	0	0	0	13818.36049	0	0	1	0	0	0	-1	1	0	0	0	0	-19522.73614	-20036.03957	-20405.56743	-20165.32124	0	0.72107852
31	920	New Zealand	NEW	Bahamas	BHM	31920	1.8331413	3.125803	2.3652709	1.881479	0	0	0	0	0	0	0	0	0	0	0	0	0	0	0	0	0	0	0	0	12457.14687	14	0	82	59	36	52	-2	-1	-1	-1	-1	16117.527	14966.04522	13838.76003	12840.44563	12562.69546	0	0.941945455
31	935	Vanuatu	VAN	Bahamas	BHM	31935	0	0	0	0	0	0	0	0	0	0	0	0	0	0	0	0	0	0	0	0	0	0	0	0	13006.65477	0	0	0	0	0	0	0	0	-1	0	0	-17860.68365	-18397.02373	-18806.92399	-19113.48248	-18768.35928	0	0.816372032
31	940	Solomon Islands	SOL	Bahamas	BHM	31940	0	0	0	0	0	0	0	0	0	0	0	0	0	0	0	0	0	0	0	0	0	0	0	0	13006.30234	0	0	0	0	0	0	0	0	-1	0	-1	-19208.50862	-19855.79442	-20255.90287	-20584.57058	-20290.56177	0	0.821996239
31	946	Kiribati	KIR	Bahamas	BHM	31946	0	0	0	0	0	0	0	0	0	0	0	0	0	0	0	0	0	0	0	0	0	0	0	0	#N/A	0	0	0	0	0	0	0	0	0	0	0	-19068.293	-19717.84433	-20135.52543	-20510.58803	-20229.70261	0	0
31	947	Tuvalu	TUV	Bahamas	BHM	31947	0	0	0	0	0	0	0	0	0	0	0	0	0	0	0	0	0	0	0	0	0	0	0	0	#N/A	0	0	0	0	0	0	0	0	0	0	0	-16977.55449	-17687.12467	-18168.0257	-18523.49037	-18195.10981	0	0
31	950	Fiji	FIJ	Bahamas	BHM	31950	0	0	0	0	0	0	0	0	0	0	0	0	0	0	0	0	0	0	0	0	0	0	0	0	11882.38557	0	0	0	0	0	0	-1	0	0	0	0	-16334.34486	-17159.66447	-17755.05998	-18270.67692	-17982.31494	0	0.718956289
31	955	Tonga	TON	Bahamas	BHM	31955	0	0	0	0	0	0	0	0	0	0	0	0	0	0	0	0	0	0	0	0	0	0	0	0	#N/A	0	0	0	0	0	0	0	0	0	0	0	-16983.62605	-17718.6883	-18184.16239	-18373.07354	-18063.42462	0	0
31	983	Marshall Islands	MSI	Bahamas	BHM	31983	0	0	0	0	0	0	0	0	0	0	0	0	0	0	0	0	0	0	0	0	0	0	0	0	11818.26915	0	0	0	0	0	0	0	0	0	0	0	-17339.30263	-17976.97839	-18345.76704	-18731.41334	-18512.9147	0	0
31	986	Palau	PAL	Bahamas	BHM	31986	0	0	0	0	0	0	0	0	0	0	0	0	0	0	0	0	0	0	0	0	0	0	0	0	14759.98249	0	0	0	0	0	0	0	0	0	0	0	-10273.78101	-11700.0659	-12421.7075	-12430.55747	-12331.70422	0	0
31	990	Samoa	WSM	Bahamas	BHM	31990	0.034355093	0.035817299	0.037719112	0.039528564	0	0	0	0	0	0	0	0	0	0	0	0	0	0	0	0	0	0	0	0	10945.51923	0	0	0	0	0	0	0	0	-1	0	0	-17042.86004	-17698.15889	-18121.40158	-18337.36995	-17994.57534	0	0
31	770	Pakistan	PAK	Bahamas	BHM	31770	0.07531012	0.07851544	0.08268441	0.08665094	0	0	0	0	0	0	0	0	0	0	0	0	0	0	0	0	0	0	0	0	9209.845322	55	57	8	76	24	34	1	2	3	3	3	-19541.12	-20192.22	-20627.19	-20966.36	-20651.58	0	0.6857895
31	403	Sao Tome and Principe	STP	Bahamas	BHM	31403	0	0	0	0	0	0	0	0	0	0	0	0	0	0	0	0	0	0	0	0	0	0	0	0	8917.601882	0	0	0	0	0	0	0	0	-1	0	0	-19391	-20036.26	-20492.4	-20838.74	-20520.85	0	0
31	750	India	IND	Bahamas	BHM	31750	2708.559	2667.137	899.4692	135.1247	0	0	0	0	0	0	0	0	0	0	0	0	0	0	0	0	0	0	0	0	12562.99019	0	0	0	0	0	0	1	2	2	2	2	-18932.12	-19663.7	-20162.66	-20555.27	-20285.05	0	0.8307982
31	780	Sri Lanka	SRI	Bahamas	BHM	31780	0.02801998	0.08539832	0.1097773	0.03649353	0	0	0	0	0	0	0	0	0	0	0	0	0	0	0	0	0	0	0	0	9557.721522	0	0	0	0	2	0	0	2	2	2	3	-17046.33	-17802.44	-18343.09	-18743.96	-18667.61	0	0.8018419
31	626	South Sudan	SSD	Bahamas	BHM	31626	0	0	0	0	0	0	0	0	0	0	NA	0	0	0	0	0	0	0	0	0	0	0	0	0	10415.00156	0	0	0	0	0	0	2	3	3	2	2	-19966.17292	-20512.49282	-20915.57631	-21293.54701	-20274.2069	0	0.381277492
31	816	Vietnam	DRV	Bahamas	BHM	31816	0	0	0	0	0	0	0	0	0	0	0	0	0	0	0	0	0	0	0	0	0	0	0	0	14435.94263	0	0	0	0	0	0	0	1	1	1	0	-18999.17718	-19710.08254	-20191.78418	-20570.33126	-20299.32893	0	0.455069926
31	790	Nepal	NEP	Bahamas	BHM	31790	0	0	0	0	0	0	0	0	0	0	0	0	0	0	0	0	0	0	0	0	0	0	0	0	9671.267648	1	3	2	2	1	0	0	1	0	1	1	-19994.35	-20627.13	-21065.53	-21399.38	-21092.24	0	0.7986035
31	341	Montenegro	MNG	Bahamas	BHM	31341	0.1454509	0.057790477	0.009946104	0.010423237	0	0	0	0	0	0	0	0	0	0	0	0	0	0	0	0	0	0	0	0	8451.199448	0	0	0	0	0	0	0	0	0	-1	-1	-13421.21089	-14261.68744	-14786.2626	-15332.87681	-14810.76245	0	0.754338053
31	703	Kyrgyzstan	KYR	Bahamas	BHM	31703	0	0	0	0	0	0	0	0	0	0	0	0	0	0	0	0	0	0	0	0	0	0	0	0	11660.93187	0	0	0	0	1	0	0	1	1	1	1	-19666.7	-20302.92	-20730.03	-21124.8	-20779.99	0	0.7547517
31	670	Saudi Arabia	SAU	Bahamas	BHM	31670	119.2174	130.4037	131.1014	134.9748	0	0	0	0	0	0	0	0	0	0	0	0	0	0	0	0	0	0	0	0	8811.172523	287	300	38	305	227	329	1	1	1	1	2	628.9385	-275.5144	-961.1468	-1333.392	-1579.333	0	0.05183995
31	70	Mexico	MEX	Bahamas	BHM	3170	147.4321	63.97139	13.74036	13.79478	0	0	0	0	0	0	0	1	1	1	1	1	1	0	0	0	0	0	0	0	928.9212237	0	0	0	0	0	0	2	2	2	2	3	-11173.27	-11903.86	-12395.87	-12710.9	-12615.14	0	0.8452554
31	987	Federated States of Micronesia	FSM	Bahamas	BHM	31987	0	0	0	0	0	0	0	0	0	0	0	0	0	0	0	0	0	0	0	0	0	0	0	0	12473.65826	0	0	0	0	0	0	0	0	0	0	0	-17890.51	-18603.86	-18907.7	-19114.08	-18800.51	0	0
31	420	Gambia	GAM	Bahamas	BHM	31420	0	0	0	0	0	0	0	0	0	0	0	0	0	0	0	0	0	0	0	0	0	0	0	0	6009.63583	0	0	0	0	0	0	1	1	1	1	1	-20147.59	-20777.64	-21172.87	-21496.18	-21180.22	0	0.5365362
31	437	Ivory Coast	CDI	Bahamas	BHM	31437	21.14274	0.2537927	0.5085131	0.5329074	0	0	0	0	0	0	0	0	0	0	0	0	0	0	0	0	0	0	0	0	7026.418558	0	0	0	0	0	0	0	1	1	2	3	-19187.63	-19902.11	-20387.8	-20781.78	-20546.42	0	0.7864503
31	60	St. Kitts and Nevis	SKN	Bahamas	BHM	3160	0.000147471	0.000153748	0.000161912	0.000169679	0	0	0	0	0	0	0	1	1	1	1	1	1	0	0	0	0	0	0	0	1153.20497	0	0	1	1	0	0	0	0	0	0	0	-5603.096	-6606.433	-7677.242	-8654.549	-8079.397	0	0
31	484	Congo	CON	Bahamas	BHM	31484	0	0	0	0	0	0	0	0	0	0	0	0	0	0	0	0	0	0	0	0	0	0	0	0	9548.316629	0	0	0	0	0	0	1	2	1	0	0	-17520.7	-18145.89	-18679.9	-19022.51	-18728.38	0	0.5348384
31	740	Japan	JPN	Bahamas	BHM	31740	271.4104	259.3163	639.8925	1367.756	0	0	0	0	0	0	0	0	0	0	0	0	0	0	0	0	0	0	0	0	8422.232881	0	0	0	0	0	0	-2	0	-1	0	-1	26466.5	25212.39	24573.62	23270.81	22843	0	0.9068817
31	404	Guinea-Bissau	GNB	Bahamas	BHM	31404	0	0	0	0	0	0	0	0	0	0	0	0	0	0	0	0	0	0	0	0	0	0	0	0	6055.599286	0	0	0	0	0	0	-1	0	0	1	0	-20150.08	-20784.67	-21192.88	-21500	-21148.24	0	0.7719983
31	620	Libya	LIB	Bahamas	BHM	31620	0	0	0	0	123	5	16	16	0	0	0	1	1	1	1	1	1	0	0	0	0	0	0	0	4197.224351	21057	31792	43383	29577	23930	25646	2	3	2	2	3	0	0	0	0	-17191.91	0	0.5851459
31	694	Qatar	QAT	Bahamas	BHM	31694	0	15.3705	0	0	0	0	0	0	0	0	0	0	0	0	0	0	0	0	0	0	0	0	0	0	9485.505959	11	8	21	40	76	0	-1	-1	0	-1	-1	54002.75	52920.61	52076.87	51647.9	52747.7	0	0.1790111
31	704	Uzbekistan	UZB	Bahamas	BHM	31704	0	0	0	0	0	0	0	0	0	0	0	0	0	0	0	0	0	0	0	0	0	0	0	0	10759.96408	0	0	0	0	0	0	0	1	1	1	1	-18827.11	-19556.96	-20068.36	-20481.99	-20249.29	0	0.3643561
31	811	Cambodia	CAM	Bahamas	BHM	31811	0	0	0	0	0	0	0	0	0	0	0	0	0	0	0	0	0	0	0	0	0	0	0	0	15363.84705	0	0	0	0	0	0	-1	1	1	1	1	-19662.96	-20337.09	-20793.97	-21159.49	-20876.32	0	0.5506458
31	835	Brunei	BRU	Bahamas	BHM	31835	0	0	0	0	0	0	0	0	0	0	0	0	0	0	0	0	0	0	0	0	0	0	0	0	16183.78934	0	0	0	0	0	0	0	-1	-1	0	0	11542.23	11553.26	12418.19	13358.8	13900.29	0	0
31	970	Nauru	NAU	Bahamas	BHM	31970	0	0	0	0	0	0	0	0	0	0	0	0	0	0	0	0	0	0	0	0	0	0	0	0	8762.658518	0	0	0	0	0	0	-1	0	0	0	0	-11540.2	-11945.8	-14203.99	-16139.2	-16232.02	0	0
31	200	United Kingdom	UKG	Bahamas	BHM	31200	27.39891	63.00668	24.12762	33.36399	0	0	0	0	0	0	0	0	0	0	0	0	0	0	0	0	0	0	0	0	6301.376401	25	32	31	28	42	2380	-2	-1	-1	-1	-1	20498.75	19313.59	17993.69	17195.12	17285.7	0	0.9436498
31	57	St. Vincent and the Grenadines	SVG	Bahamas	BHM	3157	0.01428842	0.01489656	0.01568753	0.01644009	0	0	0	0	0	0	0	1	1	1	1	1	1	0	0	0	0	0	0	0	1522.846533	0	0	0	2	4	0	0	0	0	0	0	-14108.42	-14828.69	-15308.38	-15739.75	-15497.01	0	0
31	731	North Korea	PRK	Bahamas	BHM	31731	0.6390047	0.6662018	0.7015755	0.7352313	0	0	0	0	0	0	0	0	0	0	0	0	0	0	0	0	0	0	0	0	8123.875481	0	0	0	0	0	0	2	3	3	3	3	0	0	0	0	0	0	0.1944204
31	223	Liechtenstein	LIE	Bahamas	BHM	31223	0	0	0	0	0	0	0	0	0	0	0	0	0	0	0	0	0	0	0	0	0	0	0	0	7640.878645	0	0	0	0	0	0	0	0	0	0	0	0	0	0	0	0	0	0
31	221	Monaco	MNC	Bahamas	BHM	31221	0	0	0	0	0	0	0	0	0	0	0	0	0	0	0	0	0	0	0	0	0	0	0	0	7568.419641	0	0	0	0	0	0	0	0	0	0	0	0	0	0	0	0	0	0
31	690	Kuwait	KUW	Bahamas	BHM	31690	0	0	0	0	0	0	0	0	0	0	0	0	0	0	0	0	0	0	0	0	0	0	0	0	9272.925596	5	12	9	9	4	0	0	0	0	0	0	15204.71	15236.32	16259.76	17424.17	17361.82	0	0.5819982
31	54	Dominica	DMA	Bahamas	BHM	3154	0.2452002	0.2556363	0.2692099	0.2821245	0	0	0	0	0	0	0	1	1	1	1	1	1	0	0	0	0	0	0	0	1368.72625	6	4	1	5	8	0	0	0	0	0	0	-13767.02	-14232.51	-14892.95	-15230.6	-14801.03	0	0
31	55	Grenada	GRN	Bahamas	BHM	3155	0.000202016	0.000210614	0.000221797	0.000232437	0	0	0	0	0	0	0	1	1	1	1	1	1	0	0	0	0	0	0	0	1564.923701	15	8	1	17	32	0	0	0	-1	0	0	-12292.71356	-13371.93251	-14292.30098	-14749.28698	-14306.93057	0	0
31	345	Yugoslavia	YUG	Bahamas	BHM	31345	0	0	0	0	0	0	0	0	0	0	0	0	0	0	0	0	0	0	0	0	0	0	0	0	#N/A	0	0	0	0	0	0	-2	-1	0	0	0	-15020.48	-15713.37	-16043.56	-16528.27	-16169.95	0	0.7209247
31	713	Taiwan	TAW	Bahamas	BHM	31713	0.3476	0.2046	0.9493	0.7139	0	0	0	0	0	0	0	0	0	0	0	0	0	0	0	0	0	0	0	0	13848.07303	0	0	0	0	0	0	-2	0	-1	-1	-1	0	0	0	0	0	0	0.9011883
31	640	Turkey	TUR	Bahamas	BHM	31640	8.438064	11.59578	10.67846	14.97593	0	0	0	0	0	0	0	0	0	0	0	0	0	0	0	0	0	0	0	0	8039.476539	10	9	47	71	198	179	1	1	2	1	1	-9161.164	-10060.65	-10611.98	-11178.74	-10883.46	0	0.6757974
31	347	Kosovo	KOS	Bahamas	BHM	31347	0	0	0	0	0	0	0	0	0	0	0	0	0	0	0	0	0	0	0	0	0	0	0	0	8578.760011	0	0	0	0	0	0	0	0	-1	0	0	-16897.43091	-17702.6734	-18158.38881	-18556.36623	-18295.58806	0	0.769443345
40	31	Bahamas	BHM	Cuba	CUB	4031	0	0	0	0	2	0	0	0	9	0	0	0	0	0	0	0	0	0	0	0	0	0	4	1	88.8726554	99	179	83	54	60	102	0	-1	-1	-1	-1	14198.20992	15090.68809	15553.97955	16023.9161	15861.08107	0	-0.381416523
40	42	Dominican Republic	DOM	Cuba	CUB	4042	39.259026	34.447666	44.963943	47.120945	1	0	0	0	0	0	1	0	0	0	0	0	0	0	0	0	0	0	5	1	5958.891493	680	2440	4109	6038	8321	10178	0	0	0	0	0	67.03562619	-22.03428561	-334.8204938	-375.1116268	-292.3257492	-0.021691544	0.435934946
40	51	Jamaica	JAM	Cuba	CUB	4051	4.9908948	7.3168097	7.7053142	8.0749521	0	0	0	0	0	0	0	0	0	0	0	0	0	0	0	0	0	0	4	1	145.1273137	4595	2743	2188	1617	450	0	0	0	0	0	0	-1605.600755	-1366.41268	-1326.90012	-1179.04206	-964.150813	0	0.543926086
40	52	Trinidad and Tobago	TRI	Cuba	CUB	4052	57.542557	59.991661	63.177067	66.207787	0	4	0	0	0	4	0	0	0	0	0	0	0	0	0	0	0	0	0	0	1703.153868	700	419	282	183	290	0	-1	-1	-1	-1	0	10210.37158	10646.93442	10878.5976	10674.73981	10711.37199	-0.317926028	0.502508532
40	70	Mexico	MEX	Cuba	CUB	4070	392.08765	425.84598	409.87411	398.5199	3	1	0	2	8	3	8	0	0	0	0	0	0	0	0	0	0	0	4	1	201.9461488	3862	4440	3859	2752	6847	9761	2	1	1	1	2	3024.937501	3186.828986	3158.104579	3313.011836	3245.94228	-0.303839923	0.463838833
40	91	Honduras	HON	Cuba	CUB	4091	0.075032994	0.18014403	0.15179719	0.20618774	0	0	0	0	0	0	0	0	0	0	0	0	0	0	0	0	0	0	5	1	637.0348961	205	93	120	260	445	379	-1	0	0	-1	-1	-4172.613678	-3952.216221	-3933.005312	-3807.625001	-3697.050925	-0.119383255	0.35539142
40	93	Nicaragua	NIC	Cuba	CUB	4093	2.3610861	1.1404732	1.7975082	1.8837379	0	0	5	5	0	0	0	0	0	0	0	0	0	0	0	0	0	0	0	0	713.209978	338	570	641	687	823	1096	0	-1	0	-1	-1	-4636.629668	-4433.607777	-4436.395448	-4337.663689	-4241.195567	-0.124488427	0.270994524
40	94	Costa Rica	COS	Cuba	CUB	4094	26.813263	29.342724	35.817844	37.536091	5	0	13	27	41	55	29	0	0	0	0	0	0	0	0	0	0	0	0	0	1161.477081	665	486	2129	2838	4324	0	0	0	-1	0	0	2752.292861	2782.417429	2672.894247	2747.124194	2609.849086	-0.038235364	0.577386096
40	95	Panama	PAN	Cuba	CUB	4095	2.2676587	3.1102028	2.7365887	2.8557618	0	0	2	2	15	6	1	0	0	0	0	0	0	0	0	0	0	0	0	0	1146.261029	1513	1453	1165	3372	1707	2428	-2	-2	-1	-1	-2	4265.278097	4109.895843	3734.215732	3427.233493	2940.993047	0	0.504748548
40	100	Colombia	COL	Cuba	CUB	40100	44.216251	35.338692	39.76685	38.493172	9	0	0	2	2	0	8	0	0	0	0	0	0	0	0	0	0	0	0	0	885.6753542	1158	1106	853	628	1462	1463	1	1	1	1	2	962.2185054	1075.479132	890.841796	783.5391518	752.3410752	-0.121728498	0.456199353
40	101	Venezuela	VEN	Cuba	CUB	40101	4194.167	4587.7095	4612.2544	4748.5249	0	0	0	0	0	0	0	0	0	0	0	0	0	0	0	0	0	0	0	0	960.9451037	4674	10084	11745	10561	9932	9515	0	0	0	0	0	0	7534.468971	8344.532909	8508.760243	8100.831485	-0.376368313	0.239127171
40	130	Ecuador	ECU	Cuba	CUB	40130	13.064024	17.589617	36.072941	12.941112	0	0	1	0	0	0	0	0	0	0	0	0	0	0	0	0	0	0	0	0	2037.367219	25	46	72	77	1023	4101	-1	-1	-1	-1	-1	-1119.113288	-776.2971496	-848.9987013	-865.7319559	-896.6425286	-0.030772546	0.436773383
40	135	Peru	PER	Cuba	CUB	40135	15.823736	19.191753	20.472639	13.502482	18	22	21	11	0	3	1	0	0	0	0	0	0	0	0	0	0	0	0	0	2202.709914	275	596	871	432	353	295	-1	0	0	0	-1	-551.1111801	-393.1797732	-395.7835996	-486.8246715	-570.4292672	0.050348248	0.5154812
40	140	Brazil	BRA	Cuba	CUB	40140	605.18628	624.93878	580.98969	558.55597	4	8	0	1	1	0	5	0	0	0	0	0	0	0	0	0	0	0	0	0	2026.208854	602	467	573	439	1342	1351	1	1	1	1	1	4726.23235	5535.358185	5635.979133	5558.99492	5613.577176	-0.022482585	0.558479498
40	145	Bolivia	BOL	Cuba	CUB	40145	0.39214009	0.69444329	1.4612148	0.57082838	0	0	0	0	0	0	0	0	0	0	0	0	0	0	0	0	0	0	0	0	3418.513943	27	41	52	81	475	783	-2	-2	-1	-1	-1	-4092.893141	-3898.447682	-3928.731816	-3883.659091	-3788.957777	-0.109558315	0.426358607
40	150	Paraguay	PAR	Cuba	CUB	40150	0.3366704	0.6419028	0.52249777	0.2320945	0	0	7	3	2	2	5	0	0	0	0	0	0	0	0	0	0	0	0	0	4599.735182	0	1	58	153	250	230	-2	-1	0	-2	-1	-2662.798138	-2453.790404	-2519.728517	-2770.300481	-2519.288558	-0.071025008	0.429660956
40	155	Chile	CHL	Cuba	CUB	40155	49.327991	32.537678	32.265759	39.263695	0	1	0	0	0	0	0	0	0	0	0	0	0	0	0	0	0	0	0	0	4181.519665	227	234	259	516	2981	5419	-1	-1	-1	-1	-1	8174.846581	8264.023116	8203.850452	7957.612868	7545.041555	0.082989065	0.544039072
40	160	Argentina	ARG	Cuba	CUB	40160	123.39669	115.85243	322.78354	338.26807	0	0	0	5	0	2	0	0	0	0	0	0	0	0	0	0	0	0	0	0	4709.763216	315	157	7	1431	2495	0	-1	0	-1	-2	-1	4016.001515	4119.040004	4550.939013	4552.21283	4940.252847	0.062080692	0.512862192
40	165	Uruguay	URU	Cuba	CUB	40165	80.719261	84.1548	88.623215	92.874634	4	2	0	0	0	0	0	0	0	0	0	0	0	0	0	0	0	0	0	0	5839.297973	144	119	86	88	337	305	-2	-2	-2	-2	-2	7458.245596	7641.145686	7307.35672	6907.207156	6672.937941	-0.002188458	0.562674295
40	205	Ireland	IRE	Cuba	CUB	40205	0.53130001	1.12002	1.53945	1.43902	0	0	0	15	0	0	0	0	0	0	0	0	0	0	0	0	0	0	0	0	6466.090623	19	25	44	31	132	288	-2	-2	-2	-2	-2	58764.02293	45753.24564	41951.27267	41700.83059	42505.29533	0.085610985	0.559117599
40	210	Netherlands	NTH	Cuba	CUB	40210	150.03526	164.60521	155.79642	155.12024	0	0	0	1	1	0	4	0	0	0	0	0	0	0	0	0	0	0	0	0	7417.114404	2	0	0	0	746	1113	-2	-2	-2	-2	-2	44772.51267	44284.50321	43812.53491	44209.90121	45100.49605	0.283277457	0.561493991
40	211	Belgium	BEL	Cuba	CUB	40211	53.455158	47.535069	65.667801	75.967209	5	2	0	1	0	0	0	0	0	0	0	0	0	0	0	0	0	0	0	0	7359.835463	46	311	63	240	320	861	-2	-2	-2	-2	-2	38695.77949	38370.05226	37890.25215	38290.25792	38717.92883	0.355935794	0.561545236
40	225	Switzerland	SWZ	Cuba	CUB	40225	19.62664	19.631855	21.132257	21.373203	1	2	2	0	0	0	1	0	0	0	0	0	0	0	0	0	0	0	0	0	7665.976809	501	7	2464	886	1088	1311	-2	-2	-2	-2	-2	69096.39554	69584.27638	69068.00658	68760.98551	68941.2835	0.332534683	0.574612677
40	235	Portugal	POR	Cuba	CUB	40235	34.070629	62.254169	49.58371	48.973541	0	0	0	2	0	0	2	0	0	0	0	0	0	0	0	0	0	0	0	0	4602.008463	10	26	67	57	566	563	-2	-2	-1	-2	-1	15483.48904	15319.01189	15069.06263	15348.44896	16320.70499	-0.159024137	0.570292479
40	255	Germany	GMY	Cuba	CUB	40255	220.76559	241.549	245.60646	261.45438	0	0	0	0	0	0	2	0	0	0	0	0	0	0	0	0	0	0	0	0	3938.968382	272	506	242	270	3725	11726	-2	-2	-2	-2	-2	38774.42264	38661.81287	38197.08721	38255.84253	38287.86893	-0.025933176	0.558812517
40	305	Austria	AUS	Cuba	CUB	40305	12.18602	8.22085	16.91074	8.3246899	0	0	0	0	2	2	1	0	0	0	0	0	0	0	0	0	0	0	0	0	7911.700966	59	700	15	163	365	0	-1	-2	-2	-2	-2	41118.13806	41468.26621	41565.74046	41940.00354	41968.53383	0.034458127	0.555277377
40	316	Czech Republic	CZR	Cuba	CUB	40316	53.640511	43.526009	27.128969	27.222031	0	63	34	22	8	0	26	0	0	0	0	0	0	0	0	0	0	0	0	0	8039.476539	3	3	4	26	504	505	-2	-2	-2	-2	-2	14738.91711	14127.89035	13666.44952	13923.65936	14278.44548	0.480818611	0.559221426
40	317	Slovakia	SLO	Cuba	CUB	40317	19.60442	7.4405098	3.3775499	8.1567202	0	1	0	0	7	4	0	0	0	0	0	0	0	0	0	0	0	0	0	0	8422.232881	1	1	1	5	65	104	-1	-2	-2	-2	-2	12158.34391	11757.42198	11379.40255	11294.6068	11207.53321	0	0.533267817
40	325	Italy	ITA	Cuba	CUB	40325	343.19891	338.51071	385.65009	329.97504	22	10	19	29	4	2	4	0	0	0	0	0	0	0	0	0	0	0	0	0	7730.651105	224	4166	621	1131	11697	18959	-1	-1	-1	-2	-1	27403.58658	27394.92031	27729.02556	28881.32047	30156.188	0.092810785	0.544474828
40	355	Bulgaria	BUL	Cuba	CUB	40355	6.8579502	9.2595797	2.95977	0.56584001	0	0	0	0	0	0	0	0	0	0	0	0	0	0	0	0	0	0	0	0	7630.240866	63	66	68	67	313	0	-1	-1	-1	-2	-1	1126.366194	1083.812303	1002.704307	1056.084583	1179.088354	0.052686206	0.501907622
40	360	Romania	ROM	Cuba	CUB	40360	2.86924	0.28556001	0.33737001	2.5392399	0	0	0	0	2	0	0	0	0	0	0	0	0	0	0	0	0	0	0	0	7792.779931	0	0	0	0	0	0	-1	-1	-1	-1	-1	3053.213468	2942.779172	2691.674202	2512.270384	2586.385037	-0.12548734	0.485903313
40	365	Russia	RUS	Cuba	CUB	40365	125.65816	186.98152	173.24492	111.30476	0	0	0	0	0	0	0	0	0	0	0	0	0	0	0	0	0	0	0	0	7533.112974	0	0	0	0	4	0	0	1	1	1	1	4658.932512	5277.980595	5455.399535	5487.343704	5281.418251	-0.380163221	0.148119116
40	375	Finland	FIN	Cuba	CUB	40375	5.1753898	8.0439701	7.4278598	2.59446	0	0	0	0	0	1	0	0	0	0	0	0	0	0	0	0	0	0	0	0	8031.80747	12	59	115	32	156	256	-2	-2	-2	-2	-2	38728.72956	39026.32217	39558.07817	40274.25907	41333.74092	0.054882864	0.558716272
40	385	Norway	NOR	Cuba	CUB	40385	2.9218414	10.009062	1.247452	2.0317464	0	0	0	0	0	2	0	0	0	0	0	0	0	0	0	0	0	0	0	0	7465.594787	8	14	21	45	213	582	-2	-2	-2	-2	-2	83105.15477	82864.38458	82233.98278	82578.81859	81514.74105	0.192098293	0.573673454
40	390	Denmark	DEN	Cuba	CUB	40390	21.545589	27.3141	29.488581	28.84717	0	0	0	0	0	0	0	0	0	0	0	0	0	0	0	0	0	0	0	0	10512.70914	54	38	15	37	207	323	-2	-2	-2	-2	-2	53514.88546	53255.01138	52627.52995	52481.47384	52735.26888	0.246774017	0.573181342
40	434	Benin	BEN	Cuba	CUB	40434	0	0	0	0	0	0	0	0	0	0	0	0	0	0	0	0	0	0	0	0	0	0	0	0	8057.587139	2	2	3	4	7	0	-1	-2	-1	-2	-2	-5680.934781	-5406.601068	-5379.157458	-5257.581936	-5106.224768	-0.390789258	0.493912373
40	900	Australia	AUL	Cuba	CUB	40900	7.7085404	9.2882071	2.8311944	4.4443307	0	0	0	0	0	0	0	0	0	0	0	0	0	0	0	0	0	0	0	0	14108.85675	5	2	36	349	405	631	-1	-1	-2	-2	-2	48202.78718	48024.7593	47543.28421	47315.8268	46506.81283	0.384558554	0.565149579
40	920	New Zealand	NEW	Cuba	CUB	40920	63.183846	20.039505	57.793316	62.49052	0	0	0	0	0	0	0	0	0	0	0	0	0	0	0	0	0	0	0	0	11764.65723	0	1	50	33	24	39	-2	-2	-2	-2	-2	30315.73692	30056.73332	29392.73958	28864.36172	28423.77653	0.420717564	0.560528932
40	2	United States of America	USA	Cuba	CUB	402	387.2	511.83	394.02	329.0571	0	0	0	0	0	0	0	0	0	0	0	0	0	1	1	0	1	0	4	1	233.2896947	0	0	0	0	0	0	-1	-1	-1	0	0	45152.41	44512.01	43781.2	43475.11	42934.69	0.2434652	0.5699571
40	200	United Kingdom	UKG	Cuba	CUB	40200	23.63636	43.32614	39.89392	33.75295	0	0	2	0	4	2	1	0	0	0	0	0	0	0	0	0	0	0	0	0	6650.608752	10726	13875	13390	12119	18288	1434	-2	-2	-2	-2	-2	34696.96	34404.28	33547.67	33219.03	33146.78	0.2961506	0.5622333
40	380	Sweden	SWD	Cuba	CUB	40380	26.30452	24.66299	28.31565	27.72429	0	0	0	1	0	1	5	0	0	0	0	0	0	0	0	0	0	0	0	0	10489.78749	0	0	0	0	0	0	-2	-2	-2	-2	-2	48677.98	47346.33	46562.8	46513.8	47221.66	0.1282942	0.5815386
40	20	Canada	CAN	Cuba	CUB	4020	515.3831	464.7921	500.2952	445.6166	0	0	0	0	0	0	0	0	0	0	0	0	0	0	0	0	0	0	0	0	2051.455569	0	0	0	0	0	0	-2	-2	-2	-2	-2	43622.41	43849.49	43193.02	42716.43	42615.12	0.3063185	0.5647033
40	230	Spain	SPN	Cuba	CUB	40230	984.9608	1039.03	1158.027	995.3152	0	0	0	0	13	532	198	0	0	0	0	0	0	0	0	0	0	0	0	0	5709.464868	9711	16380	28059	23596	40965	105748	-1	-1	-2	-1	-1	23979.95	23280.43	22847.81	23408.94	24482.4	-0.01363117	0.5505185
40	310	Hungary	HUN	Cuba	CUB	40310	2.32375	1.41691	1.6841	1.26841	7	20	13	0	0	0	1	0	0	0	0	0	0	0	0	0	0	0	0	0	8412.059372	90	416	384	335	320	511	-2	-2	-1	-2	-2	8033.469	7826.823	7299.725	7138.657	7449.884	-0.06439856	0.4874244
40	90	Guatemala	GUA	Cuba	CUB	4090	13.6466	14.05085	13.24367	18.72464	0	0	0	0	1	1	0	0	0	0	0	0	0	0	0	0	0	0	0	0	631.1234192	603	469	272	419	413	515	-1	-1	-1	-1	-1	-3433.364	-3225.122	-3230.096	-3121.132	-2978.899	-0.2810624	0.4574507
40	290	Poland	POL	Cuba	CUB	40290	14.5695	23.70368	18.45459	36.65409	0	8	0	0	0	3	1	0	0	0	0	0	0	0	0	0	0	0	0	0	6687.976422	0	0	0	0	0	0	-2	-2	-2	-2	-2	8169.503	7874.379	7471.804	7430.931	7384.392	0.0516262	0.5601198
40	345	Yugoslavia	YUG	Cuba	CUB	40345	0	0	0	0	4	0	0	0	0	0	0	0	0	0	0	0	0	0	0	0	0	0	0	0	#N/A	0	0	0	0	0	0	-2	-2	-1	-1	-1	-822.2664	-622.6789	-489.5788	-504.356	-308.8713	-0.1284428	0.3395082
40	220	France	FRN	Cuba	CUB	40220	307.9696	296.0208	323.6182	230.1826	10	10	2	16	1	1	0	0	0	0	0	0	0	0	0	0	0	0	0	0	4157.232107	282	1571	2919	64	316	409	-1	-1	-2	-1	-1	35216.74	35129.39	35108.17	35221.13	35511.56	0.3273255	0.5880026
40	41	Haiti	HAI	Cuba	CUB	4041	0.000570904	0.000595202	0.000626806	0.000656875	0	0	0	0	0	0	0	0	0	0	0	0	0	0	0	0	0	0	4	1	89.58404864	2343	2318	2936	3974	5379	6702	-2	-1	0	0	-2	-5757.875646	-5487.024258	-5441.833906	-5307.238969	-5151.235281	-0.191588985	0.320900454
40	53	Barbados	BAR	Cuba	CUB	4053	0.014021773	0.014618562	0.015394771	0.016133286	0	0	0	0	0	0	0	0	0	0	0	0	0	0	0	0	0	0	0	0	1723.693308	111	75	49	70	80	0	0	0	-2	0	0	9485.355846	9662.226114	9735.416683	9953.270219	10127.21079	-0.261963736	0.485231888
40	54	Dominica	DMA	Cuba	CUB	4054	0	0	0	0	0	0	0	0	0	0	0	0	0	0	0	0	0	0	0	0	0	0	0	0	1436.227247	35	24	14	16	23	0	0	0	0	0	0	431.1919493	858.1765563	661.0293543	793.3188126	1060.047829	0	-0.381416523
40	56	St. Lucia	SLU	Cuba	CUB	4056	0.000404031	0.000421228	0.000443594	0.000464874	0	0	0	0	0	0	0	0	0	0	0	0	0	0	0	0	0	0	0	0	1558.196678	35	21	8	71	50	55	0	0	-1	0	0	336.9473075	498.0507247	573.4098485	776.0820238	1103.612974	0	-0.381416523
40	58	Antigua & Barbuda	AAB	Cuba	CUB	4058	0	0	0	0	0	0	0	0	0	0	0	0	0	0	0	0	0	0	0	0	0	0	0	0	1341.737787	5	7	9	13	12	16	0	0	0	0	0	7223.336351	7082.868868	6682.420107	6994.74825	6810.489743	0	-0.381416523
40	80	Belize	BLZ	Cuba	CUB	4080	0.36271915	0.37815708	0.39823627	0.4173404	0	0	0	0	0	0	0	0	0	0	0	0	0	0	0	0	0	0	5	1	516.5906361	18	24	28	0	137	187	0	0	-1	0	0	-2093.112045	-1774.866263	-1800.513111	-1607.126783	-1502.981744	0	-0.381416523
40	92	El Salvador	SAL	Cuba	CUB	4092	7.8170891	2.9917545	7.3764472	7.6160116	0	0	0	0	0	0	0	0	0	0	0	0	0	0	0	0	0	0	0	0	938.4960324	231	161	103	57	97	123	-2	-2	0	-2	-1	-2632.551122	-2443.338572	-2429.868225	-2332.789647	-2224.506431	-0.156491139	0.469322867
40	110	Guyana	GUY	Cuba	CUB	40110	36.203857	37.744751	0.1716138	0.17984642	0	0	0	0	0	0	0	0	0	0	0	0	0	0	0	0	0	0	0	0	1998.297648	35	103	103	28	4	0	-1	-1	-1	-1	-1	-2822.240718	-2644.363117	-2708.088244	-2713.818773	-2688.637975	-0.208959459	0.461591606
40	115	Suriname	SUR	Cuba	CUB	40115	0.05152972	0.15380719	0.064404808	0.067494422	0	0	0	0	0	0	0	0	0	0	0	0	0	0	0	0	0	0	0	0	2432.804793	2	1	0	1	1	0	0	-2	-1	-2	0	2629.224707	3006.858031	2976.868757	2961.597073	2945.061444	-0.181821395	0.530801813
40	212	Luxembourg	LUX	Cuba	CUB	40212	0.089100003	0.31240001	0.094379999	0.00143	0	0	0	0	0	0	0	0	0	0	0	0	0	0	0	0	0	0	0	0	7597.112661	6	9	17	100	29	35	0	0	-2	0	0	100550.2994	99637.1539	97345.94539	95656.24595	98287.24471	0	-0.381416523
40	232	Andorra	AND	Cuba	CUB	40232	0	0	0	0	0	0	0	0	0	0	0	0	0	0	0	0	0	0	0	0	0	0	0	0	7353.449373	2	13	3	6	8	0	0	0	0	0	0	0	0	35047.26805	33452.87042	32857.21424	0	-0.381416523
40	338	Malta	MLT	Cuba	CUB	40338	0	0.00011	0	0	0	0	0	0	0	0	0	0	0	0	0	0	0	0	0	0	0	0	0	0	8584.706896	0	0	0	2	5	0	-2	-2	-2	-2	-2	17835.26855	16936.81725	16428.6643	15817.91472	15541.32172	0	-0.381416523
40	339	Albania	ALB	Cuba	CUB	40339	0.1856824	0	0	0	0	0	0	0	0	0	0	0	0	0	0	0	0	0	0	0	0	0	0	0	8798.347403	0	0	0	0	0	0	0	-1	-1	-2	-1	-1942.570792	-1803.246668	-1830.303684	-1728.909224	-1629.412581	-0.258618765	0.382097594
40	343	Macedonia	MAC	Cuba	CUB	40343	0	0	0	0	0	0	0	0	0	0	0	0	0	0	0	0	0	0	0	0	0	0	0	0	8909.776793	3	4	6	92	106	0	0	-1	-1	-1	-1	-1391.822907	-1295.311543	-1401.061357	-1374.772838	-1179.969501	0.234126702	0.329850678
40	344	Croatia	CRO	Cuba	CUB	40344	2.6939001	2.145	2.7885001	1.6819	0	0	0	0	0	0	0	0	0	0	0	0	0	0	0	0	0	0	0	0	8252.578278	70	71	127	0	22	0	-2	-2	-2	-2	-2	7390.009059	7323.382093	7372.570267	7634.292957	8062.741542	0.44203163	0.537755606
40	349	Slovenia	SLV	Cuba	CUB	40349	0.99220002	0.69542003	1.52658	1.89288	0	0	0	0	0	0	0	0	0	0	0	0	0	0	0	0	0	0	0	0	8223.767647	20	21	37	44	17	0	-2	-2	-2	-2	-2	17295.63349	17044.58111	16421.46632	16854.85489	17702.02655	-0.093443619	0.562603332
40	350	Greece	GRC	Cuba	CUB	40350	0.84127998	0.70499003	1.1648999	1.30966	0	0	0	0	0	0	0	0	0	0	0	0	0	0	0	0	0	0	0	0	8914.717689	12	32	58	658	117	370	0	0	-2	-1	-1	16093.701	16264.60699	16092.29159	16825.83355	18657.07993	0.201909707	0.545731341
40	352	Cyprus	CYP	Cuba	CUB	40352	0.00033	0.00495	0	0.00605	0	0	0	0	0	0	0	0	0	0	0	0	0	0	0	0	0	0	0	0	7542.438194	6	20	34	48	18	33	-1	-1	-2	-1	-2	21101.62213	20761.88868	20937.01658	22739.48661	24298.50385	-0.290403899	0.54091711
40	359	Moldova	MLD	Cuba	CUB	40359	0.040040001	0.00605	0	0	0	0	0	0	0	0	0	0	0	0	0	0	0	0	0	0	0	0	0	0	9116.998468	0	0	0	0	0	0	-1	-1	-1	-1	0	-4507.379559	-4228.799522	-4265.510409	-4274.541737	-4096.601584	0.227459362	0.43575561
40	366	Estonia	EST	Cuba	CUB	40366	1.74746	1.9858299	1.5147001	2.9818799	0	0	0	0	0	0	0	0	0	0	0	0	0	0	0	0	0	0	0	0	8446.270706	0	0	0	0	0	0	-2	-2	-2	-2	0	11117.8161	11137.95404	10672.76793	10533.14553	9959.481459	0.015651624	0.574669338
40	367	Latvia	LAT	Cuba	CUB	40367	0.0044	1.44408	0.033879999	0.04961	0	0	0	0	0	0	0	0	0	0	0	0	0	0	0	0	0	0	0	0	8454.006777	0	0	0	0	66	0	-2	-1	-2	-2	0	7842.211024	7616.537727	7260.567383	6897.824136	6414.636539	0.209046379	0.551910575
40	368	Lithuania	LIT	Cuba	CUB	40368	6.2074099	8.8154001	10.56583	34.280182	0	0	0	0	0	0	0	0	0	0	0	0	0	0	0	0	0	0	0	0	8476.507532	0	0	0	0	20	13	-2	-2	-2	-2	-2	8861.162663	8721.708551	8149.155057	7679.386208	7164.318801	-0.162580667	0.54525265
40	369	Ukraine	UKR	Cuba	CUB	40369	27.252947	32.153023	151.57458	93.281235	0	0	0	0	0	0	0	0	0	0	0	0	0	0	0	0	0	0	0	0	8785.657653	0	0	0	0	2	0	1	1	0	0	0	-3659.808658	-3091.82457	-3000.206782	-2852.31329	-2701.624591	0.172961445	0.225183315
40	371	Armenia	ARM	Cuba	CUB	40371	0	0	0	0.0025773	0	0	0	0	0	0	0	0	0	0	0	0	0	0	0	0	0	0	0	0	10662.69389	0	0	0	0	0	0	0	0	0	-1	0	-2689.141928	-2515.629854	-2572.090193	-2516.323645	-2573.387977	0.367676809	0.278835284
40	372	Georgia	GRG	Cuba	CUB	40372	0	0	0	0	0	0	0	0	0	0	0	0	0	0	0	0	0	0	0	0	0	0	0	0	10284.50179	0	0	0	0	0	0	-1	-1	-1	-1	-1	-2516.50957	-2364.016732	-2526.549648	-2536.380845	-2619.698301	0.103381805	0.488658705
40	373	Azerbaijan	AZE	Cuba	CUB	40373	0	0	0	0	0	0	0	0	0	0	0	0	0	0	0	0	0	0	0	0	0	0	0	0	10759.92908	0	0	0	0	0	0	0	0	0	0	0	-368.6278798	-92.75965282	-81.96986917	-185.972687	-69.11995825	-0.093670202	0.003626793
40	402	Cape Verde	CAP	Cuba	CUB	40402	0	0	0	0	0	0	0	0	0	0	0	0	0	0	0	0	0	0	0	0	0	0	0	0	5143.16958	3	3	4	0	0	124	0	0	-1	0	0	-2985.454026	-2721.440373	-2685.002752	-2513.956045	-2345.524822	-0.407778491	0.549295852
40	403	Sao Tome and Principe	STP	Cuba	CUB	40403	0	0	0	0	0	0	0	0	0	0	0	0	0	0	0	0	0	0	0	0	0	0	0	0	9026.833338	0	0	0	14	14	0	0	0	-2	0	0	-5192.786895	-4945.568884	-4938.41882	-4814.823618	-4659.767864	0	-0.381416523
40	411	Equatorial Guinea	EQG	Cuba	CUB	40411	0	0	0	0	0	0	0	0	0	0	0	0	0	0	0	0	0	0	0	0	0	0	0	0	9117.915687	0	0	0	0	0	0	0	0	0	0	-1	12947.60797	15597.01473	16457.03483	18298.47077	17280.73906	0	0.046862758
40	432	Mali	MLI	Cuba	CUB	40432	0	0	0	0	0	0	0	0	0	0	0	0	0	0	0	0	0	0	0	0	0	0	0	0	6566.113915	1	1	1	1	0	0	0	0	1	1	-2	-5764.848935	-5515.039817	-5486.209209	-5327.52999	-5135.141334	-0.405453814	0.417325584
40	433	Senegal	SEN	Cuba	CUB	40433	0	0.0009977	0	0.0016335	0	0	0	0	0	0	0	0	0	0	0	0	0	0	0	0	0	0	0	0	6015.443688	0	0	0	0	0	0	-1	-1	-1	0	0	-5443.164051	-5206.262088	-5161.806823	-5010.32291	-4856.218975	0	0.494971503
40	435	Mauritania	MAA	Cuba	CUB	40435	0	0	0	0	0	0	0	0	0	0	0	0	0	0	0	0	0	0	0	0	0	0	0	0	5921.049498	0	0	0	3	4	6	0	0	-1	0	0	0	-4877.551517	-4843.971557	-4733.88883	-4606.972199	-0.417527775	0.284094388
40	436	Niger	NIR	Cuba	CUB	40436	0	0	0	0	0	0	0	0	0	0	0	0	0	0	0	0	0	0	0	0	0	0	0	0	7851.574244	22	30	41	29	6	0	1	-1	0	-1	-1	-6101.828022	-5830.043165	-5785.179342	-5635.104454	-5494.839935	-0.427305656	0.448375029
40	438	Guinea	GUI	Cuba	CUB	40438	0	0	0	0	0	0	0	0	0	0	0	0	0	0	0	0	0	0	0	0	0	0	0	0	6388.771022	30	45	67	26	37	0	0	0	0	0	0	-6068.562169	-5787.754739	-5722.351345	-5566.180758	-5405.225654	-0.362350069	0.31334403
40	439	Burkina Faso	BFO	Cuba	CUB	40439	0	0	0	0	0	0	0	0	0	0	0	0	0	0	0	0	0	0	0	0	0	0	0	0	7380.869683	0	0	0	4	1	0	0	0	0	-2	0	-5841.049637	-5577.85663	-5529.007998	-5391.089817	-5245.045447	-0.285039854	0.501667462
40	450	Liberia	LBR	Cuba	CUB	40450	0	0	0	0	0	0	0	0	0	0	0	0	0	0	0	0	0	0	0	0	0	0	0	0	6900.020079	15	0	78	78	75	0	0	0	-1	-1	-1	-6118.494239	-5839.649543	-5777.871389	-5645.560742	-5497.235667	-0.134344841	0.450535722
40	452	Ghana	GHA	Cuba	CUB	40452	65.213768	67.989372	71.599442	75.034195	0	0	0	0	0	0	0	0	0	0	0	0	0	0	0	0	0	0	0	0	4820.100888	21	3	0	3	5	0	-1	-2	-1	-1	0	-4789.014159	-4545.06069	-4515.445178	-4436.09663	-4368.118303	-0.313156393	0.46643666
40	461	Togo	TOG	Cuba	CUB	40461	0	0	25.152172	0	0	0	0	0	0	0	0	0	0	0	0	0	0	0	0	0	0	0	0	0	7937.543946	32	45	48	50	52	0	0	-1	-2	0	0	-5931.79851	-5676.092306	-5636.85601	-5488.925653	-5333.264486	-0.436215279	0.403624001
40	471	Cameroon	CAO	Cuba	CUB	40471	0	0	0	0	0	0	0	0	0	0	0	0	0	0	0	0	0	0	0	0	0	0	0	0	9065.684014	2	2	2	5	5	0	0	1	0	-1	-1	-5182.069955	-4952.392503	-4937.462167	-4818.145801	-4675.23721	0	0.256579573
40	475	Nigeria	NIG	Cuba	CUB	40475	0	0	0	0	0	0	0	0	0	0	0	0	0	0	0	0	0	0	0	0	0	0	0	0	8285.710269	70	95	711	241	404	0	2	1	1	1	1	-3950.842367	-3680.672174	-3711.390861	-3619.294818	-3488.808851	-0.230577591	0.421284461
40	481	Gabon	GAB	Cuba	CUB	40481	0	0	0	0	0	0	0	0	0	0	0	0	0	0	0	0	0	0	0	0	0	0	0	0	9292.386471	2	4	8	14	21	0	0	0	-1	0	0	4266.27592	4351.802779	4199.232301	4024.576997	3908.771799	-0.437491557	0.307562155
40	482	Central African Republic	CEN	Cuba	CUB	40482	0	0	0	0	0	0	0	0	0	0	0	0	0	0	0	0	0	0	0	0	0	0	0	0	9636.798246	0	0	0	8	3	0	1	2	2	0	1	-6193.493981	-5931.388435	-5873.271568	-5543.676856	-5387.295236	-0.403191224	0.28070455
40	483	Chad	CHA	Cuba	CUB	40483	0	0	0	0	0	0	0	0	0	0	0	0	0	0	0	0	0	0	0	0	0	0	0	0	9076.119403	0	0	0	0	0	0	0	0	0	0	1	-5533.973446	-5249.89117	-5226.455355	-5092.67651	-4972.786563	-0.449261273	0.180986571
40	490	Democratic Republic of the Congo	DRC	Cuba	CUB	40490	0	0	0	0	0	0	0	0	0	0	0	0	0	0	0	0	0	0	0	0	0	0	0	0	7698.550871	13	445	280	193	158	0	1	2	2	2	2	-6101.151977	-5844.628201	-5808.815777	-5671.70033	-5517.972196	-0.451277972	0.178778516
40	500	Uganda	UGA	Cuba	CUB	40500	0.16607548	0.17314392	0.18233743	0.19108449	0	0	0	0	0	0	0	0	0	0	0	0	0	0	0	0	0	0	0	0	11444.21808	0	0	20	43	0	0	0	0	0	0	0	-5812.850098	-5554.686493	-5511.030508	-5358.336304	-5195.529929	-0.335336385	0.235544739
40	501	Kenya	KEN	Cuba	CUB	40501	0	0	0	0	0	0	0	0	0	0	0	0	0	0	0	0	0	0	0	0	0	0	0	0	11734.52278	0	3	16	29	0	0	0	1	1	0	-1	-5352.200181	-5114.510284	-5086.791872	-4962.928646	-4815.359315	-0.44700791	0.406419203
40	510	Tanzania	TAZ	Cuba	CUB	40510	0	0	0	0	0	0	0	0	0	0	0	0	0	0	0	0	0	0	0	0	0	0	0	0	11582.99298	12	11	4	4	10	0	-1	0	0	-1	-1	-5643.284999	-5403.177146	-5376.335861	-5251.667138	-5099.445315	-0.375917702	0.333872569
40	516	Burundi	BUI	Cuba	CUB	40516	0	0	0	0	0	0	0	0	0	0	0	0	0	0	0	0	0	0	0	0	0	0	0	0	11495.29658	0	0	0	0	0	0	1	0	1	0	0	-6278.947305	-5993.428578	-5940.757578	-5789.084851	-5624.380726	-0.431187181	0.038542048
40	517	Rwanda	RWA	Cuba	CUB	40517	0.031150596	0.038938247	0.046725895	0.054513544	0	0	0	0	0	0	0	0	0	0	0	0	0	0	0	0	0	0	0	0	11467.12598	0	16	20	16	39	0	-1	0	0	-1	0	-5795.9703	-5555.342189	-5528.472549	-5387.959654	-5257.885646	-0.438610001	0.140690687
40	520	Somalia	SOM	Cuba	CUB	40520	0	0	0	0	0	0	0	0	0	0	0	0	0	0	0	0	0	0	0	0	0	0	0	0	12314.38726	0	0	6	1	0	0	1	2	1	2	2	0	0	0	0	0	-0.396583373	-0.033371556
40	522	Djibouti	DJI	Cuba	CUB	40522	0	0	0	0	0	0	0	0	0	0	0	0	0	0	0	0	0	0	0	0	0	0	0	0	12182.66456	0	0	0	0	0	0	0	0	0	0	0	-4835.350933	-4645.493421	-4659.01822	-4557.018722	-4439.484065	-0.426362706	0.140726799
40	530	Ethiopia	ETH	Cuba	CUB	40530	0	0	0	0	0	0	0	0	0	0	0	0	0	0	0	0	0	0	0	0	0	0	0	0	11473.85894	8	8	8	8	9	0	1	1	0	1	1	-5999.390248	-5760.966967	-5737.438687	-5613.847476	-5469.731759	-0.436113243	0.110643451
40	531	Eritrea	ERI	Cuba	CUB	40531	0	0	0	0	0	0	0	0	0	0	0	0	0	0	0	0	0	0	0	0	0	0	0	0	11448.55332	0	0	3	0	0	0	2	2	1	2	1	0	0	0	0	-5359.713496	-0.444183263	-0.232233722
40	540	Angola	ANG	Cuba	CUB	40540	0	0	0	0	0	0	0	0	0	0	0	0	0	0	0	0	0	0	0	0	0	0	0	0	9809.330747	1	0	0	0	0	0	0	1	0	0	0	-2332.512498	-2051.621406	-2055.010617	-2033.451584	-1934.271608	-0.452113102	0.185830121
40	541	Mozambique	MZM	Cuba	CUB	40541	0	0	0	0	0	0	0	0	0	0	0	0	0	0	0	0	0	0	0	0	0	0	0	0	12050.17939	0	69	314	497	193	0	-1	0	0	0	0	-5974.191424	-5722.558479	-5688.285691	-5552.93962	-5405.304861	-0.411153518	0.360306959
40	551	Zambia	ZAM	Cuba	CUB	40551	0.012374782	0.002751055	0	0	0	0	0	0	0	0	0	0	0	0	0	0	0	0	0	0	0	0	0	0	11138.5382	0	0	61	5	4	0	-1	0	0	0	0	-4878.300441	-4605.264595	-4574.097464	-4449.327808	-4348.597372	-0.388784901	0.355181191
40	552	Zimbabwe	ZIM	Cuba	CUB	40552	0	0	0	0	0	0	0	0	0	0	0	0	0	0	0	0	0	0	0	0	0	0	0	0	11633.81771	0	1	1	1	1	0	0	0	0	0	0	-5671.098388	-5386.046363	-5342.692902	-5205.67439	-5100.456538	0	0.215092206
40	553	Malawi	MAW	Cuba	CUB	40553	0	0	0	0	0	0	0	0	0	0	0	0	0	0	0	0	0	0	0	0	0	0	0	0	12148.57725	4	4	1	0	0	0	-1	-1	-1	-1	0	-5991.995453	-5720.692485	-5677.326475	-5532.642374	-5360.989171	-0.448426952	0.398539897
40	560	South Africa	SAF	Cuba	CUB	40560	0.40107182	0.87106401	2.5490229	0.40844637	0	0	0	0	0	0	0	0	0	0	0	0	0	0	0	0	0	0	0	0	11124.54865	13	26	38	0	648	0	0	0	1	0	0	1100.099301	1394.985968	1445.71521	1540.761365	1654.236968	0	0.50200246
40	565	Namibia	NAM	Cuba	CUB	40565	0	0	0	0	0	0	0	0	0	0	0	0	0	0	0	0	0	0	0	0	0	0	0	0	10254.82848	8	12	19	31	30	0	-1	-1	-1	-1	-1	-485.6210884	-384.7043452	-551.6885183	-570.3280047	-547.3418689	-0.413446465	0.501717036
40	570	Lesotho	LES	Cuba	CUB	40570	0	0	0	0	0	0	0	0	0	0	0	0	0	0	0	0	0	0	0	0	0	0	0	0	12143.06143	0	11	23	39	6	0	0	0	-1	0	0	-5115.392876	-4850.700363	-4838.17142	-4693.89366	-4581.021028	-0.387597899	0.465316267
40	571	Botswana	BOT	Cuba	CUB	40571	0	0	0	0	0	0	0	0	0	0	0	0	0	0	0	0	0	0	0	0	0	0	0	0	11219.13543	0	0	0	9	78	0	0	0	-2	0	0	594.4604735	1018.521975	989.1776491	635.0498926	648.8765737	-0.398588745	0.475320274
40	572	Swaziland	SWA	Cuba	CUB	40572	0	0	0	0	0	0	0	0	0	0	0	0	0	0	0	0	0	0	0	0	0	0	0	0	12431.30463	1	2	0	0	1	0	-1	-1	0	0	-1	-2428.374313	-2176.780206	-2171.314578	-2132.855856	-2035.850025	-0.368246513	-0.095239727
40	580	Madagascar	MAG	Cuba	CUB	40580	0	0	0	0	0	0	0	0	0	0	0	0	0	0	0	0	0	0	0	0	0	0	0	0	13539.48603	0	0	9	5	5	4	1	0	0	1	0	-6075.735077	-5806.765519	-5753.266925	-5596.742329	-5431.539544	-0.420910194	0.356073695
40	581	Comoros	COM	Cuba	CUB	40581	0	0	0	0	0	0	0	0	0	0	0	0	0	0	0	0	0	0	0	0	0	0	0	0	13293.68218	0	0	0	0	0	0	0	0	-2	0	0	-5726.96515	-5446.64198	-5388.388697	-5241.919282	-5079.883702	-0.392002812	0.36118737
40	590	Mauritius	MAS	Cuba	CUB	40590	0	0	0	0	0	0	0	0	0	0	0	0	0	0	0	0	0	0	0	0	0	0	0	0	14982.93062	2	2	0	2	5	0	0	0	-1	0	0	2983.281949	2947.893214	2688.596516	2574.033117	2473.181593	-0.165074626	0.526719512
40	591	Seychelles	SEY	Cuba	CUB	40591	0	0	0	0	0	0	0	0	0	0	0	0	0	0	0	0	0	0	0	0	0	0	0	0	14305.43325	0	7	12	17	89	0	0	0	-1	0	0	7056.569305	7163.850425	6992.74816	6627.835799	6127.272686	-0.344245952	0.409256407
40	600	Morocco	MOR	Cuba	CUB	40600	2.0445602	2.8122535	8.4407501	6.7530365	0	0	0	0	0	0	0	0	0	0	0	0	0	0	0	0	0	0	0	0	5913.540836	0	0	0	0	0	0	0	0	0	0	0	-3246.106718	-3073.887737	-3053.343847	-2991.325502	-2872.319737	-0.404304487	0.239249669
40	615	Algeria	ALG	Cuba	CUB	40615	333.56244	360.51593	257.36063	264.96442	0	0	0	0	0	0	0	0	0	0	0	0	0	0	0	0	0	0	0	0	6624.372794	0	0	0	0	0	0	0	0	-1	-1	0	-1701.464433	-1518.36033	-1545.724232	-1426.204999	-1322.602651	-0.379241122	0.249940413
40	616	Tunisia	TUN	Cuba	CUB	40616	0.017190145	0.063050151	0.004612847	0.004834134	0	0	0	0	0	0	0	0	0	0	0	0	0	0	0	0	0	0	0	0	8035.048089	0	0	0	1	1	0	0	-1	0	0	0	-2213.179243	-1938.435548	-1955.226362	-1876.672535	-1824.20374	-0.38623956	0.482910317
40	620	Libya	LIB	Cuba	CUB	40620	87.968834	96.223038	96.737839	99.595985	0	0	0	0	0	0	0	0	0	0	0	0	0	0	0	0	0	0	0	0	8303.95012	0	4	11	16	19	0	2	2	1	1	2	0	0	0	0	-1330.833723	-0.430986831	0.203729348
40	625	Sudan	SUD	Cuba	CUB	40625	0	0	0	0	0	0	0	0	0	0	0	0	0	0	0	0	0	0	0	0	0	0	0	0	10064.28999	2	2	2	7	9	0	2	2	2	2	2	-4677.995508	-4453.877755	-4407.195727	-4291.015613	-4314.416355	-0.346256956	0.175957147
40	630	Iran	IRN	Cuba	CUB	40630	0	0	0	0	0	0	0	0	0	0	0	0	0	0	0	0	0	0	0	0	0	0	0	0	10809.49153	0	0	0	0	0	0	0	0	1	1	1	0	-279.2018454	-397.7699146	-54.43878233	615.1245143	-0.431518772	0.056446905
40	640	Turkey	TUR	Cuba	CUB	40640	10.481416	11.099979	15.353048	14.122844	0	0	0	0	0	0	0	0	0	0	0	0	0	0	0	0	0	0	0	0	9367.745104	0	0	0	1	43	48	1	0	1	0	0	5037.046363	5030.035704	4942.002506	4845.172726	4977.625562	-0.427743717	0.294380897
40	645	Iraq	IRQ	Cuba	CUB	40645	0	0	0	0	0	0	0	0	0	0	0	0	0	0	0	0	0	0	0	0	0	0	0	0	10758.50429	0	0	0	0	0	0	2	2	2	1	2	-1366.406562	-1084.531015	-856.8638473	-856.0776372	-1165.463751	-0.289072154	0.305944932
40	651	Egypt	EGY	Cuba	CUB	40651	5.2278767	0.76595533	0.3648293	0.95335901	0	0	0	0	0	0	0	0	0	0	0	0	0	0	0	0	0	0	0	0	9674.293498	1	28	58	0	10	0	1	1	1	0	1	-3778.572496	-3561.841213	-3506.005502	-3347.265058	-3180.213242	-0.257573405	-0.017038934
40	652	Syria	SYR	Cuba	CUB	40652	0.74357241	0.7752201	0.81638235	0.8555457	0	0	0	0	0	0	0	0	0	0	0	0	0	0	0	0	0	0	0	0	10391.3522	0	0	0	0	0	0	2	2	2	2	2	0	0	0	0	0	-0.198551188	-0.085680131
40	660	Lebanon	LEB	Cuba	CUB	40660	0	0.16722481	0.17610402	0.015465659	0	0	0	0	0	0	0	0	0	0	0	0	0	0	0	0	0	0	0	0	10455.01515	0	0	0	2	3	0	-1	0	0	0	-1	559.8348231	1035.092951	1400.317677	2039.08262	2601.997723	-0.202591223	0.403695355
40	663	Jordan	JOR	Cuba	CUB	40663	0.12611267	0	0	0	0	0	0	0	0	0	0	0	0	0	0	0	0	0	0	0	0	0	0	0	10535.12106	4	2	1	13	10	0	0	0	0	0	0	-2509.615761	-2238.774478	-2195.164508	-2028.526034	-1831.125822	-0.35459057	0.14309279
40	666	Israel	ISR	Cuba	CUB	40666	0	0	0	0	0	0	0	0	0	0	0	0	0	0	0	0	0	0	0	0	0	0	0	0	10471.15024	2	2	2	24	55	0	1	1	1	1	1	26632.30645	26738.4929	26402.64284	25779.20026	25784.18995	-0.020550528	0.496059777
40	670	Saudi Arabia	SAU	Cuba	CUB	40670	1.7646476	1.9302262	1.9405532	1.9978874	0	0	0	0	0	0	0	0	0	0	0	0	0	0	0	0	0	0	0	0	10649.09612	0	0	0	2	2	0	1	0	0	0	1	14827.14842	14815.1737	14592.83272	14690.5242	14281.74768	-0.455298673	-0.329576576
40	679	Yemen	YEM	Cuba	CUB	40679	0.02692203	0.028067876	0.02955821	0.030976171	0	0	0	0	0	0	0	0	0	0	0	0	0	0	0	0	0	0	0	0	#N/A	0	1	1	2	2	0	2	2	1	0	2	-5711.20826	-5111.987999	-5026.28051	-4895.946205	-4726.945242	0.059446364	0.070941052
40	690	Kuwait	KUW	Cuba	CUB	40690	0	0	0	0	0	0	0	0	0	0	0	0	0	0	0	0	0	0	0	0	0	0	0	0	11629.07627	0	0	0	7	6	0	0	-1	-1	-1	-1	29402.92221	30327.0031	31813.73917	33448.08191	33222.90203	-0.327327158	0.200581726
40	692	Bahrain	BAH	Cuba	CUB	40692	0	0	0	0	0	0	0	0	0	0	0	0	0	0	0	0	0	0	0	0	0	0	0	0	12134.54291	0	0	1	2	5	0	1	0	0	0	0	15862.31201	15754.40822	15088.97457	14390.89696	14238.76918	0	-0.381416523
40	694	Qatar	QAT	Cuba	CUB	40694	0	0.043377724	0.29311472	0.54285175	0	0	0	0	0	0	0	0	0	0	0	0	0	0	0	0	0	0	0	0	12192.93958	0	0	0	3	4	0	-1	-2	-1	-2	-2	68200.9582	68011.29454	67630.84683	67671.81129	68608.78246	-0.444457434	-0.202405437
40	696	United Arab Emirates	UAE	Cuba	CUB	40696	0	0	0	0	0	0	0	0	0	0	0	0	0	0	0	0	0	0	0	0	0	0	0	0	12352.64033	0	0	4	8	13	0	0	-1	0	-1	-2	32827.61565	31969.11995	31072.81696	29893.0639	28613.92161	0	-0.381416523
40	698	Oman	OMA	Cuba	CUB	40698	0.025922237	0.040758647	0.38221925	0.39351204	0	0	0	0	0	0	0	0	0	0	0	0	0	0	0	0	0	0	0	0	12588.68842	0	0	0	3	4	0	-1	-1	0	-1	-1	9480.281366	9803.769951	10778.11328	11878.57017	12225.99864	0	0.00648939
40	700	Afghanistan	AFG	Cuba	CUB	40700	0	0	0	0	0	0	0	0	0	0	0	0	0	0	0	0	0	0	0	0	0	0	0	0	12248.5772	0	0	0	0	0	0	2	1	2	1	2	-5865.907442	-5583.685336	-5517.209372	-5355.050682	-5253.084613	-0.427580369	0.272919007
40	701	Turkmenistan	TKM	Cuba	CUB	40701	0	0	0	0	0	0	0	0	0	0	0	0	0	0	0	0	0	0	0	0	0	0	0	0	11222.78444	0	0	0	0	0	0	0	0	0	0	0	447.185553	375.3125324	-108.2035254	-442.8531879	-767.7290141	-0.097930642	-0.073677098
40	702	Tajikistan	TAJ	Cuba	CUB	40702	0	0	0	0	0	0	0	0	0	0	0	0	0	0	0	0	0	0	0	0	0	0	0	0	12243.99713	0	0	0	0	0	0	0	0	0	0	0	-5552.747693	-5315.901056	-5297.82531	-5184.688834	-5058.58871	0.054386262	0.025945504
40	705	Kazakhstan	KZK	Cuba	CUB	40705	0	0	0	0	0	0	0	0	0	0	0	0	0	0	0	0	0	0	0	0	0	0	0	0	10320.86069	0	0	0	0	0	0	-1	0	0	0	0	4131.017055	4429.716123	4208.37616	3917.762086	3763.503589	0	0.103148029
40	710	China	CHN	Cuba	CUB	40710	1151.886	1295.0371	1520.6987	1181.8269	0	0	0	0	0	0	0	0	0	0	0	0	0	0	0	0	0	0	0	0	11131.47465	0	0	0	2	5	0	1	1	1	1	1	12.06702631	-107.5014996	-438.5968229	-669.992507	-868.5448401	-0.357097061	-0.191599836
40	712	Mongolia	MON	Cuba	CUB	40712	1.5164206	1.5809619	1.6649071	1.7447758	0	0	0	0	0	0	0	0	0	0	0	0	0	0	0	0	0	0	0	0	11658.16155	0	0	0	0	0	0	0	0	-1	-2	0	-2539.377973	-2295.067312	-2461.738097	-2633.425452	-2783.774697	-0.428030595	0.481462432
40	731	North Korea	PRK	Cuba	CUB	40731	0	0	0	0	0	0	0	0	0	0	0	1	1	1	1	1	1	0	0	0	0	0	0	0	11946.63532	0	0	0	0	0	0	2	2	2	2	2	0	0	0	0	0	-0.359719467	-0.186996172
40	732	South Korea	ROK	Cuba	CUB	40732	81.378098	81.623116	63.623413	61.400562	0	0	0	0	0	0	0	0	0	0	0	0	0	0	0	0	0	0	0	0	12433.07214	0	0	4	6	0	0	-2	-1	-2	-1	-2	18537.14355	18263.50079	17623.7955	17208.07228	16956.37977	-0.08762145	0.507381096
40	740	Japan	JPN	Cuba	CUB	40740	35.578083	24.833948	34.376102	43.816162	0	0	0	0	0	0	0	0	0	0	0	0	0	0	0	0	0	0	0	0	11053.97661	0	1	3	32	62	205	-2	-1	-2	-1	-2	40664.70712	40303.07406	40127.59656	39294.7257	38704.08451	-0.107328811	0.525465141
40	760	Bhutan	BHU	Cuba	CUB	40760	0	0	0	0	0	0	0	0	0	0	0	0	0	0	0	0	0	0	0	0	0	0	0	0	14231.8849	0	0	0	0	0	0	0	0	-1	0	0	-3817.537496	-3678.090877	-3727.538912	-3589.338917	-3504.01571	-0.416489506	0.407207477
40	770	Pakistan	PAK	Cuba	CUB	40770	1.4538138	1.5156904	1.5961698	1.6727409	0	0	0	0	0	0	0	0	0	0	0	0	0	0	0	0	0	0	0	0	12669.02068	0	3	2	2	1	0	1	1	2	2	2	-5342.906558	-5101.529831	-5073.212967	-4942.446754	-4790.495151	-0.126630277	0.304372993
40	771	Bangladesh	BNG	Cuba	CUB	40771	0	0	0	0	0	0	0	0	0	0	0	0	0	0	0	0	0	0	0	0	0	0	0	0	14380.8799	0	0	0	0	0	0	1	1	1	0	0	-5512.778076	-5291.678978	-5278.392038	-5163.999251	-5040.046182	-0.109928831	0.249118342
40	775	Myanmar	MYA	Cuba	CUB	40775	0	0	0	0	0	0	0	0	0	0	0	0	0	0	0	0	0	0	0	0	0	0	0	0	14278.74881	9	8	5	2	2	0	1	1	1	1	2	-5176.911848	-4985.464076	-5011.306324	-4937.484601	-4836.531546	-0.267738749	0.283460189
40	780	Sri Lanka	SRI	Cuba	CUB	40780	0.002024539	0.017567901	0.007589584	0.15673687	0	0	0	0	0	0	0	0	0	0	0	0	0	0	0	0	0	0	0	0	15647.72072	0	0	0	0	0	0	0	1	1	1	2	-2848.119624	-2711.751811	-2789.107802	-2720.044813	-2806.524698	-0.175754962	0.420425389
40	781	Maldives	MAD	Cuba	CUB	40781	0	0	0	0	0	0	0	0	0	0	0	0	0	0	0	0	0	0	0	0	0	0	0	0	15851.2765	0	0	0	0	0	0	0	-1	-2	0	-2	735.9618243	948.935369	736.6016679	718.1290365	859.5249056	-0.44178388	0.284055212
40	790	Nepal	NEP	Cuba	CUB	40790	0	0	0	0	0	0	0	0	0	0	0	0	0	0	0	0	0	0	0	0	0	0	0	0	13764.7606	0	0	0	0	0	0	0	0	-1	0	0	-5796.144463	-5536.44286	-5511.554686	-5375.462939	-5231.160137	-0.457395629	0.417187001
40	800	Thailand	THI	Cuba	CUB	40800	4.6859045	1.8873136	2.4445872	5.3597531	0	0	0	0	0	0	0	0	0	0	0	0	0	0	0	0	0	0	0	0	15170.46726	5	0	26	52	180	0	1	0	0	0	1	-710.5219934	-580.097449	-547.599496	-517.6563437	-701.8147408	-0.417705113	-0.07288142
40	812	Laos	LAO	Cuba	CUB	40812	0	0	0	0	0	0	0	0	0	0	0	0	0	0	0	0	0	0	0	0	0	0	0	0	14935.99842	0	0	0	0	0	0	-1	-1	-1	-1	-1	-4954.437605	-4765.326984	-4788.864813	-4720.899967	-4630.590495	-0.400039358	-0.190035646
40	820	Malaysia	MAL	Cuba	CUB	40820	6.0721054	4.642859	12.885426	9.5241194	0	0	0	0	0	0	0	0	0	0	0	0	0	0	0	0	0	0	0	0	15963.22308	0	0	1	4	0	0	0	0	-1	0	0	4392.730503	4296.398	3902.620085	3752.643561	3557.486293	-0.375625448	0.216253618
40	830	Singapore	SIN	Cuba	CUB	40830	74.557571	7.1513028	3.5524082	2.3083687	0	0	0	0	0	0	0	0	0	0	0	0	0	0	0	0	0	0	0	0	17197.70302	6	0	0	2	7	0	-2	-2	-2	-1	-1	45369.4207	45225.07662	44307.55031	42994.65367	42599.85176	0	0.329700887
40	840	Philippines	PHI	Cuba	CUB	40840	1.1800107	0.9282856	3.3100243	3.5323496	0	0	0	0	0	0	0	0	0	0	0	0	0	0	0	0	0	0	0	0	14594.24056	3	84	13	10	127	158	0	0	1	1	1	-3845.79032	-3683.823263	-3738.319207	-3707.261091	-3650.749884	-0.327860974	0.410101793
40	850	Indonesia	INS	Cuba	CUB	40850	16.709711	13.912477	14.87042	3.0227561	0	0	0	0	0	0	0	0	0	0	0	0	0	0	0	0	0	0	0	0	14626.36501	7	5	5	6	5	0	0	0	0	0	0	-2651.602528	-2512.374229	-2589.359351	-2579.060842	-2565.355956	-0.430140378	0.462240867
40	860	East Timor	ETM	Cuba	CUB	40860	0	0	0	0	0	0	0	0	0	0	0	0	0	0	0	0	0	0	0	0	0	0	0	0	16268.3294	0	0	0	0	0	0	0	-1	-1	-1	-1	-5452.13565	-5201.362593	-5178.279298	-5027.898578	-4894.47152	-0.433916658	0.467849121
40	910	Papua New Guinea	PNG	Cuba	CUB	40910	0	0	0	0	0	0	0	0	0	0	0	0	0	0	0	0	0	0	0	0	0	0	0	0	13294.57968	0	0	0	0	0	0	-1	0	-1	-1	0	0	-4432.048042	-4482.060018	-4381.65133	-4304.240172	-0.289992979	0.339661997
40	935	Vanuatu	VAN	Cuba	CUB	40935	0	0	0	0	0	0	0	0	0	0	0	0	0	0	0	0	0	0	0	0	0	0	0	0	12353.8208	0	0	0	0	0	0	0	0	-2	0	0	-3662.473731	-3306.335636	-3252.944443	-3089.566379	-2907.278207	-0.264935596	0.434955509
40	940	Solomon Islands	SOL	Cuba	CUB	40940	0	0	0	0	0	0	0	0	0	0	0	0	0	0	0	0	0	0	0	0	0	0	0	0	12393.02947	0	0	0	0	0	0	0	0	-2	0	-2	-5010.298698	-4765.106322	-4701.923323	-4560.654485	-4429.4807	-0.363422802	0.440579716
40	946	Kiribati	KIR	Cuba	CUB	40946	0	0	0	0	0	0	0	0	0	0	0	0	0	0	0	0	0	0	0	0	0	0	0	0	#N/A	0	0	0	0	0	0	0	0	0	0	0	-4870.083076	-4627.156238	-4581.545878	-4486.671937	-4368.621535	0	-0.381416523
40	947	Tuvalu	TUV	Cuba	CUB	40947	0	0	0	0	0	0	0	0	0	0	0	0	0	0	0	0	0	0	0	0	0	0	0	0	#N/A	0	0	0	0	0	0	0	0	0	0	0	-2779.344574	-2596.436571	-2614.046147	-2499.574276	-2334.028737	0	-0.381416523
40	950	Fiji	FIJ	Cuba	CUB	40950	0	0	0	0	0	0	0	0	0	0	0	0	0	0	0	0	0	0	0	0	0	0	0	0	11183.56631	0	0	0	1	1	0	-1	-1	-1	-1	-1	-2136.134936	-2068.976376	-2201.080428	-2246.760821	-2121.233862	-0.178506542	0.337539766
40	955	Tonga	TON	Cuba	CUB	40955	0	0	0	0	0	0	0	0	0	0	0	0	0	0	0	0	0	0	0	0	0	0	0	0	#N/A	0	0	0	0	0	0	0	0	0	0	0	-2785.416134	-2628.000204	-2630.18284	-2349.157441	-2202.343549	0	-0.381416523
40	983	Marshall Islands	MSI	Cuba	CUB	40983	0	0	0	0	0	0	0	0	0	0	0	0	0	0	0	0	0	0	0	0	0	0	0	0	11372.75492	0	0	0	0	0	0	0	0	0	0	0	-3141.092706	-2886.290293	-2791.787483	-2707.497239	-2651.833622	0	-0.381416523
40	986	Palau	PAL	Cuba	CUB	40986	0	0	0	0	0	0	0	0	0	0	0	0	0	0	0	0	0	0	0	0	0	0	0	0	14603.99763	0	0	0	0	0	0	0	0	0	0	0	3924.428911	3390.622192	3132.272054	3593.358631	3529.376848	0	-0.381416523
40	990	Samoa	WSM	Cuba	CUB	40990	0	0	0	0	0	0	0	0	0	0	0	0	0	0	0	0	0	0	0	0	0	0	0	0	10237.81658	0	0	0	0	0	0	0	0	-2	0	0	-2844.650119	-2607.470799	-2567.42203	-2313.453849	-2133.494264	0	-0.381416523
40	750	India	IND	Cuba	CUB	40750	42.10712	38.67503	40.02119	39.94511	0	0	0	0	0	0	0	0	0	0	0	0	0	0	0	0	0	0	0	0	13034.20033	15	22	1	37	34	0	1	1	1	1	1	-4733.913	-4573.012	-4608.683	-4531.359	-4423.972	-0.3242834	0.4493817
40	811	Cambodia	CAM	Cuba	CUB	40811	0	0	0	0	0	0	0	0	0	0	0	0	0	0	0	0	0	0	0	0	0	0	0	0	15673.52832	9	8	0	0	6	0	-1	0	0	0	0	-5464.751	-5246.401	-5239.987	-5135.578	-5015.244	-0.3879959	0.1692293
40	346	Bosnia and Herzegovina	BOS	Cuba	CUB	40346	0	0	0	0	0	0	0	0	0	0	0	0	0	0	0	0	0	0	0	0	0	0	0	0	8435.990781	2	2	4	18	14	0	-1	-1	-1	-2	-2	-1683.779	-1564.011	-1565.544	-1524.468	-1320.883	0.02925298	0.30212
40	395	Iceland	ICE	Cuba	CUB	40395	0.72433758	2.4782317	1.0293418	0.65220493	0	0	0	0	0	0	0	0	0	0	0	0	0	0	0	0	0	0	0	0	9318.108361	0	0	1	3	14	0	0	0	-2	0	0	39366.61533	38262.05247	37964.99701	36657.23564	36534.88492	0.220971405	0.542581761
40	57	St. Vincent and the Grenadines	SVG	Cuba	CUB	4057	0	0	0	0	0	0	0	0	0	0	0	0	0	0	0	0	0	0	0	0	0	0	0	0	1574.022364	50	46	43	47	76	0	0	0	-1	0	0	89.78641	261.9944	245.5961	284.1691	364.0719	0	-0.3814165
40	404	Guinea-Bissau	GNB	Cuba	CUB	40404	0	0	0	0	0	0	0	0	0	0	0	0	0	0	0	0	0	0	0	0	0	0	0	0	6173.270166	3	3	3	7	6	0	-1	-1	-1	0	-1	-5951.865	-5693.985	-5638.905	-5476.085	-5287.161	-0.4421888	0.3905818
40	484	Congo	CON	Cuba	CUB	40484	0	0	0	0	0	0	0	0	0	0	0	0	0	0	0	0	0	0	0	0	0	0	0	0	9658.790363	0	0	0	0	0	0	1	1	0	-1	-1	-3322.486	-3055.203	-3125.916	-2998.594	-2867.303	-0.4122127	0.1534218
40	703	Kyrgyzstan	KYR	Cuba	CUB	40703	0	0	0	0	0	0	0	0	0	0	0	0	0	0	0	0	0	0	0	0	0	0	0	0	12136.99883	0	0	0	0	35	0	0	0	0	0	0	-5468.495	-5212.23	-5176.051	-5100.887	-4918.913	0.03607594	0.3733352
40	835	Brunei	BRU	Cuba	CUB	40835	0	0	0	0	0	0	0	0	0	0	0	0	0	0	0	0	0	0	0	0	0	0	0	0	16308.3491	0	0	0	0	0	0	0	-2	-2	0	0	25740.44	26643.95	27972.16	29382.71	29761.37	0	-0.3814165
40	970	Nauru	NAU	Cuba	CUB	40970	0	0	0	0	0	0	0	0	0	0	0	0	0	0	0	0	0	0	0	0	0	0	0	0	8118.804461	0	0	0	0	0	0	-1	-1	0	0	0	2658.007	3144.886	1349.99	-115.2867	-370.9368	0	-0.3814165
40	987	Federated States of Micronesia	FSM	Cuba	CUB	40987	0	0	0	0	0	0	0	0	0	0	0	0	0	0	0	0	0	0	0	0	0	0	0	0	12040.56634	0	0	0	0	0	0	0	0	0	0	0	-3692.301	-3513.173	-3353.724	-3090.16	-2939.434	0	-0.3814165
40	341	Montenegro	MNG	Cuba	CUB	40341	0	0	0	0	0	0	0	0	0	0	0	0	0	0	0	0	0	0	0	0	0	0	0	0	8758.28586	0	0	0	0	0	0	0	-1	-1	-2	-2	776.999	829.0007	767.717	691.0393	1050.319	0.2771976	0.3729215
40	221	Monaco	MNC	Cuba	CUB	40221	0	0	0	0	0	0	0	0	0	0	0	0	0	0	0	0	0	0	0	0	0	0	0	0	7818.527694	3	2	23	29	34	0	0	0	0	0	0	0	0	0	0	0	0	-0.381416523
40	713	Taiwan	TAW	Cuba	CUB	40713	4.2262	3.4353	3.6399	5.236	0	0	0	0	0	0	0	0	0	0	0	0	0	0	0	0	0	0	0	0	14031.71909	0	0	0	0	0	0	-2	-1	-2	-2	-2	0	0	0	0	0	-0.4323612	0.5197718
40	704	Uzbekistan	UZB	Cuba	CUB	40704	0	0	0	0	0	0	0	0	0	0	0	0	0	0	0	0	0	0	0	0	0	0	0	0	11197.74048	0	0	0	0	0	0	0	0	0	0	0	-4628.905	-4466.273	-4514.38	-4458.071	-4388.206	-0.03990941	-0.0170604
40	816	Vietnam	DRV	Cuba	CUB	40816	297	0	0	0	0	0	0	0	0	0	0	0	0	0	0	0	0	0	0	0	0	0	0	0	14796.50316	0	0	0	0	4	0	0	0	0	0	-1	-4800.967263	-4619.394447	-4637.804633	-4546.415168	-4438.247852	0.024511856	0.073653403
40	331	San Marino	SNM	Cuba	CUB	40331	0	0	0	0	0	0	0	0	0	0	0	0	0	0	0	0	0	0	0	0	0	0	0	0	8917.601882	0	0	0	0	0	0	0	0	0	0	0	0	0	0	0	0	0	-0.3814165
40	370	Belarus	BLR	Cuba	CUB	40370	37.457748	49.23457	33.677818	14.43156	0	0	0	0	0	0	0	0	0	0	0	0	0	0	0	0	0	0	0	0	10341.50494	0	0	0	0	0	0	-1	-1	0	-1	-1	-311.4872934	218.4152228	170.565819	258.5516581	312.2552753	0.231867519	0.139212452
40	60	St. Kitts and Nevis	SKN	Cuba	CUB	4060	0	0	0	0	0	0	0	0	0	0	0	0	0	0	0	0	0	0	0	0	0	0	0	0	1231.275521	13	10	9	49	18	0	0	0	0	0	0	8595.114	8484.256	7876.738	7369.367	7781.685	0	-0.3814165
40	451	Sierra Leone	SIE	Cuba	CUB	40451	0	0	0	0	0	0	0	0	0	0	0	0	0	0	0	0	0	0	0	0	0	0	0	0	6407.850357	0	0	0	0	0	0	-1	-1	0	-1	-1	-5995.095	-5584.454	-5543.153	-5483.34	-5375.964	-0.2680501	0.4054061
40	437	Ivory Coast	CDI	Cuba	CUB	40437	0	0	0	0	0	0	0	0	0	0	0	0	0	0	0	0	0	0	0	0	0	0	0	0	7144.962397	5	7	9	26	3	0	0	0	0	1	2	-4989.423	-4811.422	-4833.819	-4757.861	-4685.335	-0.4202179	0.4050337
40	223	Liechtenstein	LIE	Cuba	CUB	40223	0	0	0	0	0	0	0	0	0	0	0	0	0	0	0	0	0	0	0	0	0	0	0	0	7913.932339	0	3	3	3	5	0	0	0	0	0	0	0	0	0	0	0	0	-0.381416523
40	420	Gambia	GAM	Cuba	CUB	40420	0	0	0	0	0	0	0	0	1	0	0	0	0	0	0	0	0	0	0	0	0	0	0	0	5104.924023	4	24	44	58	53	69	1	0	0	0	0	-5949.381	-5686.955	-5618.886	-5472.261	-5319.135	-0.3654605	0.1551196
40	347	Kosovo	KOS	Cuba	CUB	40347	0	0	0	0	0	0	0	0	0	0	0	0	0	0	0	0	0	0	0	0	0	0	0	0	8837.995258	0	0	0	0	0	0	0	0	-2	0	0	-2699.220989	-2611.985307	-2604.409259	-2532.450138	-2434.506985	-0.027719637	0.388026822
40	55	Grenada	GRN	Cuba	CUB	4055	0	0	0	0	0	0	0	0	0	0	0	0	0	0	0	0	0	0	0	0	0	0	0	0	1604.938506	40	23	6	46	86	0	0	0	-2	0	0	1905.496357	1718.755583	1261.678574	1274.629114	1554.150501	0	-0.381416523
40	626	South Sudan	SSD	Cuba	CUB	40626	0	0	0	0	0	0	0	0	0	0	NA	0	0	0	0	0	0	0	0	0	0	0	0	0	10551.62221	0	0	0	0	0	0	2	2	2	1	1	-5767.962995	-5421.804722	-5361.596757	-5269.630914	-4413.125829	-0.020679016	-0.000139031
41	2	United States of America	USA	Haiti	HAI	412	1167.76	1165.01	1356.85	1404.2172	0	0	0	0	2836	5526	0	1	1	1	1	1	1	0	0	0	0	0	0	0	931.8133453	5545	34977	104863	240037	435259	545437	1	0	-1	0	2	50910.2821	49999.03533	49223.0325	48782.34509	48085.92871	0.435054223	0.249056605
41	20	Canada	CAN	Haiti	HAI	4120	42.048145	39.649811	40.453522	47.872391	0	385	550	1074	1835	2057	1244	0	0	0	0	0	0	0	0	0	0	0	0	0	2577.852766	307	3283	6390	36837	52606	73753	0	-1	-2	0	0	49380.2819	49336.51818	48634.85703	48023.67202	47766.35964	0.497907467	0.243802859
41	42	Dominican Republic	DOM	Haiti	HAI	4142	1677.1305	1744.2286	1648.842	1727.9401	0	0	0	0	155	0	0	1	1	1	1	1	1	0	0	0	0	0	1	1	0	95525	127170	152301	186181	228274	279216	2	1	0	0	2	5824.911272	5464.989972	5107.013412	4932.127343	4858.909532	0.169897441	0.115034492
41	52	Trinidad and Tobago	TRI	Haiti	HAI	4152	24.238194	26.512487	26.654331	27.441843	0	0	0	0	0	0	0	1	1	1	1	1	1	0	0	0	0	0	0	0	1357.829132	2262	1360	931	605	937	0	1	0	-1	0	2	15968.24723	16133.95868	16320.43151	15981.97878	15862.60727	-0.126337043	0.181608078
41	70	Mexico	MEX	Haiti	HAI	4170	64.372383	49.173588	66.526779	73.609734	5	0	0	2	0	9	7	1	1	1	1	1	1	0	0	0	0	0	0	0	1310.160532	200	64	5	432	384	500	4	2	1	0	4	8782.813146	8673.853244	8599.938484	8620.250805	8397.177561	-0.112250938	0.142938379
41	91	Honduras	HON	Haiti	HAI	4191	4.2817979	6.7140942	15.796014	12.479832	0	0	0	0	0	0	0	1	1	1	1	1	1	0	0	0	0	0	0	0	997.6180808	9	4	5	12	33	28	1	1	0	0	1	1585.261968	1534.808037	1508.828593	1499.613968	1454.184356	0.07220573	0.034490966
41	95	Panama	PAN	Haiti	HAI	4195	0.8244676	0.033591799	0.022583	0.28640041	3	0	0	0	4	2	1	1	1	1	1	1	1	0	0	0	0	0	0	0	1071.470726	63	93	56	130	306	435	0	-1	-1	0	0	10023.15374	9596.920101	9176.049637	8734.472463	8092.228328	0	0.183848094
41	100	Colombia	COL	Haiti	HAI	41100	71.388214	72.095718	60.164772	54.224339	0	0	0	0	0	0	0	1	1	1	1	1	1	0	0	0	0	0	5	1	616.9431712	17	35	50	67	95	0	3	2	1	0	4	6720.094151	6562.50339	6332.675702	6090.778121	5903.576356	0.069860487	0.135298899
41	101	Venezuela	VEN	Haiti	HAI	41101	3.1382999	3.4327698	3.4511354	3.5531003	0	0	0	0	0	0	0	1	1	1	1	1	1	0	0	0	0	0	0	0	673.2034212	831	342	1122	1877	1684	1509	2	1	0	0	2	0	13021.49323	13786.36681	13815.99921	13252.06677	-0.184779328	-0.081773283
41	130	Ecuador	ECU	Haiti	HAI	41130	2.3279519	8.6918669	5.0550051	2.6953895	0	0	0	0	3	2	4	1	1	1	1	1	1	0	0	0	0	0	0	0	1911.959381	3	5	8	8	34	132	1	0	-1	0	1	4638.762358	4710.727108	4592.835204	4441.507013	4254.592752	0.160816439	0.115872929
41	135	Peru	PER	Haiti	HAI	41135	79.196815	85.900726	82.202316	79.540588	20	3	5	3	1	5	4	1	1	1	1	1	1	0	0	0	0	0	0	0	2002.809127	11	6	1	16	13	11	1	1	0	0	1	5206.764466	5093.844485	5046.050306	4820.414298	4580.806014	0.241937233	0.194580746
41	155	Chile	CHL	Haiti	HAI	41155	3.5448759	3.7143815	6.3467007	4.7627325	0	0	0	0	0	0	0	1	1	1	1	1	1	0	0	0	0	0	0	0	7772.377568	47	49	11	36	45	86	1	0	-1	0	1	13932.72223	13751.04737	13645.68436	13264.85184	12696.27684	0.27457805	0.223138618
41	160	Argentina	ARG	Haiti	HAI	41160	34.59317	28.896095	19.816435	20.767065	2	0	4	4	1	10	4	1	1	1	1	1	1	0	0	0	0	0	0	0	7901.011543	34	17	0	76	0	0	1	1	-1	0	1	9773.87716	9606.064262	9992.772918	9859.4518	10091.48813	0.253669677	0.191961738
41	210	Netherlands	NTH	Haiti	HAI	41210	34.034882	35.632629	45.475979	33.237492	0	0	0	0	0	0	0	0	0	0	0	0	0	0	0	0	0	0	0	0	7296.122853	0	0	0	0	679	1087	0	-1	-2	0	0	50530.38832	49771.52747	49254.36882	49517.14018	50251.73133	0.474866442	0.240593537
41	211	Belgium	BEL	Haiti	HAI	41211	16.35117	12.5488	13.34586	15.96155	0	3	0	0	0	0	0	0	0	0	0	0	0	0	0	0	0	0	0	0	7237.942741	25	233	554	246	171	1921	0	-1	-2	0	0	44453.65513	43857.07652	43332.08605	43597.49689	43869.16411	0.547524779	0.240644782
41	220	France	FRN	Haiti	HAI	41220	55.074692	49.97839	59.601959	69.66597	0	0	0	31	91	153	154	0	0	0	0	0	0	0	0	0	0	0	0	0	6705.127326	1417	142	4797	14676	2391	42103	1	0	-2	0	1	40974.61688	40616.41525	40550.00401	40528.36995	40662.79845	0.518914509	0.267102176
41	225	Switzerland	SWZ	Haiti	HAI	41225	3.6902366	3.8443606	2.7218246	3.370944	0	0	0	1	0	0	0	0	0	0	0	0	0	0	0	0	0	0	0	0	7523.965096	281	4	1338	479	493	1257	0	-1	-2	0	0	74854.27119	75071.30064	74509.84049	74068.22448	74092.51878	0.524123668	0.253712223
41	255	Germany	GMY	Haiti	HAI	41255	22.93203	12.65011	27.288691	26.155251	0	1	0	0	0	0	9	0	0	0	0	0	0	0	0	0	0	0	0	0	#N/A	227	279	139	278	2003	645	0	-1	-2	0	0	44532.29829	44148.83713	43638.92111	43563.08149	43439.10421	0.165655809	0.237912063
41	325	Italy	ITA	Haiti	HAI	41325	37.195839	21.31855	19.39641	24.341459	0	1	0	0	0	0	0	0	0	0	0	0	0	0	0	0	0	0	0	0	7584.721279	133	2234	338	607	229	278	1	0	-1	0	1	33161.46223	32881.94457	33170.85947	34188.55944	35307.42328	0.28439977	0.223574374
41	380	Sweden	SWD	Haiti	HAI	41380	113.70183	10.32735	12.01882	4.0289698	0	0	0	0	0	0	0	0	0	0	0	0	0	0	0	0	0	0	0	0	7744.625946	0	36	19	10	106	138	0	-1	-2	0	0	54435.85227	52833.35583	52004.63246	51821.04297	52372.89211	0.319883234	0.260638161
41	385	Norway	NOR	Haiti	HAI	41385	1.7339832	2.6391337	3.3628364	3.9025011	0	0	0	0	0	0	0	0	0	0	0	0	0	0	0	0	0	0	0	0	7393.040971	2	3	3	6	11	23	0	-1	-2	0	0	88863.03041	88351.40883	87675.81668	87886.05756	86665.97633	0.383687278	0.252773
41	540	Angola	ANG	Haiti	HAI	41540	0	0	0	0	0	0	0	0	1	0	0	0	0	0	0	0	0	0	0	0	0	0	0	0	9530.143096	0	0	0	0	0	0	2	2	0	0	2	3425.363147	3435.402852	3386.823288	3273.787385	3216.963673	-0.260524117	-0.135070333
41	200	United Kingdom	UKG	Haiti	HAI	41200	18.06816	15.3934	12.88804	12.80422	0	1	0	0	0	0	0	0	0	0	0	0	0	0	0	0	0	0	0	0	6545.772421	2132	2757	2661	2408	3634	217	0	-1	-2	0	0	40454.84	39891.3	38989.5	38526.27	38298.01	0.4877396	0.2413328
41	230	Spain	SPN	Haiti	HAI	41230	21.5534	17.32962	23.1693	29.80494	0	0	0	1	2	1	4	0	0	0	0	0	0	0	0	0	0	0	0	0	5494.232008	79	134	229	0	195	769	1	0	-2	0	1	29737.82	28767.45	28289.64	28716.18	29633.64	0.1779578	0.2296181
41	94	Costa Rica	COS	Haiti	HAI	4194	12.19009	16.13565	19.24895	20.17236	0	0	0	0	0	0	0	1	1	1	1	1	1	0	0	0	0	0	0	0	1285.667817	13	25	18	30	53	0	0	0	-1	0	0	8510.169	8269.442	8114.728	8054.363	7761.084	0.1533536	0.2564856
41	140	Brazil	BRA	Haiti	HAI	41140	103.28944	57.129086	57.019627	41.277508	1	0	0	0	0	0	0	1	1	1	1	1	1	0	0	0	0	0	0	0	9117.915687	178	89	126	252	16	15	3	2	1	0	3	10484.108	11022.38244	11077.81304	10866.23389	10764.81246	0.1691064	0.237579044
41	31	Bahamas	BHM	Haiti	HAI	4131	0.12147909	0.12664944	0.13337421	0.13977242	0	0	0	0	0	0	0	1	1	1	1	1	1	0	0	0	0	0	4	1	119.8980048	3028	6132	8862	11428	12703	19051	2	0	-1	0	1	19956.08557	20577.71235	20995.81346	21331.15507	21012.31635	0	-0.702316977
41	40	Cuba	CUB	Haiti	HAI	4140	22.1101	23.051142	24.275101	25.439621	0	0	0	0	0	0	0	0	0	0	0	0	0	0	0	0	0	0	4	1	89.58404864	25233	22832	10823	4684	1005	909	2	1	0	0	2	5757.875646	5487.024258	5441.833906	5307.238969	5151.235281	0.191588985	-0.320900454
41	51	Jamaica	JAM	Haiti	HAI	4151	3.0830524	1.884587	1.9846541	2.0798614	0	0	0	0	0	0	0	1	1	1	1	1	1	0	0	0	0	0	4	1	197.4219203	932	125	435	6	1449	0	2	1	0	0	2	4152.27489	4120.611578	4114.933786	4128.196909	4187.084468	0	0.223025632
41	53	Barbados	BAR	Haiti	HAI	4153	2.4238951	2.52706	2.6612408	2.7889054	0	0	0	0	0	0	0	1	1	1	1	1	1	0	0	0	0	0	0	0	1399.766503	358	244	160	231	265	0	0	0	-2	0	0	15243.23149	15149.25037	15177.25059	15260.50919	15278.44607	-0.070374751	0.164331434
41	54	Dominica	DMA	Haiti	HAI	4154	0.02539552	0.026476394	0.027882226	0.029219788	0	0	0	0	0	0	0	1	1	1	1	1	1	0	0	0	0	0	0	0	1128.970699	113	79	46	49	72	0	0	0	0	0	0	6189.067595	6345.200814	6102.86326	6100.557782	6211.28311	0	-0.702316977
41	56	St. Lucia	SLU	Haiti	HAI	4156	0	0	0	0	0	0	0	0	0	0	0	1	1	1	1	1	1	0	0	0	0	0	0	0	1233.048143	114	65	19	229	125	0	0	0	-1	0	0	6094.822953	5985.074983	6015.243754	6083.320993	6254.848255	0	-0.702316977
41	58	Antigua & Barbuda	AAB	Haiti	HAI	4158	0	0	0	0	0	0	0	0	0	0	0	1	1	1	1	1	1	0	0	0	0	0	0	0	1050.922391	6	9	10	12	18	25	0	0	0	0	0	12981.212	12569.89313	12124.25401	12301.98722	11961.72502	0	-0.702316977
41	80	Belize	BLZ	Haiti	HAI	4180	0.037976854	0.039593212	0.041695513	0.043695722	0	0	0	0	0	0	0	1	1	1	1	1	1	0	0	0	0	0	0	0	1441.05017	0	1	1	0	46	63	0	0	-1	0	0	3664.763601	3712.157995	3641.320795	3700.112187	3648.253537	0	-0.702316977
41	90	Guatemala	GUA	Haiti	HAI	4190	19.58836	25.034571	38.178692	50.394081	0	0	0	0	0	0	0	1	1	1	1	1	1	0	0	0	0	0	0	0	1493.734703	11	16	25	13	10	12	1	0	-1	0	1	2324.51196	2261.902604	2211.737656	2186.107019	2172.336479	-0.089473451	0.13655025
41	92	El Salvador	SAL	Haiti	HAI	4192	10.45794	8.9574862	6.7601557	8.5341101	0	0	0	0	0	0	0	1	1	1	1	1	1	0	0	0	0	0	0	0	1502.529179	0	2	5	8	1	0	0	-1	0	0	1	3125.324523	3043.685686	3011.96568	2974.449322	2926.72885	0.035097846	0.148422413
41	93	Nicaragua	NIC	Haiti	HAI	4193	6.137043	5.8299723	14.976739	15.6952	0	0	0	0	0	0	0	1	1	1	1	1	1	0	0	0	0	0	0	0	997.6180808	10	16	18	19	23	31	2	0	0	0	1	1121.245978	1053.416481	1005.438457	969.5752806	910.0397143	0.067100558	-0.04990593
41	110	Guyana	GUY	Haiti	HAI	41110	6.5074749	6.7844434	0.74904931	0.78498262	0	0	0	0	0	0	0	1	1	1	1	1	1	0	0	0	0	0	0	0	1652.099138	4	11	11	3	0	0	1	0	-1	0	1	2935.634928	2842.661141	2733.745661	2593.420197	2462.597306	-0.017370474	0.140691152
41	115	Suriname	SUR	Haiti	HAI	41115	0.010445287	0.013471867	0.3203733	0.33574221	0	0	0	0	0	0	0	1	1	1	1	1	1	0	0	0	0	0	0	0	2086.644231	131	163	168	334	630	869	0	-1	-1	0	0	8387.100353	8493.882289	8418.702662	8268.836042	8096.296725	0.00976759	0.209901359
41	145	Bolivia	BOL	Haiti	HAI	41145	0.0783365	0.0264	0.50794172	0.052184001	0	0	0	0	0	0	0	1	1	1	1	1	1	0	0	0	0	0	0	0	3141.809422	0	3	6	5	7	12	0	-1	-1	0	1	1664.982505	1588.576576	1513.102089	1423.579879	1362.277504	0.08203067	0.105458153
41	150	Paraguay	PAR	Haiti	HAI	41150	0	0.2907443	0.1526019	0.066928402	0	0	0	0	0	0	0	1	1	1	1	1	1	0	0	0	0	0	0	0	4309.841603	0	0	6	0	1	1	0	0	0	0	1	3095.077507	3033.233854	2922.105389	2536.938489	2631.946723	0.120563977	0.108760502
41	165	Uruguay	URU	Haiti	HAI	41165	6.3265858	6.5958557	6.9460793	7.2792954	0	0	0	0	0	0	0	1	1	1	1	1	1	0	0	0	0	0	0	0	5547.648883	16	13	9	10	2	2	0	-1	-2	0	0	13216.12124	13128.16994	12749.19063	12214.44613	11824.17322	0.189400527	0.241773841
41	205	Ireland	IRE	Haiti	HAI	41205	3.6159201	0.95568001	2.5966599	2.50899	0	0	0	0	0	0	0	0	0	0	0	0	0	0	0	0	0	0	0	0	6351.387982	4	5	9	6	6	7	0	-1	-2	0	0	64521.89858	51240.2699	47393.10657	47008.06956	47656.53061	0.27719997	0.238217145
41	212	Luxembourg	LUX	Haiti	HAI	41212	0.0748	0.92411	1.69411	0.1111	0	0	0	0	0	0	0	0	0	0	0	0	0	0	0	0	0	0	0	0	7470.34009	1	2	3	20	11	13	0	0	-2	0	0	106308.1751	105124.1782	102787.7793	100963.4849	103438.48	0	-0.702316977
41	232	Andorra	AND	Haiti	HAI	41232	0	0	0	0	0	0	0	0	0	0	0	0	0	0	0	0	0	0	0	0	0	0	0	0	7195.936637	0	0	2	3	5	0	0	0	0	0	0	0	0	40489.10196	38760.10939	38008.44952	0	-0.702316977
41	235	Portugal	POR	Haiti	HAI	41235	0.81928003	0.62963998	0.61193001	1.24333	0	0	0	0	0	0	0	0	0	0	0	0	0	0	0	0	0	0	0	0	4440.958304	0	0	0	0	0	10	0	-1	-1	0	1	21241.36469	20806.03614	20510.89653	20655.68793	21471.94027	0.032564848	0.249392025
41	290	Poland	POL	Haiti	HAI	41290	1.1196899	0.46200001	2.1889999	2.04193	0	0	0	0	0	0	0	0	0	0	0	0	0	0	0	0	0	0	0	0	8000.996004	0	0	0	0	1	1	0	-1	-2	0	0	13927.37844	13361.40353	12913.63777	12738.16996	12535.62758	0.243215182	0.23921938
41	305	Austria	AUS	Haiti	HAI	41305	2.6328499	1.7011499	1.14422	1.63086	0	0	0	0	0	0	0	0	0	0	0	0	0	0	0	0	0	0	0	0	7776.666938	35	377	9	87	17	0	1	-1	-2	0	0	46876.01371	46955.29047	47007.57436	47247.24251	47119.76911	0.226047112	0.234376923
41	310	Hungary	HUN	Haiti	HAI	41310	0.97118998	1.0373	0.63612998	0.7744	0	0	0	0	0	0	0	0	0	0	0	0	0	0	0	0	0	0	0	0	8277.814147	2	11	10	9	8	1	0	-1	-1	0	0	13791.34482	13313.84696	12741.55938	12445.89593	12601.11936	0.127190421	0.166523966
41	316	Czech Republic	CZR	Haiti	HAI	41316	0.016829999	0.04642	0.052250002	0.0297	0	0	0	0	0	0	0	0	0	0	0	0	0	0	0	0	0	0	0	0	7916.93731	0	0	0	0	21	21	0	-1	-2	0	0	20496.79276	19614.91461	19108.28342	19230.89833	19429.68076	0.672407596	0.238320972
41	317	Slovakia	SLO	Haiti	HAI	41317	1.9074	0.59311998	0.34276	0.82587999	0	0	0	0	0	0	0	0	0	0	0	0	0	0	0	0	0	0	0	0	8294.671977	0	0	0	0	0	1	1	-1	-2	0	0	17916.21955	17244.44624	16821.23645	16601.84577	16358.7685	0	0.212367363
41	331	San Marino	SNM	Haiti	HAI	41331	0	0	0	0	0	0	0	0	0	0	0	0	0	0	0	0	0	0	0	0	0	0	0	0	8059.016824	0	0	0	0	0	0	0	0	0	0	0	0	0	0	0	0	0	-0.702316977
41	338	Malta	MLT	Haiti	HAI	41338	0	0.49059999	1.06612	4.2044201	0	0	0	0	0	0	0	0	0	0	0	0	0	0	0	0	0	0	0	0	8409.829275	0	0	0	0	0	0	0	-1	-2	0	0	23593.1442	22423.84151	21870.49821	21125.15369	20692.557	0	-0.702316977
41	339	Albania	ALB	Haiti	HAI	41339	0	0	0	0	0	0	0	0	0	0	0	0	0	0	0	0	0	0	0	0	0	0	0	0	8648.785913	0	0	0	0	0	0	2	0	-1	0	1	3815.304853	3683.77759	3611.530222	3578.329745	3521.8227	-0.06702978	0.06119714
41	343	Macedonia	MAC	Haiti	HAI	41343	0	0	0	0	0	0	0	0	0	0	0	0	0	0	0	0	0	0	0	0	0	0	0	0	8760.154932	0	0	1	18	21	0	2	0	-1	0	1	4366.052739	4191.712715	4040.772548	3932.466131	3971.26578	0.425715687	0.008950224
41	344	Croatia	CRO	Haiti	HAI	41344	0.0066	0.0033	0.0066	0.0044	0	0	0	0	0	0	0	0	0	0	0	0	0	0	0	0	0	0	0	0	8111.434663	2	2	3	0	0	0	0	-1	-2	0	0	13147.8847	12810.40635	12814.40417	12941.53193	13213.97682	0.633620615	0.216855152
41	346	Bosnia and Herzegovina	BOS	Haiti	HAI	41346	0	0	0	0	0	0	0	0	0	0	0	0	0	0	0	0	0	0	0	0	0	0	0	0	8295.073612	0	0	0	4	3	0	1	0	-1	0	0	4074.096865	3923.01368	3876.289431	3782.770726	3830.35237	0.220841965	-0.018780421
41	349	Slovenia	SLV	Haiti	HAI	41349	3.22487	0.085469998	0.062919997	0	0	0	0	0	0	0	0	0	0	0	0	0	0	0	0	0	0	0	0	0	8085.643095	0	0	0	1	0	0	0	-1	-2	0	0	23053.50914	22531.60537	21863.30023	22162.09386	22853.26183	0.098145366	0.241702878
41	350	Greece	GRC	Haiti	HAI	41350	0.026179999	0.1089	0.032889999	0.15267999	0	0	0	0	0	0	0	0	0	0	0	0	0	0	0	0	0	0	0	0	8756.576495	7	19	34	353	85	131	2	1	-2	0	1	21851.57664	21751.63124	21534.1255	22133.07252	23808.31521	0.393498692	0.224830887
41	352	Cyprus	CYP	Haiti	HAI	41352	0.047079999	0.020129999	0.00946	0.15719	0	0	0	0	0	0	0	0	0	0	0	0	0	0	0	0	0	0	0	0	9978.34943	0	0	0	1	3	5	1	0	-2	0	0	26859.49777	26248.91294	26378.85048	28046.72558	29449.73913	-0.098814914	0.220016656
41	355	Bulgaria	BUL	Haiti	HAI	41355	0.38400999	0.00957	0.31426999	0.14619	0	0	0	0	0	0	0	0	0	0	0	0	0	0	0	0	0	0	0	0	8838.023798	0	0	0	0	0	0	1	0	-1	0	1	6884.24184	6570.836561	6444.538212	6363.323552	6330.323635	0.244275191	0.181007168
41	359	Moldova	MLD	Haiti	HAI	41359	0	0	0	0	0	0	0	0	0	0	0	0	0	0	0	0	0	0	0	0	0	0	0	0	8996.590886	0	0	0	0	0	0	1	0	-1	0	2	1250.496086	1258.224736	1176.323497	1032.697232	1054.633697	0.419048347	0.114855156
41	360	Romania	ROM	Haiti	HAI	41360	8.22822	0.00374	2.01773	0.23309	0	0	0	0	0	0	0	0	0	0	0	0	0	0	0	0	0	0	0	0	8607.383152	0	0	0	0	0	0	1	0	-1	0	1	8811.089113	8429.80343	8133.508108	7819.509354	7737.620318	0.066101645	0.165002859
41	365	Russia	RUS	Haiti	HAI	41365	4.8839135	2.6801226	7.9654255	7.5138512	0	0	0	0	0	0	0	0	0	0	0	0	0	0	0	0	0	0	0	0	8287.896256	0	0	0	0	1554	0	2	2	1	0	3	10416.80816	10765.00485	10897.23344	10794.58267	10432.65353	-0.188574236	-0.172781338
41	366	Estonia	EST	Haiti	HAI	41366	0	0	0	0	0	0	0	0	0	0	0	0	0	0	0	0	0	0	0	0	0	0	0	0	8365.207054	0	0	0	0	0	0	0	-1	-2	0	0	16875.69175	16624.9783	16114.60183	15840.3845	15110.71674	0.207240609	0.253768884
41	367	Latvia	LAT	Haiti	HAI	41367	0.03036	0.01881	0.018479999	17.879511	0	0	0	0	0	0	0	0	0	0	0	0	0	0	0	0	0	0	0	0	8363.578936	0	0	0	0	0	0	0	0	-2	0	0	13600.08667	13103.56199	12702.40129	12205.06311	11565.87182	0.400635364	0.231010121
41	368	Lithuania	LIT	Haiti	HAI	41368	0.040479999	0	0.00132	9.1318703	0	0	0	0	0	0	0	0	0	0	0	0	0	0	0	0	0	0	0	0	8382.839423	0	0	0	0	0	0	0	-1	-2	0	0	14619.03831	14208.73281	13590.98896	12986.62518	12315.55408	0.029008318	0.224352196
41	369	Ukraine	UKR	Haiti	HAI	41369	0.0062469	0	0.1413445	0.051914498	0	0	0	0	0	0	0	0	0	0	0	0	0	0	0	0	0	0	0	0	8675.331922	0	0	0	0	1050	0	3	2	0	0	2	2098.066988	2395.199688	2441.627124	2454.92568	2449.61069	0.36455043	-0.095717139
41	370	Belarus	BLR	Haiti	HAI	41370	0	0	0	0	0	0	0	0	0	0	0	0	0	0	0	0	0	0	0	0	0	0	0	0	8595.178503	0	0	0	0	0	0	1	0	0	0	1	5446.388352	5705.439481	5612.399725	5565.790627	5463.490556	0.423456504	-0.181688002
41	371	Armenia	ARM	Haiti	HAI	41371	0	0	0	0	0	0	0	0	0	0	0	0	0	0	0	0	0	0	0	0	0	0	0	0	10538.1081	0	0	0	0	116	0	2	1	0	0	2	3068.733717	2971.394404	2869.743713	2790.915324	2577.847304	0.559265794	-0.04206517
41	372	Georgia	GRG	Haiti	HAI	41372	0	0	0	0	0	0	0	0	0	0	0	0	0	0	0	0	0	0	0	0	0	0	0	0	10163.16945	0	0	0	0	0	0	1	0	-1	0	1	3241.366076	3123.007526	2915.284257	2770.858124	2531.53698	0.29497079	0.167758251
41	373	Azerbaijan	AZE	Haiti	HAI	41373	0	0	0	0	0	0	0	0	0	0	0	0	0	0	0	0	0	0	0	0	0	0	0	0	10638.52536	0	0	0	0	0	0	2	1	0	0	2	5389.247766	5394.264605	5359.864036	5121.266282	5082.115323	0.097918783	-0.317273661
41	375	Finland	FIN	Haiti	HAI	41375	0.47244999	11.01419	0.19623999	0.02486	0	0	0	0	0	0	0	0	0	0	0	0	0	0	0	0	0	0	0	0	8067.951081	2	12	23	2	4	2	0	-1	-2	0	0	44486.6052	44513.34643	44999.91207	45581.49804	46484.9762	0.246471849	0.237815818
41	390	Denmark	DEN	Haiti	HAI	41390	7.3217101	4.6529999	3.9637401	2.3734701	0	0	0	0	0	0	0	0	0	0	0	0	0	0	0	0	0	0	0	0	7584.628242	11	8	12	54	131	177	0	-1	-2	0	0	59272.76111	58742.03564	58069.36385	57788.71281	57886.50416	0.438363002	0.252280888
41	395	Iceland	ICE	Haiti	HAI	41395	0.021483019	0	0	0	0	0	0	0	0	0	0	0	0	0	0	0	0	0	0	0	0	0	0	0	6108.290053	0	0	0	0	0	0	0	0	-2	0	0	45124.49097	43749.07673	43406.83092	41964.47461	41686.1202	0.41256039	0.221681307
41	402	Cape Verde	CAP	Haiti	HAI	41402	0	0	0	0	0	0	0	0	0	0	0	0	0	0	0	0	0	0	0	0	0	0	0	0	4897.174924	0	0	0	0	0	0	0	0	-1	0	0	2772.42162	2765.583885	2756.831153	2793.282925	2805.710459	-0.216189506	0.228395398
41	403	Sao Tome and Principe	STP	Haiti	HAI	41403	0	0	0	0	0	0	0	0	0	0	0	0	0	0	0	0	0	0	0	0	0	0	0	0	8758.28586	0	0	0	0	0	0	0	0	-2	0	0	565.0887511	541.4553738	503.415086	492.4153513	491.4674175	0	-0.702316977
41	411	Equatorial Guinea	EQG	Haiti	HAI	41411	0	0	0	0	0	0	0	0	0	0	0	0	0	0	0	0	0	0	0	0	0	0	0	0	8861.96563	0	0	0	0	0	0	2	1	0	0	1	18705.48361	21084.03899	21898.86874	23605.70974	22431.97434	0	-0.274037696
41	432	Mali	MLI	Haiti	HAI	41432	0	0	0	0	0	0	0	0	0	0	0	0	0	0	0	0	0	0	0	0	0	0	0	0	6321.176452	0	0	0	0	0	0	2	1	1	0	0	-6.973289329	-28.01555892	-44.37530359	-20.29102102	16.09394726	-0.213864829	0.09642513
41	433	Senegal	SEN	Haiti	HAI	41433	0	0	0.39386049	0.88472891	0	0	0	0	0	0	0	0	0	0	0	0	0	0	0	0	0	0	0	0	5768.298037	0	0	0	0	0	0	1	0	-1	0	2	314.7115951	280.7621697	280.0270826	296.9160595	295.0163057	0	0.174071049
41	434	Benin	BEN	Haiti	HAI	41434	0	0	0	0	0	0	0	0	0	0	0	0	0	0	0	0	0	0	0	0	0	0	0	0	7812.763731	0	0	0	0	0	0	1	-1	-1	0	0	76.94086455	80.42319016	62.67644781	49.65703311	45.01051329	-0.199200273	0.173011919
41	435	Mauritania	MAA	Haiti	HAI	41435	0	0	0	0	0	0	0	0	0	0	0	0	0	0	0	0	0	0	0	0	0	0	0	0	5687.353045	0	0	0	2	2	4	2	1	-1	0	2	0	609.4727405	597.862348	573.3501398	544.2630818	-0.22593879	-0.036806066
41	436	Niger	NIR	Haiti	HAI	41436	0	0	0	0	0	0	0	0	0	0	0	0	0	0	0	0	0	0	0	0	0	0	0	0	7612.880684	0	0	0	0	0	0	3	0	0	0	1	-343.9523759	-343.0189074	-343.3454366	-327.8654847	-343.6046543	-0.235716671	0.127474575
41	438	Guinea	GUI	Haiti	HAI	41438	0	0	0	0	0	0	0	0	0	0	0	0	0	0	0	0	0	0	0	0	0	0	0	0	6133.153599	0	0	0	0	0	0	2	1	0	0	2	-310.6865232	-300.7304811	-280.5174392	-258.941789	-253.9903735	-0.170761084	-0.007556424
41	439	Burkina Faso	BFO	Haiti	HAI	41439	0	0	0	0	0	0	0	0	0	0	0	0	0	0	0	0	0	0	0	0	0	0	0	0	7134.357033	0	0	0	2	0	0	2	1	0	0	2	-83.17399154	-90.83237218	-87.17409278	-83.85084735	-93.81016623	-0.093450869	0.180767008
41	450	Liberia	LBR	Haiti	HAI	41450	0	0	0	0	0	0	0	0	0	0	0	0	0	0	0	0	0	0	0	0	0	0	0	0	6632.867046	56	0	0	0	0	0	0	0	-1	0	1	-360.6185929	-352.6252845	-336.0374833	-338.3217725	-346.0003863	0.057244144	0.129635268
41	451	Sierra Leone	SIE	Haiti	HAI	41451	0	0	0	0	0	0	0	0	0	0	0	0	0	0	0	0	0	0	0	0	0	0	0	0	6376.09107	0	0	0	0	0	0	1	0	0	0	1	-237.2190395	-97.42999105	-101.3188745	-176.1015187	-224.7288978	-0.076461076	0.084505647
41	452	Ghana	GHA	Haiti	HAI	41452	0	0	0	0	0	0	0	0	0	0	0	0	0	0	0	0	0	0	0	0	0	0	0	0	7416.01853	0	1	0	1	2	0	1	-1	-1	0	2	968.8614869	941.963568	926.3887275	871.1423397	783.116978	-0.121567408	0.145536206
41	461	Togo	TOG	Haiti	HAI	41461	0	0	0	0	0	0	0	0	0	0	0	0	0	0	0	0	0	0	0	0	0	0	0	0	7692.282141	0	1	1	1	1	0	2	0	-2	0	2	-173.9228643	-189.0680482	-195.0221045	-181.6866839	-182.0292051	-0.244626294	0.082723547
41	471	Cameroon	CAO	Haiti	HAI	41471	0	0	0	0	0	0	0	0	0	0	0	0	0	0	0	0	0	0	0	0	0	0	0	0	8817.273376	7	8	7	22	18	0	2	2	0	0	1	575.8056911	534.6317546	504.3717388	489.0931682	475.9980711	0	-0.064320881
41	475	Nigeria	NIG	Haiti	HAI	41475	0	0	0	0	0	0	0	0	0	0	0	0	0	0	0	0	0	0	0	0	0	0	0	0	8044.478366	2	2	16	5	9	0	4	2	1	0	3	1807.033278	1806.352084	1730.443044	1687.944151	1662.42643	-0.038988606	0.100384007
41	481	Gabon	GAB	Haiti	HAI	41481	0	0	0	0	0	0	0	0	0	0	0	0	0	0	0	0	0	0	0	0	0	0	0	0	9023.432326	0	0	2	3	4	0	0	0	-1	0	0	10024.15157	9838.827037	9641.066207	9331.815966	9060.00708	-0.245902572	-0.013338299
41	482	Central African Republic	CEN	Haiti	HAI	41482	0	0	0	0	0	0	0	0	0	0	0	0	0	0	0	0	0	0	0	0	0	0	0	0	9391.224351	0	0	0	2	0	0	3	3	2	0	3	-435.6183351	-444.3641772	-431.4376627	-236.4378865	-236.0599551	-0.211602239	-0.040195904
41	483	Chad	CHA	Haiti	HAI	41483	0	0	0	0	0	0	0	0	0	0	0	0	0	0	0	0	0	0	0	0	0	0	0	0	8863.813503	1	1	2	2	2	0	2	1	0	0	3	223.9021993	237.1330882	215.3785505	214.5624591	178.4487178	-0.257672288	-0.139913883
41	490	Democratic Republic of the Congo	DRC	Haiti	HAI	41490	0	0	0	0	0	0	0	0	0	0	0	0	0	0	0	0	0	0	0	0	0	0	0	0	9576.659697	0	0	0	0	0	0	3	3	2	0	4	-343.2763314	-357.6039433	-366.9818717	-364.461361	-366.7369145	-0.259688987	-0.142121938
41	500	Uganda	UGA	Haiti	HAI	41500	0	0	0	0	0	0	0	0	0	0	0	0	0	0	0	0	0	0	0	0	0	0	0	0	11204.33074	0	0	0	2	0	0	2	1	0	0	2	-54.97445258	-67.66223502	-69.19660212	-51.09733458	-44.29464791	-0.1437474	-0.085355715
41	501	Kenya	KEN	Haiti	HAI	41501	0.57189769	0.074026696	9.57E-05	0.000100291	0	0	0	0	0	0	0	0	0	0	0	0	0	0	0	0	0	0	0	0	11497.62562	3	14	64	119	1	0	2	2	1	0	1	405.6754651	372.5139745	355.0420334	344.3103234	335.875966	-0.255418925	0.085518749
41	510	Tanzania	TAZ	Haiti	HAI	41510	0	0	0	0	0	0	0	0	0	0	0	0	0	0	0	0	0	0	0	0	0	0	0	0	11335.80029	47	44	9	9	22	0	1	1	0	0	1	114.5906464	83.84711218	65.49804459	55.57183107	51.78996553	-0.184328717	0.012972115
41	516	Burundi	BUI	Haiti	HAI	41516	0	0	0	0	0	0	0	0	0	0	0	0	0	0	0	0	0	0	0	0	0	0	0	0	11243.82298	0	0	0	0	0	0	3	1	1	0	2	-521.0716594	-506.4043204	-498.9236727	-481.8458821	-473.1454454	-0.239598196	-0.282358406
41	517	Rwanda	RWA	Haiti	HAI	41517	0	0	0	0	0	0	0	0	0	0	0	0	0	0	0	0	0	0	0	0	0	0	0	0	11216.50929	0	2	2	1	3	0	1	1	0	0	2	-38.09465391	-68.31793057	-86.63864394	-80.72068439	-106.650365	-0.247021016	-0.180209767
41	520	Somalia	SOM	Haiti	HAI	41520	0	0	0	0	0	0	0	0	0	0	0	0	0	0	0	0	0	0	0	0	0	0	0	0	12098.83929	0	0	0	1	0	0	3	3	1	0	4	0	0	0	0	0	-0.204994388	-0.35427201
41	522	Djibouti	DJI	Haiti	HAI	41522	0	0	0	0	0	0	0	0	0	0	0	0	0	0	0	0	0	0	0	0	0	0	0	0	11968.17873	0	0	0	0	0	0	0	0	0	0	0	922.5247124	841.5308371	782.8156857	750.2202474	711.7512162	-0.234773721	-0.180173655
41	530	Ethiopia	ETH	Haiti	HAI	41530	0	0	0	0	0	0	0	0	0	0	0	0	0	0	0	0	0	0	0	0	0	0	0	0	11243.07942	0	0	0	1	1	0	3	2	0	0	3	-241.5146022	-273.9427093	-295.6047813	-306.6085071	-318.4964783	-0.244524258	-0.210257003
41	531	Eritrea	ERI	Haiti	HAI	41531	0	0	0	0	0	0	0	0	0	0	0	0	0	0	0	0	0	0	0	0	0	0	0	0	11242.24276	0	0	0	0	0	0	4	3	1	0	3	0	0	0	0	-208.4782152	-0.252594278	-0.553134176
41	541	Mozambique	MZM	Haiti	HAI	41541	0	0	0	0	0	0	0	0	0	0	0	0	0	0	0	0	0	0	0	0	0	0	0	0	11759.18366	0	0	0	0	0	0	1	1	0	0	2	-216.3157783	-235.5342206	-246.4517857	-245.7006508	-254.0695803	-0.219564533	0.039406505
41	551	Zambia	ZAM	Haiti	HAI	41551	0	0	0	0	0	0	0	0	0	0	0	0	0	0	0	0	0	0	0	0	0	0	0	0	10846.27111	0	0	3	0	0	0	1	1	0	0	0	879.5752044	881.7596628	867.7364412	857.9111611	802.6379091	-0.197195916	0.034280737
41	552	Zimbabwe	ZIM	Haiti	HAI	41552	0	0	0	0	0	0	0	0	0	0	0	0	0	0	0	0	0	0	0	0	0	0	0	0	11331.00891	0	0	0	0	0	0	2	1	0	0	2	86.77725714	100.9778952	99.14100311	101.5645794	50.77874333	0	-0.105808248
41	553	Malawi	MAW	Haiti	HAI	41553	0	0	0	0	0	0	0	0	0	0	0	0	0	0	0	0	0	0	0	0	0	0	0	0	11877.73561	0	0	0	0	0	0	1	0	-1	0	2	-234.1198079	-233.6682268	-235.4925693	-225.403405	-209.7538897	-0.256837967	0.077639443
41	560	South Africa	SAF	Haiti	HAI	41560	2.1934092	9.5506773	8.1674967	2.228271	0	0	0	0	0	0	0	0	0	0	0	0	0	0	0	0	0	0	0	0	10790.33088	9	15	22	0	0	0	2	1	1	0	2	6857.974946	6882.010226	6887.549115	6848.000334	6805.472249	0	0.181102006
41	565	Namibia	NAM	Haiti	HAI	41565	0	0	0	0	0	0	0	0	0	0	0	0	0	0	0	0	0	0	0	0	0	0	0	0	9941.968516	0	0	0	0	0	0	1	0	-1	0	1	5272.254557	5102.319913	4890.145387	4736.910965	4603.893412	-0.22185748	0.180816582
41	570	Lesotho	LES	Haiti	HAI	41570	0	0	0	0	0	0	0	0	0	0	0	0	0	0	0	0	0	0	0	0	0	0	0	0	11811.44447	0	0	0	0	0	0	2	0	-1	0	0	642.4827692	636.3238951	603.6624859	613.3453092	570.2142527	-0.196008914	0.144415813
41	571	Botswana	BOT	Haiti	HAI	41571	0	0	0	0	0	0	0	0	0	0	0	0	0	0	0	0	0	0	0	0	0	0	0	0	10911.29789	0	0	0	0	0	0	0	0	-2	0	0	6352.336119	6505.546233	6431.011555	5942.288862	5800.111855	-0.20699976	0.15441982
41	572	Swaziland	SWA	Haiti	HAI	41572	0	0	0	0	0	0	0	0	0	0	0	0	0	0	0	0	0	0	0	0	0	0	0	0	12108.48474	0	0	0	0	0	0	1	0	0	0	1	3329.501333	3310.244052	3270.519327	3174.383113	3115.385256	-0.176657528	-0.416140181
41	580	Madagascar	MAG	Haiti	HAI	41580	0.003698512	0.003855927	0.004060668	0.004255465	0	0	0	0	0	0	0	0	0	0	0	0	0	0	0	0	0	0	0	0	13250.79426	0	0	0	0	0	0	3	0	0	0	2	-317.8594309	-319.7412607	-311.4330196	-289.5033595	-280.3042632	-0.229321209	0.035173241
41	581	Comoros	COM	Haiti	HAI	41581	0	0	0	0	0	0	0	0	0	0	0	0	0	0	0	0	0	0	0	0	0	0	0	0	13026.71358	0	0	0	2	2	0	0	0	-2	0	0	30.91049612	40.38227831	53.44520854	65.31968736	71.35157905	-0.200413827	0.040286916
41	590	Mauritius	MAS	Haiti	HAI	41590	0.027022803	0.011738724	0.012362021	0.01295505	0	0	0	0	0	0	0	0	0	0	0	0	0	0	0	0	0	0	0	0	14691.99053	0	0	0	0	0	0	0	0	-1	0	0	8741.157594	8434.917472	8130.430422	7881.272086	7624.416874	0.026514359	0.205819058
41	591	Seychelles	SEY	Haiti	HAI	41591	0	0	0	0	0	0	0	0	0	0	0	0	0	0	0	0	0	0	0	0	0	0	0	0	14068.28657	0	0	0	0	0	0	0	0	-1	0	0	12814.44495	12650.87468	12434.58207	11935.07477	11278.50797	-0.152656967	0.088355953
41	600	Morocco	MOR	Haiti	HAI	41600	1.3446488	1.4738801	1.0532489	1.009338	0	0	0	0	0	0	0	0	0	0	0	0	0	0	0	0	0	0	0	0	5681.78419	0	0	0	0	0	0	2	1	0	0	2	2511.768928	2413.136521	2388.490059	2315.913467	2278.915544	-0.212715502	-0.081650785
41	615	Algeria	ALG	Haiti	HAI	41615	0.077956654	0.004318387	0.00209583	0.002157752	0	0	0	0	0	0	0	0	0	0	0	0	0	0	0	0	0	0	0	0	6414.637634	0	0	0	0	0	0	2	1	-1	0	2	4056.411213	3968.663928	3896.109673	3881.033971	3828.63263	-0.187652137	-0.070960041
41	616	Tunisia	TUN	Haiti	HAI	41616	0.1812779	0.018197741	0	0	0	0	0	0	0	0	0	0	0	0	0	0	0	0	0	0	0	0	0	0	7849.607436	0	0	0	0	0	0	2	0	0	0	2	3544.696402	3548.58871	3486.607543	3430.566434	3327.031541	-0.194650575	0.162009863
41	620	Libya	LIB	Haiti	HAI	41620	0	0	0	0	0	0	0	0	0	0	0	0	0	0	0	0	0	0	0	0	0	0	0	0	8107.206156	0	0	0	0	0	0	4	3	1	0	4	0	0	0	0	3820.401558	-0.239397846	-0.117171106
41	625	Sudan	SUD	Haiti	HAI	41625	0	0	0	0	0	0	0	0	0	0	0	0	0	0	0	0	0	0	0	0	0	0	0	0	9852.042643	7	6	8	20	25	0	4	3	2	0	4	1079.880138	1033.146503	1034.638179	1016.223356	836.8189259	-0.154667971	-0.144943307
41	630	Iran	IRN	Haiti	HAI	41630	0	0	0	0	0	0	0	0	0	0	0	0	0	0	0	0	0	0	0	0	0	0	0	0	10680.07602	0	0	0	0	0	0	2	1	1	0	3	0	5207.822413	5044.063991	5252.800187	5766.359795	-0.239929787	-0.264453549
41	640	Turkey	TUR	Haiti	HAI	41640	25.074406	22.758606	28.288265	24.737028	0	0	0	0	0	0	0	0	0	0	0	0	0	0	0	0	0	0	0	0	9222.919927	0	0	0	0	0	0	3	1	1	0	2	10794.92201	10517.05996	10383.83641	10152.4117	10128.86084	-0.236154732	-0.026519557
41	645	Iraq	IRQ	Haiti	HAI	41645	0	0	0	0	0	0	0	0	0	0	0	0	0	0	0	0	0	0	0	0	0	0	0	0	10601.38411	0	0	0	0	0	0	4	3	2	0	4	4391.469083	4402.493243	4584.970058	4451.161332	3985.77153	-0.097483169	-0.014955522
41	651	Egypt	EGY	Haiti	HAI	41651	7.9139433	3.8111391	2.4365957	3.427876	0	0	0	0	0	0	0	0	0	0	0	0	0	0	0	0	0	0	0	0	9493.967796	0	0	0	0	0	0	3	2	1	0	3	1979.30315	1925.183045	1935.828404	1959.973911	1971.022039	-0.06598442	-0.337939388
41	652	Syria	SYR	Haiti	HAI	41652	0	0	0	0	0	0	0	0	0	0	0	0	0	0	0	0	0	0	0	0	0	0	0	0	10238.36814	0	0	0	0	0	0	4	3	2	0	4	0	0	0	0	0	-0.006962203	-0.406580585
41	660	Lebanon	LEB	Haiti	HAI	41660	0.044233419	0.064482756	0.067906633	0.035159145	0	0	0	0	0	0	0	0	0	0	0	0	0	0	0	0	0	0	0	0	10296.36148	0	0	0	0	0	0	1	1	0	0	1	6317.710469	6522.117209	6842.151582	7346.32159	7753.233004	-0.011002238	0.082794901
41	663	Jordan	JOR	Haiti	HAI	41663	0.2655493	0.55232394	0.20528169	0.48260564	0	0	0	0	0	0	0	0	0	0	0	0	0	0	0	0	0	0	0	0	10371.35914	0	0	0	3	0	0	2	1	0	0	2	3248.259884	3248.24978	3246.669398	3278.712935	3320.109459	-0.163001585	-0.177807664
41	666	Israel	ISR	Haiti	HAI	41666	3.0799999	2.2	6.5999999	4.5100002	0	0	0	0	0	0	0	0	0	0	0	0	0	0	0	0	0	0	0	0	10308.00221	0	0	0	6	15	0	3	2	1	0	3	32390.1821	32225.51716	31844.47674	31086.43923	30935.42524	0.171038457	0.175159323
41	670	Saudi Arabia	SAU	Haiti	HAI	41670	0.38775018	0.42413315	0.42640233	0.43900052	0	0	0	0	0	0	0	0	0	0	0	0	0	0	0	0	0	0	0	0	10474.28514	0	0	0	0	0	0	3	1	0	0	3	20585.02407	20302.19795	20034.66663	19997.76317	19432.98296	-0.263709688	-0.65047703
41	679	Yemen	YEM	Haiti	HAI	41679	0	0	0	0	0	0	0	0	0	0	0	0	0	0	0	0	0	0	0	0	0	0	0	0	#N/A	30	37	45	56	66	0	4	3	1	0	4	46.66738552	375.0362587	415.5533953	411.2927639	424.2900387	0.251035349	-0.249959402
41	690	Kuwait	KUW	Haiti	HAI	41690	0.000573523	0.000627338	0.000630694	0.000649328	0	0	0	0	0	0	0	0	0	0	0	0	0	0	0	0	0	0	0	0	11474.92593	0	0	0	0	0	0	2	0	-1	0	1	35160.79786	35814.02736	37255.57307	38755.32088	38374.13731	-0.135738173	-0.120318728
41	692	Bahrain	BAH	Haiti	HAI	41692	0	0	0	0	0	0	0	0	0	0	0	0	0	0	0	0	0	0	0	0	0	0	0	0	11974.64398	0	0	0	0	0	0	3	1	0	0	2	21620.18765	21241.43248	20530.80848	19698.13593	19390.00446	0	-0.702316977
41	694	Qatar	QAT	Haiti	HAI	41694	0	0	0	0	0	0	0	0	0	0	0	0	0	0	0	0	0	0	0	0	0	0	0	0	12033.6386	0	0	0	2	0	0	1	-1	-1	0	0	73958.83385	73498.3188	73072.68074	72979.05026	73760.01774	-0.252868449	-0.523305891
41	696	United Arab Emirates	UAE	Haiti	HAI	41696	1.1633331	1.2724898	1.2792977	1.317095	0	0	0	0	0	0	0	0	0	0	0	0	0	0	0	0	0	0	0	0	12188.90302	0	0	0	0	0	0	2	0	0	0	0	38585.49129	37456.14421	36514.65087	35200.30287	33765.15689	0	-0.702316977
41	698	Oman	OMA	Haiti	HAI	41698	0	0	0.034330297	0.035344597	0	0	0	0	0	0	0	0	0	0	0	0	0	0	0	0	0	0	0	0	12440.80629	0	0	0	0	0	0	1	0	0	0	1	15238.15701	15290.79421	16219.94718	17185.80914	17377.23393	0	-0.314411064
41	700	Afghanistan	AFG	Haiti	HAI	41700	0	0	0	0	0	0	0	0	0	0	0	0	0	0	0	0	0	0	0	0	0	0	0	0	12142.31353	0	0	0	0	0	0	4	2	2	0	4	-108.0317964	-96.66107833	-75.37546622	-47.81171316	-101.8493321	-0.235991384	-0.047981447
41	701	Turkmenistan	TKM	Haiti	HAI	41701	0	0	0	0	0	0	0	0	0	0	0	0	0	0	0	0	0	0	0	0	0	0	0	0	11116.34082	0	0	0	0	0	0	2	1	0	0	2	6205.061199	5862.33679	5333.63038	4864.385781	4383.506267	0.093658343	-0.394577552
41	702	Tajikistan	TAJ	Haiti	HAI	41702	0	0	0	0	0	0	0	0	0	0	0	0	0	0	0	0	0	0	0	0	0	0	0	0	12201.88159	0	0	0	0	0	0	2	1	0	0	2	205.1279527	171.1232015	144.0085952	122.5501353	92.64657082	0.245975247	-0.29495495
41	705	Kazakhstan	KZK	Haiti	HAI	41705	0	0	0	0	0	0	0	0	0	0	0	0	0	0	0	0	0	0	0	0	0	0	0	0	10233.92808	0	0	0	0	0	0	1	1	0	0	2	9888.8927	9916.740381	9650.210066	9225.001055	8914.738871	0	-0.217752425
41	710	China	CHN	Haiti	HAI	41710	340.50662	320.62714	384.31998	447.81992	0	0	0	0	0	0	0	0	0	0	0	0	0	0	0	0	0	0	0	0	11711.89728	0	0	0	0	0	0	3	2	1	0	3	5769.942672	5379.522758	5003.237083	4637.246462	4282.690441	-0.165508076	-0.51250029
41	712	Mongolia	MON	Haiti	HAI	41712	0	0	0	0	0	0	0	0	0	0	0	0	0	0	0	0	0	0	0	0	0	0	0	0	11978.46221	0	0	0	0	0	0	2	1	-1	0	2	3218.497672	3191.956946	2980.095809	2673.813517	2367.460584	-0.23644161	0.160561978
41	731	North Korea	PRK	Haiti	HAI	41731	0	0	0	0	0	0	0	0	0	0	0	0	0	0	0	0	0	0	0	0	0	0	0	0	12651.01441	0	0	0	0	0	0	4	3	2	0	4	0	0	0	0	0	-0.168130482	-0.507896626
41	732	South Korea	ROK	Haiti	HAI	41732	37.404449	25.41564	32.762413	43.015934	0	0	0	0	0	0	0	0	0	0	0	0	0	0	0	0	0	0	0	0	13149.71858	0	0	1	2	0	0	0	0	-2	0	0	24295.0192	23750.52504	23065.6294	22515.31125	22107.61505	0.103967535	0.186480642
41	740	Japan	JPN	Haiti	HAI	41740	74.097191	59.929214	47.309372	50.98896	0	0	0	0	0	0	0	0	0	0	0	0	0	0	0	0	0	0	0	0	11885.38313	0	0	0	1	2	23	0	0	-2	0	0	46422.58277	45790.09832	45569.43047	44601.96467	43855.3198	0.084260174	0.204564687
41	760	Bhutan	BHU	Haiti	HAI	41760	0	0	0	0	0	0	0	0	0	0	0	0	0	0	0	0	0	0	0	0	0	0	0	0	14344.42558	0	0	0	0	0	0	0	0	-1	0	0	1940.338149	1808.933381	1714.294994	1717.900052	1647.219571	-0.224900521	0.086307023
41	770	Pakistan	PAK	Haiti	HAI	41770	6.1046081	6.36443	6.7023654	7.02389	0	0	0	0	0	0	0	0	0	0	0	0	0	0	0	0	0	0	0	0	12543.68015	0	0	0	0	0	0	3	2	2	0	4	414.9690877	385.4944271	368.6209383	364.7922149	360.7401297	0.064958708	-0.016527461
41	771	Bangladesh	BNG	Haiti	HAI	41771	0	0	0	0	0	0	0	0	0	0	0	0	0	0	0	0	0	0	0	0	0	0	0	0	14454.46185	0	0	0	0	0	0	3	2	1	0	2	245.09757	195.3452803	163.4418674	143.239718	111.1890993	0.081660154	-0.071782112
41	775	Myanmar	MYA	Haiti	HAI	41775	0	0	0	0	0	0	0	0	0	0	0	0	0	0	0	0	0	0	0	0	0	0	0	0	14540.69879	0	0	0	0	0	0	3	2	1	0	4	580.963798	501.5601817	430.5275811	369.7543679	314.7037347	-0.076149764	-0.037440265
41	780	Sri Lanka	SRI	Haiti	HAI	41780	0.18231043	0.45377001	0.25669923	0.098116063	0	0	0	0	0	0	0	0	0	0	0	0	0	0	0	0	0	0	0	0	15517.36929	0	0	0	0	0	0	2	2	1	0	4	2909.756022	2775.272447	2652.726104	2587.194157	2344.710583	0.015834023	0.099524935
41	781	Maldives	MAD	Haiti	HAI	41781	0	0	0	0	0	0	0	0	0	0	0	0	0	0	0	0	0	0	0	0	0	0	0	0	15653.47781	0	0	0	0	0	0	2	0	-2	0	0	6493.83747	6435.959627	6178.435573	6025.368006	6010.760187	-0.250194895	-0.036845242
41	790	Nepal	NEP	Haiti	HAI	41790	0	0	0	0	0	0	0	0	0	0	0	0	0	0	0	0	0	0	0	0	0	0	0	0	13766.32329	0	0	0	0	0	0	2	1	-1	0	2	-38.26881703	-49.41860226	-69.72078025	-68.22396932	-79.92485585	-0.265806644	0.096286547
41	800	Thailand	THI	Haiti	HAI	41800	25.236391	14.382412	13.975026	19.821741	0	0	0	0	0	0	0	0	0	0	0	0	0	0	0	0	0	0	0	0	15467.08813	0	0	1	3	9	0	3	1	0	0	3	5047.353652	4906.926809	4894.234409	4789.582626	4449.42054	-0.226116128	-0.393781874
41	811	Cambodia	CAM	Haiti	HAI	41811	0.05761994	1.6150947	1.2682416	1.3290815	0	0	0	0	0	0	0	0	0	0	0	0	0	0	0	0	0	0	0	0	16171.73525	3	3	0	0	2	0	1	1	0	0	2	293.1244568	240.6232268	201.8469598	171.6613001	135.9913713	-0.19640688	-0.151671203
41	812	Laos	LAO	Haiti	HAI	41812	0	0	0	0	0	0	0	0	0	0	0	0	0	0	0	0	0	0	0	0	0	0	0	0	15274.25825	0	0	0	0	0	0	1	0	-1	0	1	803.4380409	721.6972741	652.9690924	586.3390025	520.6447856	-0.208450373	-0.5109361
41	820	Malaysia	MAL	Haiti	HAI	41820	113.18191	44.204334	47.07806	26.698715	0	0	0	0	0	0	0	0	0	0	0	0	0	0	0	0	0	0	0	0	16783.54214	0	0	0	1	0	0	2	1	-1	0	2	10150.60615	9783.422258	9344.45399	9059.882531	8708.721574	-0.184036463	-0.104646836
41	830	Singapore	SIN	Haiti	HAI	41830	3.0879781	2.6092103	2.8304386	2.0082133	0	0	0	0	0	0	0	0	0	0	0	0	0	0	0	0	0	0	0	0	17611.679	2	0	0	0	2	0	0	-1	-2	0	1	51127.29634	50712.10088	49749.38421	48301.89264	47751.08705	0	0.008800433
41	840	Philippines	PHI	Haiti	HAI	41840	0.42900109	0.43319979	0.050364599	0.1125465	0	0	0	0	0	0	0	0	0	0	0	0	0	0	0	0	0	0	0	0	15374.11374	0	10	0	0	0	0	2	1	1	0	3	1912.085325	1803.200995	1703.514699	1599.977878	1500.485397	-0.136271989	0.089201339
41	850	Indonesia	INS	Haiti	HAI	41850	23.873253	52.374996	79.595795	93.863197	0	0	0	0	0	0	0	0	0	0	0	0	0	0	0	0	0	0	0	0	15783.54127	0	0	0	0	0	0	2	1	0	0	2	3106.273118	2974.650029	2852.474555	2728.178128	2585.879325	-0.238551393	0.141340413
41	860	East Timor	ETM	Haiti	HAI	41860	0	0	0	0	0	0	0	0	0	0	0	0	0	0	0	0	0	0	0	0	0	0	0	0	17424.28715	0	0	0	0	0	0	2	0	-1	0	1	305.7399957	285.6616648	263.554607	279.3403916	256.7637611	-0.242327673	0.146948667
41	900	Australia	AUL	Haiti	HAI	41900	1.5479517	0.16471128	0.5581063	0.15661588	0	0	0	0	0	0	0	0	0	0	0	0	0	0	0	0	0	0	0	0	15022.54277	0	0	6	56	70	105	1	0	-2	0	0	53960.66282	53511.78356	52985.11812	52623.06577	51658.04811	0.576147539	0.244249125
41	910	Papua New Guinea	PNG	Haiti	HAI	41910	0	0	0	0	0	0	0	0	0	0	0	0	0	0	0	0	0	0	0	0	0	0	0	0	14426.79903	0	0	0	0	0	0	1	1	-1	0	0	0	1054.976216	959.7738876	925.5876398	846.9951094	-0.098403994	0.018761543
41	920	New Zealand	NEW	Haiti	HAI	41920	1.5668814	0.73129386	0.17793395	0.3414717	0	0	0	0	0	0	0	0	0	0	0	0	0	0	0	0	0	0	0	0	12336.85076	0	0	5	3	6	13	0	-1	-2	0	0	36073.61256	35543.75757	34834.57349	34171.60069	33575.01181	0.612306549	0.239628478
41	935	Vanuatu	VAN	Haiti	HAI	41935	0	0	0	0	0	0	0	0	0	0	0	0	0	0	0	0	0	0	0	0	0	0	0	0	13337.61925	0	0	0	0	0	0	0	0	-2	0	0	2095.401915	2180.688622	2188.889463	2217.67259	2243.957074	-0.073346611	0.114055055
41	940	Solomon Islands	SOL	Haiti	HAI	41940	0.0668464	0.069691494	0.073391937	0.076912686	0	0	0	0	0	0	0	0	0	0	0	0	0	0	0	0	0	0	0	0	13473.86528	0	0	0	0	0	0	0	0	-2	0	0	747.5769476	721.9179363	739.910583	746.5844843	721.7545809	-0.171833817	0.119679262
41	946	Kiribati	KIR	Haiti	HAI	41946	0	0	0	0	0	0	0	0	0	0	0	0	0	0	0	0	0	0	0	0	0	0	0	0	#N/A	0	0	0	0	0	0	0	0	0	0	0	887.7925692	859.8680203	860.2880277	820.567032	782.6137458	0	-0.702316977
41	947	Tuvalu	TUV	Haiti	HAI	41947	0	0	0	0	0	0	0	0	0	0	0	0	0	0	0	0	0	0	0	0	0	0	0	0	#N/A	0	0	0	0	0	0	0	0	0	0	0	2978.531071	2890.587687	2827.787758	2807.664694	2817.206544	0	-0.702316977
41	950	Fiji	FIJ	Haiti	HAI	41950	0	0	0	0	0	0	0	0	0	0	0	0	0	0	0	0	0	0	0	0	0	0	0	0	12170.78646	0	0	0	0	0	0	1	0	-1	0	1	3621.740709	3418.047882	3240.753477	3060.478148	3030.001419	0.013082443	0.016639312
41	955	Tonga	TON	Haiti	HAI	41955	0	0	0	0	0	0	0	0	0	0	0	0	0	0	0	0	0	0	0	0	0	0	0	0	#N/A	0	0	0	0	0	0	0	0	0	0	0	2972.459512	2859.024054	2811.651066	2958.081528	2948.891732	0	-0.702316977
41	983	Marshall Islands	MSI	Haiti	HAI	41983	0	0	0	0	0	0	0	0	0	0	0	0	0	0	0	0	0	0	0	0	0	0	0	0	12527.95008	0	0	0	0	0	0	0	0	0	0	0	2616.78294	2600.733965	2650.046422	2599.741731	2499.401659	0	-0.702316977
41	986	Palau	PAL	Haiti	HAI	41986	0	0	0	0	0	0	0	0	0	0	0	0	0	0	0	0	0	0	0	0	0	0	0	0	15693.2728	0	0	0	0	0	0	0	0	0	0	0	9682.304557	8877.64645	8574.10596	8900.5976	8680.612129	0	-0.702316977
41	990	Samoa	WSM	Haiti	HAI	41990	0.18209067	0.18984075	0.19992082	0.20951138	0	0	0	0	0	0	0	0	0	0	0	0	0	0	0	0	0	0	0	0	11222.21384	0	0	0	0	0	0	0	0	-2	0	0	2913.225527	2879.553459	2874.411875	2993.78512	3017.741017	0	-0.702316977
41	987	Federated States of Micronesia	FSM	Haiti	HAI	41987	0	0	0	0	0	0	0	0	0	0	0	0	0	0	0	0	0	0	0	0	0	0	0	0	13196.50338	0	0	0	0	0	0	0	0	0	0	0	2065.575	1973.852	2088.11	2217.079	2211.802	0	-0.702317
41	835	Brunei	BRU	Haiti	HAI	41835	0	0	0	0	0	0	0	0	0	0	0	0	0	0	0	0	0	0	0	0	0	0	0	0	17103.65801	0	0	0	0	0	0	0	-1	-2	0	0	31498.31	32130.98	33414	34689.95	34912.61	0	-0.702317
41	970	Nauru	NAU	Haiti	HAI	41970	0	0	0	0	0	0	0	0	0	0	0	0	0	0	0	0	0	0	0	0	0	0	0	0	9195.761575	0	0	0	0	0	0	1	0	0	0	0	8415.882	8631.91	6791.824	5191.952	4780.299	0	-0.702317
41	57	St. Vincent and the Grenadines	SVG	Haiti	HAI	4157	0	0	0	0	0	0	0	0	0	0	0	1	1	1	1	1	1	0	0	0	0	0	0	0	1243.889004	166	152	141	157	250	0	0	0	-1	0	0	5847.662	5749.019	5687.43	5591.408	5515.307	0	-0.702317
41	60	St. Kitts and Nevis	SKN	Haiti	HAI	4160	0	0	0	0	0	0	0	0	0	0	0	1	1	1	1	1	1	0	0	0	0	0	0	0	943.0321441	41	32	30	159	18	0	0	0	0	0	0	14352.99	13971.28	13318.57	12676.61	12932.92	0	-0.702317
41	55	Grenada	GRN	Haiti	HAI	4155	0	0	0	0	0	0	0	0	0	0	0	1	1	1	1	1	1	0	0	0	0	0	0	0	1263.664324	129	73	20	148	276	0	0	0	-2	0	0	7663.372002	7205.779841	6703.51248	6581.868083	6705.385782	0	-0.702316977
41	750	India	IND	Haiti	HAI	41750	51.20399	67.31396	63.97089	80.65554	0	0	0	0	0	0	0	0	0	0	0	0	0	0	0	0	0	0	0	0	12986.82385	5	8	0	13	12	0	3	2	1	0	3	1023.963	914.0123	833.1509	775.8801	727.2637	-0.1326944	0.1284812
41	437	Ivory Coast	CDI	Haiti	HAI	41437	0.2039526	0.3284795	0.3482954	0.3650038	0	0	0	0	0	0	0	0	0	0	0	0	0	0	0	0	0	0	0	0	6894.406375	0	0	0	0	0	0	2	1	0	0	4	768.4527	675.6027	608.0149	549.3776	465.9	-0.2286289	0.08413328
41	703	Kyrgyzstan	KYR	Haiti	HAI	41703	0	0	0	0	0	0	0	0	0	0	0	0	0	0	0	0	0	0	0	0	0	0	0	0	12128.42532	0	0	0	0	0	0	2	1	0	0	2	289.3811	274.7945	265.7824	206.3521	232.3227	0.2276649	0.05243473
41	347	Kosovo	KOS	Haiti	HAI	41347	0	0	0	0	0	0	0	0	0	0	0	0	0	0	0	0	0	0	0	0	0	0	0	0	8691.150036	0	0	0	0	0	0	0	0	-2	0	0	3058.654657	2875.038951	2837.424646	2774.788831	2716.728296	0.163869348	0.067126368
41	484	Congo	CON	Haiti	HAI	41484	0	0	0	0	0	0	0	0	0	0	0	0	0	0	0	0	0	0	0	0	0	0	0	0	9387.530629	0	0	0	0	0	0	3	2	0	0	1	2435.39	2431.821	2315.918	2308.645	2283.933	-0.2206237	-0.1674786
41	713	Taiwan	TAW	Haiti	HAI	41713	11.3377	16.3834	22.8943	27.0094	0	0	0	0	0	0	0	0	0	0	0	0	0	0	0	0	0	0	0	0	14760.18102	0	0	0	0	0	0	0	0	-2	0	0	0	0	0	0	0	-0.2407722	0.1988714
41	341	Montenegro	MNG	Haiti	HAI	41341	0	0	0	0	0	0	0	0	0	0	0	0	0	0	0	0	0	0	0	0	0	0	0	0	8562.001835	4	4	7	3	13	0	2	0	-1	0	0	6534.874679	6316.024912	6209.550859	5998.278251	6201.553904	0.468786539	0.052021076
41	345	Yugoslavia	YUG	Haiti	HAI	41345	0	0	0	0	0	0	0	0	0	0	0	0	0	0	0	0	0	0	0	0	0	0	0	0	#N/A	0	0	0	0	0	0	0	-1	-1	0	1	4935.609	4864.345	4952.255	4802.883	4842.364	0.06314617	0.0186077
41	420	Gambia	GAM	Haiti	HAI	41420	0	0	0	0	0	0	0	0	0	0	0	0	0	0	0	0	0	0	0	0	0	0	0	0	5880.592102	0	0	0	0	0	0	3	1	0	0	2	-191.5055	-199.9305	-177.0523	-165.0224	-167.8996	-0.1738715	-0.1657808
41	704	Uzbekistan	UZB	Haiti	HAI	41704	0	0	0	0	0	0	0	0	0	0	0	0	0	0	0	0	0	0	0	0	0	0	0	0	11109.00391	0	0	0	0	0	0	2	1	0	0	2	1128.971	1020.752	927.4541	849.168	763.0291	0.1516796	-0.3379608
41	816	Vietnam	DRV	Haiti	HAI	41816	0	0	0	0	0	0	0	0	0	0	0	0	0	0	0	0	0	0	0	0	0	0	0	0	15213.35979	0	0	0	0	0	0	2	1	0	0	1	956.9083822	867.6298108	804.0292727	760.8238011	712.9874287	0.216100841	-0.247247051
41	404	Guinea-Bissau	GNB	Haiti	HAI	41404	0	0	0	0	0	0	0	0	0	0	0	0	0	0	0	0	0	0	0	0	0	0	0	0	5922.293123	0	0	0	0	0	0	1	0	-1	0	1	-193.9895	-206.9609	-197.0709	-168.846	-135.9262	-0.2505998	0.06968132
41	626	South Sudan	SSD	Haiti	HAI	41626	0	0	0	0	0	0	0	0	0	0	NA	0	0	0	0	0	0	0	0	0	0	0	0	0	10315.74004	0	0	0	0	0	0	4	3	2	0	3	-10.08734984	65.21953589	80.23714889	37.60805555	738.1094522	0.170909969	-0.321039485
41	221	Monaco	MNC	Haiti	HAI	41221	0	0	0	0	0	0	0	0	0	0	0	0	0	0	0	0	0	0	0	0	0	0	0	0	7667.585533	0	5	5	6	7	0	0	0	0	0	0	0	0	0	0	0	0	-0.702316977
41	223	Liechtenstein	LIE	Haiti	HAI	41223	0	0	0	0	0	0	0	0	0	0	0	0	0	0	0	0	0	0	0	0	0	0	0	0	7776.908027	0	2	2	1	3	0	0	0	0	0	0	0	0	0	0	0	0	-0.702316977
42	2	United States of America	USA	Dominican Republic	DOM	422	7708.0122	7662.3687	7276.3706	8750.1201	37	14	29	11	11	5	11	1	1	1	1	1	1	0	0	0	0	0	0	0	1070.436661	13265	75310	188690	376328	706894	787015	-1	-1	-1	0	0	45085.37083	44534.04535	44116.01909	43850.21775	43227.01918	0.265156782	0.134022113
42	20	Canada	CAN	Dominican Republic	DOM	4220	190.09204	172.57048	159.39049	194.61084	0	3	2	19	14	5	0	0	0	0	0	0	0	0	0	0	0	0	0	0	2631.074097	460	4926	9585	1591	5150	7573	-2	-2	-2	-2	-2	43555.37062	43871.52821	43527.84362	43091.54468	42907.4501	0.328010026	0.128768367
42	70	Mexico	MEX	Dominican Republic	DOM	4270	1219.0231	1141.4504	1081.2781	973.11127	1	0	0	2	4	0	0	1	1	1	1	1	1	0	0	0	0	0	0	0	1560.943507	332	96	8	480	882	1195	2	1	1	1	2	2957.901874	3208.863272	3492.925073	3688.123463	3538.268029	-0.282148379	0.027903887
42	130	Ecuador	ECU	Dominican Republic	DOM	42130	39.46114	54.990761	71.608025	63.847546	0	0	0	0	0	0	3	1	1	1	1	1	1	0	0	0	0	0	0	0	1962.248665	22	41	64	68	134	485	-1	-1	-1	-1	-1	-1186.148914	-754.262864	-514.1782075	-490.6203291	-604.3167794	-0.009081002	0.000838437
42	135	Peru	PER	Dominican Republic	DOM	42135	60.27	57.657101	63.400204	92.619812	3	5	4	0	0	0	0	1	1	1	1	1	1	0	0	0	0	0	0	0	1994.717704	36	21	6	109	89	75	-1	0	0	0	-1	-618.1468063	-371.1454876	-60.96310579	-111.7130447	-278.103518	0.072039792	0.079546254
42	140	Brazil	BRA	Dominican Republic	DOM	42140	426.64215	536.66406	478.0386	394.17172	2	1	0	0	0	0	0	1	1	1	1	1	1	0	0	0	0	0	0	0	1596.221523	104	216	168	275	102	103	1	1	1	1	1	4659.196724	5557.392471	5970.799626	5934.106547	5905.902925	-0.000791041	0.122544552
42	160	Argentina	ARG	Dominican Republic	DOM	42160	257.17099	294.60001	281.40079	294.90009	0	0	0	0	0	0	0	1	1	1	1	1	1	0	0	0	0	0	0	0	4393.37354	278	138	6	273	1524	0	-1	0	-1	-2	-1	3948.965889	4141.074289	4885.759507	4927.324457	5232.578596	0.083772236	0.076927246
42	220	France	FRN	Dominican Republic	DOM	42220	169.43825	154.30849	151.43311	148.35139	11	11	2	9	0	0	0	0	0	0	0	0	0	0	0	0	0	0	0	0	6535.991605	4222	422	312	270	7123	458	-1	-1	-2	-1	-1	35149.70561	35151.42528	35442.9906	35596.24261	35803.88892	0.349017068	0.152067684
42	225	Switzerland	SWZ	Dominican Republic	DOM	42225	54.711548	47.783985	44.723667	23.389317	0	1	0	0	0	0	0	0	0	0	0	0	0	0	0	0	0	0	0	0	7341.324839	451	6	2210	795	4688	6012	-2	-2	-2	-2	-2	69029.35991	69606.31067	69402.82708	69136.09713	69233.60925	0.354226227	0.138677731
42	255	Germany	GMY	Dominican Republic	DOM	42255	307.3912	311.06284	335.2579	217.38232	0	0	2	0	0	0	3	0	0	0	0	0	0	0	0	0	0	0	0	0	#N/A	359	448	224	466	3277	7817	-2	-2	-2	-2	-2	38707.38702	38683.84716	38531.9077	38630.95415	38580.19468	-0.004241632	0.122877571
42	325	Italy	ITA	Dominican Republic	DOM	42325	219.9007	286.65848	225.26985	249.70815	1	5	1	0	0	0	0	0	0	0	0	0	0	0	0	0	0	0	0	0	7395.988793	202	3662	548	9575	17851	24174	-1	-1	-1	-2	-1	27336.55095	27416.95459	28063.84606	29256.4321	30448.51375	0.114502329	0.108539882
42	350	Greece	GRC	Dominican Republic	DOM	42350	1.9327538	1.7879336	2.5826268	15.3439	0	1	0	0	0	0	0	0	0	0	0	0	0	0	0	0	0	0	0	0	8546.735057	10	29	52	578	130	199	0	0	-2	-1	-1	16026.66537	16286.64127	16427.11209	17200.94518	18949.40567	0.223601251	0.109796395
42	375	Finland	FIN	Dominican Republic	DOM	42375	28.722223	167.79184	16.718596	9.77526	0	2	0	0	0	0	0	0	0	0	0	0	0	0	0	0	0	0	0	0	7998.411839	7	35	69	16	47	70	-2	-2	-2	-2	-2	38661.69393	39048.35646	39892.89866	40649.3707	41626.06667	0.076574408	0.122781326
42	380	Sweden	SWD	Dominican Republic	DOM	42380	41.917606	29.601873	41.851028	23.44166	0	0	0	0	0	0	0	0	0	0	0	0	0	0	0	0	0	0	0	0	7633.044043	1	106	56	29	242	410	-2	-2	-2	-2	-2	48610.941	47368.36586	46897.61905	46888.91563	47513.98258	0.149985793	0.145603669
42	100	Colombia	COL	Dominican Republic	DOM	42100	810.5401	488.01138	384.09305	310.5224	0	0	0	0	0	0	0	1	1	1	1	1	1	0	0	0	0	0	5	1	569.3394461	142	133	100	70	318	310	1	1	1	1	2	895.1828792	1097.513417	1225.66229	1158.650779	1044.666824	-0.100036954	0.020264407
42	31	Bahamas	BHM	Dominican Republic	DOM	4231	209.29622	484.13898	372.46674	390.33463	0	0	0	0	0	0	0	1	1	1	1	1	1	0	0	0	0	0	4	1	195.6491395	207	112	56	53	59	77	0	-1	-1	-1	-1	14131.17429	15112.72238	15888.80005	16399.02772	16153.40682	0	-0.817351469
42	40	Cuba	CUB	Dominican Republic	DOM	4240	81.427032	86.202667	75.892303	79.532997	0	0	0	0	0	0	0	0	0	0	0	0	0	0	0	0	0	0	5	1	253.260678	617	558	287	152	130	118	0	0	0	0	0	-67.03562619	22.03428561	334.8204938	375.1116268	292.3257492	0.021691544	-0.435934946
42	41	Haiti	HAI	Dominican Republic	DOM	4241	11.546465	0.7432301	3.6081586	3.7812486	0	0	0	0	0	0	0	1	1	1	1	1	1	0	0	0	0	0	1	1	0	10251	5550	7030	9517	12882	9668	-2	-1	0	0	-2	-5824.911272	-5464.989972	-5107.013412	-4932.127343	-4858.909532	-0.169897441	-0.115034492
42	51	Jamaica	JAM	Dominican Republic	DOM	4251	2.6938806	0.78208894	4.3258872	4.5334082	0	0	0	0	0	0	0	1	1	1	1	1	1	0	0	0	0	0	5	1	457.061387	608	82	284	4	942	0	0	0	0	0	0	-1672.636381	-1344.378394	-992.0796261	-803.9304332	-671.8250638	0	0.10799114
42	52	Trinidad and Tobago	TRI	Dominican Republic	DOM	4252	622.50342	700.48376	768.88696	791.60394	0	0	0	0	0	0	0	1	1	1	1	1	1	0	0	0	0	0	0	0	1119.863243	1477	890	612	397	612	0	-1	-1	-1	-1	0	10143.33596	10668.96871	11213.4181	11049.85144	11003.69774	-0.296234484	0.066573586
42	53	Barbados	BAR	Dominican Republic	DOM	4253	14.223925	3.5849144	4.082984	4.278852	0	0	0	0	0	0	0	1	1	1	1	1	1	0	0	0	0	0	0	0	1102.939719	234	160	105	152	174	0	0	0	-2	0	0	9418.32022	9684.2604	10070.23718	10328.38185	10419.53654	-0.240272192	0.049296942
42	54	Dominica	DMA	Dominican Republic	DOM	4254	0.64210635	0.42059597	0.1073771	0.11252818	0	0	0	0	0	0	0	1	1	1	1	1	1	0	0	0	0	0	0	0	805.8697063	74	51	29	22	33	0	0	0	0	0	0	364.1563231	880.2108419	995.8498481	1168.430439	1352.373578	0	-0.817351469
42	56	St. Lucia	SLU	Dominican Republic	DOM	4256	8.0924959	45.063591	41.256329	43.23547	0	0	0	0	0	0	0	1	1	1	1	1	1	0	0	0	0	0	0	0	938.0904478	74	45	18	150	105	31	0	0	-1	0	0	269.9116813	520.0850103	908.2303423	1151.193651	1395.938723	0	-0.817351469
42	58	Antigua & Barbuda	AAB	Dominican Republic	DOM	4258	13.658724	5.2762122	16.481915	17.272583	0	0	0	0	0	0	0	1	1	1	1	1	1	0	0	0	0	0	0	0	709.8107297	330	469	537	645	1005	1323	0	0	0	0	0	7156.300725	7104.903153	7017.240601	7369.859877	7102.815493	0	-0.817351469
42	80	Belize	BLZ	Dominican Republic	DOM	4280	10.250648	2.7277107	0.87664485	0.91869915	0	0	0	0	0	0	0	1	1	1	1	1	1	0	0	0	0	0	0	0	1698.406268	8	11	12	0	14	19	0	0	-1	0	0	-2160.147671	-1752.831977	-1465.692617	-1232.015156	-1210.655995	0	-0.817351469
42	91	Honduras	HON	Dominican Republic	DOM	4291	52.047729	47.133099	55.09597	68.247116	0	0	0	0	0	0	0	1	1	1	1	1	1	0	0	0	0	0	0	0	1251.328401	93	42	54	118	100	84	-1	0	0	-1	-1	-4239.649304	-3930.181935	-3598.184819	-3432.513375	-3404.725176	-0.097691711	-0.080543526
42	92	El Salvador	SAL	Dominican Republic	DOM	4292	71.761543	84.18782	82.937996	92.589714	0	0	0	0	0	0	0	1	1	1	1	1	1	0	0	0	0	0	0	0	1758.269889	0	38	31	26	30	0	-2	-2	0	-2	-1	-2699.586749	-2421.304286	-2095.047732	-1957.67802	-1932.180681	-0.134799595	0.033387921
42	93	Nicaragua	NIC	Dominican Republic	DOM	4293	28.600481	28.004871	30.5474	32.012814	0	0	0	0	0	0	0	1	1	1	1	1	1	0	0	0	0	0	0	0	1251.328401	25	42	47	50	60	80	0	-1	0	-1	-1	-4703.665294	-4411.573492	-4101.574954	-3962.552062	-3948.869817	-0.102796883	-0.164940422
42	95	Panama	PAN	Dominican Republic	DOM	4295	77.755722	67.451424	79.985275	2.1462276	0	0	0	0	0	0	0	1	1	1	1	1	1	0	0	0	0	0	0	0	1170.486357	180	258	247	1450	5962	8479	-2	-2	-1	-1	-2	4198.242471	4131.930129	4069.036225	3802.34512	3233.318796	0	0.068813602
42	101	Venezuela	VEN	Dominican Republic	DOM	42101	1335.8262	1372.9823	1166.6886	1201.1588	0	0	0	0	0	0	0	1	1	1	1	1	1	0	0	0	0	0	5	1	617.1451331	8064	1824	15928	18221	14307	13804	0	0	0	0	0	0	7556.503257	8679.353403	8883.87187	8393.157234	-0.354676769	-0.196807775
42	110	Guyana	GUY	Dominican Republic	DOM	42110	3.0846829	1.8744183	1.8185241	1.9057621	0	0	0	0	0	0	0	1	1	1	1	1	1	0	0	0	0	0	0	0	1421.693193	31	91	91	25	4	0	-1	-1	-1	-1	-1	-2889.276344	-2622.328831	-2373.26775	-2338.707146	-2396.312226	-0.187267915	0.02565666
42	115	Suriname	SUR	Dominican Republic	DOM	42115	0.012396686	0.042540114	0.079861909	0.083693027	0	0	0	0	0	0	0	1	1	1	1	1	1	0	0	0	0	0	0	0	1851.653023	6	4	3	3	5	0	0	-2	-1	-2	0	2562.189081	3028.892316	3311.68925	3336.7087	3237.387193	-0.160129851	0.094866867
42	145	Bolivia	BOL	Dominican Republic	DOM	42145	4.2105408	4.1703315	12.331947	1.1709894	0	0	0	0	0	0	0	1	1	1	1	1	1	0	0	0	0	0	0	0	3087.910806	14	32	46	37	12	20	-2	-2	-1	-1	-1	-4159.928767	-3876.413396	-3593.911322	-3508.547464	-3496.632028	-0.087866771	-0.009576339
42	150	Paraguay	PAR	Dominican Republic	DOM	42150	3.3294046	20.040676	28.924095	2.0036929	0	0	0	0	0	0	0	1	1	1	1	1	1	0	0	0	0	0	0	0	4253.959209	0	1	51	9	15	14	-2	-1	0	-2	-1	-2729.833765	-2431.756118	-2184.908023	-2395.188854	-2226.962809	-0.049333464	-0.00627399
42	155	Chile	CHL	Dominican Republic	DOM	42155	75.099274	66.682953	59.363411	72.820274	0	0	0	0	0	0	0	1	1	1	1	1	1	0	0	0	0	0	0	0	3889.082873	43	77	89	124	272	481	-1	-1	-1	-1	-1	8107.810955	8286.057402	8538.670946	8332.724495	7837.367304	0.104680609	0.108104126
42	165	Uruguay	URU	Dominican Republic	DOM	42165	40.257797	47.312664	50.738712	53.172741	0	0	0	0	0	0	0	1	1	1	1	1	1	0	0	0	0	0	0	0	5483.576193	126	105	76	78	35	32	-2	-2	-2	-2	-2	7391.209969	7663.179971	7642.177214	7282.318783	6965.26369	0.019503086	0.126739349
42	205	Ireland	IRE	Dominican Republic	DOM	42205	17.039066	24.12208	20.058178	10.74282	0	0	0	0	0	0	0	0	0	0	0	0	0	0	0	0	0	0	0	0	6210.670746	12	15	26	19	5	13	-2	-2	-2	-2	-2	58696.9873	45775.27993	42286.09316	42075.94221	42797.62108	0.107302529	0.123182653
42	210	Netherlands	NTH	Dominican Republic	DOM	42210	114.387	109.08641	188.4335	132.70213	0	0	0	0	0	0	0	0	0	0	0	0	0	0	0	0	0	0	0	0	7145.819758	1	368	1019	2935	6172	7298	-2	-2	-2	-2	-2	44705.47705	44306.5375	44147.3554	44585.01284	45392.8218	0.304969001	0.125559045
42	211	Belgium	BEL	Dominican Republic	DOM	42211	78.549095	73.424026	49.049202	70.724716	0	0	0	0	0	0	0	0	0	0	0	0	0	0	0	0	0	0	0	0	7086.454946	40	471	72	211	648	1451	-2	-2	-2	-2	-2	38628.74386	38392.08655	38225.07264	38665.36954	39010.25458	0.377627338	0.12561029
42	212	Luxembourg	LUX	Dominican Republic	DOM	42212	0.23610349	1.185957	4.9920349	10.08799	0	0	0	0	0	0	0	0	0	0	0	0	0	0	0	0	0	0	0	0	7310.848316	4	5	10	60	178	215	0	0	-2	0	0	100483.2638	99659.18818	97680.76589	96031.35757	98579.57046	0	-0.817351469
42	232	Andorra	AND	Dominican Republic	DOM	42232	0	0	0	0	0	0	0	0	0	0	0	0	0	0	0	0	0	0	0	0	0	0	0	0	6990.511136	0	0	3	5	7	0	0	0	0	0	0	0	0	35382.08855	33827.98205	33149.53999	0	-0.817351469
42	235	Portugal	POR	Dominican Republic	DOM	42235	8.9374542	13.715289	18.302582	16.579309	0	0	0	0	0	0	0	0	0	0	0	0	0	0	0	0	0	0	0	0	4239.342636	0	1	3	19	0	52	-2	-2	-1	-2	-1	15416.45342	15341.04617	15403.88312	15723.56059	16613.03074	-0.137332593	0.134357533
42	290	Poland	POL	Dominican Republic	DOM	42290	9.151495	23.342663	12.561966	10.79562	0	0	0	0	0	0	0	0	0	0	0	0	0	0	0	0	0	0	0	0	7867.131109	0	0	0	2	3	3	-2	-2	-2	-2	-2	8102.46717	7896.413553	7806.624355	7806.042622	7676.718051	0.073317741	0.124184888
42	305	Austria	AUS	Dominican Republic	DOM	42305	14.732673	13.261229	14.668881	11.85679	0	0	0	0	0	0	0	0	0	0	0	0	0	0	0	0	0	0	0	0	7603.918812	53	616	13	143	1144	0	-1	-2	-2	-2	-2	41051.10243	41490.3005	41900.56095	42315.11517	42260.85958	0.056149671	0.119342431
42	310	Hungary	HUN	Dominican Republic	DOM	42310	1.8201802	2.7746973	2.7121167	4.5682998	0	0	0	0	0	0	0	0	0	0	0	0	0	0	0	0	0	0	0	0	8104.999351	2	8	7	6	6	10	-2	-2	-1	-2	-2	7966.433548	7848.856988	7634.545964	7513.768586	7742.209825	-0.04270702	0.051489474
42	316	Czech Republic	CZR	Dominican Republic	DOM	42316	6.5399561	5.1011391	7.0627909	7.45052	0	0	0	0	0	0	0	0	0	0	0	0	0	0	0	0	0	0	0	0	7762.584047	0	0	0	0	6	6	-2	-2	-2	-2	-2	14671.88149	14149.92464	14001.27001	14298.77098	14570.77123	0.502510155	0.12328648
42	317	Slovakia	SLO	Dominican Republic	DOM	42317	0.6602	0.35389999	0.37459999	0.83797997	0	0	0	0	0	0	0	0	0	0	0	0	0	0	0	0	0	0	0	0	8131.827571	0	0	0	0	4	9	-1	-2	-2	-2	-2	12091.30828	11779.45626	11714.22304	11669.71843	11499.85896	0	0.097332871
42	331	San Marino	SNM	Dominican Republic	DOM	42331	0	0	0	0	0	0	0	0	0	0	0	0	0	0	0	0	0	0	0	0	0	0	0	0	7866.469921	0	0	0	0	0	0	0	0	0	0	0	0	0	0	0	0	0	-0.817351469
42	338	Malta	MLT	Dominican Republic	DOM	42338	2.671037	2.8465784	1.8129258	2.9533899	0	0	0	0	0	0	0	0	0	0	0	0	0	0	0	0	0	0	0	0	8175.256722	0	0	0	0	0	0	-2	-2	-2	-2	-2	17768.23293	16958.85153	16763.4848	16193.02635	15833.64747	0	-0.817351469
42	339	Albania	ALB	Dominican Republic	DOM	42339	0.45140487	0.33566502	0.76017755	0.79664469	0	0	0	0	0	0	0	0	0	0	0	0	0	0	0	0	0	0	0	0	8452.102858	0	0	0	0	0	0	0	-1	-1	-2	-1	-2009.606419	-1781.212382	-1495.48319	-1353.797598	-1337.086832	-0.236927221	-0.053837352
42	343	Macedonia	MAC	Dominican Republic	DOM	42343	0	0	0	0	0	0	0	0	0	0	0	0	0	0	0	0	0	0	0	0	0	0	0	0	8563.140035	2	2	4	55	63	0	0	-1	-1	-1	-1	-1458.858533	-1273.277257	-1066.240863	-999.6612112	-887.6437517	0.255818246	-0.106084268
42	344	Croatia	CRO	Dominican Republic	DOM	42344	0.079999998	0.002	0.059	0.0275	0	0	0	0	0	0	0	0	0	0	0	0	0	0	0	0	0	0	0	0	7928.652557	1	1	3	0	0	0	-2	-2	-2	-2	-2	7322.973433	7345.416379	7707.390761	8009.404584	8355.067291	0.463723174	0.10182066
42	346	Bosnia and Herzegovina	BOS	Dominican Republic	DOM	42346	0	0	0	0	0	0	0	0	0	0	0	0	0	0	0	0	0	0	0	0	0	0	0	0	8112.196439	1	1	2	11	8	0	-1	-1	-1	-2	-2	-1750.814407	-1541.976292	-1230.723981	-1149.356617	-1028.557162	0.050944524	-0.133814913
42	349	Slovenia	SLV	Dominican Republic	DOM	42349	1.3967	0.3441	0.36210001	2.36973	0	0	0	0	0	0	0	0	0	0	0	0	0	0	0	0	0	0	0	0	7907.468792	0	0	0	0	0	0	-2	-2	-2	-2	-2	17228.59787	17066.6154	16756.28682	17229.96652	17994.3523	-0.071752075	0.126668386
42	352	Cyprus	CYP	Dominican Republic	DOM	42352	0.015756644	0.039532401	0.0256222	0.32427999	0	0	0	0	0	0	0	0	0	0	0	0	0	0	0	0	0	0	0	0	9762.735244	0	0	0	0	5	11	-1	-1	-2	-1	-2	21034.5865	20783.92296	21271.83707	23114.59824	24590.8296	-0.268712355	0.104982164
42	355	Bulgaria	BUL	Dominican Republic	DOM	42355	2.4121068	1.5711993	2.049804	1.61887	0	0	0	0	0	0	0	0	0	0	0	0	0	0	0	0	0	0	0	0	8653.76454	0	0	0	0	0	0	-1	-1	-1	-2	-1	1059.330568	1105.846588	1337.5248	1431.19621	1471.414104	0.07437775	0.065972676
42	359	Moldova	MLD	Dominican Republic	DOM	42359	0	0	0	0	0	0	0	0	0	0	0	0	0	0	0	0	0	0	0	0	0	0	0	0	8842.667541	0	0	0	0	0	0	-1	-1	-1	-1	0	-4574.415185	-4206.765236	-3930.689915	-3899.43011	-3804.275835	0.249150906	-0.000179336
42	360	Romania	ROM	Dominican Republic	DOM	42360	3.9672875	3.5075073	3.2519469	1.46905	0	0	0	0	0	0	0	0	0	0	0	0	0	0	0	0	0	0	0	0	8433.982041	0	0	0	0	0	0	-1	-1	-1	-1	-1	2986.177841	2964.813458	3026.494696	2887.382011	2878.710786	-0.103795796	0.049968367
42	365	Russia	RUS	Dominican Republic	DOM	42365	14.672374	17.470825	14.42313	116.59095	0	0	0	0	0	0	0	0	0	0	0	0	0	0	0	0	0	0	0	0	8216.998153	0	0	0	0	2279	0	0	1	1	1	1	4591.896886	5300.01488	5790.220028	5862.455331	5573.744	-0.358471677	-0.28781583
42	366	Estonia	EST	Dominican Republic	DOM	42366	1.2358	1.0781	0.9091	0.61578	0	0	0	0	0	0	0	0	0	0	0	0	0	0	0	0	0	0	0	0	8254.809657	0	0	0	0	0	0	-2	-2	-2	-2	0	11050.78048	11159.98833	11007.58842	10908.25716	10251.80721	0.037343168	0.138734392
42	367	Latvia	LAT	Dominican Republic	DOM	42367	0.2145	0.4675	0.28150001	0.44297001	0	0	0	0	0	0	0	0	0	0	0	0	0	0	0	0	0	0	0	0	8245.443727	0	0	0	0	0	0	-2	-1	-2	-2	0	7775.175398	7638.572013	7595.387876	7272.935763	6706.962288	0.230737923	0.115975629
42	368	Lithuania	LIT	Dominican Republic	DOM	42368	3.2548873	3.8385653	6.3206482	1.11496	0	0	0	0	0	0	0	0	0	0	0	0	0	0	0	0	0	0	0	0	8261.365299	0	0	0	0	1	1	-2	-2	-2	-2	-2	8794.127037	8743.742836	8483.975551	8054.497834	7456.64455	-0.140889123	0.109317704
42	369	Ukraine	UKR	Dominican Republic	DOM	42369	7.9118805	10.873006	1.094921	28.362276	0	0	0	0	0	0	0	0	0	0	0	0	0	0	0	0	0	0	0	0	8516.989425	0	0	0	0	1540	0	1	1	0	0	0	-3726.844284	-3069.790284	-2665.386288	-2477.201663	-2409.298842	0.194652989	-0.210751631
42	370	Belarus	BLR	Dominican Republic	DOM	42370	0.2498973	0.47313073	0.1017446	1.59544	0	0	0	0	0	0	0	0	0	0	0	0	0	0	0	0	0	0	0	0	8466.082093	0	0	0	0	0	0	-1	-1	0	-1	-1	-378.5229196	240.4495084	505.3863128	633.6632849	604.5810245	0.253559063	-0.296722494
42	371	Armenia	ARM	Dominican Republic	DOM	42371	0	0	0	0	0	0	0	0	0	0	0	0	0	0	0	0	0	0	0	0	0	0	0	0	10374.35764	0	0	0	0	171	0	0	0	0	-1	0	-2756.177555	-2493.595569	-2237.269699	-2141.212019	-2281.062228	0.389368353	-0.157099662
42	372	Georgia	GRG	Dominican Republic	DOM	42372	0	0.86786824	1.1886779	0	0	0	0	0	0	0	0	0	0	0	0	0	0	0	0	0	0	0	0	0	10005.08861	0	0	0	0	0	0	-1	-1	-1	-1	-1	-2583.545196	-2341.982447	-2191.729155	-2161.269219	-2327.372552	0.125073349	0.052723759
42	373	Azerbaijan	AZE	Dominican Republic	DOM	42373	0	0	0	0	0	0	0	0	0	0	0	0	0	0	0	0	0	0	0	0	0	0	0	0	10479.21626	0	0	0	0	0	0	0	0	0	0	0	-435.6635059	-70.72536721	252.8506246	189.1389398	223.205791	-0.071978658	-0.432308153
42	385	Norway	NOR	Dominican Republic	DOM	42385	46.638676	44.813953	46.836514	48.167561	0	0	0	0	0	0	0	0	0	0	0	0	0	0	0	0	0	0	0	0	7289.848649	5	3	10	54	241	460	-2	-2	-2	-2	-2	83038.11914	82886.41886	82568.80327	82953.93022	81807.0668	0.213789837	0.137738508
42	390	Denmark	DEN	Dominican Republic	DOM	42390	82.797997	81.980927	90.976631	78.528778	0	0	0	0	0	0	0	0	0	0	0	0	0	0	0	0	0	0	0	0	7461.085224	32	23	13	38	76	111	-2	-2	-2	-2	-2	53447.84984	53277.04567	52962.35044	52856.58547	53027.59463	0.268465561	0.137246396
42	395	Iceland	ICE	Dominican Republic	DOM	42395	0.6837706	0.22937632	0.062360626	0.00038465	0	0	0	0	0	0	0	0	0	0	0	0	0	0	0	0	0	0	0	0	6033.373191	0	0	0	2	5	0	0	0	-2	0	0	39299.5797	38284.08676	38299.81751	37032.34727	36827.21067	0.242662949	0.106646815
42	402	Cape Verde	CAP	Dominican Republic	DOM	42402	0	0	0	0	0	0	0	0	0	0	0	0	0	0	0	0	0	0	0	0	0	0	0	0	4552.267428	0	0	0	0	0	0	0	0	-1	0	0	-3052.489652	-2699.406088	-2350.182259	-2138.844418	-2053.199073	-0.386086947	0.113360906
42	411	Equatorial Guinea	EQG	Dominican Republic	DOM	42411	0	0	0	0	0	0	0	0	0	0	0	0	0	0	0	0	0	0	0	0	0	0	0	0	8509.860617	0	0	0	0	0	0	0	0	0	0	-1	12880.57234	15619.04902	16791.85533	18673.58239	17573.06481	0	-0.389072188
42	432	Mali	MLI	Dominican Republic	DOM	42432	0.001144068	0	0.000168725	0.000176819	0	0	0	0	0	0	0	0	0	0	0	0	0	0	0	0	0	0	0	0	5977.137659	0	0	0	0	0	0	0	0	1	1	-2	-5831.884561	-5493.005531	-5151.388715	-4952.418364	-4842.815585	-0.38376227	-0.018609362
42	433	Senegal	SEN	Dominican Republic	DOM	42433	0.007093698	0.099092945	1.7824521	0	0	0	0	0	0	0	0	0	0	0	0	0	0	0	0	0	0	0	0	0	5420.694265	0	0	0	0	0	0	-1	-1	-1	0	0	-5510.199677	-5184.227803	-4826.986329	-4635.211283	-4563.893226	0	0.059036557
42	434	Benin	BEN	Dominican Republic	DOM	42434	0	0	0.003938825	0.004127778	0	0	0	0	0	0	0	0	0	0	0	0	0	0	0	0	0	0	0	0	7467.390252	0	0	0	0	0	0	-1	-2	-1	-2	-2	-5747.970407	-5384.566782	-5044.336964	-4882.470309	-4813.899018	-0.369097714	0.057977427
42	435	Mauritania	MAA	Dominican Republic	DOM	42435	0.01029312	0.010357348	0.008279296	0.008676469	0	0	0	0	0	0	0	0	0	0	0	0	0	0	0	0	0	0	0	0	5361.431497	0	0	0	0	0	0	0	0	-1	0	0	0	-4855.517232	-4509.151064	-4358.777203	-4314.64645	-0.395836231	-0.151840558
42	436	Niger	NIR	Dominican Republic	DOM	42436	0	0	0	0	0	0	0	0	0	0	0	0	0	0	0	0	0	0	0	0	0	0	0	0	7278.659875	0	0	1	0	0	0	1	-1	0	-1	-1	-6168.863648	-5808.00888	-5450.358848	-5259.992827	-5202.514186	-0.405614112	0.012440083
42	438	Guinea	GUI	Dominican Republic	DOM	42438	0.82837719	0.10810556	0.00217415	0.002278448	0	0	0	0	0	0	0	0	0	0	0	0	0	0	0	0	0	0	0	0	5780.715954	0	1	2	0	1	0	0	0	0	0	0	-6135.597795	-5765.720454	-5387.530851	-5191.069132	-5112.899905	-0.340658525	-0.122590916
42	439	Burkina Faso	BFO	Dominican Republic	DOM	42439	0	0	0	0	0	0	0	0	0	0	0	0	0	0	0	0	0	0	0	0	0	0	0	0	6786.81503	0	0	0	2	0	0	0	0	0	-2	0	-5908.085263	-5555.822345	-5194.187504	-5015.97819	-4952.719698	-0.26334831	0.065732516
42	450	Liberia	LBR	Dominican Republic	DOM	42450	0.21765487	0.62918782	0.74570727	0.78148019	0	0	0	0	0	0	0	0	0	0	0	0	0	0	0	0	0	0	0	0	6283.169621	8	0	40	40	38	0	0	0	-1	-1	-1	-6185.529865	-5817.615257	-5443.050895	-5270.449115	-5204.909918	-0.112653297	0.014600776
42	451	Sierra Leone	SIE	Dominican Republic	DOM	42451	0.045217577	0.021751689	0.001447799	0.001517252	0	0	0	0	0	0	0	0	0	0	0	0	0	0	0	0	0	0	0	0	6024.782701	0	0	0	0	0	0	-1	-1	0	-1	-1	-6062.130311	-5562.419963	-5208.332286	-5108.228861	-5083.63843	-0.246358517	-0.030528845
42	452	Ghana	GHA	Dominican Republic	DOM	42452	0.43272138	0.023596708	0.12083511	0.1266318	0	0	0	0	0	0	0	0	0	0	0	0	0	0	0	0	0	0	0	0	7068.410342	11	1	0	1	3	0	-1	-2	-1	-1	0	-4856.049785	-4523.026404	-4180.624684	-4060.985003	-4075.792554	-0.291464849	0.030501714
42	461	Togo	TOG	Dominican Republic	DOM	42461	0	2.06E-05	0	0	0	0	0	0	0	0	0	0	0	0	0	0	0	0	0	0	0	0	0	0	7346.968055	0	1	1	1	1	0	0	-1	-2	0	0	-5998.834136	-5654.058021	-5302.035516	-5113.814026	-5040.938737	-0.414523735	-0.032310945
42	471	Cameroon	CAO	Dominican Republic	DOM	42471	3.3117108	1.5953164	3.3565075	3.5175252	0	0	0	0	0	0	0	0	0	0	0	0	0	0	0	0	0	0	0	0	8466.153479	11	12	10	32	27	0	0	1	0	-1	-1	-5249.105581	-4930.358218	-4602.641673	-4443.034174	-4382.911461	0	-0.179355373
42	475	Nigeria	NIG	Dominican Republic	DOM	42475	0.002920019	0.012119573	0.002706322	0.002786281	0	0	0	0	0	0	0	0	0	0	0	0	0	0	0	0	0	0	0	0	7705.775468	2	3	19	6	11	0	2	1	1	1	1	-4017.877994	-3658.637888	-3376.570368	-3244.183192	-3196.483102	-0.208886047	-0.014650485
42	481	Gabon	GAB	Dominican Republic	DOM	42481	0.023223538	0.11561142	0.69499904	0.71553302	0	0	0	0	0	0	0	0	0	0	0	0	0	0	0	0	0	0	0	0	8674.562028	0	0	0	1	2	0	0	0	-1	0	0	4199.240294	4373.837064	4534.052795	4399.688624	4201.097548	-0.415800013	-0.128372791
42	482	Central African Republic	CEN	Dominican Republic	DOM	42482	0.17035341	0.013654952	0.03084556	0.032325279	0	0	0	0	0	0	0	0	0	0	0	0	0	0	0	0	0	0	0	0	9044.676916	0	0	0	0	0	0	1	2	2	0	1	-6260.529607	-5909.35415	-5538.451074	-5168.565229	-5094.969487	-0.38149968	-0.155230396
42	483	Chad	CHA	Dominican Republic	DOM	42483	0.009822467	0.10842767	0.49796507	0.51267761	0	0	0	0	0	0	0	0	0	0	0	0	0	0	0	0	0	0	0	0	8570.825386	2	2	2	3	3	0	0	0	0	0	1	-5601.009073	-5227.856884	-4891.634861	-4717.564883	-4680.460814	-0.427569729	-0.254948375
42	490	Democratic Republic of the Congo	DRC	Dominican Republic	DOM	42490	0.058555275	5.47E-05	0.10706604	0.11220219	0	0	0	0	0	0	0	0	0	0	0	0	0	0	0	0	0	0	0	0	9232.588067	0	0	0	0	0	0	1	2	2	2	2	-6168.187603	-5822.593916	-5473.995283	-5296.588704	-5225.646446	-0.429586428	-0.25715643
42	500	Uganda	UGA	Dominican Republic	DOM	42500	0.007940684	0.15938994	0.00048477	0.000508025	0	0	0	0	0	0	0	0	0	0	0	0	0	0	0	0	0	0	0	0	10864.7762	0	0	1	3	0	0	0	0	0	0	0	-5879.885724	-5532.652207	-5176.210014	-4983.224677	-4903.20418	-0.313644841	-0.200390207
42	501	Kenya	KEN	Dominican Republic	DOM	42501	0.14336582	0.025697842	0.026290648	0.027551858	0	0	0	0	0	0	0	0	0	0	0	0	0	0	0	0	0	0	0	0	11164.04731	4	20	94	174	2	0	0	1	1	0	-1	-5419.235807	-5092.475998	-4751.971378	-4587.817019	-4523.033566	-0.425316366	-0.029515743
42	510	Tanzania	TAZ	Dominican Republic	DOM	42510	0.000137603	0.46926486	0	0	0	0	0	0	0	0	0	0	0	0	0	0	0	0	0	0	0	0	0	0	10985.88166	69	64	13	13	32	0	-1	0	0	-1	-1	-5710.320625	-5381.14286	-5041.515367	-4876.555511	-4807.119566	-0.354226158	-0.102062377
42	516	Burundi	BUI	Dominican Republic	DOM	42516	0.17372389	0.000138025	0.14704229	0.15409617	0	0	0	0	0	0	0	0	0	0	0	0	0	0	0	0	0	0	0	0	10891.23959	0	0	0	0	0	0	1	0	1	0	0	-6345.982931	-5971.394293	-5605.937084	-5413.973225	-5332.054977	-0.409495637	-0.397392898
42	517	Rwanda	RWA	Dominican Republic	DOM	42517	0.001352677	0.003100714	8.88E-05	9.30E-05	0	0	0	0	0	0	0	0	0	0	0	0	0	0	0	0	0	0	0	0	10863.71262	0	0	0	0	1	0	-1	0	0	-1	0	-5863.005926	-5533.307903	-5193.652056	-5012.848027	-4965.559897	-0.416918457	-0.295244259
42	520	Somalia	SOM	Dominican Republic	DOM	42520	0.00248131	0	0	0	0	0	0	0	0	0	0	0	0	0	0	0	0	0	0	0	0	0	0	0	11797.43387	0	0	0	2	0	0	1	2	1	2	2	0	0	0	0	0	-0.374891829	-0.469306502
42	522	Djibouti	DJI	Dominican Republic	DOM	42522	0.11747304	0	0	0	0	0	0	0	0	0	0	0	0	0	0	0	0	0	0	0	0	0	0	0	11668.51526	0	0	0	0	0	0	0	0	0	0	0	-4902.386559	-4623.459135	-4324.197726	-4181.907095	-4147.158316	-0.404671162	-0.295208147
42	530	Ethiopia	ETH	Dominican Republic	DOM	42530	0.004184166	0	0.000165	0.000172915	0	0	0	0	0	0	0	0	0	0	0	0	0	0	0	0	0	0	0	0	10919.2026	0	0	0	0	0	0	1	1	0	1	1	-6066.425874	-5738.932682	-5402.618193	-5238.73585	-5177.40601	-0.414421699	-0.325291495
42	531	Eritrea	ERI	Dominican Republic	DOM	42531	0	0	0	0	0	0	0	0	0	0	0	0	0	0	0	0	0	0	0	0	0	0	0	0	10955.7416	0	0	0	1	0	0	2	2	1	2	1	0	0	0	0	-5067.387747	-0.422491719	-0.668168668
42	540	Angola	ANG	Dominican Republic	DOM	42540	0	0	0	0	0	0	0	0	0	0	0	0	0	0	0	0	0	0	0	0	0	0	0	0	9185.169436	0	0	0	0	0	0	0	1	0	0	0	-2399.548124	-2029.587121	-1720.190124	-1658.339957	-1641.945859	-0.430421558	-0.250104825
42	541	Mozambique	MZM	Dominican Republic	DOM	42541	0.34140953	0.18015985	3.85E-05	4.03E-05	0	0	0	0	0	0	0	0	0	0	0	0	0	0	0	0	0	0	0	0	11420.67913	0	0	0	0	0	0	-1	0	0	0	0	-6041.22705	-5700.524193	-5353.465197	-5177.827993	-5112.979112	-0.389461974	-0.075627987
42	551	Zambia	ZAM	Dominican Republic	DOM	42551	0.01267913	0.025842816	0.00677413	0.003549549	0	0	0	0	0	0	0	0	0	0	0	0	0	0	0	0	0	0	0	0	10508.50808	0	0	4	0	0	0	-1	0	0	0	0	-4945.336067	-4583.23031	-4239.27697	-4074.216181	-4056.271623	-0.367093357	-0.080753755
42	552	Zimbabwe	ZIM	Dominican Republic	DOM	42552	0.001617523	0.000289816	0.000792724	0.000830753	0	0	0	0	0	0	0	0	0	0	0	0	0	0	0	0	0	0	0	0	11001.48416	0	0	0	0	0	0	0	0	0	0	0	-5738.134015	-5364.012077	-5007.872409	-4830.562763	-4808.130788	0	-0.22084274
42	553	Malawi	MAW	Dominican Republic	DOM	42553	0.32102355	0.088002004	0.013552	0.014202114	0	0	0	0	0	0	0	0	0	0	0	0	0	0	0	0	0	0	0	0	11529.78925	0	0	0	0	0	0	-1	-1	-1	-1	0	-6059.03108	-5698.658199	-5342.505981	-5157.530748	-5068.663421	-0.426735408	-0.037395049
42	560	South Africa	SAF	Dominican Republic	DOM	42560	4.0374503	5.0443468	8.0319281	6.2143879	0	0	0	0	0	0	0	0	0	0	0	0	0	0	0	0	0	0	0	0	10504.60901	12	22	31	0	0	0	0	0	1	0	0	1033.063675	1417.020254	1780.535704	1915.872991	1946.562717	0	0.066067514
42	565	Namibia	NAM	Dominican Republic	DOM	42565	0.001317699	0.00252797	0.000934784	0.000934784	0	0	0	0	0	0	0	0	0	0	0	0	0	0	0	0	0	0	0	0	9622.761873	0	0	0	0	0	0	-1	-1	-1	-1	-1	-552.6567146	-362.6700596	-216.8680245	-195.2163779	-255.0161196	-0.391754921	0.06578209
42	570	Lesotho	LES	Dominican Republic	DOM	42570	0.018081376	0.031094441	0.014115755	0.014792914	0	0	0	0	0	0	0	0	0	0	0	0	0	0	0	0	0	0	0	0	11519.94983	0	0	0	0	0	0	0	0	-1	0	0	-5182.428503	-4828.666077	-4503.350926	-4318.782033	-4288.695279	-0.365906355	0.029381321
42	571	Botswana	BOT	Dominican Republic	DOM	42571	6.39E-05	0.000203765	0.003210178	0.003364176	0	0	0	0	0	0	0	0	0	0	0	0	0	0	0	0	0	0	0	0	10586.61224	0	0	0	0	0	0	0	0	-2	0	0	527.4248473	1040.55626	1323.998143	1010.161519	941.202323	-0.376897201	0.039385328
42	572	Swaziland	SWA	Dominican Republic	DOM	42572	3.1621468	1.395275	1.7202959	1.8028216	0	0	0	0	0	0	0	0	0	0	0	0	0	0	0	0	0	0	0	0	11802.00203	0	0	0	0	0	0	-1	-1	0	0	-1	-2495.409939	-2154.745921	-1836.494084	-1757.744229	-1743.524276	-0.346554969	-0.531174673
42	580	Madagascar	MAG	Dominican Republic	DOM	42580	0.084024906	0.77617455	0.40888694	0.42850199	0	0	0	0	0	0	0	0	0	0	0	0	0	0	0	0	0	0	0	0	12911.04778	0	0	0	0	0	0	1	0	0	1	0	-6142.770703	-5784.731233	-5418.446431	-5221.630702	-5139.213795	-0.39921865	-0.079861251
42	581	Comoros	COM	Dominican Republic	DOM	42581	0.19595554	0.000771145	0.14058	0.14732388	0	0	0	0	0	0	0	0	0	0	0	0	0	0	0	0	0	0	0	0	12677.68823	0	0	0	2	2	0	0	0	-2	0	0	-5794.000776	-5424.607694	-5053.568203	-4866.807655	-4787.557953	-0.370311268	-0.074747576
42	590	Mauritius	MAS	Dominican Republic	DOM	42590	0.0604955	0.2881428	0.1272487	0.13335305	0	0	0	0	0	0	0	0	0	0	0	0	0	0	0	0	0	0	0	0	14353.77584	0	0	0	0	0	0	0	0	-1	0	0	2916.246323	2969.9275	3023.41701	2949.144744	2765.507342	-0.143383082	0.090784566
42	591	Seychelles	SEY	Dominican Republic	DOM	42591	0	0	0	0	0	0	0	0	0	0	0	0	0	0	0	0	0	0	0	0	0	0	0	0	13732.57748	0	0	0	0	3	0	0	0	-1	0	0	6989.533679	7185.884711	7327.568654	7002.947425	6419.598435	-0.322554408	-0.026678539
42	600	Morocco	MOR	Dominican Republic	DOM	42600	2.8413668	5.7976656	6.9457488	1.0362386	0	0	0	0	0	0	0	0	0	0	0	0	0	0	0	0	0	0	0	0	5360.900887	0	0	0	0	0	0	0	0	0	0	0	-3313.142344	-3051.853452	-2718.523353	-2616.213875	-2579.993988	-0.382612943	-0.196685277
42	615	Algeria	ALG	Dominican Republic	DOM	42615	0.028405989	0.01233864	0.027812559	0.028634289	0	0	0	0	0	0	0	0	0	0	0	0	0	0	0	0	0	0	0	0	6129.002782	0	0	0	0	0	0	0	0	-1	-1	0	-1768.500059	-1496.326045	-1210.903738	-1051.093372	-1030.276902	-0.357549578	-0.185994533
42	616	Tunisia	TUN	Dominican Republic	DOM	42616	0.97630721	2.8513813	2.4470506	2.56444	0	0	0	0	0	0	0	0	0	0	0	0	0	0	0	0	0	0	0	0	7599.484248	0	0	0	0	0	0	0	-1	0	0	0	-2280.21487	-1916.401263	-1620.405868	-1501.560908	-1531.87799	-0.364548016	0.046975371
42	620	Libya	LIB	Dominican Republic	DOM	42620	0.005244237	0.001658864	0.010999233	0.011324209	0	0	0	0	0	0	0	0	0	0	0	0	0	0	0	0	0	0	0	0	7839.461537	0	0	0	0	0	0	2	2	1	1	2	0	0	0	0	-1038.507974	-0.409295287	-0.232205598
42	625	Sudan	SUD	Dominican Republic	DOM	42625	0.046072595	0.052082885	0.035100825	0	0	0	0	0	0	0	0	0	0	0	0	0	0	0	0	0	0	0	0	0	9558.060077	10	9	12	30	36	0	2	2	2	2	2	-4745.031134	-4431.843469	-4072.375233	-3915.903987	-4022.090606	-0.324565412	-0.259977799
42	630	Iran	IRN	Dominican Republic	DOM	42630	0.03332518	0.061365906	0.012031096	0.012386559	0	0	0	0	0	0	0	0	0	0	0	0	0	0	0	0	0	0	0	0	10508.89163	0	0	0	0	0	0	0	0	1	1	1	0	-257.1675598	-62.94942081	320.6728444	907.4502636	-0.409827228	-0.379488041
42	640	Turkey	TUR	Dominican Republic	DOM	42640	33.749123	42.047741	50.248878	72.676788	0	0	0	0	0	0	0	0	0	0	0	0	0	0	0	0	0	0	0	0	9032.100203	0	0	0	0	12	13	1	0	1	0	0	4970.010737	5052.06999	5276.823	5220.284353	5269.951311	-0.406052173	-0.141554049
42	645	Iraq	IRQ	Dominican Republic	DOM	42645	0.000441408	0.24576758	0	0	0	0	0	0	0	0	0	0	0	0	0	0	0	0	0	0	0	0	0	0	10389.43506	0	0	0	0	0	0	2	2	2	1	2	-1433.442189	-1062.496729	-522.0433535	-480.9660104	-873.138002	-0.26738061	-0.129990014
42	651	Egypt	EGY	Dominican Republic	DOM	42651	1.4317138	1.1795254	1.6637176	3.5885389	0	0	0	0	0	0	0	0	0	0	0	0	0	0	0	0	0	0	0	0	9249.227111	0	0	0	0	0	0	1	1	1	0	1	-3845.608122	-3539.806927	-3171.185008	-2972.153431	-2887.887492	-0.235881861	-0.45297388
42	652	Syria	SYR	Dominican Republic	DOM	42652	0.24642041	0.24635477	0.33817288	0.35439566	0	0	0	0	0	0	0	0	0	0	0	0	0	0	0	0	0	0	0	0	10032.82511	0	0	0	0	0	0	2	2	2	2	2	0	0	0	0	0	-0.176859644	-0.521615077
42	660	Lebanon	LEB	Dominican Republic	DOM	42660	0.082482472	0.070865639	0.046673737	0.054074813	0	0	0	0	0	0	0	0	0	0	0	0	0	0	0	0	0	0	0	0	10082.72517	0	0	0	0	0	0	-1	0	0	0	-1	492.7991969	1057.127236	1735.138171	2414.194247	2894.323472	-0.180899679	-0.032239591
42	663	Jordan	JOR	Dominican Republic	DOM	42663	0.84342277	1.6316938	0.42509946	0.919662	0	0	0	0	0	0	0	0	0	0	0	0	0	0	0	0	0	0	0	0	10149.96995	6	2	0	6	0	0	0	0	0	0	0	-2576.651387	-2216.740192	-1860.344014	-1653.414407	-1538.800073	-0.332899026	-0.292842156
42	666	Israel	ISR	Dominican Republic	DOM	42666	23.312531	21.095163	49.869473	21.67	0	0	0	0	0	0	0	0	0	0	0	0	0	0	0	0	0	0	0	0	10086.45408	0	0	0	7	15	0	1	1	1	1	1	26565.27083	26760.52719	26737.46333	26154.31189	26076.5157	0.001141016	0.060124831
42	670	Saudi Arabia	SAU	Dominican Republic	DOM	42670	1.1285621	1.7563541	0.70690608	0.72779179	0	0	0	0	0	0	0	0	0	0	0	0	0	0	0	0	0	0	0	0	10236.21248	0	0	0	0	0	0	1	0	0	0	1	14760.1128	14837.20798	14927.65321	15065.63582	14574.07343	-0.433607129	-0.765511522
42	679	Yemen	YEM	Dominican Republic	DOM	42679	0	0.000169285	2.19E-05	2.25E-05	0	0	0	0	0	0	0	0	0	0	0	0	0	0	0	0	0	0	0	0	#N/A	0	0	0	0	0	0	2	2	1	0	2	-5778.243886	-5089.953714	-4691.460016	-4520.834579	-4434.619493	0.081137908	-0.364993894
42	690	Kuwait	KUW	Dominican Republic	DOM	42690	0.001695091	0.02982166	0.000139876	0.000144009	0	0	0	0	0	0	0	0	0	0	0	0	0	0	0	0	0	0	0	0	11262.15977	0	0	0	1	1	0	0	-1	-1	-1	-1	29335.88658	30349.03738	32148.55966	33823.19354	33515.22778	-0.305635614	-0.23535322
42	692	Bahrain	BAH	Dominican Republic	DOM	42692	0.054785304	0.001302152	0	0	0	0	0	0	0	0	0	0	0	0	0	0	0	0	0	0	0	0	0	0	11755.85674	0	0	0	0	0	0	1	0	0	0	0	15795.27638	15776.4425	15423.79507	14766.00859	14531.09493	0	-0.817351469
42	694	Qatar	QAT	Dominican Republic	DOM	42694	1.9785287	82.61795	0.95634818	0.98460376	0	0	0	0	0	0	0	0	0	0	0	0	0	0	0	0	0	0	0	0	11815.60549	0	0	0	0	1	0	-1	-2	-1	-2	-2	68133.92258	68033.32882	67965.66732	68046.92292	68901.10821	-0.42276589	-0.638340383
42	696	United Arab Emirates	UAE	Dominican Republic	DOM	42696	3.409323	3.7529716	6.72018	6.9187298	0	0	0	0	0	0	0	0	0	0	0	0	0	0	0	0	0	0	0	0	11964.05012	0	0	0	2	3	0	0	-1	0	-1	-2	32760.58002	31991.15424	31407.63746	30268.17552	28906.24736	0	-0.817351469
42	698	Oman	OMA	Dominican Republic	DOM	42698	0.050299048	0.000424912	0.018493278	0.019039668	0	0	0	0	0	0	0	0	0	0	0	0	0	0	0	0	0	0	0	0	12238.54905	0	0	0	0	0	0	-1	-1	0	-1	-1	9413.24574	9825.804237	11112.93377	12253.68179	12518.32439	0	-0.429445556
42	700	Afghanistan	AFG	Dominican Republic	DOM	42700	0.09241645	0.24433941	0.16792849	0.17598432	0	0	0	0	0	0	0	0	0	0	0	0	0	0	0	0	0	0	0	0	12001.28818	0	0	0	0	0	0	2	1	2	1	2	-5932.943068	-5561.651051	-5182.388878	-4979.939056	-4960.758864	-0.405888825	-0.163015939
42	701	Turkmenistan	TKM	Dominican Republic	DOM	42701	0	0	0	0	0	0	0	0	0	0	0	0	0	0	0	0	0	0	0	0	0	0	0	0	10977.7615	0	0	0	0	0	0	0	0	0	0	0	380.1499268	397.346818	226.6169684	-67.74156111	-475.4032649	-0.076239098	-0.509612044
42	702	Tajikistan	TAJ	Dominican Republic	DOM	42702	0	0	0	0	0	0	0	0	0	0	0	0	0	0	0	0	0	0	0	0	0	0	0	0	12095.85513	0	0	0	0	0	0	0	0	0	0	0	-5619.783319	-5293.866771	-4963.004817	-4809.577207	-4766.262961	0.076077806	-0.409989442
42	705	Kazakhstan	KZK	Dominican Republic	DOM	42705	0.062421069	3.80E-05	3.82E-05	4.33E-05	0	0	0	0	0	0	0	0	0	0	0	0	0	0	0	0	0	0	0	0	10116.49301	0	0	0	0	0	0	-1	0	0	0	0	4063.981428	4451.750409	4543.196654	4292.873712	4055.829339	0	-0.332786917
42	710	China	CHN	Dominican Republic	DOM	42710	1857.1713	1972.0173	2097.6619	1540.8765	0	0	0	0	0	0	0	0	0	0	0	0	0	0	0	0	0	0	0	0	11737.18094	0	0	0	3	8	0	1	1	1	1	1	-54.96859988	-85.46721399	-103.7763291	-294.8808802	-576.2190909	-0.335405517	-0.627534782
42	712	Mongolia	MON	Dominican Republic	DOM	42712	0	0.000571597	0.001148675	0.001203779	0	0	0	0	0	0	0	0	0	0	0	0	0	0	0	0	0	0	0	0	11960.43024	0	0	0	0	0	0	0	0	-1	-2	0	-2606.4136	-2273.033026	-2126.917603	-2258.313826	-2491.448948	-0.406339051	0.045527486
42	731	North Korea	PRK	Dominican Republic	DOM	42731	158.362	15.603551	11.916336	12.487984	0	0	0	0	0	0	0	0	0	0	0	0	0	0	0	0	0	0	0	0	12699.1875	0	0	0	0	0	0	2	2	2	2	2	0	0	0	0	0	-0.338027923	-0.622931118
42	732	South Korea	ROK	Dominican Republic	DOM	42732	27.885048	168.13095	256.56177	242.9407	0	0	0	0	0	0	0	0	0	0	0	0	0	0	0	0	0	0	0	0	13199.91879	0	0	2	3	0	0	-2	-1	-2	-1	-2	18470.10792	18285.53507	17958.61599	17583.1839	17248.70552	-0.065929906	0.07144615
42	740	Japan	JPN	Dominican Republic	DOM	42740	265.68597	346.92181	326.57932	3.7073843	0	0	0	0	0	0	0	0	0	0	0	0	0	0	0	0	0	0	0	0	11962.3371	0	2	5	57	110	486	-2	-1	-2	-1	-2	40597.67149	40325.10834	40462.41705	39669.83733	38996.41026	-0.085637267	0.089530195
42	760	Bhutan	BHU	Dominican Republic	DOM	42760	0.000351008	1.14E-05	0	0	0	0	0	0	0	0	0	0	0	0	0	0	0	0	0	0	0	0	0	0	14276.53443	0	0	0	0	0	0	0	0	-1	0	0	-3884.573122	-3656.056591	-3392.718418	-3214.22729	-3211.68996	-0.394797962	-0.028727469
42	770	Pakistan	PAK	Dominican Republic	DOM	42770	14.224398	15.72655	8.0582085	8.4447756	0	0	0	0	0	0	0	0	0	0	0	0	0	0	0	0	0	0	0	0	12373.90408	0	1	1	0	0	0	1	1	2	2	2	-5409.942184	-5079.495545	-4738.392473	-4567.335128	-4498.169402	-0.104938733	-0.131561953
42	771	Bangladesh	BNG	Dominican Republic	DOM	42771	1.8760705	2.3549378	2.9169824	0	0	0	0	0	0	0	0	0	0	0	0	0	0	0	0	0	0	0	0	0	14378.83425	0	0	0	0	0	0	1	1	1	0	0	-5579.813702	-5269.644692	-4943.571544	-4788.887624	-4747.720432	-0.088237287	-0.186816604
42	775	Myanmar	MYA	Dominican Republic	DOM	42775	0	0.045409746	0.071784273	0.075227894	0	0	0	0	0	0	0	0	0	0	0	0	0	0	0	0	0	0	0	0	14502.31513	28	27	16	6	5	0	1	1	1	1	2	-5243.947474	-4963.429791	-4676.485831	-4562.372975	-4544.205797	-0.246047205	-0.152474757
42	780	Sri Lanka	SRI	Dominican Republic	DOM	42780	0.64246154	1.9642001	3.0053189	0	0	0	0	0	0	0	0	0	0	0	0	0	0	0	0	0	0	0	0	0	15329.93798	0	0	0	0	0	0	0	1	1	1	2	-2915.15525	-2689.717525	-2454.287308	-2344.933186	-2514.198949	-0.154063418	-0.015509557
42	781	Maldives	MAD	Dominican Republic	DOM	42781	0	0.029765295	0.000710666	0.000744758	0	0	0	0	0	0	0	0	0	0	0	0	0	0	0	0	0	0	0	0	15371.51933	0	0	0	0	0	0	0	-1	-2	0	-2	668.9261981	970.9696546	1071.422162	1093.240663	1151.850655	-0.420092336	-0.151879734
42	790	Nepal	NEP	Dominican Republic	DOM	42790	0.002667032	0.003971033	0.037276641	0.039064869	0	0	0	0	0	0	0	0	0	0	0	0	0	0	0	0	0	0	0	0	13670.85823	0	0	0	0	0	0	0	0	-1	0	0	-5863.180089	-5514.408575	-5176.734192	-5000.351312	-4938.834388	-0.435704085	-0.018747945
42	800	Thailand	THI	Dominican Republic	DOM	42800	82.599319	63.812019	54.367352	105.30016	0	0	0	0	0	0	0	0	0	0	0	0	0	0	0	0	0	0	0	0	15430.63266	16	0	84	169	581	0	1	0	0	0	1	-777.5576196	-558.0631634	-212.7790022	-142.544717	-409.4889916	-0.396013569	-0.508816366
42	811	Cambodia	CAM	Dominican Republic	DOM	42811	0.39732713	0.78580958	1.1753461	1.2317296	0	0	0	0	0	0	0	0	0	0	0	0	0	0	0	0	0	0	0	0	16157.31219	5	4	0	0	3	0	-1	0	0	0	0	-5531.786815	-5224.366746	-4905.166452	-4760.466042	-4722.91816	-0.366304321	-0.266705695
42	812	Laos	LAO	Dominican Republic	DOM	42812	0.021450823	0.030485343	0.015536046	0.016281338	0	0	0	0	0	0	0	0	0	0	0	0	0	0	0	0	0	0	0	0	15247.14267	0	0	0	0	0	0	-1	-1	-1	-1	-1	-5021.473231	-4743.292698	-4454.044319	-4345.78834	-4338.264746	-0.378347814	-0.625970592
42	820	Malaysia	MAL	Dominican Republic	DOM	42820	41.600845	33.35944	34.882355	27.694735	0	0	0	0	0	0	0	0	0	0	0	0	0	0	0	0	0	0	0	0	16839.27589	0	0	0	2	0	0	0	0	-1	0	0	4325.694877	4318.432286	4237.440579	4127.755188	3849.812042	-0.353933904	-0.219681328
42	830	Singapore	SIN	Dominican Republic	DOM	42830	13.40694	17.41604	14.857654	11.219045	0	0	0	0	0	0	0	0	0	0	0	0	0	0	0	0	0	0	0	0	17572.45135	3	0	0	0	4	0	-2	-2	-2	-1	-1	45302.38507	45247.11091	44642.3708	43369.76529	42892.17751	0	-0.106234059
42	840	Philippines	PHI	Dominican Republic	DOM	42840	3.2886772	4.8199925	8.8016891	10.689898	0	0	0	0	0	0	0	0	0	0	0	0	0	0	0	0	0	0	0	0	15429.36232	10	42	43	9	701	905	0	0	1	1	1	-3912.825946	-3661.788977	-3403.498713	-3332.149464	-3358.424134	-0.30616943	-0.025833153
42	850	Indonesia	INS	Dominican Republic	DOM	42850	26.513536	33.200184	43.002705	34.894169	0	0	0	0	0	0	0	0	0	0	0	0	0	0	0	0	0	0	0	0	15991.39783	23	15	15	18	16	0	0	0	0	0	0	-2718.638154	-2490.339944	-2254.538857	-2203.949215	-2273.030207	-0.408448834	0.026305921
42	860	East Timor	ETM	Dominican Republic	DOM	42860	0	0	0	0	0	0	0	0	0	0	0	0	0	0	0	0	0	0	0	0	0	0	0	0	17616.60171	0	0	0	0	0	0	0	-1	-1	-1	-1	-5519.171276	-5179.328308	-4843.458805	-4652.786951	-4602.145771	-0.412225114	0.031914175
42	900	Australia	AUL	Dominican Republic	DOM	42900	13.595797	11.379315	9.6459866	9.1170168	0	0	0	0	0	0	0	0	0	0	0	0	0	0	0	0	0	0	0	0	15270.97216	0	0	4	38	47	105	-1	-1	-2	-2	-2	48135.75155	48046.79358	47878.10471	47690.93843	46799.13858	0.406250098	0.129214633
42	910	Papua New Guinea	PNG	Dominican Republic	DOM	42910	0	0	0	0	0	0	0	0	0	0	0	0	0	0	0	0	0	0	0	0	0	0	0	0	14679.83607	0	0	0	0	0	0	-1	0	-1	-1	0	0	-4410.013756	-4147.239524	-4006.539703	-4011.914422	-0.268301435	-0.096272949
42	920	New Zealand	NEW	Dominican Republic	DOM	42920	19.191444	8.1544123	13.609443	13.186575	0	0	0	0	0	0	0	0	0	0	0	0	0	0	0	0	0	0	0	0	12526.33204	0	0	4	2	9	13	-2	-2	-2	-2	-2	30248.70129	30078.7676	29727.56007	29239.47335	28716.10228	0.442409108	0.124593986
42	935	Vanuatu	VAN	Dominican Republic	DOM	42935	0.004795628	1.4228001	1.85E-05	1.94E-05	0	0	0	0	0	0	0	0	0	0	0	0	0	0	0	0	0	0	0	0	13596.0147	0	0	0	0	0	0	0	0	-2	0	0	-3729.509357	-3284.30135	-2918.123949	-2714.454753	-2614.952458	-0.243244052	-0.000979437
42	940	Solomon Islands	SOL	Dominican Republic	DOM	42940	0	0.031347588	0	0	0	0	0	0	0	0	0	0	0	0	0	0	0	0	0	0	0	0	0	0	13732.43411	0	0	0	0	0	0	0	0	-2	0	-2	-5077.334324	-4743.072036	-4367.102829	-4185.542858	-4137.154951	-0.341731258	0.00464477
42	946	Kiribati	KIR	Dominican Republic	DOM	42946	0.04776733	0.009187003	0.003277912	0.003435159	0	0	0	0	0	0	0	0	0	0	0	0	0	0	0	0	0	0	0	0	#N/A	0	0	0	0	0	0	0	0	0	0	0	-4937.118703	-4605.121952	-4246.725384	-4111.560311	-4076.295786	0	-0.817351469
42	947	Tuvalu	TUV	Dominican Republic	DOM	42947	0	0	0	0	0	0	0	0	0	0	0	0	0	0	0	0	0	0	0	0	0	0	0	0	#N/A	0	0	0	0	0	0	0	0	0	0	0	-2846.380201	-2574.402285	-2279.225653	-2124.462649	-2041.702988	0	-0.817351469
42	950	Fiji	FIJ	Dominican Republic	DOM	42950	11.999331	10.368354	10.125574	10.611317	0	0	0	0	0	0	0	0	0	0	0	0	0	0	0	0	0	0	0	0	12429.49179	0	0	0	0	0	0	-1	-1	-1	-1	-1	-2203.170563	-2046.942091	-1866.259934	-1871.649195	-1828.908113	-0.156814998	-0.09839518
42	955	Tonga	TON	Dominican Republic	DOM	42955	0	0	0	0	0	0	0	0	0	0	0	0	0	0	0	0	0	0	0	0	0	0	0	0	#N/A	0	0	0	0	0	0	0	0	0	0	0	-2852.45176	-2605.965918	-2295.362346	-1974.045814	-1910.0178	0	-0.817351469
42	983	Marshall Islands	MSI	Dominican Republic	DOM	42983	0	0	0	0	0	0	0	0	0	0	0	0	0	0	0	0	0	0	0	0	0	0	0	0	12754.86014	0	0	0	0	0	0	0	0	0	0	0	-3208.128332	-2864.256007	-2456.966989	-2332.385612	-2359.507873	0	-0.817351469
42	986	Palau	PAL	Dominican Republic	DOM	42986	0	0	0	0	0	0	0	0	0	0	0	0	0	0	0	0	0	0	0	0	0	0	0	0	15820.59526	0	0	0	0	0	0	0	0	0	0	0	3857.393285	3412.656478	3467.092548	3968.470258	3821.702598	0	-0.817351469
42	990	Samoa	WSM	Dominican Republic	DOM	42990	0	0	0	0	0	0	0	0	0	0	0	0	0	0	0	0	0	0	0	0	0	0	0	0	11481.07955	0	0	0	0	0	0	0	0	-2	0	0	-2911.685745	-2585.436514	-2232.601537	-1938.342222	-1841.168515	0	-0.817351469
42	200	United Kingdom	UKG	Dominican Republic	DOM	42200	139.8377	114.7379	121.7353	124.1154	0	0	0	0	0	0	0	0	0	0	0	0	0	0	0	0	0	0	0	0	6416.042746	6351	8214	7927	7175	10827	693	-2	-2	-2	-2	-2	34629.93	34426.31	33882.49	33594.14	33439.1	0.3178421	0.1262983
42	404	Guinea-Bissau	GNB	Dominican Republic	DOM	42404	0	0	0.00013112	0.00013741	0	0	0	0	0	0	0	0	0	0	0	0	0	0	0	0	0	0	0	0	5569.115739	1	1	1	3	3	0	-1	-1	-1	0	-1	-6018.901	-5671.951	-5304.084	-5100.973	-4994.836	-0.4204972	-0.04535317
42	703	Kyrgyzstan	KYR	Dominican Republic	DOM	42703	0	0	0	0	0	0	0	0	0	0	0	0	0	0	0	0	0	0	0	0	0	0	0	0	12036.66386	0	0	0	0	0	0	0	0	0	0	0	-5535.53	-5190.195	-4841.231	-4725.775	-4626.587	0.05776748	-0.06259976
42	57	St. Vincent and the Grenadines	SVG	Dominican Republic	DOM	4257	0.000752508	0.000866282	0.000327586	0.000343301	0	0	0	0	0	0	0	1	1	1	1	1	1	0	0	0	0	0	0	0	959.777149	109	100	93	103	164	0	0	0	-1	0	0	22.75078	284.0287	580.4166	659.2807	656.3977	0	-0.8173515
42	987	Federated States of Micronesia	FSM	Dominican Republic	DOM	42987	0	0	0	0	0	0	0	0	0	0	0	0	0	0	0	0	0	0	0	0	0	0	0	0	13420.47464	0	0	0	0	0	0	0	0	0	0	0	-3759.336	-3491.138	-3018.903	-2715.048	-2647.108	0	-0.8173515
42	60	St. Kitts and Nevis	SKN	Dominican Republic	DOM	4260	0.1047408	0.005017621	0.001619376	0.00169706	0	0	0	0	0	0	0	1	1	1	1	1	1	0	0	0	0	0	5	1	599.7288388	124	96	91	104	368	457	0	0	0	0	0	8528.079	8506.29	8211.558	7744.479	8074.01	0	-0.8173515
42	90	Guatemala	GUA	Dominican Republic	DOM	4290	125.9941	123.6893	128.1678	156.4659	0	0	0	0	0	0	0	1	1	1	1	1	1	0	0	0	0	0	0	0	1753.221481	64	38	57	37	68	84	-1	-1	-1	-1	-1	-3500.399	-3203.087	-2895.276	-2746.02	-2686.573	-0.2593709	0.02151576
42	403	Sao Tome and Principe	STP	Dominican Republic	DOM	42403	0.1174357	0.08618594	0.1073668	0.1125174	0	0	0	0	0	0	0	0	0	0	0	0	0	0	0	0	0	0	0	0	8409.260232	0	0	0	0	0	0	0	0	-2	0	0	-5259.823	-4923.535	-4603.598	-4439.712	-4367.442	0	-0.8173515
42	704	Uzbekistan	UZB	Dominican Republic	DOM	42704	0	0	0	0	0	0	0	0	0	0	0	0	0	0	0	0	0	0	0	0	0	0	0	0	10988.42943	0	0	0	0	0	0	0	0	0	0	0	-4695.94	-4444.238	-4179.559	-4082.959	-4095.88	-0.01821786	-0.4529953
42	970	Nauru	NAU	Dominican Republic	DOM	42970	0.01049348	0.01450984	0	0	0	0	0	0	0	0	0	0	0	0	0	0	0	0	0	0	0	0	0	0	9453.948334	0	0	0	0	0	0	-1	-1	0	0	0	2590.971	3166.92	1684.81	259.8249	-78.61103	0	-0.8173515
42	230	Spain	SPN	Dominican Republic	DOM	42230	427.3433	576.2902	395.3897	399.1034	0	0	0	0	0	0	0	0	0	0	0	0	0	0	0	0	0	0	0	0	5201.261952	236	399	683	6944	35587	130832	-1	-1	-2	-1	-1	23912.91	23302.46	23182.63	23784.05	24774.73	0.008060379	0.1145836
42	55	Grenada	GRN	Dominican Republic	DOM	4255	0.70774961	0.012450409	0.002048706	0.002146986	0	0	0	0	0	0	0	1	1	1	1	1	1	0	0	0	0	0	0	0	1004.147932	84	48	13	97	181	0	0	0	-2	0	0	1838.460731	1740.789869	1596.499068	1649.740741	1846.47625	0	-0.817351469
42	223	Liechtenstein	LIE	Dominican Republic	DOM	42223	0	0	0	0	0	0	0	0	0	0	0	0	0	0	0	0	0	0	0	0	0	0	0	0	7601.15954	0	2	3	2	5	0	0	0	0	0	0	0	0	0	0	0	0	-0.817351469
42	341	Montenegro	MNG	Dominican Republic	DOM	42341	0	0	0	0	0	0	0	0	0	0	0	0	0	0	0	0	0	0	0	0	0	0	0	0	8368.849798	12	12	21	10	38	0	0	-1	-1	-2	-2	709.9634074	851.0349394	1102.537448	1066.150909	1342.644372	0.298889098	-0.063013416
42	345	Yugoslavia	YUG	Dominican Republic	DOM	42345	0	0	0	0	0	0	0	0	0	0	0	0	0	0	0	0	0	0	0	0	0	0	0	0	#N/A	0	0	0	0	0	0	-2	-2	-1	-1	-1	-889.302	-600.6447	-154.7583	-129.2444	-16.54556	-0.1067513	-0.09642679
42	750	India	IND	Dominican Republic	DOM	42750	116.6333	125.416	130.6919	153.1839	0	0	0	0	0	0	0	0	0	0	0	0	0	0	0	0	0	0	0	0	12879.39306	8	11	0	19	17	0	1	1	1	1	1	-4800.949	-4550.978	-4273.862	-4156.247	-4131.646	-0.3025918	0.01344671
42	94	Costa Rica	COS	Dominican Republic	DOM	4294	245.958	265.8727	274.0725	287.2203	0	0	0	0	0	0	0	1	1	1	1	1	1	0	0	0	0	0	0	0	1496.247423	36	34	82	348	825	0	0	0	-1	0	0	2685.257	2804.452	3007.715	3122.236	2902.175	-0.01654382	0.1414511
42	347	Kosovo	KOS	Dominican Republic	DOM	42347	0	0	0	0	0	0	0	0	0	0	0	0	0	0	0	0	0	0	0	0	0	0	0	0	8498.45934	0	0	0	0	0	0	0	0	-2	0	0	-2766.256615	-2589.951022	-2269.588765	-2157.338512	-2142.181236	-0.006028093	-0.047908124
42	221	Monaco	MNC	Dominican Republic	DOM	42221	0	0	0	0	0	0	0	0	0	0	0	0	0	0	0	0	0	0	0	0	0	0	0	0	7471.041916	2	1	14	17	21	0	0	0	0	0	0	0	0	0	0	0	0	-0.817351469
42	420	Gambia	GAM	Dominican Republic	DOM	42420	0.000122927	0.004733786	0.03633271	0.03807566	0	0	0	0	0	0	0	0	0	0	0	0	0	0	0	0	0	0	0	0	5529.511304	0	0	0	0	0	0	1	0	0	0	0	-6016.417	-5664.92	-5284.066	-5097.15	-5026.809	-0.3437689	-0.2808153
42	484	Congo	CON	Dominican Republic	DOM	42484	0	0	0	0	0	0	0	0	0	0	0	0	0	0	0	0	0	0	0	0	0	0	0	0	9039.454015	0	0	0	0	0	0	1	1	0	-1	-1	-3389.522	-3033.169	-2791.095	-2623.483	-2574.977	-0.3905211	-0.2825131
42	835	Brunei	BRU	Dominican Republic	DOM	42835	0.00711571	0.05874099	0.01890367	0.01946218	0	0	0	0	0	0	0	0	0	0	0	0	0	0	0	0	0	0	0	0	17150.45918	0	0	0	0	0	0	0	-2	-2	0	0	25673.4	26665.99	28306.99	29757.82	30053.7	0	-0.8173515
42	437	Ivory Coast	CDI	Dominican Republic	DOM	42437	0.9532082	0.5083867	1.274574	1.335717	0	0	0	0	0	0	0	0	0	0	0	0	0	0	0	0	0	0	0	0	6541.265967	0	0	0	0	0	0	0	0	0	1	2	-5056.459	-4789.387	-4498.999	-4382.75	-4393.01	-0.3985264	-0.03090122
42	626	South Sudan	SSD	Dominican Republic	DOM	42626	0	0	0	0	0	0	0	0	0	0	NA	0	0	0	0	0	0	0	0	0	0	0	0	0	9984.462015	0	0	0	0	0	0	2	2	2	1	1	-5834.998622	-5399.770437	-5026.776263	-4894.519287	-4120.80008	0.001012528	-0.436073977
42	816	Vietnam	DRV	Dominican Republic	DOM	42816	45.103703	41.774971	37.751049	0	0	0	0	0	0	0	0	0	0	0	0	0	0	0	0	0	0	0	0	0	15202.68292	0	0	0	0	15	0	0	0	0	0	-1	-4868.00289	-4597.360162	-4302.984139	-4171.303541	-4145.922103	0.0462034	-0.362281543
42	713	Taiwan	TAW	Dominican Republic	DOM	42713	109.4153	99.46435	109.4905	128.2204	0	0	0	0	0	0	0	0	0	0	0	0	0	0	0	0	0	0	0	0	14807.19097	0	0	0	0	0	0	-2	-1	-2	-2	-2	0	0	0	0	0	-0.4106696	0.08383687
51	20	Canada	CAN	Jamaica	JAM	5120	117.81326	101.69917	128.87823	119.97652	19	80	112	117	96	60	11	0	0	0	0	0	0	0	0	0	0	0	0	0	2608.467253	499	5345	10400	101004	118874	143675	-2	-2	-2	-2	-2	45228.00701	45215.90661	44519.92324	43895.47511	43579.27517	0	0.020777227
51	52	Trinidad and Tobago	TRI	Jamaica	JAM	5152	832.16187	702.26166	706.01886	726.87836	0	3	1	0	0	0	0	1	1	1	1	1	1	0	0	0	0	0	0	0	1762.796183	7831	3492	309	200	317	0	-1	-1	-1	-1	0	11815.97234	12013.3471	12205.49772	11853.78187	11675.5228	0	-0.041417554
51	205	Ireland	IRE	Jamaica	JAM	51205	7.5968928	10.462343	3.4063699	4.1058602	0	0	0	0	1	0	0	0	0	0	0	0	0	0	0	0	0	0	0	0	6795.808731	101	127	226	164	151	321	-2	-2	-2	-2	-2	60369.62369	47119.65832	43278.17279	42879.87265	43469.44614	0	0.015191513
51	210	Netherlands	NTH	Jamaica	JAM	51210	19.476011	22.639071	27.004339	31.92519	29	46	35	11	28	11	5	0	0	0	0	0	0	0	0	0	0	0	0	0	7747.157113	7	2	1	0	463	808	-2	-2	-2	-2	-2	46378.11343	45650.91589	45139.43503	45388.94327	46064.64686	0	0.017567905
51	220	France	FRN	Jamaica	JAM	51220	34.372238	39.148575	24.743179	24.599079	1	3	2	2	1	0	0	0	0	0	0	0	0	0	0	0	0	0	0	0	7168.458548	28986	2898	2139	1849	48902	461	-1	-1	-2	-1	-1	36822.34199	36495.80368	36435.07023	36400.17304	36475.71398	0	0.044076544
51	255	Germany	GMY	Jamaica	JAM	51255	64.107948	36.133598	45.132889	44.295132	1	0	3	0	0	0	0	0	0	0	0	0	0	0	0	0	0	0	0	0	#N/A	33	14	27	522	98	1929	-2	-2	-2	-2	-2	40380.0234	40028.22555	39523.98733	39434.88459	39252.01974	0	0.014886431
51	380	Sweden	SWD	Jamaica	JAM	51380	19.303915	9.0921516	15.88994	16.59339	0	1	0	0	0	0	0	0	0	0	0	0	0	0	0	0	0	0	0	0	8137.91359	10	931	495	252	193	259	-2	-2	-2	-2	-2	50283.57738	48712.74425	47889.69868	47692.84606	48185.80764	0	0.037612529
51	2	United States of America	USA	Jamaica	JAM	512	2164.02	2355.403	2188.45	2391.601	76	60	74	40	63	67	73	1	1	1	1	1	1	0	0	0	0	0	0	0	782.9169721	26710	83570	221818	363387	575845	649046	-1	-1	-1	0	0	46758.01	45878.42	45108.1	44654.15	43898.84	0	0.02603097
51	70	Mexico	MEX	Jamaica	JAM	5170	242.6536	263.5803	196.4029	191.686	0	0	0	0	0	0	1	1	1	1	1	1	1	0	0	0	0	0	0	0	915.4808992	0	0	0	0	0	0	2	1	1	1	2	4630.538	4553.242	4485.005	4492.054	4210.093	0	-0.08008725
51	200	United Kingdom	UKG	Jamaica	JAM	51200	87.25973	86.05335	68.56971	68.0889	10	0	0	0	0	52	52	0	0	0	0	0	0	0	0	0	0	0	0	0	6979.288207	116203	148203	168068	144441	152843	158203	-2	-2	-2	-2	-2	36302.56	35770.69	34874.57	34398.07	34110.93	0	0.01830721
51	704	Uzbekistan	UZB	Jamaica	JAM	51704	0	0	0	0	0	0	0	0	0	0	0	0	0	0	0	0	0	0	0	0	0	0	0	0	11522.62321	0	0	0	0	0	0	0	0	0	0	0	-3023.304	-3099.86	-3187.48	-3279.029	-3424.055	0	-0.5609865
51	31	Bahamas	BHM	Jamaica	JAM	5131	55.511955	48.1203	50.675369	53.106358	0	0	0	0	0	0	0	1	1	1	1	1	1	0	0	0	0	0	5	1	418.1219757	107	3510	2580	2929	3256	3485	0	-1	-1	-1	-1	15803.81068	16457.10077	16880.87967	17202.95816	16825.23189	0	-0.925342609
51	40	Cuba	CUB	Jamaica	JAM	5140	4.9925618	1.34598	1.4174482	1.4854457	0	0	0	0	0	0	0	0	0	0	0	0	0	0	0	0	0	0	4	1	145.1273137	6993	6327	3008	1312	319	289	0	0	0	0	0	1605.600755	1366.41268	1326.90012	1179.04206	964.150813	0	-0.543926086
51	41	Haiti	HAI	Jamaica	JAM	5141	0.004463	0.010077	0.010612064	0.011121144	0	0	0	0	0	0	0	1	1	1	1	1	1	0	0	0	0	0	4	1	197.4219203	201	57	72	98	132	501	-2	-1	0	0	-2	-4152.27489	-4120.611578	-4114.933786	-4128.196909	-4187.084468	0	-0.223025632
51	42	Dominican Republic	DOM	Jamaica	JAM	5142	66.570786	48.107201	51.097122	53.548344	0	0	0	0	0	0	0	1	1	1	1	1	1	0	0	0	0	0	5	1	457.061387	1133	1005	815	664	513	627	0	0	0	0	0	1672.636381	1344.378394	992.0796261	803.9304332	671.8250638	0	-0.10799114
51	53	Barbados	BAR	Jamaica	JAM	5153	38.37088	26.278101	27.673403	29.000946	0	0	0	0	0	0	0	1	1	1	1	1	1	0	0	0	0	0	0	0	1851.361439	768	637	583	650	745	809	0	0	-2	0	0	11090.9566	11028.63879	11062.3168	11132.31228	11091.3616	0	-0.058694198
51	54	Dominica	DMA	Jamaica	JAM	5154	6.4411898	20.276455	21.353085	22.37743	0	0	0	0	0	0	0	1	1	1	1	1	1	0	0	0	0	0	0	0	1596.804931	159	103	48	61	90	0	0	0	0	0	0	2036.792705	2224.589236	1987.929474	1972.360873	2024.198642	0	-0.925342609
51	56	St. Lucia	SLU	Jamaica	JAM	5156	1.9411989	2.3427141	2.4671063	2.585458	0	0	0	0	0	0	0	1	1	1	1	1	1	0	0	0	0	0	0	0	1684.87573	164	136	113	111	201	102	0	0	-1	0	0	1942.548063	1864.463404	1900.309968	1955.124084	2067.763787	0	-0.925342609
51	58	Antigua & Barbuda	AAB	Jamaica	JAM	5158	0.148096	0.028893	0.030427147	0.031886794	0	0	0	0	0	0	0	1	1	1	1	1	1	0	0	0	0	0	0	0	1530.522404	577	820	592	408	2249	2958	0	0	0	0	0	8828.937107	8449.281547	8009.320227	8173.79031	7774.640556	0	-0.925342609
51	80	Belize	BLZ	Jamaica	JAM	5180	11.802203	19.073515	20.086271	21.049845	0	0	0	0	0	0	0	1	1	1	1	1	1	0	0	0	0	0	0	0	1027.49488	286	382	445	0	367	501	0	0	-1	0	0	-487.5112899	-408.4535832	-473.6129906	-428.0847227	-538.830931	0	-0.925342609
51	90	Guatemala	GUA	Jamaica	JAM	5190	27.81316	30.575539	26.0282	22.1716	0	0	0	0	0	0	0	1	1	1	1	1	1	0	0	0	0	0	0	0	1085.208903	298	99	44	123	7	8	-1	-1	-1	-1	-1	-1827.762931	-1858.708975	-1903.19613	-1942.08989	-2014.747989	0	-0.086475382
51	91	Honduras	HON	Jamaica	JAM	5191	11.168333	14.258489	8.86129	10.083754	0	0	0	0	0	0	0	1	1	1	1	1	1	0	0	0	0	0	5	1	622.5771194	197	90	115	250	22	17	-1	0	0	-1	-1	-2567.012923	-2585.803541	-2606.105193	-2628.582941	-2732.900112	0	-0.188534666
51	92	El Salvador	SAL	Jamaica	JAM	5192	18.406153	18.802338	20.983574	15.921307	0	0	0	0	0	0	0	1	1	1	1	1	1	0	0	0	0	0	0	0	1111.528937	0	5	8	10	4	0	-2	-2	0	-2	-1	-1026.950367	-1076.925892	-1102.968105	-1153.747587	-1260.355618	0	-0.074603219
51	93	Nicaragua	NIC	Jamaica	JAM	5193	2.995275	7.3161869	1.4716017	1.5421971	0	0	0	0	0	0	0	1	1	1	1	1	1	0	0	0	0	0	5	1	622.5771194	15	25	28	30	36	48	0	-1	0	-1	-1	-3031.028913	-3067.195098	-3109.495328	-3158.621629	-3277.044754	0	-0.272931562
51	95	Panama	PAN	Jamaica	JAM	5195	38.065868	39.518936	6.249485	4.2272911	0	0	0	0	0	0	0	1	1	1	1	1	1	0	0	0	0	0	0	0	929.1675475	11230	4926	1839	2156	563	787	-2	-2	-1	-1	-2	5870.878852	5476.308523	5061.115852	4606.275553	3905.14386	0	-0.039177538
51	100	Colombia	COL	Jamaica	JAM	51100	70.457207	54.638184	45.992168	43.662708	0	0	0	0	0	0	0	1	1	1	1	1	1	0	0	0	0	0	5	1	759.3345774	3	12	20	29	48	0	1	1	1	1	2	2567.819261	2441.891811	2217.741916	1962.581212	1716.491888	0	-0.087726733
51	101	Venezuela	VEN	Jamaica	JAM	51101	957.93481	1014.5745	1020.0026	1050.1389	0	0	0	0	0	0	0	1	1	1	1	1	1	0	0	0	0	0	0	0	828.4917643	97	139	236	220	126	114	0	0	0	0	0	0	8900.881651	9671.433029	9687.802303	9064.982298	0	-0.304798915
51	110	Guyana	GUY	Jamaica	JAM	51110	51.285686	40.553505	42.703114	44.751663	0	0	0	0	0	0	0	1	1	1	1	1	1	0	0	0	0	0	0	0	2037.272233	0	147	179	47	0	0	-1	-1	-1	-1	-1	-1216.639963	-1277.950437	-1381.188124	-1534.776713	-1724.487162	0	-0.08233448
51	115	Suriname	SUR	Jamaica	JAM	51115	34.655285	46.136845	13.685172	14.341674	0	0	0	0	0	0	0	1	1	1	1	1	1	0	0	0	0	0	0	0	2464.59435	0	0	0	0	0	0	0	-2	-1	-2	0	4234.825462	4373.27071	4303.768877	4140.639133	3909.212257	0	-0.013124273
51	130	Ecuador	ECU	Jamaica	JAM	51130	2.1561561	2.3280129	3.1275079	3.3416779	0	0	0	0	0	0	0	1	1	1	1	1	1	0	0	0	0	0	0	0	1807.350498	0	0	2	2	13	53	-1	-1	-1	-1	-1	486.4874674	590.11553	477.9014186	313.310104	67.50828437	0	-0.107152703
51	135	Peru	PER	Jamaica	JAM	51135	4.547092	6.7567868	6.8013101	10.424878	0	0	0	0	0	0	0	1	1	1	1	1	1	0	0	0	0	0	0	0	1973.545775	4	2	0	4	3	3	-1	0	0	0	-1	1054.489575	973.2329064	931.1165204	692.2173885	393.7215458	0	-0.028444886
51	140	Brazil	BRA	Jamaica	JAM	51140	323.14835	239.86172	136.38921	60.269814	0	0	0	0	0	0	0	1	1	1	1	1	1	0	0	0	0	0	0	0	1921.235252	0	57	88	24	57	57	1	1	1	1	1	6331.833106	6901.770865	6962.879253	6738.03698	6577.727989	0	0.014553412
51	145	Bolivia	BOL	Jamaica	JAM	51145	0.029146999	0	4.625526	0.055319879	0	0	0	0	0	0	0	1	1	1	1	1	1	0	0	0	0	0	0	0	3250.509214	0	0	1	0	2	3	-2	-2	-1	-1	-1	-2487.292385	-2532.035002	-2601.831696	-2704.617031	-2824.806964	0	-0.117567479
51	150	Paraguay	PAR	Jamaica	JAM	51150	0.023744	0.15695301	0	0	0	0	0	0	0	0	0	1	1	1	1	1	1	0	0	0	0	0	0	0	4443.823373	0	0	1	1	2	2	-2	-1	0	-2	-1	-1057.197383	-1087.377724	-1192.828397	-1591.258421	-1555.137745	0	-0.11426513
51	155	Chile	CHL	Jamaica	JAM	51155	9.9641447	9.4770794	10.999112	13.793717	0	0	0	0	0	0	0	1	1	1	1	1	1	0	0	0	0	0	0	0	3983.399736	0	0	2	14	21	38	-1	-1	-1	-1	-1	9780.447337	9630.435796	9530.750572	9136.654928	8509.192368	0	0.000112986
51	160	Argentina	ARG	Jamaica	JAM	51160	10.841245	10.255854	16.941326	17.754032	0	0	0	0	0	0	0	1	1	1	1	1	1	0	0	0	0	0	0	0	4521.613562	7	3	0	27	0	0	-1	0	-1	-2	-1	5621.60227	5485.452683	5877.839133	5731.25489	5904.40366	0	-0.031063894
51	165	Uruguay	URU	Jamaica	JAM	51165	1.297439	1.637128	1.7240554	1.8067615	0	0	0	0	0	0	0	1	1	1	1	1	1	0	0	0	0	0	0	0	5682.091908	3	3	2	2	3	0	-2	-2	-2	-2	-2	9063.846351	9007.558365	8634.25684	8086.249216	7637.088754	0	0.018748209
51	211	Belgium	BEL	Jamaica	JAM	51211	65.779243	53.703465	41.12262	43.66021	0	0	0	0	0	0	0	0	0	0	0	0	0	0	0	0	0	0	0	0	7689.917109	1	8	37	6	8	319	-2	-2	-2	-2	-2	40301.38024	39736.46494	39217.15227	39469.29998	39682.07964	0	0.01761915
51	212	Luxembourg	LUX	Jamaica	JAM	51212	0.044318002	0.85232002	0.76725	0.084040001	0	0	0	0	0	0	0	0	0	0	0	0	0	0	0	0	0	0	0	0	7927.306919	26	36	69	410	12	12	0	0	-2	0	0	102155.9002	101003.5666	98672.84551	96835.288	99251.39553	0	-0.925342609
51	225	Switzerland	SWZ	Jamaica	JAM	51225	36.948044	49.750256	14.15285	12.87018	0	0	0	0	0	0	0	0	0	0	0	0	0	0	0	0	0	0	0	0	7995.565138	14	0	67	24	329	545	-2	-2	-2	-2	-2	70701.9963	70950.68906	70394.9067	69940.02757	69905.43431	0	0.030686591
51	232	Andorra	AND	Jamaica	JAM	51232	0	0	0	0	0	0	0	0	0	0	0	0	0	0	0	0	0	0	0	0	0	0	0	0	7680.696092	0	0	0	0	0	0	0	0	0	0	0	0	0	36374.16817	34631.91248	33821.36505	0	-0.925342609
51	235	Portugal	POR	Jamaica	JAM	51235	0.99714202	1.730969	2.0394001	0.15301	0	0	0	0	0	0	0	0	0	0	0	0	0	0	0	0	0	0	0	0	4928.035994	4	10	26	0	0	38	-2	-2	-1	-2	-1	17089.0898	16685.42457	16395.96275	16527.49102	17284.85581	0	0.026366393
51	290	Poland	POL	Jamaica	JAM	51290	1.8605551	5.6526842	1.9992501	6.9814801	0	0	0	0	0	0	0	0	0	0	0	0	0	0	0	0	0	0	0	0	8436.120384	0	0	0	2	3	3	-2	-2	-2	-2	-2	9775.103551	9240.791947	8798.703981	8609.973055	8348.543114	0	0.016193748
51	305	Austria	AUS	Jamaica	JAM	51305	7.085681	7.5408378	2.4932599	3.3805201	0	0	0	0	0	0	0	0	0	0	0	0	0	0	0	0	0	0	0	0	8241.765125	2	19	0	4	148	0	-1	-2	-2	-2	-2	42723.73882	42834.67889	42892.64058	43119.0456	42932.68464	0	0.011351291
51	310	Hungary	HUN	Jamaica	JAM	51310	7.9666162	6.8372459	5.68997	5.89677	0	0	0	0	0	0	0	0	0	0	0	0	0	0	0	0	0	0	0	0	8742.166712	2	11	10	9	8	17	-2	-2	-1	-2	-2	9639.069929	9193.235382	8626.62559	8317.699019	8414.034889	0	-0.056501666
51	316	Czech Republic	CZR	Jamaica	JAM	51316	0.015084	0.20455299	0.29491001	0.22935	0	0	0	0	0	0	0	0	0	0	0	0	0	0	0	0	0	0	0	0	8369.562942	0	0	0	0	5	5	-2	-2	-2	-2	-2	16344.51787	15494.30303	14993.34964	15102.70142	15242.59629	0	0.01529534
51	317	Slovakia	SLO	Jamaica	JAM	51317	0.72700602	0.12609801	0.084370002	3.1430299	0	0	0	0	0	0	0	0	0	0	0	0	0	0	0	0	0	0	0	0	8752.429139	0	0	0	0	0	3	-1	-2	-2	-2	-2	13763.94466	13123.83466	12706.30267	12473.64886	12171.68403	0	-0.010658269
51	325	Italy	ITA	Jamaica	JAM	51325	22.303896	24.956045	16.71549	17.56381	0	0	0	0	0	0	0	0	0	0	0	0	0	0	0	0	0	0	0	0	8059.830934	6	110	17	30	173	179	-1	-1	-1	-2	-1	29009.18734	28761.33299	29055.92568	30060.36253	31120.33882	0	0.000548742
51	331	San Marino	SNM	Jamaica	JAM	51331	0	0	0	0	0	0	0	0	0	0	0	0	0	0	0	0	0	0	0	0	0	0	0	0	8535.705178	0	0	0	0	0	0	0	0	0	0	0	0	0	0	0	0	0	-0.925342609
51	338	Malta	MLT	Jamaica	JAM	51338	0.86751902	5.5974731	0.032669999	0.68848997	0	0	0	0	0	0	0	0	0	0	0	0	0	0	0	0	0	0	0	0	8907.118272	0	0	0	0	0	0	-2	-2	-2	-2	-2	19440.86931	18303.22993	17755.56442	16996.95678	16505.47253	0	-0.925342609
51	339	Albania	ALB	Jamaica	JAM	51339	3.00E-05	0	0	0	0	0	0	0	0	0	0	0	0	0	0	0	0	0	0	0	0	0	0	0	9127.124809	0	0	0	0	0	0	0	-1	-1	-2	-1	-336.9700373	-436.8339879	-503.4035638	-549.8671644	-665.2617682	0	-0.161828492
51	343	Macedonia	MAC	Jamaica	JAM	51343	0.001903	0.001246	0.00131216	0.001375106	0	0	0	0	0	0	0	0	0	0	0	0	0	0	0	0	0	0	0	0	9238.553438	16	16	29	376	437	0	0	-1	-1	-1	-1	213.7778484	71.10113674	-74.16123713	-195.730778	-215.818688	0	-0.214075408
51	344	Croatia	CRO	Jamaica	JAM	51344	0.052310999	0.005635	0.0198	0.0198	0	0	0	0	0	0	0	0	0	0	0	0	0	0	0	0	0	0	0	0	8582.27299	1	1	2	0	0	0	-2	-2	-2	-2	-2	8995.609814	8689.794773	8699.470387	8813.335017	9026.892355	0	-0.00617048
51	349	Slovenia	SLV	Jamaica	JAM	51349	0.103334	0.30931801	0.5467	0.40007001	0	0	0	0	0	0	0	0	0	0	0	0	0	0	0	0	0	0	0	0	8553.680482	0	0	0	0	0	0	-2	-2	-2	-2	-2	18901.23425	18410.99379	17748.36644	18033.89695	18666.17737	0	0.018677246
51	350	Greece	GRC	Jamaica	JAM	51350	0.46683401	0.63105899	0.60488999	0.92729998	0	0	0	0	0	0	0	0	0	0	0	0	0	0	0	0	0	0	0	0	9241.982532	0	0	2	17	42	65	0	0	-2	-1	-1	17699.30175	17631.01967	17419.19171	18004.87561	19621.23074	0	0.001805255
51	352	Cyprus	CYP	Jamaica	JAM	51352	0.047882002	0.084981002	0	0.067539997	0	0	0	0	0	0	0	0	0	0	0	0	0	0	0	0	0	0	0	0	10465.61718	0	0	0	0	8	16	-1	-1	-2	-1	-2	22707.22288	22128.30136	22263.9167	23918.52867	25262.65466	0	-0.003008976
51	355	Bulgaria	BUL	Jamaica	JAM	51355	0.25365701	0.136675	0.29480001	0.22165	0	0	0	0	0	0	0	0	0	0	0	0	0	0	0	0	0	0	0	0	9308.769987	0	0	0	0	0	0	-1	-1	-1	-2	-1	2731.966949	2450.224982	2329.604427	2235.126643	2143.239167	0	-0.042018464
51	359	Moldova	MLD	Jamaica	JAM	51359	0	0	0	0	0	0	0	0	0	0	0	0	0	0	0	0	0	0	0	0	0	0	0	0	9446.94942	0	0	0	0	0	0	-1	-1	-1	-1	0	-2901.778804	-2862.386842	-2938.610289	-3095.499677	-3132.450771	0	-0.108170476
51	360	Romania	ROM	Jamaica	JAM	51360	0.035776999	0.026874	0.032889999	0.01353	0	0	0	0	0	0	0	0	0	0	0	0	0	0	0	0	0	0	0	0	9071.610278	0	0	0	0	0	0	-1	-1	-1	-1	-1	4658.814223	4309.191852	4018.574322	3691.312444	3550.53585	0	-0.058022773
51	365	Russia	RUS	Jamaica	JAM	51365	0.165243	0.194747	0	0.44399741	0	0	0	0	0	0	0	0	0	0	0	0	0	0	0	0	0	0	0	0	8215.916729	0	0	0	0	1	0	0	1	1	1	1	6264.533268	6644.393274	6782.299655	6666.385764	6245.569064	0	-0.39580697
51	366	Estonia	EST	Jamaica	JAM	51366	0.0307	0.076830998	0.01771	0.033550002	0	0	0	0	0	0	0	0	0	0	0	0	0	0	0	0	0	0	0	0	8769.808253	0	0	0	0	0	0	-2	-2	-2	-2	0	12723.41686	12504.36672	11999.66805	11712.18759	10923.63227	0	0.030743252
51	367	Latvia	LAT	Jamaica	JAM	51367	0.045550998	0.085564002	0.029039999	0.01518	0	0	0	0	0	0	0	0	0	0	0	0	0	0	0	0	0	0	0	0	8779.856399	0	0	0	0	0	0	-2	-1	-2	-2	0	9447.811779	8982.950407	8587.467503	8076.866196	7378.787352	0	0.007984489
51	368	Lithuania	LIT	Jamaica	JAM	51368	0.050014999	0.092152998	0.0154	0.059289999	0	0	0	0	0	0	0	0	0	0	0	0	0	0	0	0	0	0	0	0	8803.032705	0	0	0	0	0	0	-2	-2	-2	-2	-2	10466.76342	10088.12123	9476.055177	8858.428268	8128.469614	0	0.001326564
51	369	Ukraine	UKR	Jamaica	JAM	51369	0	0	0.055829398	0.05511	0	0	0	0	0	0	0	0	0	0	0	0	0	0	0	0	0	0	0	0	9114.758709	0	0	0	0	0	0	1	1	0	0	0	-2054.207902	-1725.41189	-1673.306662	-1673.27123	-1737.473778	0	-0.318742771
51	370	Belarus	BLR	Jamaica	JAM	51370	0.0022	0	0	0	0	0	0	0	0	0	0	0	0	0	0	0	0	0	0	0	0	0	0	0	9023.815711	0	0	0	0	0	0	-1	-1	0	-1	-1	1294.113462	1584.827902	1497.465939	1437.593718	1276.406088	0	-0.404713634
51	371	Armenia	ARM	Jamaica	JAM	51371	0.000135	0	0	0	0	0	0	0	0	0	0	0	0	0	0	0	0	0	0	0	0	0	0	0	10992.79076	0	0	0	0	0	0	0	0	0	-1	0	-1083.541173	-1149.217175	-1245.190073	-1337.281585	-1609.237164	0	-0.265090802
51	372	Georgia	GRG	Jamaica	JAM	51372	0	0	0	0	0	0	0	0	0	0	0	0	0	0	0	0	0	0	0	0	0	0	0	0	10614.45992	0	0	0	0	0	0	-1	-1	-1	-1	-1	-910.9088146	-997.6040525	-1199.649528	-1357.338785	-1655.547488	0	-0.055267381
51	373	Azerbaijan	AZE	Jamaica	JAM	51373	0	0	0	0	0	0	0	0	0	0	0	0	0	0	0	0	0	0	0	0	0	0	0	0	11089.87308	0	0	0	0	0	0	0	0	0	0	0	1236.972875	1273.653027	1244.930251	993.069373	895.0308548	0	-0.540299293
51	375	Finland	FIN	Jamaica	JAM	51375	59.834171	4.5510921	0.52811003	0.21329001	0	0	0	0	0	0	0	0	0	0	0	0	0	0	0	0	0	0	0	0	8402.26022	43	207	407	60	84	60	-2	-2	-2	-2	-2	40334.33031	40392.73485	40884.97829	41453.30113	42297.89174	0	0.014790186
51	385	Norway	NOR	Jamaica	JAM	51385	25.07432	23.241821	23.741711	23.198339	0	0	0	0	0	0	0	0	0	0	0	0	0	0	0	0	0	0	0	0	7787.958279	41	9	35	45	75	150	-2	-2	-2	-2	-2	84710.75552	84230.79726	83560.8829	83757.86065	82478.89186	0	0.029747368
51	390	Denmark	DEN	Jamaica	JAM	51390	7.4488149	8.4464369	4.1426001	4.7653098	0	0	0	0	0	0	0	0	0	0	0	0	0	0	0	0	0	0	0	0	8008.743006	220	197	80	112	157	178	-2	-2	-2	-2	-2	55120.48622	54621.42406	53954.43007	53660.5159	53699.41969	0	0.029255256
51	395	Iceland	ICE	Jamaica	JAM	51395	0.007357	0	0	0.002569352	0	0	0	0	0	0	0	0	0	0	0	0	0	0	0	0	0	0	0	0	6457.497424	0	0	4	11	9	0	0	0	-2	0	0	40972.21608	39628.46515	39291.89713	37836.2777	37499.03574	0	-0.001344325
51	402	Cape Verde	CAP	Jamaica	JAM	51402	0	0	0	0	0	0	0	0	0	0	0	0	0	0	0	0	0	0	0	0	0	0	0	0	5392.75022	2	2	2	0	0	0	0	0	-1	0	0	-1379.85327	-1355.027694	-1358.102632	-1334.913985	-1381.374009	0	0.005369766
51	411	Equatorial Guinea	EQG	Jamaica	JAM	51411	0	0	0	0	0	0	0	0	0	0	0	0	0	0	0	0	0	0	0	0	0	0	0	0	9346.394499	0	0	0	0	0	0	0	0	0	0	-1	14553.20872	16963.42741	17783.93495	19477.51283	18244.88987	0	-0.497063328
51	432	Mali	MLI	Jamaica	JAM	51432	0	0	0	0	0	0	0	0	0	0	0	0	0	0	0	0	0	0	0	0	0	0	0	0	6817.614583	0	0	0	0	0	0	0	0	1	1	-2	-4159.24818	-4148.627137	-4159.309089	-4148.48793	-4170.990521	0	-0.126600502
51	433	Senegal	SEN	Jamaica	JAM	51433	0	0	0	0	0	0	0	0	0	0	0	0	0	0	0	0	0	0	0	0	0	0	0	0	6261.049275	0	0	0	0	0	0	-1	-1	-1	0	0	-3837.563295	-3839.849409	-3834.906703	-3831.28085	-3892.068162	0	-0.048954583
51	434	Benin	BEN	Jamaica	JAM	51434	0	0	0	0	0	0	0	0	0	0	0	0	0	0	0	0	0	0	0	0	0	0	0	0	8307.779056	0	1	2	2	4	0	-1	-2	-1	-2	-2	-4075.334026	-4040.188388	-4052.257338	-4078.539876	-4142.073955	0	-0.050013713
51	435	Mauritania	MAA	Jamaica	JAM	51435	0	0	0	0	0	0	0	0	0	0	0	0	0	0	0	0	0	0	0	0	0	0	0	0	6194.189886	0	0	0	0	0	0	0	0	-1	0	0	0	-3511.138838	-3517.071438	-3554.84677	-3642.821386	0	-0.259831698
51	436	Niger	NIR	Jamaica	JAM	51436	0	0	0	0	0	0	0	0	0	0	0	0	0	0	0	0	0	0	0	0	0	0	0	0	8116.160939	12	16	22	16	3	0	1	-1	0	-1	-1	-4496.227266	-4463.630486	-4458.279222	-4456.062394	-4530.689122	0	-0.095551057
51	438	Guinea	GUI	Jamaica	JAM	51438	0.055965003	0.058346964	0.067589551	0.07083194	0	0	0	0	0	0	0	0	0	0	0	0	0	0	0	0	0	0	0	0	6618.033115	0	1	2	1	3	0	0	0	0	0	0	-4462.961414	-4421.34206	-4395.451225	-4387.138698	-4441.074841	0	-0.230582056
51	439	Burkina Faso	BFO	Jamaica	JAM	51439	0	0	0	0	0	0	0	0	0	0	0	0	0	0	0	0	0	0	0	0	0	0	0	0	7626.82125	0	0	0	1	0	0	0	0	0	-2	0	-4235.448882	-4211.443951	-4202.107878	-4212.047757	-4280.894634	0	-0.042258624
51	450	Liberia	LBR	Jamaica	JAM	51450	0.000341	0	0	0	0	0	0	0	0	0	0	0	0	0	0	0	0	0	0	0	0	0	0	0	7114.898126	0	48	0	0	0	0	0	0	-1	-1	-1	-4512.893483	-4473.236863	-4450.971269	-4466.518682	-4533.084854	0	-0.093390364
51	451	Sierra Leone	SIE	Jamaica	JAM	51451	0	0	0	0	0	0	0	0	0	0	0	0	0	0	0	0	0	0	0	0	0	0	0	0	6859.840333	0	0	0	0	0	0	-1	-1	0	-1	-1	-4389.49393	-4218.041569	-4216.25266	-4304.298428	-4411.813366	0	-0.138519985
51	452	Ghana	GHA	Jamaica	JAM	51452	0.138492	0.099918999	0.10522445	0.11027226	0	0	0	0	0	0	0	0	0	0	0	0	0	0	0	0	0	0	0	0	7908.692968	0	1	0	1	2	0	-1	-2	-1	-1	0	-3183.413404	-3178.64801	-3188.545058	-3257.05457	-3403.96749	0	-0.077489426
51	461	Togo	TOG	Jamaica	JAM	51461	0	0.003178	0	0	0	0	0	0	0	0	0	0	0	0	0	0	0	0	0	0	0	0	0	0	8187.439479	17	24	26	27	28	0	0	-1	-2	0	0	-4326.197755	-4309.679627	-4309.95589	-4309.883593	-4369.113673	0	-0.140302085
51	471	Cameroon	CAO	Jamaica	JAM	51471	0.017072	0.033027001	0.034780651	0.036449142	0	0	0	0	0	0	0	0	0	0	0	0	0	0	0	0	0	0	0	0	9305.52011	0	0	0	0	0	0	0	1	0	-1	-1	-3576.469199	-3585.979824	-3610.562047	-3639.103741	-3711.086397	0	-0.287346513
51	475	Nigeria	NIG	Jamaica	JAM	51475	0	0.004063	0.004084738	0.004205423	0	0	0	0	0	0	0	0	0	0	0	0	0	0	0	0	0	0	0	0	8545.07007	38	51	381	129	217	0	2	1	1	1	1	-2345.241612	-2314.259494	-2384.490741	-2440.252758	-2524.658038	0	-0.122641625
51	481	Gabon	GAB	Jamaica	JAM	51481	0	0	0	0	0	0	0	0	0	0	0	0	0	0	0	0	0	0	0	0	0	0	0	0	9504.250563	0	0	0	2	2	0	0	0	-1	0	0	5871.876676	5718.215458	5526.132421	5203.619057	4872.922612	0	-0.236363931
51	482	Central African Republic	CEN	Jamaica	JAM	51482	0	0.01572	0.016554693	0.017348852	0	0	0	0	0	0	0	0	0	0	0	0	0	0	0	0	0	0	0	0	9885.021271	0	0	0	0	0	0	1	2	2	0	1	-4587.893225	-4564.975756	-4546.371448	-4364.634796	-4423.144423	0	-0.263221536
51	483	Chad	CHA	Jamaica	JAM	51483	0	0	0	0	0	0	0	0	0	0	0	0	0	0	0	0	0	0	0	0	0	0	0	0	9375.645466	0	0	0	0	0	0	0	0	0	0	1	-3928.372691	-3883.47849	-3899.555235	-3913.63445	-4008.63575	0	-0.362939515
51	490	Democratic Republic of the Congo	DRC	Jamaica	JAM	51490	0	0	0	0	0	0	0	0	0	0	0	0	0	0	0	0	0	0	0	0	0	0	0	0	10051.64555	0	0	0	0	0	0	1	2	2	2	2	-4495.551222	-4478.215522	-4481.915657	-4492.65827	-4553.821383	0	-0.36514757
51	500	Uganda	UGA	Jamaica	JAM	51500	0	0	0	0	0	0	0	0	0	0	0	0	0	0	0	0	0	0	0	0	0	0	0	0	11705.11988	0	0	0	0	0	0	0	0	0	0	0	-4207.249343	-4188.273813	-4184.130388	-4179.294244	-4231.379116	0	-0.308381347
51	501	Kenya	KEN	Jamaica	JAM	51501	0.032195002	0.014983	0.039673701	0.041576918	0	0	0	0	0	0	0	0	0	0	0	0	0	0	0	0	0	0	0	0	12001.60491	0	0	0	0	0	0	0	1	1	0	-1	-3746.599425	-3748.097604	-3759.891752	-3783.886586	-3851.208502	0	-0.137506883
51	510	Tanzania	TAZ	Jamaica	JAM	51510	0.028805999	0	0	0	0	0	0	0	0	0	0	0	0	0	0	0	0	0	0	0	0	0	0	0	11825.41594	0	0	0	0	0	0	-1	0	0	-1	-1	-4037.684244	-4036.764466	-4049.435741	-4072.625078	-4135.294502	0	-0.210053517
51	516	Burundi	BUI	Jamaica	JAM	51516	0	0	0	0	0	0	0	0	0	0	0	0	0	0	0	0	0	0	0	0	0	0	0	0	11728.66543	0	0	0	0	0	0	1	0	1	0	0	-4673.34655	-4627.015899	-4613.857458	-4610.042791	-4660.229913	0	-0.505384038
51	517	Rwanda	RWA	Jamaica	JAM	51517	0	0	0	0	0	0	0	0	0	0	0	0	0	0	0	0	0	0	0	0	0	0	0	0	11701.57616	0	1	1	0	2	0	-1	0	0	-1	0	-4190.369544	-4188.929509	-4201.57243	-4208.917594	-4293.734833	0	-0.403235399
51	520	Somalia	SOM	Jamaica	JAM	51520	0.005182	0	0	0	0	0	0	0	0	0	0	0	0	0	0	0	0	0	0	0	0	0	0	0	12610.78002	0	0	0	0	0	0	1	2	1	2	2	0	0	0	0	0	0	-0.577297642
51	522	Djibouti	DJI	Jamaica	JAM	51522	0	0	0	0	0	0	0	0	0	0	0	0	0	0	0	0	0	0	0	0	0	0	0	0	12480.13022	0	0	0	0	0	0	0	0	0	0	0	-3229.750178	-3279.080741	-3332.1181	-3377.976662	-3475.333252	0	-0.403199287
51	530	Ethiopia	ETH	Jamaica	JAM	51530	1.429956	0.543356	0.57220685	0.59965664	0	0	0	0	0	0	0	0	0	0	0	0	0	0	0	0	0	0	0	0	11751.27194	0	0	0	0	0	0	1	1	0	1	1	-4393.789493	-4394.554288	-4410.538567	-4434.805416	-4505.580946	0	-0.433282635
51	531	Eritrea	ERI	Jamaica	JAM	51531	0	0	0	0	0	0	0	0	0	0	0	0	0	0	0	0	0	0	0	0	0	0	0	0	11753.37234	0	0	0	0	0	0	2	2	1	2	1	0	0	0	0	-4395.562683	0	-0.776159808
51	540	Angola	ANG	Jamaica	JAM	51540	0	0	0	0	0	0	0	0	0	0	0	0	0	0	0	0	0	0	0	0	0	0	0	0	10006.24016	0	0	0	0	0	0	0	1	0	0	0	-726.911743	-685.2087266	-728.1104975	-854.4095242	-970.1207952	0	-0.358095965
51	541	Mozambique	MZM	Jamaica	JAM	51541	0	0	0	0	0	0	0	0	0	0	0	0	0	0	0	0	0	0	0	0	0	0	0	0	12226.3894	0	0	0	1	5	0	-1	0	0	0	0	-4368.590669	-4356.145799	-4361.385571	-4373.89756	-4441.154048	0	-0.183619127
51	551	Zambia	ZAM	Jamaica	JAM	51551	0.00205404	0.000484239	0	0	0	0	0	0	0	0	0	0	0	0	0	0	0	0	0	0	0	0	0	0	11312.90514	0	0	16	1	1	0	-1	0	0	0	0	-3272.699686	-3238.851916	-3247.197344	-3270.285748	-3384.446559	0	-0.188744895
51	552	Zimbabwe	ZIM	Jamaica	JAM	51552	0.080564998	0.033256002	0.035021812	0.036701873	0	0	0	0	0	0	0	0	0	0	0	0	0	0	0	0	0	0	0	0	11788.05463	0	0	0	0	0	0	0	0	0	0	0	-4065.497633	-4019.633683	-4015.792782	-4026.63233	-4136.305725	0	-0.32883388
51	553	Malawi	MAW	Jamaica	JAM	51553	0	0	0	0	0	0	0	0	0	0	0	0	0	0	0	0	0	0	0	0	0	0	0	0	12357.04772	1	1	0	0	0	0	-1	-1	-1	-1	0	-4386.394698	-4354.279805	-4350.426355	-4353.600314	-4396.838358	0	-0.145386189
51	560	South Africa	SAF	Jamaica	JAM	51560	1.854933	4.0608649	3.1549056	1.8189396	0	0	0	0	0	0	0	0	0	0	0	0	0	0	0	0	0	0	0	0	11206.14687	96	54	11	0	84	0	0	0	1	0	0	2705.700056	2761.398648	2772.61533	2719.803425	2618.387781	0	-0.041923626
51	565	Namibia	NAM	Jamaica	JAM	51565	0.000276	0	0	0	0	0	0	0	0	0	0	0	0	0	0	0	0	0	0	0	0	0	0	0	10390.84588	0	0	0	0	0	0	-1	-1	-1	-1	-1	1119.979667	981.7083344	775.2116017	608.7140553	416.8089441	0	-0.04220905
51	570	Lesotho	LES	Jamaica	JAM	51570	0.02672	0	0	0	0	0	0	0	0	0	0	0	0	0	0	0	0	0	0	0	0	0	0	0	12231.78128	0	0	0	0	0	0	0	0	-1	0	0	-3509.792121	-3484.287683	-3511.2713	-3514.8516	-3616.870215	0	-0.078609819
51	571	Botswana	BOT	Jamaica	JAM	51571	0	0	0	0	0	0	0	0	0	0	0	0	0	0	0	0	0	0	0	0	0	0	0	0	11364.39372	0	0	0	0	2	0	0	0	-2	0	0	2200.061229	2384.934654	2316.077769	1814.091953	1613.027387	0	-0.068605812
51	572	Swaziland	SWA	Jamaica	JAM	51572	0	0	0	0	0	0	0	0	0	0	0	0	0	0	0	0	0	0	0	0	0	0	0	0	12543.56791	0	0	0	0	0	0	-1	-1	0	0	-1	-822.7735575	-810.3675266	-844.4144583	-953.8137962	-1071.699212	0	-0.639165813
51	580	Madagascar	MAG	Jamaica	JAM	51580	0	0.004258	0.004484089	0.0046992	0	0	0	0	0	0	0	0	0	0	0	0	0	0	0	0	0	0	0	0	13718.95489	0	0	0	0	0	0	1	0	0	1	0	-4470.134321	-4440.352839	-4426.366805	-4417.700269	-4467.388731	0	-0.187852391
51	581	Comoros	COM	Jamaica	JAM	51581	0	0	0	0	0	0	0	0	0	0	0	0	0	0	0	0	0	0	0	0	0	0	0	0	13507.19103	0	0	0	0	0	0	0	0	-2	0	0	-4121.364394	-4080.2293	-4061.488577	-4062.877222	-4115.732889	0	-0.182738716
51	590	Mauritius	MAS	Jamaica	JAM	51590	0	0.001285	0	0	0	0	0	0	0	0	0	0	0	0	0	0	0	0	0	0	0	0	0	0	15157.09025	0	0	0	0	0	0	0	0	-1	0	0	4588.882704	4314.305894	4015.496636	3753.075177	3437.332406	0	-0.017206574
51	591	Seychelles	SEY	Jamaica	JAM	51591	0	0	0	0	0	0	0	0	0	0	0	0	0	0	0	0	0	0	0	0	0	0	0	0	14571.29121	0	0	0	0	3	0	0	0	-1	0	0	8662.17006	8530.263105	8319.64828	7806.877859	7091.423499	0	-0.134669679
51	600	Morocco	MOR	Jamaica	JAM	51600	0.139384	0.052521002	0.0012991	0	0	0	0	0	0	0	0	0	0	0	0	0	0	0	0	0	0	0	0	0	6190.309971	0	0	0	0	0	0	0	0	0	0	0	-1640.505963	-1707.475058	-1726.443727	-1812.283442	-1908.168924	0	-0.304676417
51	615	Algeria	ALG	Jamaica	JAM	51615	0	0	0	0	0	0	0	0	0	0	0	0	0	0	0	0	0	0	0	0	0	0	0	0	6926.113235	0	0	0	0	0	0	0	0	-1	-1	0	-95.8636773	-151.9476507	-218.8241121	-247.1629388	-358.4518383	0	-0.293985673
51	616	Tunisia	TUN	Jamaica	JAM	51616	0.000325	0.000595	0.024074415	0.025229309	0	0	0	0	0	0	0	0	0	0	0	0	0	0	0	0	0	0	0	0	8352.891535	0	0	0	0	0	0	0	-1	0	0	0	-607.5784882	-572.0228689	-628.3262422	-697.6304752	-860.0529266	0	-0.061015769
51	625	Sudan	SUD	Jamaica	JAM	51625	0	0	0	0	0	0	0	0	0	0	0	0	0	0	0	0	0	0	0	0	0	0	0	0	10363.88902	0	0	0	0	0	0	2	2	2	2	2	-3072.394752	-3087.465075	-3080.295607	-3111.973553	-3350.265542	0	-0.367968939
51	630	Iran	IRN	Jamaica	JAM	51630	4.002274	0.316356	0.31804854	0.32744539	0	0	0	0	0	0	0	0	0	0	0	0	0	0	0	0	0	0	0	0	11139.69111	0	0	0	0	0	0	0	0	1	1	1	0	1087.210834	929.1302053	1124.603278	1579.275327	0	-0.487479181
51	645	Iraq	IRQ	Jamaica	JAM	51645	0.021361001	0	0	0	0	0	0	0	0	0	0	0	0	0	0	0	0	0	0	0	0	0	0	0	11086.1397	0	0	0	0	0	0	2	2	2	1	2	239.1941928	281.8816646	470.0362727	322.9644227	-201.3129382	0	-0.237981154
51	651	Egypt	EGY	Jamaica	JAM	51651	0.145253	0.295818	0.4424673	0.5807417	0	0	0	0	0	0	0	0	0	0	0	0	0	0	0	0	0	0	0	0	11728.66543	0	0	0	0	0	0	1	1	1	0	1	-2172.97174	-2195.428533	-2179.105382	-2168.222998	-2216.062429	0	-0.56096502
51	652	Syria	SYR	Jamaica	JAM	51652	0	0	0	0	0	0	0	0	0	0	0	0	0	0	0	0	0	0	0	0	0	0	0	0	10065.43519	0	0	0	0	0	0	2	2	2	2	2	0	0	0	0	0	0	-0.629606217
51	663	Jordan	JOR	Jamaica	JAM	51663	0.047224	0.054375	0.40467605	0.48028168	0	0	0	0	0	0	0	0	0	0	0	0	0	0	0	0	0	0	0	0	10861.21405	0	0	0	0	0	0	0	0	0	0	0	-904.015006	-872.3617982	-868.2643878	-849.4839742	-866.9750088	0	-0.400833296
51	666	Israel	ISR	Jamaica	JAM	51666	8.9744854	6.0979581	6.1599998	6.9299998	0	0	0	0	0	0	0	0	0	0	0	0	0	0	0	0	0	0	0	0	10797.39437	0	1	0	12	28	0	1	1	1	1	1	28237.90721	28104.90558	27729.54296	26958.24232	26748.34077	0	-0.047866309
51	679	Yemen	YEM	Jamaica	JAM	51679	0	0	0	0	0	0	0	0	0	0	0	0	0	0	0	0	0	0	0	0	0	0	0	0	#N/A	0	0	0	0	1	0	2	2	1	0	2	-4105.607505	-3745.57532	-3699.38039	-3716.904145	-3762.794429	0	-0.472985034
51	696	United Arab Emirates	UAE	Jamaica	JAM	51696	1.9388191	1.665278	1.6741874	1.7236518	0	0	0	0	0	0	0	0	0	0	0	0	0	0	0	0	0	0	0	0	12678.92395	0	0	0	1	2	0	0	-1	0	-1	-2	34433.2164	33335.53263	32399.71708	31072.10596	29578.07242	0	-0.925342609
51	698	Oman	OMA	Jamaica	JAM	51698	3.0958803	3.9311755	4.0653052	4.1854162	0	0	0	0	0	0	0	0	0	0	0	0	0	0	0	0	0	0	0	0	12917.9402	0	0	0	0	0	0	-1	-1	0	-1	-1	11085.88212	11170.18263	12105.0134	13057.61223	13190.14946	0	-0.537436696
51	700	Afghanistan	AFG	Jamaica	JAM	51700	0	0	0	0	0	0	0	0	0	0	0	0	0	0	0	0	0	0	0	0	0	0	0	0	12576.77965	0	0	0	0	0	0	2	1	2	1	2	-4260.306687	-4217.272657	-4190.309252	-4176.008623	-4288.9338	0	-0.271007079
51	701	Turkmenistan	TKM	Jamaica	JAM	51701	0	0	0	0	0	0	0	0	0	0	0	0	0	0	0	0	0	0	0	0	0	0	0	0	11551.14595	0	0	0	0	0	0	0	0	0	0	0	2052.786308	1741.725212	1218.696595	736.1888721	196.4217989	0	-0.617603184
51	702	Tajikistan	TAJ	Jamaica	JAM	51702	0	0	0	0	0	0	0	0	0	0	0	0	0	0	0	0	0	0	0	0	0	0	0	0	12588.38017	0	0	0	0	0	0	0	0	0	0	0	-3947.146938	-3949.488377	-3970.92519	-4005.646774	-4094.437897	0	-0.517980582
51	705	Kazakhstan	KZK	Jamaica	JAM	51705	0	0	0	0	0	0	0	0	0	0	0	0	0	0	0	0	0	0	0	0	0	0	0	0	10645.49891	0	0	0	0	0	0	-1	0	0	0	0	5736.61781	5796.128803	5535.27628	5096.804146	4727.654403	0	-0.440778057
51	710	China	CHN	Jamaica	JAM	51710	306.51642	337.22452	695.8327	585.46368	0	0	0	0	0	0	0	0	0	0	0	0	0	0	0	0	0	0	0	0	11759.38756	0	0	0	3	9	0	1	1	1	1	1	1617.667782	1258.91118	888.3032971	509.049553	95.60597287	0	-0.735525922
51	712	Mongolia	MON	Jamaica	JAM	51712	0	0	0	0	0	0	0	0	0	0	0	0	0	0	0	0	0	0	0	0	0	0	0	0	12169.72219	0	0	0	0	0	0	0	0	-1	-2	0	-933.7772182	-928.6546325	-1134.837977	-1454.383392	-1819.623884	0	-0.062463654
51	732	South Korea	ROK	Jamaica	JAM	51732	23.790237	30.976629	28.10778	25.164587	0	0	0	0	0	0	0	0	0	0	0	0	0	0	0	0	0	0	0	0	13112.58923	0	0	3	4	0	0	-2	-1	-2	-1	-2	20142.7443	19629.91346	18950.69562	18387.11434	17920.53058	0	-0.03654499
51	771	Bangladesh	BNG	Jamaica	JAM	51771	0.63102001	2.034852	0	0	0	0	0	0	0	0	0	0	0	0	0	0	0	0	0	0	0	0	0	0	14778.89061	0	0	0	0	0	0	1	1	1	0	0	-3907.17732	-3925.266298	-3951.491918	-3984.957191	-4075.895369	0	-0.294807744
51	775	Myanmar	MYA	Jamaica	JAM	51775	0	0	0	0	0	0	0	0	0	0	0	0	0	0	0	0	0	0	0	0	0	0	0	0	14773.15766	0	0	0	0	0	0	1	1	1	1	2	-3571.311092	-3619.051397	-3684.406205	-3758.442541	-3872.380733	0	-0.260465897
51	781	Maldives	MAD	Jamaica	JAM	51781	0	0	0	0	0	0	0	0	0	0	0	0	0	0	0	0	0	0	0	0	0	0	0	0	16162.89628	0	0	0	0	0	0	0	-1	-2	0	-2	2341.562579	2315.348049	2063.501788	1897.171096	1823.675719	0	-0.259870874
51	800	Thailand	THI	Jamaica	JAM	51800	41.639645	47.706238	42.43663	42.035336	0	0	0	0	0	0	0	0	0	0	0	0	0	0	0	0	0	0	0	0	15686.02756	0	0	0	1	5	0	1	0	0	0	1	895.0787618	786.3152306	779.3006239	661.3857162	262.3360722	0	-0.616807506
51	811	Cambodia	CAM	Jamaica	JAM	51811	0.045929998	0.03046	0	0	0	0	0	0	0	0	0	0	0	0	0	0	0	0	0	0	0	0	0	0	16282.22774	6	5	0	0	4	0	-1	0	0	0	0	-3859.150434	-3879.988352	-3913.086826	-3956.535609	-4051.093097	0	-0.374696835
51	812	Laos	LAO	Jamaica	JAM	51812	0	0	0	0	0	0	0	0	0	0	0	0	0	0	0	0	0	0	0	0	0	0	0	0	15468.79464	0	0	0	0	0	0	-1	-1	-1	-1	-1	-3348.83685	-3398.914304	-3461.964693	-3541.857907	-3666.439682	0	-0.733961732
51	820	Malaysia	MAL	Jamaica	JAM	51820	14.998555	20.367767	15.514611	17.572739	0	0	0	0	0	0	0	0	0	0	0	0	0	0	0	0	0	0	0	0	16692.63465	0	0	0	3	0	0	0	0	-1	0	0	5998.331258	5662.81068	5229.520205	4931.685621	4521.637106	0	-0.327672468
51	830	Singapore	SIN	Jamaica	JAM	51830	5.2222729	4.1076589	3.8944774	5.4124718	0	0	0	0	0	0	0	0	0	0	0	0	0	0	0	0	0	0	0	0	17792.76609	4	0	0	1	5	0	-2	-2	-2	-1	-1	46975.02145	46591.4893	45634.45043	44173.69573	43564.00258	0	-0.214225199
51	840	Philippines	PHI	Jamaica	JAM	51840	0.71109098	0.652632	0.45334849	0.46672779	0	0	0	0	0	0	0	0	0	0	0	0	0	0	0	0	0	0	0	0	15304.28841	0	5	0	0	0	0	0	0	1	1	1	-2240.189565	-2317.410583	-2411.419087	-2528.219031	-2686.599071	0	-0.133824293
51	850	Indonesia	INS	Jamaica	JAM	51850	12.979203	11.960858	18.567795	16.977999	0	0	0	0	0	0	0	0	0	0	0	0	0	0	0	0	0	0	0	0	15402.02937	0	0	0	0	0	0	0	0	0	0	0	-1046.001772	-1145.96155	-1262.459231	-1400.018782	-1601.205143	0	-0.081685219
51	860	East Timor	ETM	Jamaica	JAM	51860	0	0	0	0	0	0	0	0	0	0	0	0	0	0	0	0	0	0	0	0	0	0	0	0	17047.88418	0	0	0	0	0	0	0	-1	-1	-1	-1	-3846.534895	-3834.949914	-3851.379179	-3848.856518	-3930.320707	0	-0.076076965
51	900	Australia	AUL	Jamaica	JAM	51900	16.176229	11.705236	9.9623737	12.50652	0	0	0	0	0	0	0	0	0	0	0	0	0	0	0	0	0	0	0	0	14635.39903	10	126	65	640	739	1051	-1	-1	-2	-2	-2	49808.38793	49391.17198	48870.18433	48494.86886	47470.96364	0	0.021223493
51	910	Papua New Guinea	PNG	Jamaica	JAM	51910	0	0	0	0	0	0	0	0	0	0	0	0	0	0	0	0	0	0	0	0	0	0	0	0	14017.86414	0	2	4	3	2	0	-1	0	-1	-1	0	0	-3065.635362	-3155.159898	-3202.60927	-3340.089359	0	-0.204264089
51	920	New Zealand	NEW	Jamaica	JAM	51920	38.005356	29.033876	29.702982	29.519556	0	0	0	0	0	0	0	0	0	0	0	0	0	0	0	0	0	0	0	0	12016.01233	25	3	125	133	126	187	-2	-2	-2	-2	-2	31921.33767	31423.146	30719.6397	30043.40378	29387.92734	0	0.016602846
51	935	Vanuatu	VAN	Jamaica	JAM	51935	0	0	0	0	0	0	0	0	0	0	0	0	0	0	0	0	0	0	0	0	0	0	0	0	12931.23754	0	0	0	0	0	0	0	0	-2	0	0	-2056.872976	-1939.922956	-1926.044323	-1910.524319	-1943.127394	0	-0.108970577
51	940	Solomon Islands	SOL	Jamaica	JAM	51940	0	0	0	0	0	0	0	0	0	0	0	0	0	0	0	0	0	0	0	0	0	0	0	0	13059.71796	0	0	0	0	0	0	0	0	-2	0	-2	-3404.697943	-3398.693642	-3375.023203	-3381.612425	-3465.329887	0	-0.10334637
51	946	Kiribati	KIR	Jamaica	JAM	51946	0	0	0	0	0	0	0	0	0	0	0	0	0	0	0	0	0	0	0	0	0	0	0	0	#N/A	0	0	0	0	0	0	0	0	0	0	0	-3264.482321	-3260.743558	-3254.645758	-3307.629877	-3404.470722	0	-0.925342609
51	947	Tuvalu	TUV	Jamaica	JAM	51947	0	0	0	0	0	0	0	0	0	0	0	0	0	0	0	0	0	0	0	0	0	0	0	0	#N/A	0	0	0	0	0	0	0	0	0	0	0	-1173.743819	-1230.023891	-1287.146027	-1320.532216	-1369.877924	0	-0.925342609
51	950	Fiji	FIJ	Jamaica	JAM	51950	0	0.183145	0.19286954	0.20212185	0	0	0	0	0	0	0	0	0	0	0	0	0	0	0	0	0	0	0	0	11763.56658	1	1	2	3	3	0	-1	-1	-1	-1	-1	-530.5341813	-702.5636967	-874.1803081	-1067.718761	-1157.083049	0	-0.20638632
51	955	Tonga	TON	Jamaica	JAM	51955	0	0	0	0	0	0	0	0	0	0	0	0	0	0	0	0	0	0	0	0	0	0	0	0	#N/A	0	0	0	0	0	0	0	0	0	0	0	-1179.815379	-1261.587524	-1303.28272	-1170.115381	-1238.192736	0	-0.925342609
51	983	Marshall Islands	MSI	Jamaica	JAM	51983	0	0	0	0	0	0	0	0	0	0	0	0	0	0	0	0	0	0	0	0	0	0	0	0	12137.30091	0	0	0	0	0	0	0	0	0	0	0	-1535.491951	-1519.877613	-1464.887363	-1528.455179	-1687.682809	0	-0.925342609
51	986	Palau	PAL	Jamaica	JAM	51986	0	0	0	0	0	0	0	0	0	0	0	0	0	0	0	0	0	0	0	0	0	0	0	0	15394.43325	0	0	0	0	0	0	0	0	0	0	0	5530.029666	4757.034872	4459.172174	4772.400691	4493.527661	0	-0.925342609
51	990	Samoa	WSM	Jamaica	JAM	51990	0	0	0	0	0	0	0	0	0	0	0	0	0	0	0	0	0	0	0	0	0	0	0	0	10814.53636	0	0	0	0	0	0	0	0	-2	0	0	-1239.049363	-1241.05812	-1240.52191	-1134.411789	-1169.343451	0	-0.925342609
51	420	Gambia	GAM	Jamaica	JAM	51420	0	0	0	0	0	0	0	0	0	0	0	0	0	0	0	0	0	0	0	0	0	0	0	0	6369.190254	0	0	0	0	0	0	1	0	0	0	0	-4343.78	-4320.542	-4291.986	-4293.219	-4354.984	0	-0.3888064
51	835	Brunei	BRU	Jamaica	JAM	51835	0	0	0	0	0	0	0	0	0	0	0	0	0	0	0	0	0	0	0	0	0	0	0	0	17032.63691	0	0	0	0	0	0	0	-2	-2	0	0	27346.04	28010.36	29299.06	30561.75	30725.52	0	-0.9253426
51	346	Bosnia and Herzegovina	BOS	Jamaica	JAM	51346	0	0	0	0	0	0	0	0	0	0	0	0	0	0	0	0	0	0	0	0	0	0	0	0	8765.712823	8	8	15	73	57	0	-1	-1	-1	-2	-2	-78.17803	-197.5979	-238.6444	-345.4262	-356.7321	0	-0.2418061
51	403	Sao Tome and Principe	STP	Jamaica	JAM	51403	0	0	0	0	0	0	0	0	0	0	0	0	0	0	0	0	0	0	0	0	0	0	0	0	9239.315065	0	0	0	0	0	0	0	0	-2	0	0	-3587.186	-3579.156	-3611.519	-3635.782	-3695.617	0	-0.9253426
51	221	Monaco	MNC	Jamaica	JAM	51221	0	0	0	0	0	0	0	0	0	0	0	0	0	0	0	0	0	0	0	0	0	0	0	0	8147.022743	13	10	96	119	141	0	0	0	0	0	0	0	0	0	0	0	0	-0.925342609
51	703	Kyrgyzstan	KYR	Jamaica	JAM	51703	0	0	0	0	0	0	0	0	0	0	0	0	0	0	0	0	0	0	0	0	0	0	0	0	12496.00074	0	0	0	0	10	0	0	0	0	0	0	-3862.894	-3845.817	-3849.151	-3921.845	-3954.762	0	-0.1705909
51	750	India	IND	Jamaica	JAM	51750	28.1276	34.80108	36.4957	39.96589	0	0	0	0	0	0	0	0	0	0	0	0	0	0	0	0	0	0	0	0	13377.81791	10	15	0	25	23	0	1	1	1	1	1	-3128.312	-3206.599	-3281.783	-3352.317	-3459.821	0	-0.09454443
51	60	St. Kitts and Nevis	SKN	Jamaica	JAM	5160	0.097037	0	0	0	0	0	0	0	0	0	0	1	1	1	1	1	1	0	0	0	0	0	0	0	1424.40193	0	0	0	0	0	0	0	0	0	0	0	10200.72	9850.668	9203.638	8548.409	8745.835	0	-0.9253426
51	484	Congo	CON	Jamaica	JAM	51484	0	0	0	0	0	0	0	0	0	0	0	0	0	0	0	0	0	0	0	0	0	0	0	0	9867.373849	0	0	0	0	0	0	1	1	0	-1	-1	-1716.885	-1688.791	-1799.015	-1819.552	-1903.152	0	-0.3905043
51	770	Pakistan	PAK	Jamaica	JAM	51770	1.427316	2.03402	2.142021	2.244778	0	0	0	0	0	0	0	0	0	0	0	0	0	0	0	0	0	0	0	0	12769.51361	0	0	0	1	0	0	1	1	2	2	2	-3737.306	-3735.117	-3746.313	-3763.405	-3826.344	0	-0.2395531
51	690	Kuwait	KUW	Jamaica	JAM	51690	0.030039	0	0	0	0	0	0	0	0	0	0	0	0	0	0	0	0	0	0	0	0	0	0	0	13014.73413	0	0	0	0	0	0	0	-1	-1	-1	-1	31008.52	31693.42	33140.64	34627.12	34187.05	0	-0.3433444
51	626	South Sudan	SSD	Jamaica	JAM	51626	0	0	0	0	0	0	0	0	0	0	NA	0	0	0	0	0	0	0	0	0	0	0	0	0	10820.80093	0	0	0	0	0	0	2	2	2	1	1	-4162.36224	-4055.392043	-4034.696637	-4090.588854	-3448.975016	0	-0.544065117
51	230	Spain	SPN	Jamaica	JAM	51230	18.89231	25.13913	32.7217	44.27852	0	0	0	0	0	0	0	0	0	0	0	0	0	0	0	0	0	0	0	0	6006.160454	2073	3496	5989	0	92	362	-1	-1	-2	-1	-1	25585.55	24646.84	24174.71	24587.98	25446.55	0	0.006592433
51	660	Lebanon	LEB	Jamaica	JAM	51660	0.01464	0.021740001	0.02289434	0	0	0	0	0	0	0	0	0	0	0	0	0	0	0	0	0	0	0	0	0	10283.78224	0	0	0	0	1	0	-1	0	0	0	-1	2165.435578	2401.50563	2727.217797	3218.12468	3566.148536	0	-0.140230731
51	692	Bahrain	BAH	Jamaica	JAM	51692	0	0	0	0	0	0	0	0	0	0	0	0	0	0	0	0	0	0	0	0	0	0	0	0	12975.31315	0	0	0	0	0	0	1	0	0	0	0	17467.91276	17120.8209	16415.87469	15569.93902	15202.91999	0	-0.925342609
51	790	Nepal	NEP	Jamaica	JAM	51790	0	0.001174	0.001236337	0.001295646	0	0	0	0	0	0	0	0	0	0	0	0	0	0	0	0	0	0	0	0	12988.67745	0	0	0	0	0	0	0	0	-1	0	0	-4190.543707	-4170.030181	-4184.654566	-4196.420879	-4267.009324	0	-0.126739085
51	57	St. Vincent and the Grenadines	SVG	Jamaica	JAM	5157	0.43118	0.929102	0.978435	1.025372	0	0	0	0	0	0	0	1	1	1	1	1	1	0	0	0	0	0	0	0	1689.278088	67	62	57	76	120	163	0	0	-1	0	0	1695.387	1628.407	1572.496	1463.211	1328.223	0	-0.9253426
51	780	Sri Lanka	SRI	Jamaica	JAM	51780	1.653147	1.929468	3.18298	3.036471	0	0	0	0	0	0	0	0	0	0	0	0	0	0	0	0	0	0	0	0	12945.18597	0	0	0	0	0	0	0	1	1	1	2	-1242.519	-1345.339	-1462.208	-1541.003	-1842.374	0	-0.1235007
51	816	Vietnam	DRV	Jamaica	JAM	51816	5.447722	7.7903271	0	0	0	0	0	0	0	0	0	0	0	0	0	0	0	0	0	0	0	0	0	0	15361.64297	0	0	0	0	0	0	0	0	0	0	-1	-3195.366508	-3252.981768	-3310.904513	-3367.373108	-3474.097039	0	-0.470272683
51	713	Taiwan	TAW	Jamaica	JAM	51713	14.95386	15.76731	14.0162	12.5103	0	0	0	0	0	0	0	0	0	0	0	0	0	0	0	0	0	0	0	0	14721.1478	0	0	0	0	0	0	-2	-1	-2	-2	-2	0	0	0	0	0	0	-0.02415427
51	694	Qatar	QAT	Jamaica	JAM	51694	0.58958203	0.083403997	0.39970744	0.4115169	0	0	0	0	0	0	0	0	0	0	0	0	0	0	0	0	0	0	0	0	12435.34584	0	0	0	0	0	0	-1	-2	-1	-2	-2	69806.55896	69377.70722	68957.74695	68850.85335	69572.93328	0	-0.746331523
51	94	Costa Rica	COS	Jamaica	JAM	5194	54.66565	57.07455	55.09914	57.74235	0	0	0	0	0	0	0	1	1	1	1	1	1	0	0	0	0	0	0	0	988.7284084	1975	517	277	224	163	0	0	0	-1	0	0	4357.894	4148.83	3999.794	3926.166	3574	0	0.03346001
51	731	North Korea	PRK	Jamaica	JAM	51731	2.580594	1.624379	1.71063	1.792692	0	0	0	0	0	0	0	0	0	0	0	0	0	0	0	0	0	0	0	0	11346.40117	0	0	0	0	0	0	2	2	2	2	2	0	0	0	0	0	0	-0.7309223
51	345	Yugoslavia	YUG	Jamaica	JAM	51345	0	0	0	0	0	0	0	0	0	0	0	0	0	0	0	0	0	0	0	0	0	0	0	0	#N/A	0	0	0	0	0	0	-2	-2	-1	-1	-1	783.3344	743.7337	837.3213	674.6861	655.2795	0	-0.2044179
51	970	Nauru	NAU	Jamaica	JAM	51970	0	0	0	0	0	0	0	0	0	0	0	0	0	0	0	0	0	0	0	0	0	0	0	0	8781.615089	0	0	0	0	0	0	-1	-1	0	0	0	4263.608	4511.299	2676.89	1063.755	593.214	0	-0.9253426
51	437	Ivory Coast	CDI	Jamaica	JAM	51437	0.25936	0.022369	0.08743189	0.09162616	0	0	0	0	0	0	0	0	0	0	0	0	0	0	0	0	0	0	0	0	7379.90796	2	4	5	14	1	0	0	0	0	1	2	-3383.822	-3445.009	-3506.919	-3578.819	-3721.184	0	-0.1388924
51	404	Guinea-Bissau	GNB	Jamaica	JAM	51404	0	0	0	0	0	0	0	0	0	0	0	0	0	0	0	0	0	0	0	0	0	0	0	0	6407.850357	0	0	0	0	0	0	-1	-1	-1	0	-1	-4346.264	-4327.572	-4312.005	-4297.043	-4323.011	0	-0.1533443
51	620	Libya	LIB	Jamaica	JAM	51620	0	0	0	0	0	0	0	0	167	180	141	0	0	0	0	0	0	0	0	0	0	0	0	0	9602.372364	22	128	238	196	2293	4860	2	2	1	1	2	0	0	0	0	-366.6829	0	-0.3401967
51	987	Federated States of Micronesia	FSM	Jamaica	JAM	51987	0	0	0	0	0	0	0	0	0	0	0	0	0	0	0	0	0	0	0	0	0	0	0	0	12807.31002	0	0	0	0	0	0	0	0	0	0	0	-2086.7	-2146.76	-2026.824	-1911.117	-1975.283	0	-0.9253426
51	55	Grenada	GRN	Jamaica	JAM	5155	0.508573	0.46196401	0.48649314	0.50983113	0	0	0	0	0	0	0	1	1	1	1	1	1	0	0	0	0	0	0	0	1686.974068	386	214	53	66	122	0	0	0	-2	0	0	3511.097112	3085.168263	2588.578694	2453.671174	2518.301314	0	-0.925342609
51	223	Liechtenstein	LIE	Jamaica	JAM	51223	0	0	0	0	0	0	0	0	0	0	0	0	0	0	0	0	0	0	0	0	0	0	0	0	8243.898721	0	0	0	0	0	0	0	0	0	0	0	0	0	0	0	0	0	-0.925342609
51	341	Montenegro	MNG	Jamaica	JAM	51341	0	0.000732371	0.015800113	0.016558073	0	0	0	0	0	0	0	0	0	0	0	0	0	0	0	0	0	0	0	0	9038.415008	79	80	144	70	258	0	0	-1	-1	-2	-2	2382.599789	2195.413333	2094.617074	1870.081342	2014.469436	0	-0.171004556
51	347	Kosovo	KOS	Jamaica	JAM	51347	0	0	0	0	0	0	0	0	0	0	0	0	0	0	0	0	0	0	0	0	0	0	0	0	9167.136947	0	0	0	0	0	0	0	0	-2	0	0	-1093.620234	-1245.572628	-1277.509139	-1353.408078	-1470.356172	0	-0.155899264
51	740	Japan	JPN	Jamaica	JAM	51740	148.6405	209.3639	157.1199	148.9353	0	0	0	0	0	0	0	0	0	0	0	0	0	0	0	0	0	0	0	0	11467.12598	2	1	2	2	5	0	-2	-1	-2	-1	-2	42270.31	41669.49	41454.5	40473.77	39668.24	0	-0.01846094
51	760	Bhutan	BHU	Jamaica	JAM	51760	0	0	0	0	0	0	0	0	0	0	0	0	0	0	0	0	0	0	0	0	0	0	0	0	10257.18934	0	0	0	0	0	0	0	0	-1	0	0	-2211.936741	-2311.678197	-2400.638792	-2410.296857	-2539.864897	0	-0.136718609
51	640	Turkey	TUR	Jamaica	JAM	51640	23.25087	45.33015	39.40073	50.90342	0	0	0	0	0	0	0	0	0	0	0	0	0	0	0	0	0	0	0	0	11495.29658	0	0	0	0	0	0	1	0	1	0	0	6642.647	6396.448	6268.903	6024.215	5941.776	0	-0.2495452
51	670	Saudi Arabia	SAU	Jamaica	JAM	51670	0.035639	0.020807	0.02091832	0.02153636	0	0	0	0	0	0	0	0	0	0	0	0	0	0	0	0	0	0	0	0	12798.14962	0	0	0	1	2	3	1	0	0	0	1	16432.75	16181.59	15919.73	15869.57	15245.9	0	-0.8735027
52	210	Netherlands	NTH	Trinidad and Tobago	TRI	52210	62.29509	129.0377	85.644676	91.388443	18	6	10	1	1	0	0	0	0	0	0	0	0	0	0	0	0	0	0	0	7295.75295	0	0	0	0	468	506	-1	-1	-1	-1	-2	34562.14109	33637.56879	32933.93731	33535.1614	34389.12406	0.601203485	0.058985459
52	255	Germany	GMY	Trinidad and Tobago	TRI	52255	118.96027	150.01074	135.49471	147.04866	0	0	0	0	1	0	1	0	0	0	0	0	0	0	0	0	0	0	0	0	11169.19466	18	10	14	246	70	707	-1	-1	-1	-1	-2	28564.05106	28014.87845	27318.48961	27581.10272	27576.49694	0.291992852	0.056303985
52	2	United States of America	USA	Trinidad and Tobago	TRI	522	2439.47	2695.99	2644.84	2655.145	0	0	0	1	6	2	5	1	1	1	1	1	1	0	0	0	0	0	0	0	2544.865132	0	0	0	0	0	0	0	0	0	1	0	34942.03	33865.08	32902.6	32800.37	32223.32	0.5613913	0.06744853
52	20	Canada	CAN	Trinidad and Tobago	TRI	5220	380.6799	362.3284	362.501	314.4949	0	0	20	3	20	29	6	0	0	0	0	0	0	0	0	0	0	0	0	0	3642.24573	0	0	0	0	0	0	-1	-1	-1	-1	-2	33412.03	33202.56	32314.43	32041.69	31903.75	0.6242445	0.06219478
52	200	United Kingdom	UKG	Trinidad and Tobago	TRI	52200	188.7623	184.6088	206.5639	188.7289	9	13	6	1	8	7	3	0	0	0	0	0	0	0	0	0	0	0	0	0	6643.110681	10734	13593	16727	17855	8078	26020	-1	-1	-1	-1	-2	24486.59	23757.34	22669.07	22544.29	22435.41	0.6140766	0.05972476
52	31	Bahamas	BHM	Trinidad and Tobago	TRI	5231	10.540936	11.756124	13.16256	12.538295	0	0	0	0	0	0	0	1	1	1	1	1	1	0	0	0	0	0	0	0	1673.094776	45	388	260	293	326	296	1	0	0	0	-1	3987.838336	4443.753675	4675.38195	5349.176288	5149.709086	0	-0.883925055
52	40	Cuba	CUB	Trinidad and Tobago	TRI	5240	0.91652191	0.95553058	1.006267	1.0545393	0	0	0	0	0	0	0	0	0	0	0	0	0	0	0	0	0	0	0	0	1703.153868	225	203	114	70	89	0	1	1	1	1	0	-10210.37158	-10646.93442	-10878.5976	-10674.73981	-10711.37199	0.317926028	-0.502508532
52	41	Haiti	HAI	Trinidad and Tobago	TRI	5241	0.70913655	0.79088777	0.88550514	0.84350795	0	0	0	0	0	0	0	1	1	1	1	1	1	0	0	0	0	0	0	0	1357.829132	10	24	31	41	56	17	-1	0	1	0	-2	-15968.24723	-16133.95868	-16320.43151	-15981.97878	-15862.60727	0.126337043	-0.181608078
52	42	Dominican Republic	DOM	Trinidad and Tobago	TRI	5242	27.033333	58.398178	34.291691	32.665325	0	0	0	0	0	0	0	1	1	1	1	1	1	0	0	0	0	0	0	0	1119.863243	230	208	174	147	122	149	1	1	1	1	0	-10143.33596	-10668.96871	-11213.4181	-11049.85144	-11003.69774	0.296234484	-0.066573586
52	51	Jamaica	JAM	Trinidad and Tobago	TRI	5251	23.149918	20.155394	22.566671	21.496393	0	0	0	0	0	0	0	1	1	1	1	1	1	0	0	0	0	0	0	0	1762.796183	519	970	842	787	205	0	1	1	1	1	0	-11815.97234	-12013.3471	-12205.49772	-11853.78187	-11675.5228	0	0.041417554
52	53	Barbados	BAR	Trinidad and Tobago	TRI	5253	108.65254	121.1783	135.67538	129.24066	0	0	0	0	0	0	0	1	1	1	1	1	1	0	0	0	0	0	4	1	288.0431504	351	921	1598	1828	2094	2276	0	0	-1	0	0	-725.0157385	-984.7083058	-1143.180918	-721.4695893	-584.1611954	0.055962292	-0.017276644
52	54	Dominica	DMA	Trinidad and Tobago	TRI	5254	10.880951	12.135336	13.58714	12.942738	0	0	0	0	0	0	0	1	1	1	1	1	1	0	0	0	0	0	0	0	484.8649918	73	67	64	120	178	243	0	0	0	0	0	-9779.179635	-9788.757864	-10217.56825	-9881.420996	-9651.324158	0	-0.883925055
52	56	St. Lucia	SLU	Trinidad and Tobago	TRI	5256	9.4854536	10.578962	11.84457	11.282813	0	0	0	0	0	0	0	1	1	1	1	1	1	0	0	0	0	0	5	1	318.904405	75	171	273	478	632	504	0	0	0	0	0	-9873.424277	-10148.8837	-10305.18775	-9898.657785	-9607.759013	0	-0.883925055
52	58	Antigua & Barbuda	AAB	Trinidad and Tobago	TRI	5258	0.53820264	0.60024804	0.6720584	0.6401844	0	0	0	0	0	0	0	1	1	1	1	1	1	0	0	0	0	0	0	0	685.8481057	151	214	283	373	406	533	0	0	0	0	0	-2987.035233	-3564.065552	-4196.177494	-3679.991558	-3900.882244	0	-0.883925055
52	70	Mexico	MEX	Trinidad and Tobago	TRI	5270	72.313713	118.63663	118.52663	96.539566	0	0	0	0	0	0	0	1	1	1	1	1	1	0	0	0	0	0	0	0	2897.201538	23	38	0	9	51	40	3	2	2	2	2	-7185.434084	-7460.105434	-7720.493023	-7361.727973	-7465.429707	0.014086105	-0.038669699
52	80	Belize	BLZ	Trinidad and Tobago	TRI	5280	16.177813	18.042833	20.201378	19.243279	0	0	0	0	0	0	0	1	1	1	1	1	1	0	0	0	0	0	0	0	2943.492659	10	13	15	0	33	45	0	0	0	0	0	-12303.48363	-12421.80068	-12679.11071	-12281.86659	-12214.35373	0	-0.883925055
52	91	Honduras	HON	Trinidad and Tobago	TRI	5291	4.4157166	4.3127537	7.3709159	4.3980966	0	0	0	0	0	0	0	1	1	1	1	1	1	0	0	0	0	0	0	0	2367.43517	8	3	4	10	4	3	0	1	1	0	-1	-14382.98526	-14599.15064	-14811.60291	-14482.36481	-14408.42291	0.198542773	-0.147117112
52	92	El Salvador	SAL	Trinidad and Tobago	TRI	5292	2.0669911	3.5606117	4.298161	4.4801788	0	0	0	0	0	0	0	1	1	1	1	1	1	0	0	0	0	0	0	0	2834.84669	0	0	0	0	0	0	-1	-1	1	-1	-1	-12842.92271	-13090.27299	-13308.46583	-13007.52946	-12935.87842	0.161434889	-0.033185665
52	93	Nicaragua	NIC	Trinidad and Tobago	TRI	5293	1.110847	2.2945995	0.83517522	0.79556507	0	0	0	0	0	0	0	1	1	1	1	1	1	0	0	0	0	0	0	0	2360.470848	11	19	22	23	28	37	1	0	1	0	-1	-14847.00125	-15080.5422	-15314.99305	-15012.4035	-14952.56755	0.193437601	-0.231514008
52	95	Panama	PAN	Trinidad and Tobago	TRI	5295	2.90203	4.8353877	7.6815958	8.4168444	0	0	0	0	0	0	0	1	1	1	1	1	1	0	0	0	0	0	0	0	1694.893781	356	226	101	108	49	84	-1	-1	0	0	-2	-5945.093488	-6537.038577	-7144.38187	-7247.506315	-7770.378941	0	0.002240016
52	100	Colombia	COL	Trinidad and Tobago	TRI	52100	1057.2567	627.76453	491.48489	156.66806	0	0	0	0	0	0	0	1	1	1	1	1	1	0	0	0	0	0	0	0	744.9937478	45	44	35	28	33	0	2	2	2	2	2	-9248.153079	-9571.455288	-9987.755806	-9891.200657	-9959.030912	0.19619753	-0.046309179
52	101	Venezuela	VEN	Trinidad and Tobago	TRI	52101	249.7935	265.42087	262.95953	277.68149	0	0	0	0	0	0	0	1	1	1	1	1	1	0	0	0	0	0	3	1	23.90215431	1593	4896	4412	3600	2767	2572	1	1	1	1	0	0	-3112.465449	-2534.064692	-2165.979565	-2610.540502	-0.058442285	-0.263381361
52	110	Guyana	GUY	Trinidad and Tobago	TRI	52110	72.555656	80.920074	32.709606	31.158274	0	0	0	0	0	0	0	1	1	1	1	1	1	0	0	0	0	0	4	1	210.4508249	10	323	387	228	417	588	0	0	0	0	-1	-13032.6123	-13291.29754	-13586.68585	-13388.55858	-13400.00996	0.108966569	-0.040916926
52	115	Suriname	SUR	Trinidad and Tobago	TRI	52115	18.552589	10.462665	9.6241808	9.1677313	0	0	0	0	0	0	0	1	1	1	1	1	1	0	0	0	0	0	5	1	638.0773715	0	0	0	0	0	0	0	-1	0	-1	0	-7581.146878	-7640.076389	-7901.728845	-7713.142736	-7766.310543	0.136104633	0.028293281
52	130	Ecuador	ECU	Trinidad and Tobago	TRI	52130	5.0439644	5.9478087	6.5573497	4.4354057	0	0	0	0	0	0	0	1	1	1	1	1	1	0	0	0	0	0	0	0	1859.889597	7	13	20	21	20	63	0	0	0	0	-1	-11329.48487	-11423.23157	-11727.5963	-11540.47176	-11608.01452	0.287153482	-0.065735149
52	135	Peru	PER	Trinidad and Tobago	TRI	52135	19.030767	17.958115	19.699884	25.132839	0	0	0	0	0	0	0	1	1	1	1	1	1	0	0	0	0	0	0	0	1677.404546	59	31	3	7	5	4	0	1	1	1	-1	-10761.48276	-11040.11419	-11274.3812	-11161.56448	-11281.80125	0.368274276	0.012972668
52	140	Brazil	BRA	Trinidad and Tobago	TRI	52140	800.16217	661.67059	526.22882	588.16418	0	0	0	0	0	0	0	1	1	1	1	1	1	0	0	0	0	0	0	0	546.7159697	0	0	0	94	0	0	2	2	2	2	1	-5484.139234	-5111.576235	-5242.618469	-5115.744889	-5097.794811	0.295443443	0.055970966
52	145	Bolivia	BOL	Trinidad and Tobago	TRI	52145	0	0	0	0	0	0	0	0	0	0	0	1	1	1	1	1	1	0	0	0	0	0	0	0	2218.014097	0	8	15	4	11	18	-1	-1	0	0	-1	-14303.26473	-14545.3821	-14807.32942	-14558.3989	-14500.32976	0.208367713	-0.076149925
52	150	Paraguay	PAR	Trinidad and Tobago	TRI	52150	1.50866	2.0369492	1.8595676	1.1692406	0	0	0	0	0	0	0	1	1	1	1	1	1	0	0	0	0	0	0	0	3254.489012	0	0	16	0	1	1	-1	0	1	-1	-1	-12873.16972	-13100.72482	-13398.32612	-13445.04029	-13230.66055	0.24690102	-0.072847576
52	155	Chile	CHL	Trinidad and Tobago	TRI	52155	20.456545	21.819717	20.800097	27.921154	0	0	0	0	0	0	0	1	1	1	1	1	1	0	0	0	0	0	0	0	3161.109423	7	0	28	6	10	17	0	0	0	0	-1	-2035.525003	-2382.911304	-2674.747149	-2717.126941	-3166.330432	0.400915093	0.04153054
52	160	Argentina	ARG	Trinidad and Tobago	TRI	52160	28.650429	22.763872	16.343166	15.568052	0	0	0	0	0	0	0	1	1	1	1	1	1	0	0	0	0	0	0	0	3547.8583	87	43	2	77	0	0	0	1	0	-1	-1	-6194.37007	-6527.894416	-6327.658589	-6122.526978	-5771.11914	0.38000672	0.01035366
52	165	Uruguay	URU	Trinidad and Tobago	TRI	52165	21.335188	23.794767	26.641439	25.377905	0	0	0	0	0	0	0	1	1	1	1	1	1	0	0	0	0	0	0	0	4474.444066	40	33	24	24	7	6	-1	-1	-1	-1	-2	-2752.125989	-3005.788734	-3571.240881	-3767.532653	-4038.434047	0.31573757	0.060165763
52	205	Ireland	IRE	Trinidad and Tobago	TRI	52205	18.870171	21.74139	20.88735	28.599779	0	0	0	0	0	0	0	0	0	0	0	0	0	0	0	0	0	0	0	0	6422.691499	8	10	19	13	171	418	-1	-1	-1	-1	-2	48553.65135	35106.31122	31072.67506	31026.09078	31793.92334	0.403537013	0.056609067
52	211	Belgium	BEL	Trinidad and Tobago	TRI	52211	21.954901	22.073811	28.164619	36.290871	0	0	0	0	0	0	0	0	0	0	0	0	0	0	0	0	0	0	0	0	7233.92817	0	6	29	5	6	103	-1	-1	-1	-1	-2	28485.4079	27723.11784	27011.65454	27615.51811	28006.55684	0.673861822	0.059036704
52	212	Luxembourg	LUX	Trinidad and Tobago	TRI	52212	4.42981	5.31179	3.0019	15.17186	0	0	0	0	0	0	0	0	0	0	0	0	0	0	0	0	0	0	0	0	7424.887669	3	3	7	39	8	10	0	0	-1	0	0	90339.92786	88990.21948	86467.34779	84981.50614	87575.87273	0	-0.883925055
52	225	Switzerland	SWZ	Trinidad and Tobago	TRI	52225	6.8031135	5.1091967	6.9686317	10.590737	0	0	0	0	0	0	0	0	0	0	0	0	0	0	0	0	0	0	0	0	7372.593816	10	0	47	17	97	242	-1	-1	-1	-1	-2	58886.02396	58937.34196	58189.40898	58086.2457	58229.91151	0.650460711	0.072104145
52	230	Spain	SPN	Trinidad and Tobago	TRI	52230	33.484879	26.23456	30.28916	25.27063	0	0	0	0	0	0	0	0	0	0	0	0	0	0	0	0	0	0	0	0	4836.440129	170	286	490	0	81	321	0	0	-1	0	-1	13769.57455	12633.49436	11969.21216	12734.2018	13771.02845	0.304294863	0.048009987
52	232	Andorra	AND	Trinidad and Tobago	TRI	52232	0	0	0	0	0	0	0	0	0	0	0	0	0	0	0	0	0	0	0	0	0	0	0	0	6943.875749	0	0	0	0	0	0	0	0	0	0	0	0	0	24168.67045	22778.13062	22145.84225	0	-0.883925055
52	235	Portugal	POR	Trinidad and Tobago	TRI	52235	6.8249502	5.2852802	5.4116702	3.9601099	0	0	0	0	0	0	0	0	0	0	0	0	0	0	0	0	0	0	0	0	4314.1108	0	0	2	0	0	21	-1	-1	0	-1	-1	5273.117457	4672.077466	4190.465024	4673.709152	5609.333006	0.158901891	0.067783947
52	305	Austria	AUS	Trinidad and Tobago	TRI	52305	13.59996	15.66015	19.989639	17.961901	0	0	0	0	0	0	0	0	0	0	0	0	0	0	0	0	0	0	0	0	7660.007171	1	13	0	3	48	0	0	-1	-1	-1	-2	30907.76648	30821.33179	30687.14286	31265.26373	31257.16184	0.352384155	0.052768845
52	316	Czech Republic	CZR	Trinidad and Tobago	TRI	52316	1.91719	2.4475	5.64641	2.8914599	0	0	0	0	0	0	0	0	0	0	0	0	0	0	0	0	0	0	0	0	7882.950535	0	0	0	0	2	2	-1	-1	-1	-1	-2	4528.545529	3480.955931	2787.851917	3248.919548	3567.073495	0.798744639	0.056712894
52	317	Slovakia	SLO	Trinidad and Tobago	TRI	52317	0.1353	0.21571	0.12254	1.8414	0	0	0	0	0	0	0	0	0	0	0	0	0	0	0	0	0	0	0	0	8213.851907	0	0	0	0	0	1	0	-1	-1	-1	-2	1947.972321	1110.487559	500.8049448	619.8669944	496.1612273	0	0.030759285
52	325	Italy	ITA	Trinidad and Tobago	TRI	52325	104.61781	60.837372	120.78407	79.899818	0	0	0	0	0	0	0	0	0	0	0	0	0	0	0	0	0	0	0	0	7403.652063	5	78	12	21	83	66	0	0	0	-1	-1	17193.215	16747.98589	16850.42796	18206.58066	19444.81602	0.410736813	0.041966296
52	331	San Marino	SNM	Trinidad and Tobago	TRI	52331	0	0	0	0	0	0	0	0	0	0	0	0	0	0	0	0	0	0	0	0	0	0	0	0	7848.318897	0	0	0	0	0	0	0	0	0	0	0	0	0	0	0	0	0	-0.883925055
52	338	Malta	MLT	Trinidad and Tobago	TRI	52338	0.02376	0.16863	0.00506	0.0341	0	0	0	0	0	0	0	0	0	0	0	0	0	0	0	0	0	0	0	0	7987.908623	0	0	0	0	0	0	-1	-1	-1	-1	-2	7624.896967	6289.882828	5550.066703	5143.174913	4829.949729	0	-0.883925055
52	339	Albania	ALB	Trinidad and Tobago	TRI	52339	0.034750693	0	0	0	0	0	0	0	0	0	0	0	0	0	0	0	0	0	0	0	0	0	0	0	8404.790089	0	0	0	0	0	0	1	0	0	-1	-1	-12152.94238	-12450.18109	-12708.90129	-12403.64903	-12340.78457	0.059307263	-0.120410938
52	343	Macedonia	MAC	Trinidad and Tobago	TRI	52343	0.004460991	0.004975266	0.005570479	0.005306285	0	0	0	0	0	0	0	0	0	0	0	0	0	0	0	0	0	0	0	0	8511.185507	1	1	3	35	41	0	1	0	0	0	-1	-11602.19449	-11942.24596	-12279.65896	-12049.51265	-11891.34149	0.55205273	-0.172657854
52	344	Croatia	CRO	Trinidad and Tobago	TRI	52344	0.0319	2.563	0.0385	0.0473	0	0	0	0	0	0	0	0	0	0	0	0	0	0	0	0	0	0	0	0	7944.67643	0	0	2	0	0	0	-1	-1	-1	-1	-2	-2820.362525	-3323.552327	-3506.027334	-3040.446852	-2648.630445	0.759957658	0.035247074
52	346	Bosnia and Herzegovina	BOS	Trinidad and Tobago	TRI	52346	0	0	0	0	0	0	0	0	0	0	0	0	0	0	0	0	0	0	0	0	0	0	0	0	8117.142475	0	0	1	7	5	0	0	0	0	-1	-2	-11894.15037	-12210.945	-12444.14208	-12199.20805	-12032.2549	0.347179008	-0.200388499
52	349	Slovenia	SLV	Trinidad and Tobago	TRI	52349	0.087229997	0.47200999	0.88726002	1.03807	0	0	0	0	0	0	0	0	0	0	0	0	0	0	0	0	0	0	0	0	7940.617902	0	0	0	0	0	0	-1	-1	-1	-1	-2	7085.26191	6397.646692	5542.868721	6180.115082	6990.654567	0.224482409	0.0600948
52	350	Greece	GRC	Trinidad and Tobago	TRI	52350	0.90398002	4.0815501	1.32451	1.86285	0	0	0	0	0	0	0	0	0	0	0	0	0	0	0	0	0	0	0	0	8447.77154	0	0	1	12	3	9	1	1	-1	0	-1	5883.329411	5617.672566	5213.693992	6151.093744	7945.707938	0.519835735	0.043222809
52	352	Cyprus	CYP	Trinidad and Tobago	TRI	52352	0.01881	0.20218	0.14751001	0.23925	0	0	0	0	0	0	0	0	0	0	0	0	0	0	0	0	0	0	0	0	9615.186248	0	0	0	0	7	14	0	0	-1	0	-2	10891.25054	10114.95426	10058.41898	12064.7468	13587.13186	0.027522129	0.038408578
52	355	Bulgaria	BUL	Trinidad and Tobago	TRI	52355	0.092950001	0.13519	0.36245	0.25597	0	0	0	0	0	0	0	0	0	0	0	0	0	0	0	0	0	0	0	0	8647.423466	0	0	0	0	0	0	0	0	0	-1	-1	-9084.005391	-9563.122117	-9875.893295	-9618.655226	-9532.283633	0.370612234	-0.00060091
52	359	Moldova	MLD	Trinidad and Tobago	TRI	52359	0	0	0	0	0	0	0	0	0	0	0	0	0	0	0	0	0	0	0	0	0	0	0	0	8939.204812	0	0	0	0	0	0	0	0	0	0	0	-14717.75114	-14875.73394	-15144.10801	-14949.28155	-14807.97357	0.54538539	-0.066752922
52	360	Romania	ROM	Trinidad and Tobago	TRI	52360	0.34496	0.07051	1.02795	0.97152001	0	0	0	0	0	0	0	0	0	0	0	0	0	0	0	0	0	0	0	0	8471.700912	0	0	0	0	0	0	0	0	0	0	-1	-7157.158117	-7704.155248	-8186.9234	-8162.469424	-8124.986951	0.192438688	-0.016605219
52	365	Russia	RUS	Trinidad and Tobago	TRI	52365	461.23856	201.14714	831.72571	383.88937	0	0	0	0	0	0	0	0	0	0	0	0	0	0	0	0	0	0	0	0	8434.736029	0	0	0	0	967	0	1	2	2	2	1	-5551.439072	-5368.953825	-5423.198067	-5187.396104	-5429.953737	-0.062237193	-0.354389416
52	366	Estonia	EST	Trinidad and Tobago	TRI	52366	0	0.0044	0.046530001	0.061379999	0	0	0	0	0	0	0	0	0	0	0	0	0	0	0	0	0	0	0	0	8566.006996	0	0	0	0	0	0	-1	-1	-1	-1	0	907.4445182	491.0196216	-205.8296755	-141.5942765	-751.8905287	0.333577652	0.072160806
52	367	Latvia	LAT	Trinidad and Tobago	TRI	52367	0.029920001	0.077660002	0.0374	0.025739999	0	0	0	0	0	0	0	0	0	0	0	0	0	0	0	0	0	0	0	0	8516.850269	0	0	0	0	0	0	-1	0	-1	-1	0	-2368.160561	-3030.396693	-3618.030219	-3776.915673	-4296.735448	0.526972407	0.049402043
52	368	Lithuania	LIT	Trinidad and Tobago	TRI	52368	0.025739999	0.068750001	0.16543999	0.15818	0	0	0	0	0	0	0	0	0	0	0	0	0	0	0	0	0	0	0	0	8516.850269	0	0	0	0	0	0	-1	-1	-1	-1	-2	-1349.208921	-1925.225869	-2729.442545	-2995.353601	-3547.053186	0.155345361	0.042744118
52	369	Ukraine	UKR	Trinidad and Tobago	TRI	52369	2.9354413	0.81364143	0.389202	0.31497291	0	0	0	0	0	0	0	0	0	0	0	0	0	0	0	0	0	0	0	0	8605.675392	0	0	0	0	653	0	2	2	1	1	0	-13870.18024	-13738.75899	-13878.80438	-13527.0531	-13412.99658	0.490887473	-0.277325217
52	370	Belarus	BLR	Trinidad and Tobago	TRI	52370	0.12616999	0	0	0	0	0	0	0	0	0	0	0	0	0	0	0	0	0	0	0	0	0	0	0	8661.328366	0	0	0	0	0	0	0	0	1	0	-1	-10521.85888	-10428.5192	-10708.03178	-10416.18815	-10399.11671	0.549793547	-0.36329608
52	371	Armenia	ARM	Trinidad and Tobago	TRI	52371	0	0	2.20E-06	0	0	0	0	0	0	0	0	0	0	0	0	0	0	0	0	0	0	0	0	0	10402.96293	0	0	0	0	72	0	1	1	1	0	0	-12899.51351	-13162.56427	-13450.68779	-13191.06345	-13284.75996	0.685602837	-0.223673248
52	372	Georgia	GRG	Trinidad and Tobago	TRI	52372	14.716108	9.4699974	0.055539001	0.0277695	0	0	0	0	0	0	0	0	0	0	0	0	0	0	0	0	0	0	0	0	10057.62496	0	0	0	0	0	0	0	0	0	0	-1	-12726.88115	-13010.95115	-13405.14725	-13211.12065	-13331.07029	0.421307833	-0.013849827
52	373	Azerbaijan	AZE	Trinidad and Tobago	TRI	52373	5.00E-04	0.043499999	0.046100002	0.17138094	0	0	0	0	0	0	0	0	0	0	0	0	0	0	0	0	0	0	0	0	10520.99238	0	0	0	0	0	0	1	1	1	1	0	-10578.99946	-10739.69407	-10960.56747	-10860.7125	-10780.49195	0.224255826	-0.498881739
52	375	Finland	FIN	Trinidad and Tobago	TRI	52375	3.3551099	0.85909998	2.57125	3.16767	0	0	0	0	0	0	0	0	0	0	0	0	0	0	0	0	0	0	0	0	8440.451363	4	20	39	11	19	26	-1	-1	-1	-1	-2	28518.35797	28379.38775	28679.48056	29599.51926	30622.36893	0.372808892	0.05620774
52	380	Sweden	SWD	Trinidad and Tobago	TRI	52380	19.316441	16.9345	27.7563	21.25321	0	0	0	0	0	0	0	0	0	0	0	0	0	0	0	0	0	0	0	0	7946.948666	0	76	41	21	231	302	-1	-1	-1	-1	-2	38467.60504	36699.39715	35684.20096	35839.06419	36510.28484	0.446220277	0.079030083
52	385	Norway	NOR	Trinidad and Tobago	TRI	52385	5.1653824	7.0944247	5.6401658	17.012529	0	0	0	0	0	0	0	0	0	0	0	0	0	0	0	0	0	0	0	0	7623.313835	3	77	172	224	271	416	-1	-1	-1	-1	-2	72894.78318	72217.45016	71355.38518	71904.07878	70803.36906	0.510024321	0.071164922
52	390	Denmark	DEN	Trinidad and Tobago	TRI	52390	8.3110504	16.5264	8.5992498	7.7167201	0	0	0	0	0	0	0	0	0	0	0	0	0	0	0	0	0	0	0	0	7704.012171	21	16	85	111	145	194	-1	-1	-1	-1	-2	43304.51388	42608.07696	41748.93235	41806.73403	42023.89689	0.564700045	0.07067281
52	395	Iceland	ICE	Trinidad and Tobago	TRI	52395	0	0	0	0.036537793	0	0	0	0	0	0	0	0	0	0	0	0	0	0	0	0	0	0	0	0	6598.012904	0	0	0	1	3	0	0	0	-1	0	0	29156.24374	27615.11805	27086.39941	25982.49583	25823.51294	0.538897433	0.040073229
52	402	Cape Verde	CAP	Trinidad and Tobago	TRI	52402	0	0	0	0	0	0	0	0	0	0	0	0	0	0	0	0	0	0	0	0	0	0	0	0	3900.290112	0	0	0	0	0	0	0	0	0	0	0	-13195.82561	-13368.37479	-13563.60035	-13188.69585	-13056.89681	-0.089852463	0.04678732
52	411	Equatorial Guinea	EQG	Trinidad and Tobago	TRI	52411	0	0	0	0	0	0	0	0	0	0	0	0	0	0	0	0	0	0	0	0	0	0	0	0	7693.890172	0	0	0	0	0	0	1	1	1	1	-1	2737.236381	4950.080313	5578.437233	7623.730958	6569.367074	0	-0.455645774
52	432	Mali	MLI	Trinidad and Tobago	TRI	52432	0	0	0	0	0	0	0	0	0	0	0	0	0	0	0	0	0	0	0	0	0	0	0	0	5292.116583	0	0	0	0	0	0	1	1	2	2	-2	-15975.22052	-16161.97424	-16364.80681	-16002.2698	-15846.51332	-0.087527786	-0.085182948
52	433	Senegal	SEN	Trinidad and Tobago	TRI	52433	0	0	0.0125378	0	0	0	0	0	0	0	0	0	0	0	0	0	0	0	0	0	0	0	0	0	4722.720663	0	0	0	0	0	0	0	0	0	1	0	-15653.53564	-15853.19651	-16040.40442	-15685.06272	-15567.59096	0	-0.007537029
52	434	Benin	BEN	Trinidad and Tobago	TRI	52434	0	0	0	0	0	0	0	0	0	0	0	0	0	0	0	0	0	0	0	0	0	0	0	0	6738.12275	0	0	0	1	2	0	0	-1	0	-1	-2	-15891.30637	-16053.53549	-16257.75506	-15932.32174	-15817.59676	-0.07286323	-0.008596159
52	435	Mauritania	MAA	Trinidad and Tobago	TRI	52435	0	0	0	0	0	0	0	0	0	0	0	0	0	0	0	0	0	0	0	0	0	0	0	0	4809.939057	0	0	0	0	0	0	1	1	0	1	0	0	-15524.48594	-15722.56916	-15408.62864	-15318.34419	-0.099601747	-0.218414144
52	436	Niger	NIR	Trinidad and Tobago	TRI	52436	0	0	0	0	0	0	0	0	0	0	0	0	0	0	0	0	0	0	0	0	0	0	0	0	6631.557992	5	7	10	7	2	0	2	0	1	0	-1	-16312.19961	-16476.97759	-16663.77694	-16309.84426	-16206.21192	-0.109379628	-0.054133503
52	438	Guinea	GUI	Trinidad and Tobago	TRI	52438	0	0	0	0	0	0	0	0	0	0	0	0	0	0	0	0	0	0	0	0	0	0	0	0	5005.962474	0	0	0	0	1	0	1	1	1	1	0	-16278.93375	-16434.68916	-16600.94895	-16240.92057	-16116.59764	-0.044424041	-0.189164502
52	439	Burkina Faso	BFO	Trinidad and Tobago	TRI	52439	0	0	0	0	0	0	0	0	0	0	0	0	0	0	0	0	0	0	0	0	0	0	0	0	6048.77265	0	0	0	0	0	0	1	1	1	-1	0	-16051.42122	-16224.79105	-16407.6056	-16065.82963	-15956.41743	0.032886174	-0.00084107
52	450	Liberia	LBR	Trinidad and Tobago	TRI	52450	0.003275306	0.003652892	0.004089904	0.00389593	0	0	0	0	0	0	0	0	0	0	0	0	0	0	0	0	0	0	0	0	5447.244921	0	14	0	0	0	0	0	0	0	0	-1	-16328.86582	-16486.58396	-16656.46899	-16320.30055	-16208.60765	0.183581187	-0.05197281
52	451	Sierra Leone	SIE	Trinidad and Tobago	TRI	52451	0	0	0	0	0	0	0	0	0	0	0	0	0	0	0	0	0	0	0	0	0	0	0	0	5220.590775	0	0	0	0	0	0	0	0	1	0	-1	-16205.46627	-16231.38867	-16421.75038	-16158.0803	-16087.33617	0.049875967	-0.097102431
52	452	Ghana	GHA	Trinidad and Tobago	TRI	52452	0	0	0	0	0	0	0	0	0	0	0	0	0	0	0	0	0	0	0	0	0	0	0	0	6333.619656	0	0	0	0	0	0	0	-1	0	0	0	-14999.38574	-15191.99511	-15394.04278	-15110.83644	-15079.49029	0.004769635	-0.036071872
52	461	Togo	TOG	Trinidad and Tobago	TRI	52461	0	0	0	0	0	0	0	0	0	0	0	0	0	0	0	0	0	0	0	0	0	0	0	0	6628.052933	8	11	12	12	13	0	1	0	-1	1	0	-16142.17009	-16323.02673	-16515.45361	-16163.66546	-16044.63647	-0.118289251	-0.098884531
52	471	Cameroon	CAO	Trinidad and Tobago	TRI	52471	137.28676	153.11356	171.4312	163.30066	0	0	0	0	0	0	0	0	0	0	0	0	0	0	0	0	0	0	0	0	7676.538081	0	0	0	0	0	0	1	2	1	0	-1	-15392.44154	-15599.32692	-15816.05977	-15492.88561	-15386.6092	0	-0.245928959
52	475	Nigeria	NIG	Trinidad and Tobago	TRI	52475	0	0	0	0	0	0	0	0	0	0	0	0	0	0	0	0	0	0	0	0	0	0	0	0	6975.260091	17	23	174	59	99	0	3	2	2	2	1	-14161.21395	-14327.60659	-14589.98846	-14294.03463	-14200.18084	0.087348437	-0.081224071
52	481	Gabon	GAB	Trinidad and Tobago	TRI	52481	424.73514	451.30707	447.12192	472.15436	0	0	0	0	0	0	0	0	0	0	0	0	0	0	0	0	0	0	0	0	7803.562634	0	0	0	0	1	0	0	0	0	0	0	-5944.095664	-6295.131641	-6679.3653	-6650.162812	-6802.600189	-0.119565529	-0.194946377
52	482	Central African Republic	CEN	Trinidad and Tobago	TRI	52482	0.060645893	0.067637317	0.075729065	0.07213743	0	0	0	0	0	0	0	0	0	0	0	0	0	0	0	0	0	0	0	0	8294.178488	0	0	0	0	0	0	2	3	3	1	1	-16403.86557	-16578.32286	-16751.86917	-16218.41666	-16098.66722	-0.085265196	-0.221803982
52	483	Chad	CHA	Trinidad and Tobago	TRI	52483	0	0	0	0	0	0	0	0	0	0	0	0	0	0	0	0	0	0	0	0	0	0	0	0	8055.962622	0	0	0	0	0	0	1	1	1	1	1	-15744.34503	-15896.82559	-16105.05296	-15767.41632	-15684.15855	-0.131335245	-0.321521961
52	490	Democratic Republic of the Congo	DRC	Trinidad and Tobago	TRI	52490	0	0	0	0	0	0	0	0	0	0	0	0	0	0	0	0	0	0	0	0	0	0	0	0	8305.51473	0	15	9	7	5	0	2	3	3	3	2	-16311.52356	-16491.56262	-16687.41338	-16346.44014	-16229.34418	-0.133351944	-0.323730016
52	500	Uganda	UGA	Trinidad and Tobago	TRI	52500	0.81498182	0.90893513	1.017675	0.96940935	0	0	0	0	0	0	0	0	0	0	0	0	0	0	0	0	0	0	0	0	10085.22069	0	0	0	0	0	0	1	1	1	1	0	-16023.22168	-16201.62091	-16389.62811	-16033.07611	-15906.90192	-0.017410357	-0.266963793
52	501	Kenya	KEN	Trinidad and Tobago	TRI	52501	0.0023056	0.0001958	0.0067375	0.006417958	0	0	0	0	0	0	0	0	0	0	0	0	0	0	0	0	0	0	0	0	10465.41732	0	0	1	2	0	0	1	2	2	0	-1	-15562.57177	-15761.4447	-15965.38947	-15637.66845	-15526.7313	-0.129081882	-0.096089329
52	510	Tanzania	TAZ	Trinidad and Tobago	TRI	52510	0.79768491	0.88964415	0.99607617	0.9488349	0	0	0	0	0	0	0	0	0	0	0	0	0	0	0	0	0	0	0	0	10146.32247	0	0	0	0	0	0	0	1	1	0	-1	-15853.65658	-16050.11157	-16254.93346	-15926.40695	-15810.8173	-0.057991674	-0.168635963
52	516	Burundi	BUI	Trinidad and Tobago	TRI	52516	0	0	0	0	0	0	0	0	0	0	0	0	0	0	0	0	0	0	0	0	0	0	0	0	10065.43519	0	0	0	0	0	0	2	1	2	1	0	-16489.31889	-16640.363	-16819.35518	-16463.82466	-16335.75271	-0.113261153	-0.463966484
52	517	Rwanda	RWA	Trinidad and Tobago	TRI	52517	0	0	0	0	0	0	0	0	0	0	0	0	0	0	0	0	0	0	0	0	0	0	0	0	10043.3779	0	0	0	0	0	0	0	1	1	0	0	-16006.34188	-16202.27661	-16407.07015	-16062.69946	-15969.25763	-0.120683973	-0.361817845
52	520	Somalia	SOM	Trinidad and Tobago	TRI	52520	0	0	0	0	0	0	0	0	0	0	0	0	0	0	0	0	0	0	0	0	0	0	0	0	11251.47328	0	0	0	0	0	0	2	3	2	3	2	0	0	0	0	0	-0.078657345	-0.535880088
52	522	Djibouti	DJI	Trinidad and Tobago	TRI	52522	0	0	0	0	0	0	0	0	0	0	0	0	0	0	0	0	0	0	0	0	0	0	0	0	11132.87055	0	0	0	0	0	0	0	0	1	0	0	-15045.72252	-15292.42784	-15537.61582	-15231.75853	-15150.85605	-0.108436678	-0.361781733
52	530	Ethiopia	ETH	Trinidad and Tobago	TRI	52530	0	0	0	0	0	0	0	0	0	0	0	0	0	0	0	0	0	0	0	0	0	0	0	0	10276.50275	0	0	0	0	0	0	2	2	1	2	1	-16209.76183	-16407.90139	-16616.03629	-16288.58728	-16181.10375	-0.118187215	-0.391865081
52	531	Eritrea	ERI	Trinidad and Tobago	TRI	52531	0	0	0	0	0	0	0	0	0	0	0	0	0	0	0	0	0	0	0	0	0	0	0	0	10481.32242	0	0	0	0	0	0	3	3	2	3	1	0	0	0	0	-16071.08548	-0.126257235	-0.734742254
52	540	Angola	ANG	Trinidad and Tobago	TRI	52540	156.26634	166.04254	164.50276	173.71257	0	0	0	0	0	0	0	0	0	0	0	0	0	0	0	0	0	0	0	0	8267.443395	0	0	0	0	0	0	1	2	1	1	0	-12542.88408	-12698.55583	-12933.60822	-12708.19139	-12645.6436	-0.134187074	-0.316678411
52	541	Mozambique	MZM	Trinidad and Tobago	TRI	52541	0.042289134	0.04716434	0.052806817	0.050302327	0	0	0	0	0	0	0	0	0	0	0	0	0	0	0	0	0	0	0	0	10434.13468	0	0	0	2	6	0	0	1	1	1	0	-16184.56301	-16369.4929	-16566.88329	-16227.67943	-16116.67685	-0.09322749	-0.142201573
52	551	Zambia	ZAM	Trinidad and Tobago	TRI	52551	0	0	0	0	0	0	0	0	0	0	0	0	0	0	0	0	0	0	0	0	0	0	0	0	9522.142258	0	0	2	0	0	0	0	1	1	0	0	-15088.67203	-15252.19902	-15452.69507	-15124.06762	-15059.96936	-0.070858873	-0.147327341
52	552	Zimbabwe	ZIM	Trinidad and Tobago	TRI	52552	2.71E-08	3.02E-08	3.39E-08	3.23E-08	0	0	0	0	0	0	0	0	0	0	0	0	0	0	0	0	0	0	0	0	9967.805479	0	0	0	0	0	0	1	1	1	1	0	-15881.46997	-16032.98078	-16221.2905	-15880.4142	-15811.82852	0	-0.287416326
52	553	Malawi	MAW	Trinidad and Tobago	TRI	52553	0.22356969	0.24934341	0.27917346	0.26593298	0	0	0	0	0	0	0	0	0	0	0	0	0	0	0	0	0	0	0	0	10626.85602	0	0	0	0	0	0	0	0	0	0	0	-16202.36704	-16367.6269	-16555.92408	-16207.38218	-16072.36116	-0.130500924	-0.103968635
52	560	South Africa	SAF	Trinidad and Tobago	TRI	52560	4.6822467	17.07679	19.314528	6.0625491	0	0	0	0	0	0	0	0	0	0	0	0	0	0	0	0	0	0	0	0	9350.924337	14	8	1	0	12	0	1	1	2	1	0	-9110.272284	-9251.948452	-9432.882392	-9133.978444	-9057.13502	0	-0.000506072
52	565	Namibia	NAM	Trinidad and Tobago	TRI	52565	0.015753079	0.015753079	0.015753079	0.015753079	0	0	0	0	0	0	0	0	0	0	0	0	0	0	0	0	0	0	0	0	8555.753868	0	0	0	1	0	0	0	0	0	0	-1	-10695.99267	-11031.63877	-11430.28612	-11245.06781	-11258.71386	-0.095520437	-0.000791496
52	570	Lesotho	LES	Trinidad and Tobago	TRI	52570	0	0	0	0	0	0	0	0	0	0	0	0	0	0	0	0	0	0	0	0	0	0	0	0	10376.14776	0	0	0	1	0	0	1	0	0	0	0	-15325.76446	-15497.63478	-15716.76902	-15368.63347	-15292.39302	-0.069671871	-0.037192265
52	571	Botswana	BOT	Trinidad and Tobago	TRI	52571	0	0	0	0	0	0	0	0	0	0	0	0	0	0	0	0	0	0	0	0	0	0	0	0	9521.325144	0	0	0	0	3	0	0	0	-1	0	0	-9615.911111	-9628.412445	-9889.419952	-10039.68992	-10062.49541	-0.080662717	-0.027188258
52	572	Swaziland	SWA	Trinidad and Tobago	TRI	52572	2.9877222	3.3321548	3.7307951	3.5538533	0	0	0	0	0	0	0	0	0	0	0	0	0	0	0	0	0	0	0	0	10691.49821	0	0	0	0	0	0	0	0	1	1	-1	-12638.7459	-12823.71463	-13049.91218	-12807.59566	-12747.22201	-0.050320485	-0.597748259
52	580	Madagascar	MAG	Trinidad and Tobago	TRI	52580	0	0	0	0	0	0	0	0	0	0	0	0	0	0	0	0	0	0	0	0	0	0	0	0	11893.84862	0	0	0	0	0	0	2	0	1	2	0	-16286.10666	-16453.69994	-16631.86453	-16271.48214	-16142.91153	-0.102984166	-0.146434837
52	581	Comoros	COM	Trinidad and Tobago	TRI	52581	0	0	0	0	0	0	0	0	0	0	0	0	0	0	0	0	0	0	0	0	0	0	0	0	11777.67714	0	0	0	0	0	0	0	0	-1	0	0	-15937.33673	-16093.5764	-16266.9863	-15916.65909	-15791.25569	-0.074076784	-0.141321162
52	590	Mauritius	MAS	Trinidad and Tobago	TRI	52590	0	0	0.0036135	0.028041201	0	0	0	0	0	0	0	0	0	0	0	0	0	0	0	0	0	0	0	0	13346.36707	0	0	39	0	0	0	0	0	0	0	0	-7227.089636	-7699.041206	-8190.001086	-8100.706692	-8238.190394	0.152851402	0.02421098
52	591	Seychelles	SEY	Trinidad and Tobago	TRI	52591	0	0	0	0	0	0	0	0	0	0	0	0	0	0	0	0	0	0	0	0	0	0	0	0	12985.2311	0	0	0	0	3	0	0	0	0	0	0	-3153.802279	-3483.083995	-3885.849442	-4046.90401	-4584.099301	-0.026319924	-0.093252125
52	600	Morocco	MOR	Trinidad and Tobago	TRI	52600	2.1975975	3.3968527	3.9560828	0.48062631	0	0	0	0	0	0	0	0	0	0	0	0	0	0	0	0	0	0	0	0	4809.491158	0	0	0	0	0	0	1	1	1	1	0	-13456.4783	-13720.82216	-13931.94145	-13666.06531	-13583.69172	-0.086378459	-0.263258863
52	615	Algeria	ALG	Trinidad and Tobago	TRI	52615	0	0	0.000769021	0.000812075	0	0	0	0	0	0	0	0	0	0	0	0	0	0	0	0	0	0	0	0	5747.132118	0	0	0	0	0	0	1	1	0	0	0	-11911.83602	-12165.29475	-12424.32183	-12100.94481	-12033.97464	-0.061315094	-0.252568119
52	616	Tunisia	TUN	Trinidad and Tobago	TRI	52616	0	0	0	0	0	0	0	0	0	0	0	0	0	0	0	0	0	0	0	0	0	0	0	0	7358.868784	0	0	0	0	0	0	1	0	1	1	0	-12423.55083	-12585.36997	-12833.82396	-12551.41234	-12535.57573	-0.068313532	-0.019598215
52	620	Libya	LIB	Trinidad and Tobago	TRI	52620	0.032268707	0.034287475	0.03396951	0.035871319	0	0	0	0	0	0	0	0	0	0	0	0	0	0	0	0	0	0	0	0	7520.009919	0	0	0	0	0	0	3	3	2	2	2	0	0	0	0	-12042.20571	-0.113060803	-0.298779184
52	625	Sudan	SUD	Trinidad and Tobago	TRI	52625	0	0	0	0	0	0	0	0	0	0	0	0	0	0	0	0	0	0	0	0	0	0	0	0	8977.726308	0	0	0	0	0	0	3	3	3	3	2	-14888.36709	-15100.81217	-15285.79333	-14965.75542	-15025.78834	-0.028330928	-0.326551385
52	630	Iran	IRN	Trinidad and Tobago	TRI	52630	0.95294768	1.0125653	1.0031753	1.0593387	0	0	0	0	0	0	0	0	0	0	0	0	0	0	0	0	0	0	0	0	10508.39383	0	0	0	0	0	0	1	1	2	2	1	0	-10926.13627	-11276.36752	-10729.17859	-10096.24747	-0.113592744	-0.446061627
52	640	Turkey	TUR	Trinidad and Tobago	TRI	52640	26.554747	39.841915	47.357124	55.137356	0	0	0	0	0	0	0	0	0	0	0	0	0	0	0	0	0	0	0	0	8960.62202	0	0	0	0	5	6	2	1	2	1	0	-5173.325221	-5616.898716	-5936.595095	-5829.567083	-5733.746425	-0.109817689	-0.208127635
52	645	Iraq	IRQ	Trinidad and Tobago	TRI	52645	0	0	0	0	0	0	0	0	0	0	0	0	0	0	0	0	0	0	0	0	0	0	0	0	10242.51921	0	0	0	0	0	0	3	3	3	2	2	-11576.77815	-11731.46543	-11735.46145	-11530.81745	-11876.83574	0.028853874	-0.1965636
52	651	Egypt	EGY	Trinidad and Tobago	TRI	52651	0.73730028	0.91580719	0.77062809	1.7764682	0	0	0	0	0	0	0	0	0	0	0	0	0	0	0	0	0	0	0	0	8997.352237	0	0	0	0	0	0	2	2	2	1	1	-13988.94408	-14208.77563	-14384.6031	-14022.00487	-13891.58523	0.060352623	-0.519547466
52	652	Syria	SYR	Trinidad and Tobago	TRI	52652	0	0	0	0	0	0	0	0	0	0	0	0	0	0	0	0	0	0	0	0	0	0	0	0	9911.684263	0	0	0	0	0	0	3	3	3	3	2	0	0	0	0	0	0.11937484	-0.588188663
52	660	Lebanon	LEB	Trinidad and Tobago	TRI	52660	0.026354779	0.059726063	0.066871352	0.074981451	0	0	0	0	0	0	0	0	0	0	0	0	0	0	0	0	0	0	0	0	9915.015826	0	0	0	0	0	0	0	1	1	1	-1	-9650.536762	-9611.841469	-9478.279925	-8635.657188	-8109.374265	0.115334805	-0.098813177
52	663	Jordan	JOR	Trinidad and Tobago	TRI	52663	0	0	0	0	0	0	0	0	0	0	0	0	0	0	0	0	0	0	0	0	0	0	0	0	9972.042187	0	0	0	0	0	0	1	1	1	1	0	-12719.98735	-12885.7089	-13073.76211	-12703.26584	-12542.49781	-0.036664542	-0.359415742
52	666	Israel	ISR	Trinidad and Tobago	TRI	52666	12.98	4.0700002	5.8299999	3.4100001	0	0	0	0	0	0	0	0	0	0	0	0	0	0	0	0	0	0	0	0	9875.076576	0	0	0	3	6	0	2	2	2	2	1	16421.93487	16091.55848	15524.04524	15104.46045	15072.81797	0.2973755	-0.006448755
52	670	Saudi Arabia	SAU	Trinidad and Tobago	TRI	52670	0.70792586	0.75221455	0.74523896	0.78696167	0	0	0	0	0	0	0	0	0	0	0	0	0	0	0	0	0	0	0	0	9983.747444	0	0	0	0	0	0	2	1	1	1	1	4616.776837	4168.239277	3714.235119	4015.784388	3570.37569	-0.137372645	-0.832085108
52	679	Yemen	YEM	Trinidad and Tobago	TRI	52679	0	0	0	0	0	0	0	0	0	0	0	0	0	0	0	0	0	0	0	0	0	0	0	0	#N/A	0	0	0	0	0	0	3	3	2	1	2	-15921.57984	-15758.92242	-15904.87811	-15570.68601	-15438.31723	0.377372392	-0.43156748
52	690	Kuwait	KUW	Trinidad and Tobago	TRI	52690	0	0	0	0	0	0	0	0	0	0	0	0	0	0	0	0	0	0	0	0	0	0	0	0	11084.52506	0	0	0	0	0	0	1	0	0	0	-1	19192.55063	19680.06868	20935.14156	22773.3421	22511.53004	-0.00940113	-0.301926806
52	692	Bahrain	BAH	Trinidad and Tobago	TRI	52692	0	0	0	0	0	0	0	0	0	0	0	0	0	0	0	0	0	0	0	0	0	0	0	0	11553.37242	0	0	0	0	0	0	2	1	1	1	0	5651.940423	5107.473799	4210.376971	3716.157152	3527.397192	0	-0.883925055
52	694	Qatar	QAT	Trinidad and Tobago	TRI	52694	0	0	0	0	0	0	0	0	0	0	0	0	0	0	0	0	0	0	0	0	0	0	0	0	11608.60934	0	0	0	0	0	0	0	-1	0	-1	-2	57990.58662	57364.36012	56752.24923	56997.07148	57897.41048	-0.126531406	-0.704913969
52	696	United Arab Emirates	UAE	Trinidad and Tobago	TRI	52696	0.9061389	0.96282804	0.95389932	1.0073041	0	0	0	0	0	0	0	0	0	0	0	0	0	0	0	0	0	0	0	0	11733.79432	0	0	0	0	0	0	1	0	1	0	-2	22617.24406	21322.18553	20194.21936	19218.32409	17902.54962	0	-0.883925055
52	698	Oman	OMA	Trinidad and Tobago	TRI	52698	0.020864239	0	0	0	0	0	0	0	0	0	0	0	0	0	0	0	0	0	0	0	0	0	0	0	11966.0755	0	0	0	0	0	0	0	0	1	0	-1	-730.0902182	-843.1644687	-100.4843222	1203.830359	1514.626657	0	-0.496019142
52	700	Afghanistan	AFG	Trinidad and Tobago	TRI	52700	0.24495247	0.27319124	0.30587432	0.2913675	0	0	0	0	0	0	0	0	0	0	0	0	0	0	0	0	0	0	0	0	12070.78742	0	0	0	0	0	0	3	2	3	2	2	-16076.27903	-16230.61976	-16395.80697	-16029.79049	-15964.4566	-0.109654341	-0.229589525
52	701	Turkmenistan	TKM	Trinidad and Tobago	TRI	52701	0	0	0	0	0	0	0	0	0	0	0	0	0	0	0	0	0	0	0	0	0	0	0	0	11079.39376	0	0	0	0	0	0	1	1	1	1	0	-9763.186032	-10271.62189	-10986.80113	-11117.593	-11479.101	0.219995386	-0.57618563
52	702	Tajikistan	TAJ	Trinidad and Tobago	TRI	52702	0	0	0	0	0	0	0	0	0	0	0	0	0	0	0	0	0	0	0	0	0	0	0	0	12306.83492	0	0	0	0	0	0	1	1	1	1	0	-15763.11928	-15962.83548	-16176.42291	-15859.42864	-15769.9607	0.37231229	-0.476563028
52	705	Kazakhstan	KZK	Trinidad and Tobago	TRI	52705	0.069559887	35.540497	35.210915	37.18222	0	0	0	0	0	0	0	0	0	0	0	0	0	0	0	0	0	0	0	0	10339.23867	0	0	0	0	0	0	0	1	1	1	0	-6079.35453	-6217.218297	-6670.221441	-6756.977723	-6947.868398	0	-0.399360503
52	710	China	CHN	Trinidad and Tobago	TRI	52710	330.32352	356.64581	362.15482	503.25842	0	0	0	0	0	0	0	0	0	0	0	0	0	0	0	0	0	0	0	0	12655.53314	0	0	0	1	3	0	2	2	2	2	1	-10198.30456	-10754.43592	-11317.19442	-11344.73232	-11579.91683	-0.039171033	-0.694108368
52	712	Mongolia	MON	Trinidad and Tobago	TRI	52712	0	0	0	0	0	0	0	0	0	0	0	0	0	0	0	0	0	0	0	0	0	0	0	0	12679.85012	0	0	0	0	0	0	1	1	0	-1	0	-12749.74956	-12942.00173	-13340.3357	-13308.16526	-13495.14668	-0.110104567	-0.0210461
52	731	North Korea	PRK	Trinidad and Tobago	TRI	52731	10.262123	10.698895	11.26698	11.807478	0	0	0	0	0	0	0	0	0	0	0	0	0	0	0	0	0	0	0	0	13940.02476	0	0	0	0	0	0	3	3	3	3	2	0	0	0	0	0	-0.041793439	-0.689504704
52	732	South Korea	ROK	Trinidad and Tobago	TRI	52732	99.451828	90.442825	108.3167	122.71941	0	0	0	0	0	0	0	0	0	0	0	0	0	0	0	0	0	0	0	0	14443.60652	0	0	0	1	0	0	-1	0	-1	0	-2	8326.771965	7616.566365	6745.197897	6533.332468	6245.007783	0.230304578	0.004872564
52	740	Japan	JPN	Trinidad and Tobago	TRI	52740	196.3111	209.84299	249.67833	226.76965	0	0	0	0	0	0	0	0	0	0	0	0	0	0	0	0	0	0	0	0	13330.46719	0	0	2	21	41	79	-1	0	-1	0	-2	30454.33554	29656.13964	29248.99896	28619.98589	27992.71253	0.210597217	0.022956609
52	760	Bhutan	BHU	Trinidad and Tobago	TRI	52760	0	0	0	0	0	0	0	0	0	0	0	0	0	0	0	0	0	0	0	0	0	0	0	0	14659.53075	0	0	0	0	0	0	0	0	0	0	0	-14027.90908	-14325.0253	-14606.13651	-14264.07873	-14215.3877	-0.098563478	-0.095301055
52	770	Pakistan	PAK	Trinidad and Tobago	TRI	52770	6.5371413	7.290761	8.1629868	7.7758374	0	0	0	0	0	0	0	0	0	0	0	0	0	0	0	0	0	0	0	0	12335.09459	0	0	0	0	0	0	2	2	3	3	2	-15553.27814	-15748.46425	-15951.81057	-15617.18656	-15501.86714	0.191295751	-0.198135539
52	771	Bangladesh	BNG	Trinidad and Tobago	TRI	52771	0	0	0	0	0	0	0	0	0	0	0	0	0	0	0	0	0	0	0	0	0	0	0	0	14708.46166	0	0	0	0	0	0	2	2	2	1	0	-15723.14966	-15938.6134	-16156.98964	-15838.73906	-15751.41817	0.207997197	-0.25339019
52	775	Myanmar	MYA	Trinidad and Tobago	TRI	52775	0.025384543	0.028310942	0.031697903	0.030194556	0	0	0	0	0	0	0	0	0	0	0	0	0	0	0	0	0	0	0	0	15076.51264	0	0	0	0	0	0	2	2	2	2	2	-15387.28343	-15632.3985	-15889.90393	-15612.22441	-15547.90353	0.050187279	-0.219048343
52	780	Sri Lanka	SRI	Trinidad and Tobago	TRI	52780	1.6107172	1.8246415	2.4237738	3.0139205	0	0	0	0	0	0	0	0	0	0	0	0	0	0	0	0	0	0	0	0	15131.99913	0	0	0	0	0	0	1	2	2	2	2	-13058.49121	-13358.68623	-13667.7054	-13394.78462	-13517.89669	0.142171066	-0.082083143
52	781	Maldives	MAD	Trinidad and Tobago	TRI	52781	0	0	0	0	0	0	0	0	0	0	0	0	0	0	0	0	0	0	0	0	0	0	0	0	14825.25976	0	0	0	0	0	0	1	0	-1	1	-2	-9474.40976	-9697.999051	-10141.99593	-9956.610772	-9851.847082	-0.123857852	-0.21845332
52	790	Nepal	NEP	Trinidad and Tobago	TRI	52790	0	0	0	0	0	0	0	0	0	0	0	0	0	0	0	0	0	0	0	0	0	0	0	0	13904.69157	0	0	0	0	0	0	1	1	0	1	0	-16006.51605	-16183.37728	-16390.15229	-16050.20275	-15942.53212	-0.139469601	-0.085321531
52	800	Thailand	THI	Trinidad and Tobago	TRI	52800	87.825706	105.6232	133.57236	146.15144	0	0	0	0	0	0	0	0	0	0	0	0	0	0	0	0	0	0	0	0	15915.47839	0	0	0	0	3	0	2	1	1	1	1	-10920.89358	-11227.03187	-11426.1971	-11192.39615	-11413.18673	-0.099779085	-0.575389952
52	812	Laos	LAO	Trinidad and Tobago	TRI	52812	0.000713915	0.000796217	0.000891472	0.000849192	0	0	0	0	0	0	0	0	0	0	0	0	0	0	0	0	0	0	0	0	15866.69243	0	0	0	0	0	0	0	0	0	0	-1	-15164.80919	-15412.2614	-15667.46241	-15395.63978	-15341.96248	-0.08211333	-0.692544178
52	820	Malaysia	MAL	Trinidad and Tobago	TRI	52820	29.716133	28.023298	31.686636	29.198631	0	0	0	0	0	0	0	0	0	0	0	0	0	0	0	0	0	0	0	0	17150.1618	0	0	0	0	0	0	1	1	0	1	0	-5817.641081	-6350.53642	-6975.977517	-6922.096247	-7153.885694	-0.05769942	-0.286254914
52	830	Singapore	SIN	Trinidad and Tobago	TRI	52830	17.057356	30.610674	18.443085	16.822208	0	0	0	0	0	0	0	0	0	0	0	0	0	0	0	0	0	0	0	0	17846.65361	1	0	0	0	1	0	-1	-1	-1	0	-1	35159.04911	34578.1422	33428.95271	32319.91386	31888.47978	0	-0.172807645
52	840	Philippines	PHI	Trinidad and Tobago	TRI	52840	0.84343159	0.68694007	1.0386882	0.72526628	0	0	0	0	0	0	0	0	0	0	0	0	0	0	0	0	0	0	0	0	16650.07081	0	3	0	0	0	0	1	1	2	2	1	-14056.1619	-14330.75768	-14616.91681	-14382.0009	-14362.12187	-0.009934946	-0.092406739
52	850	Indonesia	INS	Trinidad and Tobago	TRI	52850	9.0167513	10.66801	16.410526	16.000534	0	0	0	0	0	0	0	0	0	0	0	0	0	0	0	0	0	0	0	0	16820.57522	0	0	0	0	0	0	1	1	1	1	0	-12861.97411	-13159.30865	-13467.95695	-13253.80065	-13276.72794	-0.11221435	-0.040267665
52	860	East Timor	ETM	Trinidad and Tobago	TRI	52860	0	0	0	0	0	0	0	0	0	0	0	0	0	0	0	0	0	0	0	0	0	0	0	0	19005.02807	0	0	0	0	0	0	1	0	0	0	-1	-15662.50723	-15848.29701	-16056.8769	-15702.63839	-15605.84351	-0.11599063	-0.034659411
52	900	Australia	AUL	Trinidad and Tobago	TRI	52900	27.407831	19.869556	16.900764	20.324718	0	0	0	0	0	0	0	0	0	0	0	0	0	0	0	0	0	0	0	0	15334.49712	15	196	101	889	1147	1682	0	0	-1	-1	-2	37992.41559	37377.82488	36664.68661	36641.087	35795.44084	0.702484582	0.062641047
52	910	Papua New Guinea	PNG	Trinidad and Tobago	TRI	52910	0.085531138	0.0953914	0.10680349	0.10173808	0	0	0	0	0	0	0	0	0	0	0	0	0	0	0	0	0	0	0	0	15852.93692	1	3	5	4	3	0	0	1	0	0	0	0	-15078.98246	-15360.65762	-15056.39114	-15015.61216	0.027933049	-0.162846535
52	920	New Zealand	NEW	Trinidad and Tobago	TRI	52920	55.727081	51.0686	48.860519	49.931011	0	0	0	0	0	0	0	0	0	0	0	0	0	0	0	0	0	0	0	0	12729.87172	31	4	160	160	138	184	-1	-1	-1	-1	-2	20105.36533	19409.7989	18514.14198	18189.62192	17712.40454	0.738643592	0.0580204
52	935	Vanuatu	VAN	Trinidad and Tobago	TRI	52935	0	0	0	0	0	0	0	0	0	0	0	0	0	0	0	0	0	0	0	0	0	0	0	0	14420.59285	0	0	0	0	0	0	0	0	-1	0	0	-13872.84532	-13953.27006	-14131.54204	-13764.30619	-13618.65019	0.052990432	-0.067553023
52	940	Solomon Islands	SOL	Trinidad and Tobago	TRI	52940	0	0	0	0	0	0	0	0	0	0	0	0	0	0	0	0	0	0	0	0	0	0	0	0	14775.92104	0	0	0	0	0	0	0	0	-1	0	-2	-15220.67028	-15412.04074	-15580.52092	-15235.39429	-15140.85269	-0.045496774	-0.061928816
52	946	Kiribati	KIR	Trinidad and Tobago	TRI	52946	0	0	0	0	0	0	0	0	0	0	0	0	0	0	0	0	0	0	0	0	0	0	0	0	#N/A	0	0	0	0	0	0	0	0	0	0	0	-15080.45466	-15274.09066	-15460.14348	-15161.41175	-15079.99352	0	-0.883925055
52	947	Tuvalu	TUV	Trinidad and Tobago	TRI	52947	0	0	0	0	0	0	0	0	0	0	0	0	0	0	0	0	0	0	0	0	0	0	0	0	#N/A	0	0	0	0	0	0	0	0	0	0	0	-12989.71616	-13243.37099	-13492.64375	-13174.31408	-13045.40072	0	-0.883925055
52	950	Fiji	FIJ	Trinidad and Tobago	TRI	52950	0.17372692	0.19375463	0.21693435	0.20664571	0	0	0	0	0	0	0	0	0	0	0	0	0	0	0	0	0	0	0	0	13297.03265	2	2	2	4	4	0	0	0	0	0	-1	-12346.50652	-12715.9108	-13079.67803	-12921.50063	-12832.60585	0.139419486	-0.164968766
52	955	Tonga	TON	Trinidad and Tobago	TRI	52955	0	0	0	0	0	0	0	0	0	0	0	0	0	0	0	0	0	0	0	0	0	0	0	0	#N/A	0	0	0	0	0	0	0	0	0	0	0	-12995.78772	-13274.93462	-13508.78044	-13023.89725	-12913.71554	0	-0.883925055
52	983	Marshall Islands	MSI	Trinidad and Tobago	TRI	52983	0	0	0	0	0	0	0	0	0	0	0	0	0	0	0	0	0	0	0	0	0	0	0	0	14093.97683	0	0	0	0	0	0	0	0	0	0	0	-13351.46429	-13533.22471	-13670.38508	-13382.23705	-13363.20561	0	-0.883925055
52	986	Palau	PAL	Trinidad and Tobago	TRI	52986	0	0	0	0	0	0	0	0	0	0	0	0	0	0	0	0	0	0	0	0	0	0	0	0	17296.23519	0	0	0	0	0	0	0	0	0	0	0	-6285.942674	-7256.312228	-7746.325547	-7081.381178	-7181.995139	0	-0.883925055
52	990	Samoa	WSM	Trinidad and Tobago	TRI	52990	0.086555548	0.096533902	0.10808268	0.1029566	0	0	0	0	0	0	0	0	0	0	0	0	0	0	0	0	0	0	0	0	12375.32229	0	0	0	0	0	0	0	0	-1	0	0	-13055.0217	-13254.40522	-13446.01963	-12988.19366	-12844.86625	0	-0.883925055
52	290	Poland	POL	Trinidad and Tobago	TRI	52290	1.38754	2.49546	1.51074	1.87726	0	0	0	0	0	0	0	0	0	0	0	0	0	0	0	0	0	0	0	0	13732.31362	0	0	0	0	0	0	-1	-1	-1	-1	-2	-2040.869	-2772.555	-3406.794	-3243.809	-3326.98	0.3695522	0.0576113
52	750	India	IND	Trinidad and Tobago	TRI	52750	82.7153	90.98152	111.4205	116.7211	0	0	0	0	0	0	0	0	0	0	0	0	0	0	0	0	0	0	0	0	13090.8831	3	4	0	7	7	0	2	2	2	2	1	-14944.28	-15219.95	-15487.28	-15206.1	-15135.34	-0.006357359	-0.05312687
52	835	Brunei	BRU	Trinidad and Tobago	TRI	52835	0	0	0	0	0	0	0	0	0	0	0	0	0	0	0	0	0	0	0	0	0	0	0	0	18194.72417	0	0	0	0	0	0	0	-1	-1	0	0	15530.07	15997.02	17093.57	18707.97	19050	0	-0.8839251
52	970	Nauru	NAU	Trinidad and Tobago	TRI	52970	0	0	0	0	0	0	0	0	0	0	0	0	0	0	0	0	0	0	0	0	0	0	0	0	10567.40344	0	0	0	0	0	0	0	0	0	0	0	-7552.365	-7502.048	-9528.608	-10790.03	-11082.31	0	-0.8839251
52	987	Federated States of Micronesia	FSM	Trinidad and Tobago	TRI	52987	0	0	0	0	0	0	0	0	0	0	0	0	0	0	0	0	0	0	0	0	0	0	0	0	14765.97071	0	0	0	0	0	0	0	0	0	0	0	-13902.67	-14160.11	-14232.32	-13764.9	-13650.81	0	-0.8839251
52	57	St. Vincent and the Grenadines	SVG	Trinidad and Tobago	TRI	5257	13.49634	15.05223	16.853	16.0537	0	0	0	0	0	0	0	1	1	1	1	1	1	0	0	0	0	0	4	1	255.3621024	513	472	438	1342	2138	2885	0	0	0	0	0	-10120.59	-10384.94	-10633	-10390.57	-10347.3	0	-0.8839251
52	94	Costa Rica	COS	Trinidad and Tobago	TRI	5294	63.41519	67.4035	62.1969	59.24706	0	0	0	0	0	0	0	1	1	1	1	1	1	0	0	0	0	0	0	0	2264.761685	1	2	11	16	27	0	0	0	0	0	0	-7458.079	-7864.517	-8205.703	-7927.616	-8101.523	0.2796907	0.07487756
52	55	Grenada	GRN	Trinidad and Tobago	TRI	5255	0.64804524	0.72275364	0.80921978	0.77084064	0	0	0	0	0	0	0	1	1	1	1	1	1	0	0	0	0	0	4	1	143.9237956	177	401	658	1649	3072	0	0	0	-1	0	0	-8304.875228	-8928.178837	-9616.919027	-9400.110695	-9157.221487	0	-0.883925055
52	626	South Sudan	SSD	Trinidad and Tobago	TRI	52626	0	0	0	0	0	0	0	0	0	0	NA	0	0	0	0	0	0	0	0	0	0	0	0	0	9312.007045	0	0	0	0	0	0	3	3	3	2	1	-15978.33458	-16068.73914	-16240.19436	-15944.37072	-15124.49782	0.297247012	-0.502647563
52	713	Taiwan	TAW	Trinidad and Tobago	TRI	52713	58.1064	61.3074	43.1937	41.4282	0	0	0	0	0	0	0	0	0	0	0	0	0	0	0	0	0	0	0	0	15999.34507	0	0	0	0	0	0	-1	0	-1	-1	-2	0	0	0	0	0	-0.1144351	0.01726328
52	220	France	FRN	Trinidad and Tobago	TRI	52220	35.69588	69.69072	216.1658	81.83549	237	40	21	56	0	0	0	0	0	0	0	0	0	0	0	0	0	0	0	0	8820.67958	6	33	61	46	486	630	0	0	-1	0	-1	25006.37	24482.46	24229.57	24546.39	24800.19	0.6452516	0.0854941
52	816	Vietnam	DRV	Trinidad and Tobago	TRI	52816	0	0	0	0	0	0	0	0	0	0	0	0	0	0	0	0	0	0	0	0	0	0	0	0	15876.03283	0	0	0	0	0	0	1	1	1	1	-1	-15011.33885	-15266.32887	-15516.40223	-15221.15498	-15149.61984	0.342437884	-0.428855129
52	341	Montenegro	MNG	Trinidad and Tobago	TRI	52341	0	0	0	0	0	0	0	0	0	0	0	0	0	0	0	0	0	0	0	0	0	0	0	0	8336.531615	7	8	14	7	24	0	1	0	0	-1	-2	-9433.372551	-9817.933766	-10110.88065	-9983.700526	-9661.053364	0.595123582	-0.129587002
52	704	Uzbekistan	UZB	Trinidad and Tobago	TRI	52704	0.05756529	0.06420157	0.07188229	0.0684731	0	0	0	0	0	0	0	0	0	0	0	0	0	0	0	0	0	0	0	0	11183.15961	0	0	0	0	0	0	1	1	1	1	0	-14839.28	-15113.21	-15392.98	-15132.81	-15099.58	0.2780166	-0.5195689
52	484	Congo	CON	Trinidad and Tobago	TRI	52484	0	0	0	0	0	0	0	0	0	0	0	0	0	0	0	0	0	0	0	0	0	0	0	0	8145.954103	0	0	0	0	0	0	2	2	1	0	-1	-13532.86	-13702.14	-14004.51	-13673.33	-13578.67	-0.09428666	-0.3490867
52	90	Guatemala	GUA	Trinidad and Tobago	TRI	5290	15.86662	30.50058	25.03468	20.49267	0	0	0	0	0	0	0	1	1	1	1	1	1	0	0	0	0	0	0	0	2918.927523	4	1	3	2	0	1	0	0	0	0	-1	-13643.74	-13872.06	-14108.69	-13795.87	-13690.27	0.03686359	-0.04505783
52	437	Ivory Coast	CDI	Trinidad and Tobago	TRI	52437	0	0	0	0	0	0	0	0	0	0	0	0	0	0	0	0	0	0	0	0	0	0	0	0	5767.907983	1	2	2	6	0	0	1	1	1	2	2	-15199.79	-15458.36	-15712.42	-15432.6	-15396.71	-0.1022919	-0.0974748
52	811	Cambodia	CAM	Trinidad and Tobago	TRI	52811	0.4501624	0.5020584	0.5621219	0.5354619	0	0	0	0	0	0	0	0	0	0	0	0	0	0	0	0	0	0	0	0	16722.03581	2	2	0	0	1	0	0	1	1	1	0	-15675.12	-15893.34	-16118.58	-15810.32	-15726.62	-0.07006984	-0.3332793
52	223	Liechtenstein	LIE	Trinidad and Tobago	TRI	52223	0	0	0	0	0	0	0	0	0	0	0	0	0	0	0	0	0	0	0	0	0	0	0	0	7650.569252	0	0	0	0	0	0	0	0	0	0	0	0	0	0	0	0	0	-0.883925055
52	404	Guinea-Bissau	GNB	Trinidad and Tobago	TRI	52404	0	0	0	0	0	0	0	0	0	0	0	0	0	0	0	0	0	0	0	0	0	0	0	0	4820.100888	0	0	0	0	0	0	0	0	0	1	-1	-16162.24	-16340.92	-16517.5	-16150.82	-15998.53	-0.1242627	-0.1119268
52	60	St. Kitts and Nevis	SKN	Trinidad and Tobago	TRI	5260	0.1231983	0.1374009	0.1538388	0.1465426	0	0	0	0	0	0	0	1	1	1	1	1	1	0	0	0	0	0	0	0	726.5652019	105	81	77	113	122	150	0	0	0	0	0	-1615.257	-2162.679	-3001.86	-3305.373	-2929.687	0	-0.8839251
52	403	Sao Tome and Principe	STP	Trinidad and Tobago	TRI	52403	0.001623272	0.001810407	0.002026994	0.001930859	0	0	0	0	0	0	0	0	0	0	0	0	0	0	0	0	0	0	0	0	7542.438194	0	0	0	0	0	0	0	0	-1	0	0	-15403.16	-15592.5	-15817.02	-15489.56	-15371.14	0	-0.8839251
52	420	Gambia	GAM	Trinidad and Tobago	TRI	52420	0	0	0	0	0	0	0	0	0	0	0	0	0	0	0	0	0	0	0	0	0	0	0	0	4802.275611	0	0	0	0	0	0	2	1	1	1	0	-16159.75	-16333.89	-16497.48	-16147	-16030.51	-0.04753443	-0.3473889
52	703	Kyrgyzstan	KYR	Trinidad and Tobago	TRI	52703	0	0	0	0	0	0	0	0	0	0	0	0	0	0	0	0	0	0	0	0	0	0	0	0	12343.54562	0	0	0	0	0	0	1	1	1	1	0	-15678.87	-15859.16	-16054.65	-15775.63	-15630.28	0.354002	-0.1291733
52	310	Hungary	HUN	Trinidad and Tobago	TRI	52310	1.76407	2.22739	2.70567	3.14512	0	0	0	0	0	0	0	0	0	0	0	0	0	0	0	0	0	0	0	0	8152.53637	3	16	15	13	12	12	-1	-1	0	-1	-2	-2176.902	-2820.112	-3578.872	-3536.083	-3261.488	0.2535275	-0.01508411
52	221	Monaco	MNC	Trinidad and Tobago	TRI	52221	0	0	0	0	0	0	0	0	0	0	0	0	0	0	0	0	0	0	0	0	0	0	0	0	7447.933204	1	0	9	11	13	0	0	0	0	0	0	0	0	0	0	0	0	-0.883925055
52	347	Kosovo	KOS	Trinidad and Tobago	TRI	52347	0	0	0	0	0	0	0	0	0	0	0	0	0	0	0	0	0	0	0	0	0	0	0	0	8464.849277	0	0	0	0	0	0	0	0	-1	0	0	-12909.59257	-13258.91973	-13483.00686	-13207.18995	-13145.87897	0.290206391	-0.11448171
52	345	Yugoslavia	YUG	Trinidad and Tobago	TRI	52345	0	0	0	0	0	0	0	0	0	0	0	0	0	0	0	0	0	0	0	0	0	0	0	0	#N/A	0	0	0	0	0	0	-1	-1	0	0	-1	-11032.64	-11269.61	-11368.18	-11179.1	-11020.24	0.1894832	-0.1630004
53	2	United States of America	USA	Barbados	BAR	532	482.57001	504.01999	497.31	627.33594	0	0	0	0	1	0	0	1	1	1	1	1	1	0	0	0	0	0	0	0	2540.556551	12029	280	31809	45699	54282	50229	0	0	1	0	0	35667.05061	34849.78495	34045.78191	33521.8359	32807.48264	0.505428974	0.084725171
53	20	Canada	CAN	Barbados	BAR	5320	80.030678	68.714432	161.6832	195.48065	49	13	19	13	8	13	1	0	0	0	0	0	0	0	0	0	0	0	0	0	3386.660674	55	625	1221	15905	14677	17840	0	0	0	0	0	34137.0504	34187.26781	33457.60644	32763.16283	32487.91356	0.568282218	0.079471425
53	255	Germany	GMY	Barbados	BAR	53255	29.68614	13.15149	17.03713	18.76754	0	0	0	0	0	0	0	0	0	0	0	0	0	0	0	0	0	0	0	0	#N/A	7	3	6	102	24	274	0	0	0	0	0	29289.0668	28999.58676	28461.67052	28302.57231	28160.65814	0.23603056	0.073580629
53	200	United Kingdom	UKG	Barbados	BAR	53200	64.08853	62.13988	66.49819	56.47631	1	0	0	0	0	0	0	0	0	0	0	0	0	0	0	0	0	0	0	0	6340.076594	4792	15516	25847	22575	8194	28612	0	0	0	0	0	25211.6	24742.05	23812.25	23265.76	23019.57	0.5581143	0.0770014
53	31	Bahamas	BHM	Barbados	BAR	5331	0.31523865	0.32865572	0.34610653	0.36270988	0	0	0	0	0	0	0	1	1	1	1	1	1	0	0	0	0	0	0	0	1666.203894	36	338	271	247	274	100	0	0	1	0	0	4712.854074	5428.461981	5818.562868	6070.645877	5733.870281	0	-0.866648411
53	40	Cuba	CUB	Barbados	BAR	5340	0.45669052	0.47612801	0.50140923	0.52546275	0	0	0	0	0	0	0	0	0	0	0	0	0	0	0	0	0	0	0	0	1723.693308	178	161	90	56	72	0	0	0	2	0	0	-9485.355846	-9662.226114	-9735.416683	-9953.270219	-10127.21079	0.261963736	-0.485231888
53	41	Haiti	HAI	Barbados	BAR	5341	0.15475433	0.16134091	0.16990772	0.17805851	0	0	0	0	0	0	0	1	1	1	1	1	1	0	0	0	0	0	0	0	1399.766503	8	19	24	33	45	17	0	0	2	0	0	-15243.23149	-15149.25037	-15177.25059	-15260.50919	-15278.44607	0.070374751	-0.164331434
53	42	Dominican Republic	DOM	Barbados	BAR	5342	23.95845	14.39561	8.9263954	9.3546104	0	0	0	0	0	0	0	1	1	1	1	1	1	0	0	0	0	0	0	0	1102.939719	63	57	47	40	33	41	0	0	2	0	0	-9418.32022	-9684.2604	-10070.23718	-10328.38185	-10419.53654	0.240272192	-0.049296942
53	51	Jamaica	JAM	Barbados	BAR	5351	10.166895	25.876839	27.250834	28.558105	0	0	0	0	0	0	0	1	1	1	1	1	1	0	0	0	0	0	0	0	1851.361439	446	558	482	450	165	0	0	0	2	0	0	-11090.9566	-11028.63879	-11062.3168	-11132.31228	-11091.3616	0	0.058694198
53	52	Trinidad and Tobago	TRI	Barbados	BAR	5352	672.67572	735.79352	739.7301	761.58569	0	0	0	0	0	0	0	1	1	1	1	1	1	0	0	0	0	0	4	1	288.0431504	2476	2728	3984	2403	1600	1294	0	0	1	0	0	725.0157385	984.7083058	1143.180918	721.4695893	584.1611954	-0.055962292	0.017276644
53	54	Dominica	DMA	Barbados	BAR	5354	4.5851707	4.780323	5.0341463	5.2756438	0	0	0	0	0	0	0	1	1	1	1	1	1	0	0	0	0	0	5	1	277.8551985	51	56	63	67	99	0	0	0	0	0	0	-9054.163897	-8804.049558	-9074.387329	-9159.951407	-9067.162963	0	-0.866648411
53	56	St. Lucia	SLU	Barbados	BAR	5356	9.1486206	9.5380001	10.044445	10.526295	0	0	0	0	0	0	0	1	1	1	1	1	1	0	0	0	0	0	4	1	148.0925079	52	248	453	388	590	1220	0	0	1	0	0	-9148.408539	-9164.175389	-9162.006835	-9177.188196	-9023.597818	0	-0.866648411
53	58	Antigua & Barbuda	AAB	Barbados	BAR	5358	0.84861434	0.88473272	0.93170983	0.97640568	0	0	0	0	0	0	0	1	1	1	1	1	1	0	0	0	0	0	5	1	463.3407035	72	103	153	215	170	223	0	0	0	0	0	-2262.019495	-2579.357246	-3052.996576	-2958.521969	-3316.721048	0	-0.866648411
53	70	Mexico	MEX	Barbados	BAR	5370	0	0	0	0	0	0	0	0	0	0	0	1	1	1	1	1	1	0	0	0	0	0	0	0	2991.025605	5	11	0	3	8	1	0	0	3	0	0	-6460.418345	-6475.397128	-6577.312105	-6640.258383	-6881.268512	-0.041876187	-0.021393055
53	80	Belize	BLZ	Barbados	BAR	5380	2.7690048	2.886858	3.0401433	3.1859844	0	0	0	0	0	0	0	1	1	1	1	1	1	0	0	0	0	0	0	0	3091.06384	12	16	18	0	11	15	0	0	1	0	0	-11578.46789	-11437.09238	-11535.92979	-11560.397	-11630.19254	0	-0.866648411
53	90	Guatemala	GUA	Barbados	BAR	5390	3.6067901	1.6720001	2.7937801	2.0529301	0	0	0	0	0	0	0	1	1	1	1	1	1	0	0	0	0	0	0	0	3088.623663	24	6	15	9	1	1	0	0	1	0	0	-12918.71953	-12887.34777	-12965.51293	-13074.40217	-13106.10959	-0.0190987	-0.027781184
53	91	Honduras	HON	Barbados	BAR	5391	3.0824754	4.6342216	2.3156717	3.3368447	0	0	0	0	0	0	0	1	1	1	1	1	1	0	0	0	0	0	0	0	2541.309225	42	19	25	54	2	1	0	0	2	0	0	-13657.96952	-13614.44233	-13668.422	-13760.89522	-13824.26172	0.142580481	-0.129840468
53	92	El Salvador	SAL	Barbados	BAR	5392	0.23449892	0.12181926	0.1339976	0.4722113	0	0	0	0	0	0	0	1	1	1	1	1	1	0	0	0	0	0	0	0	3034.801274	0	1	22	38	0	0	0	0	2	0	0	-12117.90697	-12105.56469	-12165.28491	-12286.05987	-12351.71722	0.105472597	-0.015909021
53	93	Nicaragua	NIC	Barbados	BAR	5393	0.064932197	0.035076976	0.013318998	0.013957934	0	0	0	0	0	0	0	1	1	1	1	1	1	0	0	0	0	0	0	0	2541.309225	8	14	15	16	20	0	0	0	2	0	0	-14121.98551	-14095.83389	-14171.81213	-14290.93391	-14368.40636	0.137475309	-0.214237364
53	95	Panama	PAN	Barbados	BAR	5395	0.062185202	0.112046	0.0011957	0.36070541	0	0	0	0	0	0	0	1	1	1	1	1	1	0	0	0	0	0	0	0	2003.386013	3599	1412	388	518	49	72	0	0	1	0	0	-5220.077749	-5552.330271	-6001.200952	-6526.036726	-7186.217745	0	0.01951666
53	100	Colombia	COL	Barbados	BAR	53100	5.6083751	6.8489499	43.142479	4.6026101	0	0	0	0	0	0	0	1	1	1	1	1	1	0	0	0	0	0	0	0	1153.371396	4	5	5	5	10	0	0	0	3	0	0	-8523.137341	-8586.746982	-8844.574887	-9169.731067	-9374.869717	0.140235238	-0.029032535
53	101	Venezuela	VEN	Barbados	BAR	53101	0.0352	0.03850285	0.038708843	0.039852511	0	0	0	0	0	0	0	1	1	1	1	1	1	0	0	0	0	0	5	1	362.4010432	106	166	219	241	83	62	0	0	2	0	0	0	-2127.757143	-1390.883774	-1444.509976	-2026.379307	-0.114404577	-0.246104717
53	110	Guyana	GUY	Barbados	BAR	53110	30.695244	32.001682	10.996002	11.5235	0	0	0	0	0	0	0	1	1	1	1	1	1	0	0	0	0	0	5	1	501.9433704	0	446	542	205	209	295	0	0	1	0	0	-12307.59656	-12306.58923	-12443.50493	-12667.08899	-12815.84877	0.053004277	-0.023640282
53	115	Suriname	SUR	Barbados	BAR	53115	32.914684	11.507365	21.586771	22.622328	0	0	0	0	0	0	0	1	1	1	1	1	1	0	0	0	0	0	0	0	829.2476607	0	0	0	0	0	0	0	0	1	0	0	-6856.131139	-6655.368083	-6758.547927	-6991.673146	-7182.149348	0.080142341	0.045569925
53	130	Ecuador	ECU	Barbados	BAR	53130	1.1984907	1.0014544	0.92148209	1.3457994	0	0	0	0	0	0	0	1	1	1	1	1	1	0	0	0	0	0	0	0	2267.971186	0	1	2	2	4	17	0	0	1	0	0	-10604.46913	-10438.52326	-10584.41538	-10819.00218	-11023.85332	0.23119119	-0.048458505
53	135	Peru	PER	Barbados	BAR	53135	1.4203531	1.8955684	1.6282387	1.1129932	0	0	0	0	0	0	0	1	1	1	1	1	1	0	0	0	0	0	0	0	2096.804904	5	3	0	16	13	11	0	0	2	0	0	-10036.46703	-10055.40589	-10131.20028	-10440.09489	-10697.64006	0.312311984	0.030249312
53	145	Bolivia	BOL	Barbados	BAR	53145	0.033127598	0.027261365	0.00902	0	0	0	0	0	0	0	0	1	1	1	1	1	1	0	0	0	0	0	0	0	2596.906916	0	0	1	6	0	0	0	0	1	0	0	-13578.24899	-13560.6738	-13664.1485	-13836.92931	-13916.16857	0.152405421	-0.058873281
53	150	Paraguay	PAR	Barbados	BAR	53150	0	0	0	0	0	0	0	0	0	0	0	1	1	1	1	1	1	0	0	0	0	0	0	0	3578.13285	0	0	2	0	1	1	0	0	2	0	0	-12148.15398	-12116.01652	-12255.1452	-12723.5707	-12646.49935	0.190938728	-0.055570932
53	155	Chile	CHL	Barbados	BAR	53155	2.4316339	2.7347491	2.7988291	1.9342577	0	0	0	0	0	0	0	1	1	1	1	1	1	0	0	0	0	0	0	0	10510.79148	0	0	3	22	4	7	0	0	1	0	0	-1310.509265	-1398.202998	-1531.566231	-1995.657351	-2582.169237	0.344952801	0.058807184
53	165	Uruguay	URU	Barbados	BAR	53165	6.2256813	6.4906564	6.8352942	7.1631956	0	0	0	0	0	0	0	1	1	1	1	1	1	0	0	0	0	0	0	0	4782.753052	4	3	2	2	0	1	0	0	0	0	0	-2027.110251	-2021.080428	-2428.059963	-3046.063064	-3454.272851	0.259775278	0.077442407
53	205	Ireland	IRE	Barbados	BAR	53205	1.20406	2.0111301	1.14411	2.39855	0	0	0	0	0	0	0	0	0	0	0	0	0	0	0	0	0	0	0	0	6116.574257	9	11	20	14	21	54	0	0	0	0	0	49278.66708	36091.01953	32215.85598	31747.56037	32378.08454	0.347574721	0.073885711
53	210	Netherlands	NTH	Barbados	BAR	53210	19.693411	10.40171	8.9773197	9.9602804	0	0	0	0	0	0	0	0	0	0	0	0	0	0	0	0	0	0	0	0	6993.059161	0	0	0	0	74	71	0	0	0	0	0	35287.15683	34622.2771	34077.11823	34256.63099	34973.28526	0.545241193	0.076262103
53	211	Belgium	BEL	Barbados	BAR	53211	5.1029	4.0309501	4.2140999	4.1415	0	0	0	0	0	0	0	0	0	0	0	0	0	0	0	0	0	0	0	0	6931.271922	0	2	3	2	2	33	0	0	0	0	0	29210.42364	28707.82615	28154.83546	28336.9877	28590.71804	0.61789953	0.076313348
53	212	Luxembourg	LUX	Barbados	BAR	53212	0.018920001	0.53086001	0.32758	0.48741001	0	0	0	0	0	0	0	0	0	0	0	0	0	0	0	0	0	0	0	0	7123.531146	3	4	7	44	3	4	0	0	0	0	0	91064.9436	89974.92778	87610.52871	85702.97573	88160.03392	0	-0.866648411
53	220	France	FRN	Barbados	BAR	53220	25.460819	28.74091	29.053089	32.719501	0	0	0	0	0	0	0	0	0	0	0	0	0	0	0	0	0	0	0	0	6332.569466	3111	311	230	199	5249	50	0	0	0	0	0	25731.38539	25467.16488	25372.75342	25267.86076	25384.35238	0.58928926	0.102770742
53	225	Switzerland	SWZ	Barbados	BAR	53225	11.585567	8.7852707	12.472978	10.045267	0	0	0	0	0	0	0	0	0	0	0	0	0	0	0	0	0	0	0	0	7075.174005	3	0	17	6	33	56	0	0	0	0	0	59611.03969	59922.05027	59332.5899	58807.71529	58814.07271	0.594498419	0.089380789
53	232	Andorra	AND	Barbados	BAR	53232	0	0	0	0	0	0	0	0	0	0	0	0	0	0	0	0	0	0	0	0	0	0	0	0	6651.029585	0	0	0	0	0	0	0	0	0	0	0	0	0	25311.85137	23499.6002	22730.00345	0	-0.866648411
53	235	Portugal	POR	Barbados	BAR	53235	2.01245	1.40096	1.29107	2.4169199	0	0	0	0	0	0	0	0	0	0	0	0	0	0	0	0	0	0	0	0	4011.153844	0	0	2	0	0	27	0	0	1	0	0	5998.133195	5656.785771	5333.645942	5395.178742	6193.494201	0.102939599	0.085060591
53	290	Poland	POL	Barbados	BAR	53290	0.44681999	0.73073	1.30471	0.39006001	0	0	0	0	0	0	0	0	0	0	0	0	0	0	0	0	0	0	0	0	7749.341043	0	0	0	0	1	1	0	0	0	0	0	-1315.85305	-1787.846847	-2263.612822	-2522.339224	-2742.818491	0.313589933	0.074887946
53	305	Austria	AUS	Barbados	BAR	53305	1.08372	1.49589	0.79892999	0.41007999	0	0	0	0	0	0	0	0	0	0	0	0	0	0	0	0	0	0	0	0	7361.87343	0	5	0	1	13	0	0	0	0	0	0	31632.78221	31806.0401	31830.32377	31986.73332	31841.32304	0.296421863	0.070045489
53	316	Czech Republic	CZR	Barbados	BAR	53316	0.084370002	0.0792	0.070950001	0.10527	0	0	0	0	0	0	0	0	0	0	0	0	0	0	0	0	0	0	0	0	7581.684783	0	0	0	0	14	14	0	0	0	0	0	5253.561268	4465.664237	3931.032835	3970.389137	4151.23469	0.742782347	0.073989538
53	317	Slovakia	SLO	Barbados	BAR	53317	0.0154	0.00407	0.01045	0.34661001	0	0	0	0	0	0	0	0	0	0	0	0	0	0	0	0	0	0	0	0	7914.553163	0	0	0	0	0	0	0	0	0	0	0	2672.988059	2095.195865	1643.985863	1341.336584	1080.322423	0	0.048035929
53	325	Italy	ITA	Barbados	BAR	53325	9.0318804	12.79003	9.4879398	30.27343	0	0	0	0	0	0	0	0	0	0	0	0	0	0	0	0	0	0	0	0	7107.681563	2	27	4	7	22	27	0	0	1	0	0	17918.23073	17732.69419	17993.60888	18928.05025	20028.97721	0.354774521	0.05924294
53	331	San Marino	SNM	Barbados	BAR	53331	0	0	0	0	0	0	0	0	0	0	0	0	0	0	0	0	0	0	0	0	0	0	0	0	7554.601602	0	0	0	0	0	0	0	0	0	0	0	0	0	0	0	0	0	-0.866648411
53	338	Malta	MLT	Barbados	BAR	53338	0	0.00517	0.12572999	0.3443	0	0	0	0	0	0	0	0	0	0	0	0	0	0	0	0	0	0	0	0	7709.453651	0	0	0	0	0	0	0	0	0	0	0	8349.912705	7274.591134	6693.247621	5864.644502	5414.110924	0	-0.866648411
53	339	Albania	ALB	Barbados	BAR	53339	0	0	0	0	0	0	0	0	0	0	0	0	0	0	0	0	0	0	0	0	0	0	0	0	8113.944847	0	0	0	0	0	0	0	0	1	0	0	-11427.92664	-11465.47278	-11565.72037	-11682.17944	-11756.62337	0.003344971	-0.103134294
53	343	Macedonia	MAC	Barbados	BAR	53343	0	0	0	0	0	0	0	0	0	0	0	0	0	0	0	0	0	0	0	0	0	0	0	0	8221.643278	2	2	3	40	47	0	0	0	1	0	0	-10877.17875	-10957.53766	-11136.47804	-11328.04306	-11307.18029	0.496090438	-0.15538121
53	344	Croatia	CRO	Barbados	BAR	53344	0	0.0132	0.0022	0	0	0	0	0	0	0	0	0	0	0	0	0	0	0	0	0	0	0	0	0	7648.806649	1	1	2	0	0	0	0	0	0	0	0	-2095.346787	-2338.844021	-2362.846416	-2318.977262	-2064.46925	0.703995366	0.052523718
53	349	Slovenia	SLV	Barbados	BAR	53349	0.050489999	0.24607	3.91765	0.040369999	0	0	0	0	0	0	0	0	0	0	0	0	0	0	0	0	0	0	0	0	7643.701479	0	0	0	0	0	0	0	0	0	0	0	7810.277649	7382.354997	6686.049639	6901.584671	7574.815762	0.168520117	0.077371444
53	350	Greece	GRC	Barbados	BAR	53350	1.2896399	0.00539	0.036079999	0.041250002	0	0	0	0	0	0	0	0	0	0	0	0	0	0	0	0	0	0	0	0	8161.321038	0	0	0	4	4	6	0	0	0	0	0	6608.34515	6602.380871	6356.87491	6872.563333	8529.869133	0.463873443	0.060499453
53	352	Cyprus	CYP	Barbados	BAR	53352	0.16103999	0.55891001	0.27401	0.43593001	0	0	0	0	0	0	0	0	0	0	0	0	0	0	0	0	0	0	0	0	9335.199934	0	0	0	0	0	0	0	0	0	0	0	11616.26628	11099.66256	11201.59989	12786.21639	14171.29306	-0.028440163	0.055685222
53	355	Bulgaria	BUL	Barbados	BAR	53355	0.27742001	0.080849998	0.04081	0.02761	0	0	0	0	0	0	0	0	0	0	0	0	0	0	0	0	0	0	0	0	8353.841942	0	0	0	0	2	0	0	0	1	0	0	-8358.989652	-8578.413811	-8732.712377	-8897.185636	-8948.122437	0.314649942	0.016675734
53	359	Moldova	MLD	Barbados	BAR	53359	0	0	0	0	0	0	0	0	0	0	0	0	0	0	0	0	0	0	0	0	0	0	0	0	8639.802227	0	0	0	0	0	0	0	0	1	0	0	-13992.73541	-13891.02564	-14000.92709	-14227.81196	-14223.81238	0.489423098	-0.049476278
53	360	Romania	ROM	Barbados	BAR	53360	0.01166	0	0.00231	0	0	0	0	0	0	0	0	0	0	0	0	0	0	0	0	0	0	0	0	0	8175.064334	0	0	0	0	0	0	0	0	1	0	0	-6432.142379	-6719.446942	-7043.742481	-7440.999835	-7540.825755	0.136476396	0.000671425
53	365	Russia	RUS	Barbados	BAR	53365	691.32001	16.859888	134.0614	0.0153076	0	0	0	0	0	0	0	0	0	0	0	0	0	0	0	0	0	0	0	0	8130.265612	0	0	0	0	386	0	0	0	3	0	0	-4826.423334	-4384.24552	-4280.017149	-4465.926515	-4845.792541	-0.118199485	-0.337112772
53	366	Estonia	EST	Barbados	BAR	53366	0	0	0	0.043230001	0	0	0	0	0	0	0	0	0	0	0	0	0	0	0	0	0	0	0	0	8258.373721	0	0	0	0	0	0	0	0	0	0	0	1632.460257	1475.727927	937.3512427	579.8753128	-167.7293332	0.27761536	0.08943745
53	367	Latvia	LAT	Barbados	BAR	53367	0.20427001	0.051369999	0.093719997	0.08382	0	0	0	0	0	0	0	0	0	0	0	0	0	0	0	0	0	0	0	0	8210.907583	0	0	0	0	2	0	0	0	0	0	0	-1643.144822	-2045.688387	-2474.849301	-3055.446084	-3712.574253	0.471010115	0.066678687
53	368	Lithuania	LIT	Barbados	BAR	53368	0	0.035750002	0.093829997	0.037620001	0	0	0	0	0	0	0	0	0	0	0	0	0	0	0	0	0	0	0	0	8210.907583	0	0	0	0	0	0	0	0	0	0	0	-624.1931828	-940.5175634	-1586.261627	-2273.884012	-2962.891991	0.099383069	0.060020762
53	369	Ukraine	UKR	Barbados	BAR	53369	0.28972569	0.038551699	0.006435	0.0042449	0	0	0	0	0	0	0	0	0	0	0	0	0	0	0	0	0	0	0	0	8306.38239	0	0	0	0	261	0	0	0	2	0	0	-13145.1645	-12754.05068	-12735.62347	-12805.58351	-12828.83538	0.434925181	-0.260048573
53	370	Belarus	BLR	Barbados	BAR	53370	0.58432001	0.50127	0.12881	0.032779999	0	0	0	0	0	0	0	0	0	0	0	0	0	0	0	0	0	0	0	0	8358.75707	0	0	0	0	0	0	0	0	2	0	0	-9796.84314	-9443.810891	-9564.850865	-9694.718561	-9814.955517	0.493831255	-0.346019436
53	371	Armenia	ARM	Barbados	BAR	53371	0.027733244	0.028913615	0.030448856	0.031909544	0	0	0	0	0	0	0	0	0	0	0	0	0	0	0	0	0	0	0	0	10108.92079	0	0	0	0	29	0	0	0	2	0	0	-12174.49777	-12177.85597	-12307.50688	-12469.59386	-12700.59877	0.629640545	-0.206396604
53	372	Georgia	GRG	Barbados	BAR	53372	0	0	0	0	0	0	0	0	0	0	0	0	0	0	0	0	0	0	0	0	0	0	0	0	9761.692697	0	0	0	0	0	0	0	0	1	0	0	-12001.86542	-12026.24285	-12261.96633	-12489.65106	-12746.90909	0.365345541	0.003426817
53	373	Azerbaijan	AZE	Barbados	BAR	53373	0	0	0	0	0	0	0	0	0	0	0	0	0	0	0	0	0	0	0	0	0	0	0	0	10226.19441	0	0	0	0	0	0	0	0	2	0	0	-9853.983726	-9754.985767	-9817.386553	-10139.24291	-10196.33075	0.168293534	-0.481605095
53	375	Finland	FIN	Barbados	BAR	53375	0.12551001	0.05302	0.43934	0.15752	0	0	0	0	0	0	0	0	0	0	0	0	0	0	0	0	0	0	0	0	8131.964965	5	22	44	8	13	14	0	0	0	0	0	29243.37371	29364.09606	29822.66148	30320.98885	31206.53013	0.3168466	0.073484384
53	380	Sweden	SWD	Barbados	BAR	53380	24.023451	7.47857	10.57232	8.98491	0	0	0	0	0	0	0	0	0	0	0	0	0	0	0	0	0	0	0	0	7639.114106	0	80	43	22	100	128	0	0	0	0	0	39192.62078	37684.10546	36827.38188	36560.53378	37094.44603	0.390257985	0.096306727
53	385	Norway	NOR	Barbados	BAR	53385	4.6000528	1.4769723	1.8997827	1.1814448	0	0	0	0	0	0	0	0	0	0	0	0	0	0	0	0	0	0	0	0	7314.806092	4	3	9	9	20	31	0	0	0	0	0	73619.79892	73202.15846	72498.56609	72625.54837	71387.53026	0.454062029	0.088441566
53	390	Denmark	DEN	Barbados	BAR	53390	5.8701501	6.7399201	5.4409299	5.85849	0	0	0	0	0	0	0	0	0	0	0	0	0	0	0	0	0	0	0	0	7397.907848	24	17	14	21	24	29	0	0	0	0	0	44029.52962	43592.78527	42892.11326	42528.20362	42608.05809	0.508737753	0.087949454
53	395	Iceland	ICE	Barbados	BAR	53395	0	0	0	0.03045941	0	0	0	0	0	0	0	0	0	0	0	0	0	0	0	0	0	0	0	0	6291.655569	0	0	0	1	0	0	0	0	0	0	0	29881.25948	28599.82636	28229.58033	26703.96542	26407.67413	0.482935141	0.057349873
53	402	Cape Verde	CAP	Barbados	BAR	53402	0	0	0	0	0	0	0	0	0	0	0	0	0	0	0	0	0	0	0	0	0	0	0	0	3685.954802	0	0	0	0	0	0	0	0	1	0	0	-12470.80987	-12383.66649	-12420.41944	-12467.22626	-12472.73561	-0.145814755	0.064063964
53	411	Equatorial Guinea	EQG	Barbados	BAR	53411	0	0	0	0	0	0	0	0	0	0	0	0	0	0	0	0	0	0	0	0	0	0	0	0	7538.045495	0	0	0	0	0	0	0	0	2	0	0	3462.25212	5934.788619	6721.618151	8345.200547	7153.52827	0	-0.43836913
53	432	Mali	MLI	Barbados	BAR	53432	0.080352359	0.083772279	0.08822038	0.092452474	0	0	0	0	0	0	0	0	0	0	0	0	0	0	0	0	0	0	0	0	5092.389703	0	0	0	0	0	0	0	0	3	0	0	-15250.20478	-15177.26593	-15221.62589	-15280.80021	-15262.35213	-0.143490078	-0.067906304
53	433	Senegal	SEN	Barbados	BAR	53433	0	0	0	0	0	0	0	0	0	0	0	0	0	0	0	0	0	0	0	0	0	0	0	0	4524.114319	0	0	0	0	0	0	0	0	1	0	0	-14928.5199	-14868.4882	-14897.22351	-14963.59313	-14983.42977	0	0.009739615
53	434	Benin	BEN	Barbados	BAR	53434	0	0	0	0	0	0	0	0	0	0	0	0	0	0	0	0	0	0	0	0	0	0	0	0	6554.526653	0	0	0	0	0	0	0	0	1	0	0	-15166.29063	-15068.82718	-15114.57414	-15210.85216	-15233.43556	-0.128825522	0.008680485
53	435	Mauritania	MAA	Barbados	BAR	53435	0.006708518	0.006994044	0.00736541	0.007718742	0	0	0	0	0	0	0	0	0	0	0	0	0	0	0	0	0	0	0	0	4577.795104	0	0	0	0	0	0	0	0	1	0	0	0	-14539.77763	-14579.38824	-14687.15905	-14734.18299	-0.155564039	-0.2011375
53	436	Niger	NIR	Barbados	BAR	53436	0	0	0	0	0	0	0	0	0	0	0	0	0	0	0	0	0	0	0	0	0	0	0	0	6427.436215	2	3	4	3	0	0	0	0	2	0	0	-15587.18387	-15492.26928	-15520.59603	-15588.37467	-15622.05073	-0.16534192	-0.036856859
53	438	Guinea	GUI	Barbados	BAR	53438	0	0	0	0	0	0	0	0	0	0	0	0	0	0	0	0	0	0	0	0	0	0	0	0	4830.084529	0	0	0	0	0	0	0	0	2	0	0	-15553.91802	-15449.98085	-15457.76803	-15519.45098	-15532.43645	-0.100386333	-0.171887858
53	439	Burkina Faso	BFO	Barbados	BAR	53439	0	0	0	0	0	0	0	0	0	0	0	0	0	0	0	0	0	0	0	0	0	0	0	0	5865.685327	0	0	0	0	0	0	0	0	2	0	0	-15326.40548	-15240.08274	-15264.42468	-15344.36004	-15372.25624	-0.023076118	0.016435574
53	450	Liberia	LBR	Barbados	BAR	53450	0	0	0	0	0	0	0	0	0	0	0	0	0	0	0	0	0	0	0	0	0	0	0	0	5292.318578	0	5	0	0	0	0	0	0	1	0	0	-15603.85008	-15501.87566	-15513.28807	-15598.83096	-15624.44646	0.127618895	-0.034696166
53	451	Sierra Leone	SIE	Barbados	BAR	53451	0.017101873	0.017829755	0.018776473	0.019677214	0	0	0	0	0	0	0	0	0	0	0	0	0	0	0	0	0	0	0	0	5054.569264	0	0	0	0	0	0	0	0	2	0	0	-15480.45053	-15246.68036	-15278.56946	-15436.61071	-15503.17497	-0.006086325	-0.079825787
53	452	Ghana	GHA	Barbados	BAR	53452	0.044456054	0.046348177	0.048809148	0.051150613	0	0	0	0	0	0	0	0	0	0	0	0	0	0	0	0	0	0	0	0	6151.364593	0	0	0	0	0	0	0	0	1	0	0	-14274.37	-14207.2868	-14250.86186	-14389.36685	-14495.32909	-0.051192657	-0.018795228
53	461	Togo	TOG	Barbados	BAR	53461	0.01602198	0	0	0	0	0	0	0	0	0	0	0	0	0	0	0	0	0	0	0	0	0	0	0	6441.359331	3	4	5	5	5	0	0	0	0	0	0	-15417.15436	-15338.31842	-15372.27269	-15442.19587	-15460.47528	-0.174251543	-0.081607887
53	471	Cameroon	CAO	Barbados	BAR	53471	1.4763501	1.5391859	1.6209128	1.698671	0	0	0	0	0	0	0	0	0	0	0	0	0	0	0	0	0	0	0	0	7514.682082	0	0	0	0	0	0	0	0	2	0	0	-14667.4258	-14614.61862	-14672.87885	-14771.41602	-14802.448	0	-0.228652315
53	475	Nigeria	NIG	Barbados	BAR	53475	0.070152968	0.076735489	0.077146038	0.079425342	0	0	0	0	0	0	0	0	0	0	0	0	0	0	0	0	0	0	0	0	6796.809155	7	9	69	23	39	0	0	0	3	0	0	-13436.19821	-13342.89829	-13446.80754	-13572.56504	-13616.01964	0.031386145	-0.063947427
53	481	Gabon	GAB	Barbados	BAR	53481	5.51E-05	6.03E-05	6.06E-05	6.24E-05	0	0	0	0	0	0	0	0	0	0	0	0	0	0	0	0	0	0	0	0	7666.275218	0	0	0	0	0	0	0	0	1	0	0	-5219.079926	-5310.423335	-5536.184382	-5928.693222	-6218.438993	-0.175527821	-0.177669733
53	482	Central African Republic	CEN	Barbados	BAR	53482	0.001331125	0.00138778	0.001461468	0.001531577	0	0	0	0	0	0	0	0	0	0	0	0	0	0	0	0	0	0	0	0	8120.131161	0	0	0	0	0	0	0	0	4	0	0	-15678.84983	-15593.61455	-15608.68825	-15496.94708	-15514.50603	-0.141227488	-0.204527338
53	483	Chad	CHA	Barbados	BAR	53483	0.000542041	0.000592901	0.000596073	0.000613685	0	0	0	0	0	0	0	0	0	0	0	0	0	0	0	0	0	0	0	0	7846.95822	0	0	0	0	0	0	0	0	2	0	0	-15019.32929	-14912.11728	-14961.87204	-15045.94673	-15099.99736	-0.187297537	-0.304245317
53	490	Democratic Republic of the Congo	DRC	Barbados	BAR	53490	0	0	0	0	0	0	0	0	0	0	0	0	0	0	0	0	0	0	0	0	0	0	0	0	8190.799575	0	5	3	2	2	0	0	0	4	0	0	-15586.50782	-15506.85432	-15544.23246	-15624.97055	-15645.18299	-0.189314236	-0.306453372
53	500	Uganda	UGA	Barbados	BAR	53500	0	0	0	0	0	0	0	0	0	0	0	0	0	0	0	0	0	0	0	0	0	0	0	0	9923.556709	0	0	0	0	0	0	0	0	2	0	0	-15298.20594	-15216.91261	-15246.44719	-15311.60652	-15322.74072	-0.073372649	-0.249687149
53	501	Kenya	KEN	Barbados	BAR	53501	0.0230846	0.0002651	0.0007018	0.000735467	0	0	0	0	0	0	0	0	0	0	0	0	0	0	0	0	0	0	0	0	10282.11296	0	0	0	0	0	0	0	0	3	0	0	-14837.55603	-14776.7364	-14822.20856	-14916.19887	-14942.57011	-0.185044174	-0.078812685
53	510	Tanzania	TAZ	Barbados	BAR	53510	0.006179594	0.006442608	0.006784694	0.007110169	0	0	0	0	0	0	0	0	0	0	0	0	0	0	0	0	0	0	0	0	10005.29487	0	0	0	0	0	0	0	0	2	0	0	-15128.64085	-15065.40326	-15111.75254	-15204.93736	-15226.65611	-0.113953966	-0.151359319
53	516	Burundi	BUI	Barbados	BAR	53516	0	0	0	0	0	0	0	0	0	0	0	0	0	0	0	0	0	0	0	0	0	0	0	0	9917.372435	0	0	0	0	0	0	0	0	3	0	0	-15764.30315	-15655.65469	-15676.17426	-15742.35507	-15751.59152	-0.169223445	-0.44668984
53	517	Rwanda	RWA	Barbados	BAR	53517	0	0	0	0	0	0	0	0	0	0	0	0	0	0	0	0	0	0	0	0	0	0	0	0	9893.554047	0	0	0	0	0	0	0	0	2	0	0	-15281.32615	-15217.5683	-15263.88923	-15341.22987	-15385.09644	-0.176646265	-0.344541201
53	520	Somalia	SOM	Barbados	BAR	53520	0	0	0	0	0	0	0	0	0	0	0	0	0	0	0	0	0	0	0	0	0	0	0	0	11035.1409	0	0	0	0	0	0	0	0	3	0	0	0	0	0	0	0	-0.134619637	-0.518603444
53	522	Djibouti	DJI	Barbados	BAR	53522	0	0	0	0	0	0	0	0	0	0	0	0	0	0	0	0	0	0	0	0	0	0	0	0	10914.1805	0	0	0	0	0	0	0	0	2	0	0	-14320.70678	-14307.71954	-14394.4349	-14510.28894	-14566.69486	-0.16439897	-0.344505089
53	530	Ethiopia	ETH	Barbados	BAR	53530	0	0	0	0	0	0	0	0	0	0	0	0	0	0	0	0	0	0	0	0	0	0	0	0	10079.10358	0	0	0	0	0	0	0	0	2	0	0	-15484.74609	-15423.19308	-15472.85537	-15567.1177	-15596.94255	-0.174149507	-0.374588437
53	531	Eritrea	ERI	Barbados	BAR	53531	0.027724428	0.028904425	0.030439178	0.0318994	0	0	0	0	0	0	0	0	0	0	0	0	0	0	0	0	0	0	0	0	10254.31855	0	0	0	0	0	0	0	0	3	0	0	0	0	0	0	-15486.92429	-0.182219527	-0.71746561
53	540	Angola	ANG	Barbados	BAR	53540	0	0	0	0	0	0	0	0	0	0	0	0	0	0	0	0	0	0	0	0	0	0	0	0	8148.465692	0	0	0	0	0	0	0	0	2	0	0	-11817.86834	-11713.84752	-11790.4273	-11986.7218	-12061.4824	-0.190149366	-0.299401767
53	541	Mozambique	MZM	Barbados	BAR	53541	0	0	0	0	0	0	0	0	0	0	0	0	0	0	0	0	0	0	0	0	0	0	0	0	10351.43669	0	0	0	0	3	0	0	0	2	0	0	-15459.54727	-15384.78459	-15423.70237	-15506.20984	-15532.51565	-0.149189782	-0.124924929
53	551	Zambia	ZAM	Barbados	BAR	53551	0	0	0	0	0	0	0	0	0	0	0	0	0	0	0	0	0	0	0	0	0	0	0	0	9437.815904	0	0	3	0	0	0	0	0	2	0	0	-14363.65629	-14267.49071	-14309.51415	-14402.59803	-14475.80816	-0.126821165	-0.130050697
53	552	Zimbabwe	ZIM	Barbados	BAR	53552	0.12175828	0.1269405	0.13368075	0.14009365	0	0	0	0	0	0	0	0	0	0	0	0	0	0	0	0	0	0	0	0	9909.021017	0	0	0	0	0	0	0	0	2	0	0	-15156.45423	-15048.27248	-15078.10959	-15158.94461	-15227.66733	0	-0.270139682
53	553	Malawi	MAW	Barbados	BAR	53553	0.059036724	0.061549421	0.06481754	0.067926958	0	0	0	0	0	0	0	0	0	0	0	0	0	0	0	0	0	0	0	0	10506.45442	0	0	0	0	0	0	0	0	1	0	0	-15477.3513	-15382.9186	-15412.74316	-15485.91259	-15488.19996	-0.186463216	-0.086691991
53	560	South Africa	SAF	Barbados	BAR	53560	0.90716165	2.1055405	2.4622185	1.6801555	0	0	0	0	0	0	0	0	0	0	0	0	0	0	0	0	0	0	0	0	9373.435116	16	9	2	0	14	0	0	0	3	0	0	-8385.256545	-8267.240146	-8289.701474	-8412.508855	-8472.973824	0	0.016770572
53	565	Namibia	NAM	Barbados	BAR	53565	0.007670212	0.007670212	0.007670212	0.007670212	0	0	0	0	0	0	0	0	0	0	0	0	0	0	0	0	0	0	0	0	8514.726625	0	0	0	0	0	0	0	0	1	0	0	-9970.976935	-10046.93046	-10287.1052	-10523.59822	-10674.55266	-0.151482729	0.016485148
53	570	Lesotho	LES	Barbados	BAR	53570	8.82E-05	9.19E-05	9.68E-05	0.000101429	0	0	0	0	0	0	0	0	0	0	0	0	0	0	0	0	0	0	0	0	10390.57967	0	0	0	0	0	0	0	0	1	0	0	-14600.74872	-14512.92648	-14573.5881	-14647.16388	-14708.23182	-0.125634163	-0.019915621
53	571	Botswana	BOT	Barbados	BAR	53571	0.000123416	0.000128668	0.0001355	0.000142001	0	0	0	0	0	0	0	0	0	0	0	0	0	0	0	0	0	0	0	0	9486.165975	0	0	0	0	1	0	0	0	0	0	0	-8890.895373	-8643.70414	-8746.239034	-9318.220327	-9478.334218	-0.136625009	-0.009911614
53	572	Swaziland	SWA	Barbados	BAR	53572	0.30073732	0.31353718	0.33018523	0.34602481	0	0	0	0	0	0	0	0	0	0	0	0	0	0	0	0	0	0	0	0	10680.98416	0	0	0	0	0	0	0	0	2	0	0	-11913.73016	-11839.00632	-11906.73126	-12086.12608	-12163.06082	-0.106282777	-0.580471615
53	580	Madagascar	MAG	Barbados	BAR	53580	0	0	0	0	0	0	0	0	0	0	0	0	0	0	0	0	0	0	0	0	0	0	0	0	11844.17775	0	0	0	0	0	0	0	0	2	0	0	-15561.09092	-15468.99163	-15488.68361	-15550.01255	-15558.75034	-0.158946458	-0.129158193
53	581	Comoros	COM	Barbados	BAR	53581	0.001137186	0.001185587	0.001248539	0.001308433	0	0	0	0	0	0	0	0	0	0	0	0	0	0	0	0	0	0	0	0	11659.17286	0	0	0	0	0	0	0	0	0	0	0	-15212.321	-15108.86809	-15123.80538	-15195.1895	-15207.09449	-0.130039076	-0.124044518
53	590	Mauritius	MAS	Barbados	BAR	53590	0.4782041	0.07297077	0.0024112	0	0	0	0	0	0	0	0	0	0	0	0	0	0	0	0	0	0	0	0	0	13279.5733	0	0	0	0	0	0	0	0	1	0	0	-6502.073897	-6714.3329	-7046.820167	-7379.237102	-7654.029199	0.09688911	0.041487624
53	591	Seychelles	SEY	Barbados	BAR	53591	8.82E-05	9.19E-05	9.68E-05	0.000101429	0	0	0	0	0	0	0	0	0	0	0	0	0	0	0	0	0	0	0	0	12820.73275	0	0	0	0	0	0	0	0	1	0	0	-2428.786541	-2498.375689	-2742.668524	-3325.434421	-3999.938106	-0.082282216	-0.075975481
53	600	Morocco	MOR	Barbados	BAR	53600	0	0	0	0.0096866	0	0	0	0	0	0	0	0	0	0	0	0	0	0	0	0	0	0	0	0	4577.328512	0	0	0	0	0	0	0	0	2	0	0	-12731.46256	-12736.11385	-12788.76053	-12944.59572	-12999.53053	-0.142340751	-0.245982219
53	615	Algeria	ALG	Barbados	BAR	53615	0	0	0	0	0	0	0	0	0	0	0	0	0	0	0	0	0	0	0	0	0	0	0	0	5490.278265	0	0	0	0	0	0	0	0	1	0	0	-11186.82028	-11180.58644	-11281.14092	-11379.47522	-11449.81344	-0.117277386	-0.235291475
53	616	Tunisia	TUN	Barbados	BAR	53616	0.002344111	0	0	0	0	0	0	0	0	0	0	0	0	0	0	0	0	0	0	0	0	0	0	0	7085.273826	0	0	0	0	0	0	0	0	2	0	0	-11698.53509	-11600.66166	-11690.64305	-11829.94275	-11951.41453	-0.124275824	-0.002321571
53	620	Libya	LIB	Barbados	BAR	53620	0	0	0	0	0	0	0	0	0	0	0	0	0	0	0	0	0	0	0	0	0	0	0	0	7256.908853	0	0	0	0	0	0	0	0	3	0	0	0	0	0	0	-11458.04451	-0.169023095	-0.28150254
53	625	Sudan	SUD	Barbados	BAR	53625	0	0	0	0	0	0	0	0	0	0	0	0	0	0	0	0	0	0	0	0	0	0	0	0	8769.982065	0	0	0	0	0	0	0	0	4	0	0	-14163.35135	-14116.10387	-14142.61241	-14244.28583	-14441.62715	-0.08429322	-0.309274741
53	630	Iran	IRN	Barbados	BAR	53630	0.059881754	0.065500513	0.065850951	0.067796536	0	0	0	0	0	0	0	0	0	0	0	0	0	0	0	0	0	0	0	0	10216.55106	0	0	0	0	0	0	0	0	3	0	0	0	-9941.42796	-10133.1866	-10007.709	-9512.086278	-0.169555036	-0.428784983
53	640	Turkey	TUR	Barbados	BAR	53640	5.3163075	4.4186482	3.0328188	9.0022049	0	0	0	0	0	0	0	0	0	0	0	0	0	0	0	0	0	0	0	0	8672.68377	0	0	0	0	3	3	0	0	3	0	0	-4448.309483	-4632.19041	-4793.414177	-5108.097493	-5149.58523	-0.165779981	-0.190850991
53	645	Iraq	IRQ	Barbados	BAR	53645	0	0	0	0	0	0	0	0	0	0	0	0	0	0	0	0	0	0	0	0	0	0	0	0	9963.455864	0	0	0	0	0	0	0	0	4	0	0	-10851.76241	-10746.75713	-10592.28053	-10809.34786	-11292.67454	-0.027108418	-0.179286956
53	651	Egypt	EGY	Barbados	BAR	53651	0.024387	0.096072897	0.0284339	0.17311031	0	0	0	0	0	0	0	0	0	0	0	0	0	0	0	0	0	0	0	0	8728.256678	0	0	0	0	0	0	0	0	3	0	0	-13263.92834	-13224.06733	-13241.42219	-13300.53528	-13307.42403	0.004390331	-0.502270822
53	652	Syria	SYR	Barbados	BAR	53652	0.003482082	0.003630285	0.003823045	0.004006443	0	0	0	0	0	0	0	0	0	0	0	0	0	0	0	0	0	0	0	0	9629.483369	0	0	0	0	0	0	0	0	4	0	0	0	0	0	0	0	0.063412548	-0.570912019
53	660	Lebanon	LEB	Barbados	BAR	53660	0	0	0	0	0	0	0	0	0	0	0	0	0	0	0	0	0	0	0	0	0	0	0	0	9638.187566	0	0	0	0	0	0	0	0	2	0	0	-8925.521023	-8627.133163	-8335.099007	-7914.187599	-7525.213069	0.059372513	-0.081536533
53	663	Jordan	JOR	Barbados	BAR	53663	0	0	0	0	0	0	0	0	0	0	0	0	0	0	0	0	0	0	0	0	0	0	0	0	9695.893236	0	0	0	0	0	0	0	0	2	0	0	-11994.97161	-11901.00059	-11930.58119	-11981.79625	-11958.33661	-0.092626834	-0.342139098
53	666	Israel	ISR	Barbados	BAR	53666	2.2	2.0899999	0.44	0.76999998	0	0	0	0	0	0	0	0	0	0	0	0	0	0	0	0	0	0	0	0	9602.60166	0	0	0	2	4	0	0	0	3	0	0	17146.95061	17076.26679	16667.22615	15825.93004	15656.97916	0.241413208	0.010827889
53	670	Saudi Arabia	SAU	Barbados	BAR	53670	0.14195044	0.15526979	0.1561005	0.16071254	0	0	0	0	0	0	0	0	0	0	0	0	0	0	0	0	0	0	0	0	9718.982263	0	0	0	0	0	0	0	0	2	0	0	5341.792575	5152.947582	4857.416037	4737.253977	4154.536886	-0.193334937	-0.814808464
53	679	Yemen	YEM	Barbados	BAR	53679	0	0	0	0	0	0	0	0	0	0	0	0	0	0	0	0	0	0	0	0	0	0	0	0	#N/A	0	0	0	0	0	0	0	0	3	0	0	-15196.56411	-14774.21411	-14761.69719	-14849.21642	-14854.15603	0.3214101	-0.414290836
53	690	Kuwait	KUW	Barbados	BAR	53690	0.000459357	0.000502459	0.000505147	0.000520072	0	0	0	0	0	0	0	0	0	0	0	0	0	0	0	0	0	0	0	0	10810.2245	0	0	0	0	0	0	0	0	1	0	0	19917.56636	20664.77698	22078.32248	23494.81169	23095.69124	-0.065363422	-0.284650162
53	692	Bahrain	BAH	Barbados	BAR	53692	0.056454953	0.061752174	0.062082555	0.063916802	0	0	0	0	0	0	0	0	0	0	0	0	0	0	0	0	0	0	0	0	11282.83131	0	0	0	0	0	0	0	0	2	0	0	6376.956162	6092.182105	5353.55789	4437.626741	4111.558387	0	-0.866648411
53	694	Qatar	QAT	Barbados	BAR	53694	0	0	0	0	0	0	0	0	0	0	0	0	0	0	0	0	0	0	0	0	0	0	0	0	11339.51455	0	0	0	0	0	0	0	0	1	0	0	58715.60236	58349.06842	57895.43015	57718.54107	58481.57167	-0.182493698	-0.687637325
53	696	United Arab Emirates	UAE	Barbados	BAR	53696	0.34514233	0.37752736	0.37954718	0.39076102	0	0	0	0	0	0	0	0	0	0	0	0	0	0	0	0	0	0	0	0	11467.03283	0	0	0	0	0	0	0	0	2	0	0	23342.2598	22306.89384	21337.40028	19939.79368	18486.71082	0	-0.866648411
53	698	Oman	OMA	Barbados	BAR	53698	0	0	0	0	0	0	0	0	0	0	0	0	0	0	0	0	0	0	0	0	0	0	0	0	11713.10606	0	0	0	0	0	0	0	0	2	0	0	-5.074479774	141.5438371	1042.696596	1925.299948	2098.787853	0	-0.478742498
53	700	Afghanistan	AFG	Barbados	BAR	53700	0.000581816	0.000606579	0.000638787	0.000669431	0	0	0	0	0	0	0	0	0	0	0	0	0	0	0	0	0	0	0	0	11775.86376	0	0	0	0	0	0	0	0	4	0	0	-15351.26329	-15245.91145	-15252.62606	-15308.3209	-15380.2954	-0.165616633	-0.212312881
53	701	Turkmenistan	TKM	Barbados	BAR	53701	0	0	0	0	0	0	0	0	0	0	0	0	0	0	0	0	0	0	0	0	0	0	0	0	10781.5286	0	0	0	0	0	0	0	0	2	0	0	-9038.170293	-9286.913582	-9843.620209	-10396.12341	-10894.93981	0.164033094	-0.558908986
53	702	Tajikistan	TAJ	Barbados	BAR	53702	0.004134422	0.00431039	0.004539261	0.004757017	0	0	0	0	0	0	0	0	0	0	0	0	0	0	0	0	0	0	0	0	12005.35992	0	0	0	0	0	0	0	0	2	0	0	-15038.10354	-14978.12717	-15033.24199	-15137.95905	-15185.7995	0.316349998	-0.459286384
53	704	Uzbekistan	UZB	Barbados	BAR	53704	0.006382349	0.006653992	0.007007302	0.007343455	0	0	0	0	0	0	0	0	0	0	0	0	0	0	0	0	0	0	0	0	10881.44932	0	0	0	0	0	0	0	0	2	0	0	-14114.2605	-14128.49886	-14249.79648	-14411.34119	-14515.41695	0.22205433	-0.502292284
53	705	Kazakhstan	KZK	Barbados	BAR	53705	0	0	0	0	0	0	0	0	0	0	0	0	0	0	0	0	0	0	0	0	0	0	0	0	10036.26129	0	0	0	0	0	0	0	0	2	0	0	-5354.338791	-5232.509991	-5527.040523	-6035.508134	-6363.707202	0	-0.382083859
53	710	China	CHN	Barbados	BAR	53710	159.77916	107.47591	78.665115	81.762154	0	0	0	0	0	0	0	0	0	0	0	0	0	0	0	0	0	0	0	0	12346.26615	0	0	0	1	4	0	0	0	3	0	0	-9473.28882	-9769.727614	-10174.01351	-10623.26273	-10995.75563	-0.095133325	-0.676831724
53	712	Mongolia	MON	Barbados	BAR	53712	0.001357571	0.001415352	0.001490503	0.001562006	0	0	0	0	0	0	0	0	0	0	0	0	0	0	0	0	0	0	0	0	12371.7107	0	0	0	0	0	0	0	0	1	0	0	-12024.73382	-11957.29343	-12197.15478	-12586.69567	-12910.98549	-0.166066859	-0.003769456
53	731	North Korea	PRK	Barbados	BAR	53731	2.8430717	2.9640775	3.1214626	3.2712049	0	0	0	0	0	0	0	0	0	0	0	0	0	0	0	0	0	0	0	0	13690.9334	0	0	0	0	0	0	0	0	4	0	0	0	0	0	0	0	-0.097755731	-0.67222806
53	732	South Korea	ROK	Barbados	BAR	53732	10.267376	12.766475	11.790123	15.411241	0	0	0	0	0	0	0	0	0	0	0	0	0	0	0	0	0	0	0	0	14193.28247	0	0	0	0	0	0	0	0	0	0	0	9051.787703	8601.274671	7888.378815	7254.802057	6829.168978	0.174342286	0.022149208
53	740	Japan	JPN	Barbados	BAR	53740	39.351551	29.777987	29.929079	26.846827	0	0	0	0	0	0	0	0	0	0	0	0	0	0	0	0	0	0	0	0	13138.23021	0	1	3	31	60	65	0	0	0	0	0	31179.35127	30640.84794	30392.17988	29341.45548	28576.87372	0.154634925	0.040233253
53	760	Bhutan	BHU	Barbados	BAR	53760	0	0	0	0	0	0	0	0	0	0	0	0	0	0	0	0	0	0	0	0	0	0	0	0	14354.10332	0	0	0	0	0	0	0	0	1	0	0	-13302.89334	-13340.31699	-13462.9556	-13542.60914	-13631.2265	-0.15452577	-0.078024411
53	770	Pakistan	PAK	Barbados	BAR	53770	0.60929763	0.6352303	0.6689595	0.7010507	0	0	0	0	0	0	0	0	0	0	0	0	0	0	0	0	0	0	0	0	12048.85894	0	0	0	0	0	0	0	0	4	0	0	-14828.2624	-14763.75595	-14808.62965	-14895.71697	-14917.70594	0.135333459	-0.180858895
53	771	Bangladesh	BNG	Barbados	BAR	53771	0	0	0	0	0	0	0	0	0	0	0	0	0	0	0	0	0	0	0	0	0	0	0	0	14405.10461	0	0	0	0	0	0	0	0	3	0	0	-14998.13392	-14953.90509	-15013.80872	-15117.26947	-15167.25697	0.152034905	-0.236113546
53	775	Myanmar	MYA	Barbados	BAR	53775	0	0	0	0	0	0	0	0	0	0	0	0	0	0	0	0	0	0	0	0	0	0	0	0	14767.26761	0	0	0	0	0	0	0	0	3	0	0	-14662.26769	-14647.69019	-14746.72301	-14890.75482	-14963.74234	-0.005775013	-0.201771699
53	780	Sri Lanka	SRI	Barbados	BAR	53780	0.15161799	0.1696298	0.21665728	0.13662668	0	0	0	0	0	0	0	0	0	0	0	0	0	0	0	0	0	0	0	0	14870.30505	0	0	0	0	0	0	0	0	3	0	0	-12333.47547	-12373.97793	-12524.52449	-12673.31503	-12933.73549	0.086208774	-0.064806499
53	781	Maldives	MAD	Barbados	BAR	53781	0	0	0	0	0	0	0	0	0	0	0	0	0	0	0	0	0	0	0	0	0	0	0	0	14620.03684	0	0	0	0	0	0	0	0	0	0	0	-8749.394022	-8713.290745	-8998.815016	-9235.141183	-9267.685886	-0.179820144	-0.201176676
53	790	Nepal	NEP	Barbados	BAR	53790	0.000176308	0.000183812	0.000193572	0.000202858	0	0	0	0	0	0	0	0	0	0	0	0	0	0	0	0	0	0	0	0	13604.07164	0	0	0	0	0	0	0	0	1	0	0	-15281.50031	-15198.66897	-15246.97137	-15328.73316	-15358.37093	-0.195431893	-0.068044887
53	800	Thailand	THI	Barbados	BAR	53800	10.612539	11.263935	11.080942	14.366382	0	0	0	0	0	0	0	0	0	0	0	0	0	0	0	0	0	0	0	0	15608.73194	0	0	0	0	0	0	0	0	2	0	0	-10195.87784	-10242.32356	-10283.01618	-10470.92656	-10829.02553	-0.155741377	-0.558113308
53	811	Cambodia	CAM	Barbados	BAR	53811	0	0	0	0	0	0	0	0	0	0	0	0	0	0	0	0	0	0	0	0	0	0	0	0	16414.42866	0	0	0	0	0	0	0	0	2	0	0	-14950.10703	-14908.62715	-14975.40363	-15088.84789	-15142.4547	-0.126032129	-0.316002637
53	812	Laos	LAO	Barbados	BAR	53812	0.004619269	0.004815872	0.005071583	0.005314876	0	0	0	0	0	0	0	0	0	0	0	0	0	0	0	0	0	0	0	0	15557.42198	0	0	0	0	0	0	0	0	1	0	0	-14439.79345	-14427.5531	-14524.2815	-14674.17019	-14757.80129	-0.138075622	-0.675267534
53	820	Malaysia	MAL	Barbados	BAR	53820	2.2949762	2.1897347	2.4770725	2.7079954	0	0	0	0	0	0	0	0	0	0	0	0	0	0	0	0	0	0	0	0	16857.52555	0	0	0	0	0	0	0	0	1	0	0	-5092.625343	-5365.828114	-5832.796599	-6200.626658	-6569.724499	-0.113661712	-0.26897827
53	830	Singapore	SIN	Barbados	BAR	53830	28.277414	18.233667	7.3324752	6.2252703	0	0	0	0	0	0	0	0	0	0	0	0	0	0	0	0	0	0	0	0	17557.85662	0	0	0	0	0	0	0	0	0	0	0	35884.06485	35562.85051	34572.13362	33041.38345	32472.64097	0	-0.155531001
53	840	Philippines	PHI	Barbados	BAR	53840	0.169158	0.1416283	0.2050961	0.0997205	0	0	0	0	0	0	0	0	0	0	0	0	0	0	0	0	0	0	0	0	16382.65365	0	0	0	0	0	0	0	0	3	0	0	-13331.14617	-13346.04938	-13473.73589	-13660.53131	-13777.96068	-0.065897238	-0.075130095
53	850	Indonesia	INS	Barbados	BAR	53850	3.1212642	2.5661471	2.7626028	4.0417628	0	0	0	0	0	0	0	0	0	0	0	0	0	0	0	0	0	0	0	0	16540.80091	0	0	0	0	0	0	0	0	2	0	0	-12136.95837	-12174.60034	-12324.77603	-12532.33106	-12692.56675	-0.168176642	-0.022991021
53	860	East Timor	ETM	Barbados	BAR	53860	0	0	0	0	0	0	0	0	0	0	0	0	0	0	0	0	0	0	0	0	0	0	0	0	19090.66472	0	0	0	0	0	0	0	0	1	0	0	-14937.4915	-14863.58871	-14913.69598	-14981.1688	-15021.68231	-0.171952922	-0.017382767
53	900	Australia	AUL	Barbados	BAR	53900	6.5407138	1.3937949	2.0660653	2.7792511	0	0	0	0	0	0	0	0	0	0	0	0	0	0	0	0	0	0	0	0	15753.17221	4	52	27	291	305	420	0	0	0	0	0	38717.43133	38362.53318	37807.86753	37362.55658	36379.60203	0.64652229	0.079917691
53	910	Papua New Guinea	PNG	Barbados	BAR	53910	0	0	0	0	0	0	0	0	0	0	0	0	0	0	0	0	0	0	0	0	0	0	0	0	16071.75278	0	2	3	2	2	0	0	0	1	0	0	0	-14094.27416	-14217.4767	-14334.92155	-14431.45096	-0.028029243	-0.145569891
53	920	New Zealand	NEW	Barbados	BAR	53920	24.07374	21.743305	24.970984	24.763168	0	0	0	0	0	0	0	0	0	0	0	0	0	0	0	0	0	0	0	0	13145.95359	54	146	289	259	114	180	0	0	0	0	0	20830.38107	20394.5072	19657.3229	18911.09151	18296.56574	0.6826813	0.075297044
53	935	Vanuatu	VAN	Barbados	BAR	53935	0	0	0	0	0	0	0	0	0	0	0	0	0	0	0	0	0	0	0	0	0	0	0	0	14757.67584	0	0	0	0	0	0	0	0	0	0	0	-13147.82958	-12968.56175	-12988.36113	-13042.8366	-13034.489	-0.00297186	-0.050276379
53	940	Solomon Islands	SOL	Barbados	BAR	53940	0	0	0	0	0	0	0	0	0	0	0	0	0	0	0	0	0	0	0	0	0	0	0	0	15045.99044	0	0	0	0	0	0	0	0	0	0	0	-14495.65454	-14427.33244	-14437.34001	-14513.9247	-14556.69149	-0.101459066	-0.044652172
53	946	Kiribati	KIR	Barbados	BAR	53946	0	0	0	0	0	0	0	0	0	0	0	0	0	0	0	0	0	0	0	0	0	0	0	0	#N/A	0	0	0	0	0	0	0	0	0	0	0	-14355.43892	-14289.38235	-14316.96256	-14439.94216	-14495.83233	0	-0.866648411
53	947	Tuvalu	TUV	Barbados	BAR	53947	0	0	0	0	0	0	0	0	0	0	0	0	0	0	0	0	0	0	0	0	0	0	0	0	#N/A	0	0	0	0	0	0	0	0	0	0	0	-12264.70042	-12258.66268	-12349.46283	-12452.84449	-12461.23953	0	-0.866648411
53	950	Fiji	FIJ	Barbados	BAR	53950	0.27436164	0.28603891	0.30122688	0.31567729	0	0	0	0	0	0	0	0	0	0	0	0	0	0	0	0	0	0	0	0	13617.61144	1	1	1	2	2	0	0	0	1	0	0	-11621.49078	-11731.20249	-11936.49711	-12200.03104	-12248.44465	0.083457194	-0.147692122
53	955	Tonga	TON	Barbados	BAR	53955	0	0	0	0	0	0	0	0	0	0	0	0	0	0	0	0	0	0	0	0	0	0	0	0	#N/A	0	0	0	0	0	0	0	0	0	0	0	-12270.77198	-12290.22632	-12365.59952	-12302.42766	-12329.55434	0	-0.866648411
53	983	Marshall Islands	MSI	Barbados	BAR	53983	0	0	0	0	0	0	0	0	0	0	0	0	0	0	0	0	0	0	0	0	0	0	0	0	14212.94753	0	0	0	0	0	0	0	0	0	0	0	-12626.44855	-12548.51641	-12527.20417	-12660.76746	-12779.04441	0	-0.866648411
53	986	Palau	PAL	Barbados	BAR	53986	0	0	0	0	0	0	0	0	0	0	0	0	0	0	0	0	0	0	0	0	0	0	0	0	17202.0419	0	0	0	0	0	0	0	0	0	0	0	-5560.926935	-6271.603922	-6603.144629	-6359.911588	-6597.833943	0	-0.866648411
53	990	Samoa	WSM	Barbados	BAR	53990	0	0	0	0	0	0	0	0	0	0	0	0	0	0	0	0	0	0	0	0	0	0	0	0	12684.93167	0	0	0	0	0	0	0	0	0	0	0	-12330.00596	-12269.69691	-12302.83871	-12266.72407	-12260.70506	0	-0.866648411
53	60	St. Kitts and Nevis	SKN	Barbados	BAR	5360	0.2439573	0.2543406	0.2678454	0.2806944	0	0	0	0	0	0	0	1	1	1	1	1	1	0	0	0	0	0	0	0	537.3926251	61	47	45	42	52	0	0	0	0	0	0	-890.2416	-1177.971	-1858.679	-2583.903	-2345.526	0	-0.8666484
53	160	Argentina	ARG	Barbados	BAR	53160	3.86484	2.0961611	1.39766	1.4647083	0	0	0	0	0	0	0	1	1	1	1	1	1	0	0	0	0	0	0	0	10444.11084	8	4	0	17	0	0	0	0	1	0	0	-5469.354331	-5543.18611	-5184.477671	-5401.057389	-5186.957945	0.324044428	0.027630304
53	404	Guinea-Bissau	GNB	Barbados	BAR	53404	0	0	0	0	0	0	0	0	0	0	0	0	0	0	0	0	0	0	0	0	0	0	0	0	4635.933212	0	0	0	0	0	0	0	0	1	0	0	-15437.22	-15356.21	-15374.32	-15429.36	-15414.37	-0.180225	-0.09465011
53	420	Gambia	GAM	Barbados	BAR	53420	0.02050462	0.02137733	0.02251241	0.02359237	0	0	0	0	0	0	0	0	0	0	0	0	0	0	0	0	0	0	0	0	4611.890431	0	0	0	0	0	0	0	0	2	0	0	-15434.74	-15349.18	-15354.3	-15425.53	-15446.35	-0.1034967	-0.3301122
53	987	Federated States of Micronesia	FSM	Barbados	BAR	53987	0	0	0	0	0	0	0	0	0	0	0	0	0	0	0	0	0	0	0	0	0	0	0	0	14881.95533	0	0	0	0	0	0	0	0	0	0	0	-13177.66	-13175.4	-13089.14	-13043.43	-13066.64	0	-0.8666484
53	57	St. Vincent and the Grenadines	SVG	Barbados	BAR	5357	8.658634	9.02716	9.506479	9.962523	0	0	0	0	0	0	0	1	1	1	1	1	1	0	0	0	0	0	4	1	168.5271427	183	168	156	248	394	532	0	0	1	0	0	-9395.569	-9400.232	-9489.821	-9669.101	-9763.139	0	-0.8666484
53	140	Brazil	BRA	Barbados	BAR	53140	21.135218	17.817282	17.641899	22.58746	4	0	0	0	0	5	2	1	1	1	1	1	1	0	0	0	0	0	0	0	11448.55332	0	0	0	9	0	0	0	0	3	0	0	-4759.123496	-4126.867929	-4099.437551	-4394.2753	-4513.633616	0.239481151	0.07324761
53	816	Vietnam	DRV	Barbados	BAR	53816	0	0	0	0	0	0	0	0	0	0	0	0	0	0	0	0	0	0	0	0	0	0	0	0	15566.77532	0	0	0	0	0	0	0	0	2	0	0	-14286.32311	-14281.62056	-14373.22132	-14499.68539	-14565.45864	0.286475592	-0.411578485
53	223	Liechtenstein	LIE	Barbados	BAR	53223	0	0	0	0	0	0	0	0	0	0	0	0	0	0	0	0	0	0	0	0	0	0	0	0	7352.431628	0	0	0	0	0	0	0	0	0	0	0	0	0	0	0	0	0	-0.866648411
53	703	Kyrgyzstan	KYR	Barbados	BAR	53703	0	0	0	0	0	0	0	0	0	0	0	0	0	0	0	0	0	0	0	0	0	0	0	0	12038.45973	0	0	0	0	0	0	0	0	2	0	0	-14953.85	-14874.46	-14911.47	-15054.16	-15046.12	0.2980397	-0.1118967
[truncated: 36,101 more rows]
[truncated: 43 more columns]
