# Supplementary material for: How inter-state amity and animosity complement migration networks to drive refugee flows: A multi-layer network analysis, 1991–2016
Source: PLoS One. 2021 Jan 27;16(1):e0245712. doi: 10.1371/journal.pone.0245712 (PMC7840044; doi:10.1371/journal.pone.0245712)
Supplement: S1 File — (ZIP) [file pone.0245712.s001.zip › S1_File/Data_2.csv]

ccode1	ccode2	state.destination.name	state.destination.abb	state.origin.name	state.origin.abb	dyad.id	trade.2010	trade.2009	trade.2008	trade.2007	trade.2006	trade.2005	trade.2004	trade.2003	trade.2002	trade.2001	trade.2000	trade.1999	trade.1998	trade.1997	trade.1996	trade.1995	trade.1994	trade.1993	trade.1992	trade.1991	trade.1990	alliance.defense.2010	alliance.defense.2009	alliance.defense.2008	alliance.defense.2007	alliance.defense.2006	alliance.defense.2005	alliance.defense.2004	alliance.defense.2003	alliance.defense.2002	alliance.defense.2001	alliance.defense.2000	alliance.defense.1999	alliance.defense.1998	alliance.defense.1997	alliance.defense.1996	alliance.defense.1995	alliance.defense.1994	alliance.defense.1993	alliance.defense.1992	alliance.defense.1991	alliance.defense.1990	riv.strategic.2009
2	20	Canada	CAN	United States of America	USA	220	497604.94	408774.06	575190.44	544015.13	518932	487303.78	436064.66	387282.13	366923.25	375342.84	398258.78	356675.78	327101.63	316582.94	285834.78	268190.31	241547.5	210152.08	188515.38	176263.75	176558.02	1	1	1	1	1	1	1	1	1	1	1	1	1	1	1	1	1	1	1	1	1	0
2	130	Ecuador	ECU	United States of America	USA	2130	13035.944	9468.1885	13065.365	9330.8271	10310.813	8246.6152	6217.4702	4353.7573	3767.0542	3544.7517	3297.9172	3104.76	3669.5454	3656.4805	3295.4812	3449.7832	2887.2412	2373.062	2295.209	2264.8843	2130.053	1	1	1	1	1	1	1	1	1	1	1	1	1	1	1	1	1	1	1	1	1	0
2	160	Argentina	ARG	United States of America	USA	2160	10360.002	9297.7119	13157.713	10162.327	8569.0498	9468.3018	7944.9834	5698.936	5236.3501	7037.7065	8138.8931	7765.854	8544.7334	8447.8145	7199.9995	5552.7178	6762.8218	5156.0991	4595.6001	2907.9089	2540.7791	1	1	1	1	1	1	1	1	1	1	1	1	1	1	1	1	1	1	1	1	1	0
2	220	France	FRN	United States of America	USA	2220	59986.992	61186.512	75292.789	69888.227	62850.508	60262.875	56366.613	50928.43	51307.992	55157.836	54641.188	51715.023	50049.355	44675.594	40651.414	38668.348	36896.848	33300.383	35364.934	35889.449	32549.727	1	1	1	1	1	1	1	1	1	1	1	1	1	1	1	1	1	1	1	1	1	0
2	225	Switzerland	SWZ	United States of America	USA	2225	28985.57	25379.994	28911.957	24629.561	23499.732	20568.789	18401.688	16957.75	15922.102	15620.952	17171.447	15536	15018.525	14976.368	13606.983	12992.356	11103.8	10114.341	10002.886	10568.841	9816.0186	0	0	0	0	0	0	0	0	0	0	0	0	0	0	0	0	0	0	0	0	0	0
2	255	Germany	GMY	United States of America	USA	2255	122150.84	111661.31	150263.28	144278.42	133662.8	138304.84	129133.47	113243.46	101686.75	101202.71	102271.94	94581.953	89617.656	77977.055	72540.836	69407.352	60142.895	53697.168	56692.402	52882.313	52002.223	1	1	1	1	1	1	1	1	1	1	1	1	1	1	1	1	1	1	1	1	1	0
2	305	Austria	AUS	United States of America	USA	2305	9521.8691	8789.6221	11981.798	14518.711	11605.409	9143.668	8290.1494	6853.395	6657.5474	6979.6089	6258.4004	5858.7271	6212.8315	5891.0884	5283.3633	4850.0635	4251.688	3614.47	3494.4114	3337.781	3168.0015	0	0	0	0	0	0	0	0	0	0	0	0	0	0	0	0	0	0	0	0	0	0
2	310	Hungary	HUN	United States of America	USA	2310	3636.1584	3495.7605	4726.2051	4181.106	3750.583	3728.2654	3632.6589	4283.9951	4065.7949	4423.478	3755.7	2839.3701	2603.6201	1906.032	1270.887	1059.7	954.20001	926.79999	694.90002	694.79999	605.33771	1	1	1	1	1	1	1	1	1	1	1	1	1	1	0	0	0	0	0	0	0	0
2	380	Sweden	SWD	United States of America	USA	2380	15407.921	12953.076	18157.615	18168.557	18661.262	18238.195	16590.676	14703.549	12826.628	12578.028	14607.757	12205.305	12066.112	11435.96	11234.835	9977.1592	9667.0049	8442.8506	9208.7676	8803.9063	9727.5244	0	0	0	0	0	0	0	0	0	0	0	0	0	0	0	0	0	0	0	0	0	0
2	385	Norway	NOR	United States of America	USA	2385	11461.357	9967.1348	12417.664	11465.156	10811.896	9962.543	9215.3291	7534.3633	8180.6128	7668.0322	7948.2915	6540.1533	5732.4961	6304.8564	6285.8154	5434.6895	4510.416	3901.8708	4287.3584	3688.7471	4073.3523	1	1	1	1	1	1	1	1	1	1	1	1	1	1	1	1	1	1	1	1	1	0
2	390	Denmark	DEN	United States of America	USA	2390	8542.2598	8381.7002	9943.4736	9417.874	8195.0732	7367.8452	6284.5928	5681.5166	5256.168	5488.8555	5029.5786	4914.938	4790.5566	4467.9556	4328.4185	4091.3823	3953.3982	3157.6499	3605.3267	3749.2275	3705.2297	1	1	1	1	1	1	1	1	1	1	1	1	1	1	1	1	1	1	1	1	1	0
20	255	Germany	GMY	Canada	CAN	20255	15929.854	13945.012	17297.332	15473.981	14332.986	12584.803	10925.305	9488.8398	8495.7959	8641.29	8757.9395	7960.2192	7706.3433	7232.0205	7174.2041	7586.7417	6228.0449	5379.418	5925.7954	6453.3564	6418.0508	1	1	1	1	1	1	1	1	1	1	1	1	1	1	1	1	1	1	1	1	1	0
20	350	Greece	GRC	Canada	CAN	20350	236.97307	277.1055	339.45187	348.10403	318.82767	264.42072	275.19827	227.15506	166.70427	163.11041	171.25609	173.99214	190.69479	181.53232	162.87248	149.48293	125.21613	110.87777	114.23859	134.55887	132.9279	1	1	1	1	1	1	1	1	1	1	1	1	1	1	1	1	1	1	1	1	1	0
20	900	Australia	AUL	Canada	CAN	20900	3485.1968	3185.5259	4127.2842	3723.9653	3391.7393	3151.3306	2987.4241	2548.3479	2253.5723	2124.2969	2352.46	2043.5653	2026.9401	1950.4745	2282.5427	2243.9849	1827.1038	1678.3916	1392.2341	1355.5829	1614.0126	0	0	0	0	0	0	0	0	0	0	0	0	0	0	0	0	0	0	0	0	0	0
100	70	Mexico	MEX	Colombia	COL	10070	4731.5508	2978.874	4304.6816	3858.8267	3048.1494	2494.0701	1723.2676	1175.4177	1043.7825	975.02026	808.74371	708.61719	797.73145	730.55536	627.40973	559.53119	474.84692	350.84399	254.1413	205.8168	153.22693	1	1	1	1	1	1	1	1	1	1	1	1	1	1	1	1	1	1	1	1	1	0
100	91	Honduras	HON	Colombia	COL	10091	200.66344	171.3437	100.45205	72.175659	66.28933	58.174908	55.080994	58.368782	43.325451	32.928829	36.83046	33.284904	33.785828	18.226372	22.292273	22.035004	14.570066	17.264	11.979	13.721	13.933317	1	1	1	1	1	1	1	1	1	1	1	1	1	1	1	1	1	1	1	1	1	0
101	130	Ecuador	ECU	Venezuela	VEN	101130	1588.5465	1909.8733	3112.0879	1740.1051	695.62305	608.09149	595.32446	387.39032	375.16934	433.88748	362.86188	237.3	322.38358	343.85922	205.62338	292.12915	167.9213	55.446201	56.5882	110.0263	98.654678	1	1	1	1	1	1	1	1	1	1	1	1	1	1	1	1	1	1	1	1	1	0
130	165	Uruguay	URU	Ecuador	ECU	130165	125.82967	57.78986	51.589191	67.965134	65.195053	68.518135	41.61739	32.448555	24.708414	25.582104	32.190445	23.014229	27.198727	31.383226	31.73982	25.6525	7.0359998	6.8920002	2.5429001	2.2474	1.342	1	1	1	1	1	1	1	1	1	1	1	1	1	1	1	1	1	1	1	1	1	0
135	2	United States of America	USA	Peru	PER	1352	11786.261	9197.8584	12039.171	9315.0635	8844.9414	7765.4336	7163.8066	5157.5396	4274.5884	3855.5171	4094.9346	4376.7808	4923.2192	4726.0835	3912.7996	3303.1978	2617.3467	2127.228	1902.691	1502.0568	1732.6379	1	1	1	1	1	1	1	1	1	1	1	1	1	1	1	1	1	1	1	1	1	0
155	130	Ecuador	ECU	Chile	CHL	155130	1363.6945	1437.1475	2179.4775	1261.4969	1098.2701	681.46692	517.59406	406.37323	366.22522	364.70126	445.23117	348.04901	350.92419	410.6275	360.0654	320.49881	253.7197	177.862	199.8028	183.8833	113.6255	1	1	1	1	1	1	1	1	1	1	1	1	1	1	1	1	1	1	1	1	1	0
200	20	Canada	CAN	United Kingdom	UKG	20020	23999.416	19246.652	25943.809	24262.939	20365.68	17138.746	15962.188	13357.972	12366.616	13621.198	15843.655	10991.123	8912.4443	9272.1475	8606.3887	8124.7393	6889.6157	6582.8076	7083.9385	7349.9873	8546.748	1	1	1	1	1	1	1	1	1	1	1	1	1	1	1	1	1	1	1	1	1	0
200	210	Netherlands	NTH	United Kingdom	UKG	200210	71929.102	60407.035	80918.172	73961.773	62606.52	55705.375	50437.672	43981.574	36250.176	34995.688	42377.945	41360.535	34809.992	34257.641	32431.066	31139.617	25972.236	22147.143	28886.883	28637.527	29010.75	1	1	1	1	1	1	1	1	1	1	1	1	1	1	1	1	1	1	1	1	1	0
200	225	Switzerland	SWZ	United Kingdom	UKG	200225	17239.502	21615.992	17955.926	13519.269	11371.806	10773.143	11272.325	10611.842	11669.384	11832.167	13613.28	13693.214	13401.896	12866.851	13484.623	12590.784	11867.381	11503.938	10626.098	10307.275	11177.377	0	0	0	0	0	0	0	0	0	0	0	0	0	0	0	0	0	0	0	0	0	0
200	255	Germany	GMY	United Kingdom	UKG	200255	119421.82	105321.02	142969.92	144643.97	123825.57	115641.24	101772.93	87763.992	75149.297	72140.25	77141.297	75510.938	69513.766	67894.539	68670.305	66419.883	53761.547	45658.684	61519.734	57109.219	58694.492	1	1	1	1	1	1	1	1	1	1	1	1	1	1	1	1	1	1	1	1	1	0
200	380	Sweden	SWD	United Kingdom	UKG	200380	18762.289	15559.806	23229.412	21682.875	18843.135	17195.039	16257.695	13915.063	12093.367	11885.441	14357.42	13439.649	12996.557	13029.074	13128.092	12483.825	11323.096	9416.7314	10037.306	9635.9932	10742.897	1	1	1	1	0	0	0	0	0	0	0	0	0	0	0	0	0	0	0	0	0	0
200	900	Australia	AUL	United Kingdom	UKG	200900	12297.386	10995.13	17156.979	14104.159	11257.206	9302.0313	8137.8892	6890.6899	6165.6055	6220.5674	6719.248	6106.7744	6368.6221	6617.6792	6350.8384	5549.6909	4907.8745	4158.4351	4545.7305	4173.3936	4680.4556	0	0	0	0	0	0	0	0	0	0	0	0	0	0	0	0	0	0	0	0	0	0
210	2	United States of America	USA	Netherlands	NTH	2102	54399.082	50972.898	65395.715	55156.219	50594.313	43040.254	38489.926	32530.545	30119.719	30620.432	31879.771	28500.824	23791.531	23265.725	21701.025	20835.395	17189.648	15621.376	15458.933	14881.842	14934.979	1	1	1	1	1	1	1	1	1	1	1	1	1	1	1	1	1	1	1	1	1	0
210	20	Canada	CAN	Netherlands	NTH	21020	5187.6777	4156.8999	6115.8013	5513.4502	4294.7148	3497.9138	3139.2573	2880.9756	2403.3279	2129.4963	2089.1646	2059.1196	1859.949	1702.2583	1667.7109	1722.9529	1438.025	1233.4752	1254.2468	1433.1428	1568.8708	1	1	1	1	1	1	1	1	1	1	1	1	1	1	1	1	1	1	1	1	1	0
210	255	Germany	GMY	Netherlands	NTH	210255	220487.86	194281.52	243539.41	213739.05	179401.88	126735.46	116952.44	97644.719	79629.492	77457.188	79545.992	74242.086	65406.914	66988.945	71737.742	72048.945	58912.809	52589.156	72760.359	70139.977	64952.957	1	1	1	1	1	1	1	1	1	1	1	1	1	1	1	1	1	1	1	1	1	0
210	385	Norway	NOR	Netherlands	NTH	210385	18755.883	16311.789	21842.711	14311.759	11716.106	9899.376	9781.3574	7711.6958	4193.5674	3798.0181	3923.8508	4386.8726	4737.0112	5220.7627	5386.5864	4539.9507	3528.6548	2706.0444	2682.261	2730.2349	2837.4353	1	1	1	1	1	1	1	1	1	1	1	1	1	1	1	1	1	1	1	1	1	0
220	2	United States of America	USA	France	FRN	2202	59986.992	61186.512	75292.789	69888.227	62850.508	60262.875	56366.613	50928.43	51307.992	55157.836	54641.188	51715.023	50049.355	44675.594	40651.414	38668.348	36896.848	33300.383	35364.934	35889.449	32549.727	1	1	1	1	1	1	1	1	1	1	1	1	1	1	1	1	1	1	1	1	1	0
220	20	Canada	CAN	France	FRN	22020	7987.5605	8105.645	9476.7666	8282.5996	7356.5229	6972.4683	6691.6128	6143.5068	6202.1187	5849.6362	5016.8281	5588.4414	5209.1943	5799.0542	4426.9805	4547.874	3679.4131	3079.3511	3979.8801	4181.4595	3854.3569	1	1	1	1	1	1	1	1	1	1	1	1	1	1	1	1	1	1	1	1	1	0
220	210	Netherlands	NTH	France	FRN	220210	65134.5	60072.344	72668.492	65727.805	55676.406	49974.035	47659.563	41150.023	35122.527	34516.355	36103.254	34526.109	25071.363	24286.48	25055.436	25514.357	20910.842	18418.932	22482.525	21444.496	21513.781	1	1	1	1	1	1	1	1	1	1	1	1	1	1	1	1	1	1	1	1	1	0
220	225	Switzerland	SWZ	France	FRN	220225	31061.764	30027.248	34445.914	30658.863	27523.494	25593.039	24073.662	21195.689	17902.525	17867.598	17974.426	19559.445	15819.668	14627.452	15847.234	16160.146	13208.665	11626.96	12524.605	12583.759	13783.92	0	0	0	0	0	0	0	0	0	0	0	0	0	0	0	0	0	0	0	0	0	0
220	255	Germany	GMY	France	FRN	220255	199286.5	186458.22	232785.16	210285.77	180445.66	163221.55	155343.2	132865.61	110184.64	107726.01	103036.19	108367.72	100525.44	89833.844	94183.695	98103.078	81382.688	72782.18	93480.234	88718.188	84919.625	1	1	1	1	1	1	1	1	1	1	1	1	1	1	1	1	1	1	1	1	1	0
220	380	Sweden	SWD	France	FRN	220380	14748.871	12809.921	18122.811	16052.839	12783.272	11913.356	11360.938	9581.9199	7908.9121	8166.9639	8725.2871	8489.8818	8098.4722	7570.5474	7571.1279	7463.0327	5968.0254	5071.9248	6082.5674	5715.7476	6233.3438	1	1	1	1	0	0	0	0	0	0	0	0	0	0	0	0	0	0	0	0	0	0
220	900	Australia	AUL	France	FRN	220900	4985.1729	4697.3315	6425.4731	5628.9175	4804.1636	5405.3301	4545.4956	3798.3538	2738.4819	2178.7478	2201.3518	2234.3779	2253.3855	2396.0015	2432.7048	2424.4043	2079.8203	1697.1954	2141.6001	1921.964	2061.3059	0	0	0	0	0	0	0	0	0	0	0	0	0	0	0	0	0	0	0	0	0	0
225	20	Canada	CAN	Switzerland	SWZ	22520	4065.3689	4075.9541	3931.0771	3291.3606	2884.9167	2593.5767	1951.0405	1512.9813	1375.415	1310.3042	1434.9249	1358.3079	1288.7748	1027.9518	1089.0424	1048.3942	829.76416	774.37769	851.81903	881.44781	829.86823	0	0	0	0	0	0	0	0	0	0	0	0	0	0	0	0	0	0	0	0	0	0
225	255	Germany	GMY	Switzerland	SWZ	225255	97504.227	88648.945	105608.13	92532.742	78347.453	69203.195	64304.477	53438.527	45546.387	43353.414	41604.102	43305.254	43235.785	40401.25	43036.438	46870.398	38843.492	34364.527	38297.496	37014.293	38170.762	0	0	0	0	0	0	0	0	0	0	0	0	0	0	0	0	0	0	0	0	0	0
230	2	United States of America	USA	Spain	SPN	2302	18820.275	17487.725	25767.447	22639.934	19273.357	16766.049	15346.741	13394.753	11716.428	11571.871	12655.452	11961.065	12417.021	12683.101	12282.938	11532.278	10537.392	8829.7227	10544.72	10445.86	10815.013	1	1	1	1	1	1	1	1	1	1	1	1	1	1	1	1	1	1	1	1	1	0
230	130	Ecuador	ECU	Spain	SPN	230130	736.94916	608.547	788.95056	583.1275	500.61478	385.13486	272.01917	297.21271	218.17542	184.93642	151.95782	288.46777	278.62024	321.73828	357.42572	305.56284	245.05856	244.57826	272.61295	203.25389	146.73096	0	0	0	0	0	0	0	0	0	0	0	0	0	0	0	0	0	0	0	0	0	0
235	211	Belgium	BEL	Portugal	POR	235211	3529.4324	3299.7339	4345.0601	3866.9375	3303.052	3631.1985	3254.0837	2896.1865	2750.7705	2928.446	2581.9998	2238.8689	2521.5398	2139.0168	1854.8796	1728.2163	1478.0334	1394.8174	1564.905	1461.2727	1408.6144	1	1	1	1	1	1	1	1	1	1	1	1	1	1	1	1	1	1	1	1	1	0
255	2	United States of America	USA	Germany	GMY	2552	134.24001	117.64	216.39999	190.92	245.35733	127.67197	120.89168	148.13661	175.38155	144.67593	232.26727	236.80563	280.51837	314.88538	285.48328	227.37801	231.03485	284.33459	312.98508	205.98024	245.82561	1	1	1	1	1	1	1	1	1	1	1	1	1	1	1	1	1	1	1	1	1	0
255	20	Canada	CAN	Germany	GMY	25520	15929.854	13945.012	17297.332	15473.981	14332.986	12584.803	10925.305	9488.8398	8495.7959	8641.29	8757.9395	7960.2192	7706.3433	7232.0205	7174.2041	7586.7417	6228.0449	5379.418	5925.7954	6453.3564	6418.0508	1	1	1	1	1	1	1	1	1	1	1	1	1	1	1	1	1	1	1	1	1	0
255	210	Netherlands	NTH	Germany	GMY	255210	220487.86	194281.52	243539.41	213739.05	179401.88	126735.46	116952.44	97644.719	79629.492	77457.188	79545.992	74242.086	65406.914	66988.945	71737.742	72048.945	58912.809	52589.156	72760.359	70139.977	64952.957	1	1	1	1	1	1	1	1	1	1	1	1	1	1	1	1	1	1	1	1	1	0
255	211	Belgium	BEL	Germany	GMY	255211	132422.63	126659.48	165999.19	152159.06	127284.95	93597.906	88151.297	68679.352	59249.051	54369.77	52768.273	51112.063	62666.992	59388.07	55542.57	57497.891	44961	39947.797	55105.883	52778.941	0	1	1	1	1	1	1	1	1	1	1	1	1	1	1	1	1	1	1	1	1	1	0
255	220	France	FRN	Germany	GMY	255220	199286.5	186458.22	232785.16	210285.77	180445.66	163221.55	155343.2	132865.61	110184.64	107726.01	103036.19	108367.72	100525.44	89833.844	94183.695	98103.078	81382.688	72782.18	93480.234	88718.188	84919.625	1	1	1	1	1	1	1	1	1	1	1	1	1	1	1	1	1	1	1	1	1	0
255	225	Switzerland	SWZ	Germany	GMY	255225	97504.227	88648.945	105608.13	92532.742	78347.453	69203.195	64304.477	53438.527	45546.387	43353.414	41604.102	43305.254	43235.785	40401.25	43036.438	46870.398	38843.492	34364.527	38297.496	37014.293	38170.762	0	0	0	0	0	0	0	0	0	0	0	0	0	0	0	0	0	0	0	0	0	0
255	380	Sweden	SWD	Germany	GMY	255380	43692.969	35602.941	49891.992	46901.887	38998.922	34282.008	31425.705	26202.748	20803.125	19410.873	22337.318	18743.605	21256.912	20337.824	21715.547	21690.713	18193.217	15164.046	18197.998	18014.703	18853.461	1	1	1	1	0	0	0	0	0	0	0	0	0	0	0	0	0	0	0	0	0	0
290	2	United States of America	USA	Poland	POL	2902	5410.2095	4256.8374	5699.8071	4478.9526	4041.24	3296.7603	4071.3359	3206.4656	2989.0613	2738.75	3257.625	2518.4431	2608.7019	2655.2581	2314.426	1851.498	1545.334	1463.917	922.01208	773.26422	588.82245	1	1	1	1	1	1	1	1	1	1	1	1	1	1	0	0	0	0	0	0	0	0
290	101	Venezuela	VEN	Poland	POL	290101	48.788685	69.690781	90.59288	68.602066	42.437599	55.717999	44.662189	17.516001	17.0902	11.399909	20.3895	38.8255	18.984983	16.675356	11.436292	6.1972275	6.6900401	7.5278001	9.8373003	10.520161	11.203022	0	0	0	0	0	0	0	0	0	0	0	0	0	0	0	0	0	0	0	0	0	0
305	2	United States of America	USA	Austria	AUS	3052	9521.8691	8789.6221	11981.798	14518.711	11605.409	9143.668	8290.1494	6853.395	6657.5474	6979.6089	6258.4004	5858.7271	6212.8315	5891.0884	5283.3633	4850.0635	4251.688	3614.47	3494.4114	3337.781	3168.0015	0	0	0	0	0	0	0	0	0	0	0	0	0	0	0	0	0	0	0	0	0	0
305	255	Germany	GMY	Austria	AUS	305255	115419.89	105163.24	133536.42	120679.2	101634.71	89691.828	85675.836	66757.828	53314.941	51002.254	50705.848	51274.742	46620.496	42627.113	45667.262	45113.852	40332.832	37649.023	41191.973	38126.117	36672.555	1	1	1	1	0	0	0	0	0	0	0	0	0	0	0	0	0	0	0	0	0	0
316	2	United States of America	USA	Czech Republic	CZR	3162	4217.397	3162.3728	4377.4307	4064.29	3725.4138	4313.7349	4028.459	3211.5823	2751.7236	2769.1238	2587.8438	2003.5723	1884.9567	1781.4473	1496.9291	1284.8534	895.32678	705.95526	#N/A	#N/A	#N/A	1	1	1	1	1	1	1	1	1	1	1	1	1	1	0	0	0	0	0	0	0	0
325	2	United States of America	USA	Italy	ITA	3252	42326.047	40466.457	54851.004	51428.52	47568.863	45778.637	41845.16	38248.031	37237.703	36418.816	38453.594	33858.371	32791.207	30566.193	29162.096	27191.93	23220.811	21702.855	22735.014	22536.094	22649.691	1	1	1	1	1	1	1	1	1	1	1	1	1	1	1	1	1	1	1	1	1	0
325	20	Canada	CAN	Italy	ITA	32520	6802.7051	5925.7397	7901.6465	7520.9048	6455.7104	5890.9951	5523.0732	4965.0308	4175.8965	4263.5288	4502.416	4183.1782	4204.228	4152.6631	4065.3801	4422.2104	3583.8196	2895.1711	3056.3499	3113.5295	3292.5918	1	1	1	1	1	1	1	1	1	1	1	1	1	1	1	1	1	1	1	1	1	0
325	255	Germany	GMY	Italy	ITA	325255	134175.16	121578.98	158450.83	148792.5	125723.31	110985.84	107314.97	91727.883	75003	73251.016	74616.633	76712.891	76682.25	71417.922	74786.547	76580.609	63112.535	55251.383	78187.641	74393.18	70987.844	1	1	1	1	1	1	1	1	1	1	1	1	1	1	1	1	1	1	1	1	1	0
325	380	Sweden	SWD	Italy	ITA	325380	8956.1055	7695.7075	11868.539	11097.471	9302.9453	8279.9238	8213.5645	6900.3193	5631.6929	5230.5303	5768.8169	5354.0645	5478.3047	4876.7241	5001.1729	4804.5771	4090.9788	3326.9407	4314.5366	4463.1699	4971.2085	1	1	1	1	0	0	0	0	0	0	0	0	0	0	0	0	0	0	0	0	0	0
325	900	Australia	AUL	Italy	ITA	325900	6004.814	5184.7612	6742.0723	6214.7188	5259.8423	5101.063	4934.7393	4189.124	3500.1028	3319.5334	3268.4302	3075.0823	3384.1433	3147.5039	3170.7625	2879.2917	2392.7651	1821.8191	1936.7411	1980.0299	2268.3926	0	0	0	0	0	0	0	0	0	0	0	0	0	0	0	0	0	0	0	0	0	0
344	255	Germany	GMY	Croatia	CRO	344255	3351.5305	3706.8801	5225.9531	4718.9395	4058.7161	3566.4207	3358.2283	2876.4727	2321.1934	2190.9673	1916	2124.054	2371.6738	2585.1306	2456.5525	2455.386	1975.9543	1819.8649	0	#N/A	#N/A	1	1	1	0	0	0	0	0	0	0	0	0	0	0	0	0	0	0	0	0	0	0
350	20	Canada	CAN	Greece	GRC	35020	236.97307	277.1055	339.45187	348.10403	318.82767	264.42072	275.19827	227.15506	166.70427	163.11041	171.25609	173.99214	190.69479	181.53232	162.87248	149.48293	125.21613	110.87777	114.23859	134.55887	132.9279	1	1	1	1	1	1	1	1	1	1	1	1	1	1	1	1	1	1	1	1	1	0
355	2	United States of America	USA	Bulgaria	BUL	3552	445.27939	438.43671	813.97357	782.05249	963.10858	958.8111	871.34686	750.73199	537.53998	557.81403	440.13901	379.96201	438.34399	313.409	248.10699	319.60001	360.19	298.73001	208.86301	217.21001	145.42999	1	1	1	1	1	1	1	1	0	0	0	0	0	0	0	0	0	0	0	0	0	0
360	210	Netherlands	NTH	Romania	ROM	360210	3454.6995	3436.5596	4472.1553	3262.9753	1544.6711	1256.3083	1187.3574	988.8808	720.95331	654.26038	566.72913	537.47998	548.31903	431.22568	455.69876	544.39252	320.45367	258.51663	229.83487	175.97723	242.58818	1	1	1	1	1	1	1	1	0	0	0	0	0	0	0	0	0	0	0	0	0	0
365	2	United States of America	USA	Russia	RUS	3652	36376.289	27639.637	41736.656	29722.746	27148.545	20721.117	15765.556	12015.87	10068.555	9730.2227	10533.246	8480.4063	10060.102	8584.9736	6640.7959	6921.103	5507.1279	4150.3999	3395.8	4850.7598	4564.7598	0	0	0	0	0	0	0	0	0	0	0	0	0	0	0	0	0	0	0	0	0	1
365	70	Mexico	MEX	Russia	RUS	36570	1419.7765	775.1203	1521.182	905.95172	773.54321	705.76794	544.04706	332.57529	309.35825	317.99484	409.61453	125.30434	156.005	138.453	73.248299	55.900002	68.699997	40.799999	38.487297	36.174599	32.925201	0	0	0	0	0	0	0	0	0	0	0	0	0	0	0	0	0	0	0	0	0	0
365	130	Ecuador	ECU	Russia	RUS	365130	955.62061	848.60736	994.38892	857.71558	691.34595	559.98688	407.33725	294.59464	220.81206	208.60121	192.312	112.77306	175.92688	138.10298	167.16144	196.21989	131.75031	28.105	14.9	7.5846	6.4647799	0	0	0	0	0	0	0	0	0	0	0	0	0	0	0	0	0	0	0	0	0	0
365	135	Peru	PER	Russia	RUS	365135	273.53116	232.37907	230.10756	147.64915	95.345581	85.495468	26.26535	50.506229	37.788029	25.069826	30.267193	30.065296	29.8634	30.1026	28.729099	55.583801	30.2059	11.7	14.4	27.040199	79.486	0	0	0	0	0	0	0	0	0	0	0	0	0	0	0	0	0	0	0	0	0	0
365	140	Brazil	BRA	Russia	RUS	365140	6178.8569	5037.0527	8332.9229	5988.187	4021.3879	3136.5791	2258.8369	2083.176	1419.0793	1428.8269	1015.3051	1058.4877	947.7041	845.46979	626.40112	793.73492	672.6673	317.89609	139.8	252.263	371.34021	0	0	0	0	0	0	0	0	0	0	0	0	0	0	0	0	0	0	0	0	0	0
365	160	Argentina	ARG	Russia	RUS	365160	1308.4839	1266.401	1989.4476	1555.1029	1201.5608	786.19598	471.90854	337.48849	267.28961	209.15407	199.10707	297.46069	328.31799	343.37601	187.21078	132.59599	97.485001	112.549	143.39999	272.14151	560.94897	0	0	0	0	0	0	0	0	0	0	0	0	0	0	0	0	0	0	0	0	0	0
365	165	Uruguay	URU	Russia	RUS	365165	378.54752	489.87344	411.8284	208.64771	246.22507	343.80112	361.50885	279.92859	80.275749	64.363411	48.451073	66.402267	43.794998	42.014	19.176001	18.559	17.3475	16.136	37.330502	58.525002	67.608505	0	0	0	0	0	0	0	0	0	0	0	0	0	0	0	0	0	0	0	0	0	0
365	290	Poland	POL	Russia	RUS	365290	20451.602	16906.441	27287.844	19027.973	15546.931	11519.34	8692.6396	6896.5918	5701.1563	5372.3389	5334.8394	3277.6563	3403.8301	3751.8579	3444.9846	3281.2859	2398.7981	1800.1379	2522.1001	4212.8364	4068.5183	0	0	0	0	0	0	0	0	0	0	0	0	0	0	0	0	0	0	0	1	1	0
365	310	Hungary	HUN	Russia	RUS	365310	10010.713	8381.9629	13476.206	9179.9844	8292.1143	6029.2803	4126.4258	3548.4338	2787.364	2807.7429	2992.0664	1944.5298	2272.4871	2883.2029	2675.0376	2682	2491	2720.5	2595.6001	2910.8401	3773.0071	0	0	0	0	0	0	0	0	0	0	0	0	0	0	0	0	0	0	0	1	1	0
365	316	Czech Republic	CZR	Russia	RUS	365316	9379.9121	7488.1885	12428.429	7835.6924	6834.4409	5340.9355	1814.9142	3263.2297	2573.092	2656.8406	2653.0347	1870.2935	2259.8779	2597.0229	2798.0261	2453.1167	1765.7593	1939.4808	#N/A	#N/A	#N/A	0	0	0	0	0	0	0	0	0	0	0	0	0	0	0	0	0	1	0	0	0	0
365	317	Slovakia	SLO	Russia	RUS	365317	8697.3496	6657.8193	10751.968	6947.0781	5810.2729	4196.7397	3073.1167	2819.522	2434.6582	2529.9316	2499.4019	1594.7233	1692.8004	2073.7964	2388.9746	1895.8096	1518.6111	1528.2759	#N/A	#N/A	#N/A	0	0	0	0	0	0	0	0	0	0	0	0	0	0	0	0	0	1	0	0	0	0
365	344	Croatia	CRO	Russia	RUS	365344	2122.4773	2111.4963	3429.3926	2780.342	2346.5518	1778.1067	1284.6516	741.77985	759.21429	731.25281	723.13062	759.60498	516.086	608.539	332.26309	297.87399	271.64999	210.39999	0	#N/A	#N/A	0	0	0	0	0	0	0	0	0	0	0	0	0	0	0	0	0	0	0	0	0	0
365	349	Slovenia	SLV	Russia	RUS	365349	1439.5054	1078.0074	1738.8564	1463.4486	1081.1705	879.13336	533.08203	658.47546	509.26953	522.17371	338.51682	261.97656	400.642	573.59302	485.3486	582.11798	376.634	434.604	0	#N/A	#N/A	0	0	0	0	0	0	0	0	0	0	0	0	0	0	0	0	0	0	0	0	0	0
365	350	Greece	GRC	Russia	RUS	365350	6613.7168	4609.7363	7575.6094	5257.0693	4727.8408	4401.8745	3043.3308	2819.6919	2471.9866	1749.4181	1187.5331	590.44659	612.31567	819.14264	904.27557	907.66046	722.43164	636.11902	267.79999	495.25946	494.61951	0	0	0	0	0	0	0	0	0	0	0	0	0	0	0	0	0	0	0	0	0	0
365	352	Cyprus	CYP	Russia	RUS	365352	83.711647	89.317291	94.922928	85.430611	95.791878	104.92256	99.766029	152.07033	156.52713	151.07529	193.16231	122.92629	134.44693	235.42474	181.49304	243.43275	182.62778	248.22801	228.12257	144.36157	110.32856	0	0	0	0	0	0	0	0	0	0	0	0	0	0	0	0	0	0	0	0	0	0
365	367	Latvia	LAT	Russia	RUS	365367	1832.1652	1435.1277	2345.5391	1844.6614	1307.6268	1079.2433	826.58551	635.36017	503.88687	438.7019	460.19193	406.98239	580.31476	730.40082	701.65826	772.0556	518.69238	374.15289	427.5061	0	#N/A	0	0	0	0	0	0	0	0	0	0	0	0	0	0	0	0	0	0	0	0	0	0
365	373	Azerbaijan	AZE	Russia	RUS	365373	1530.194	1367.6144	1761.379	1332.0913	1440.1891	922.62701	708.7121	476.30975	367.02649	225.60254	383.85773	324.72491	359.14429	412.0256	308.79999	195.62283	258.61057	365.0267	650.08881	0	#N/A	1	1	1	1	1	1	1	1	1	1	1	1	1	1	1	1	1	1	0	0	0	0
365	615	Algeria	ALG	Russia	RUS	365615	189.80487	173.55301	157.30113	189.61897	203.49768	371.9361	357.36588	321.84082	268.06998	239.48016	280.14828	150.31123	206.33022	118.94402	82.571404	141.24738	103.896	158.38699	310.42801	164.8185	250.039	0	0	0	0	0	0	0	0	0	0	0	0	0	0	0	0	0	0	0	0	0	0
365	651	Egypt	EGY	Russia	RUS	365651	2108.2976	1753.5065	2438.6877	1406.1678	899.95337	904.61499	423.8793	412.18188	449.87152	302.73846	498.74747	471.82684	390.92715	412.82462	405.29996	442.51831	335.72101	288.37378	268.755	398.0574	721.04248	0	0	0	0	0	0	0	0	0	0	0	0	0	0	0	0	0	0	0	0	0	0
365	652	Syria	SYR	Russia	RUS	365652	1252.6473	974.14874	1068.6934	1163.2379	694.13464	511.42679	377.17664	242.92645	167.94797	114.21756	116.20496	85.37793	93.038704	111.94162	108.84735	159.81711	190.90855	222	217.2	748.63562	1581.9436	0	0	0	0	0	0	0	0	0	0	0	0	0	0	0	0	0	0	0	0	0	0
365	663	Jordan	JOR	Russia	RUS	365663	266.88846	365.01468	402.06952	323.29465	107.24003	136.69273	49.558849	64.130424	33.211407	60.286392	72.9524	34.449371	18.535999	20.608999	21.3873	30.700001	42.135822	54.778374	51.286999	43.140762	34.994522	0	0	0	0	0	0	0	0	0	0	0	0	0	0	0	0	0	0	0	0	0	0
365	701	Turkmenistan	TKM	Russia	RUS	365701	939.08984	1076.3864	991.47577	491.71039	330.5835	323.35443	309.80618	567.02576	392.90448	435.70486	727.24524	243.93196	175.216	320.17389	322.45441	198.162	183.17	0	0	0	#N/A	0	0	0	0	0	0	0	0	1	1	1	1	1	1	1	1	1	1	1	0	0	0
365	702	Tajikistan	TAJ	Russia	RUS	365702	1070.224	1009.5103	1257.4761	975.90094	549.16705	351.42453	316.60703	246.03352	228.20006	257.97711	342.3924	203.83371	161.40961	211.6877	162.12151	303.0275	150.7886	83.957199	0	0	#N/A	1	1	1	1	1	1	1	1	1	1	1	1	1	1	1	1	1	1	1	0	0	0
365	705	Kazakhstan	KZK	Russia	RUS	365705	7636.0308	12429.334	20134.111	16248.718	12896.984	9801.3672	8269.8213	5943.6611	4492.1875	4725.9937	4636.4111	2742.0532	3589.0239	4712.8179	5365.7422	4641.6001	3288.8	0	0	0	#N/A	1	1	1	1	1	1	1	1	1	1	1	1	1	1	1	1	1	1	1	0	0	0
365	732	South Korea	ROK	Russia	RUS	365732	17181.258	10654.504	18859.025	15814.898	11350.309	7933.9063	5696.9336	3834.0981	3133.6321	2711.448	2416.7959	1906.4745	2003.144	2339.209	2283.2466	2394.7	1659	1280	827.5	1264.788	0	0	0	0	0	0	0	0	0	0	0	0	0	0	0	0	0	0	0	0	0	0	0
365	770	Pakistan	PAK	Russia	RUS	365770	355.79068	470.75616	659.90503	390.29962	441.10733	403.5405	246.27136	93.811157	83.01825	115.7039	82.041077	83.856216	60.066635	67.237862	137.92159	110.74065	153.96887	97.372589	129.8364	206.15488	145.45891	0	0	0	0	0	0	0	0	0	0	0	0	0	0	0	0	0	0	0	0	0	0
365	820	Malaysia	MAL	Russia	RUS	365820	1754.073	1399.8889	2473.0139	1724.309	1113.686	1104.5485	892.31708	487.73486	401.9953	293.30545	278.46893	346.23947	247.11314	488.35782	314.55981	192.43015	91.263062	110.7	137.47153	164.24304	230.28018	0	0	0	0	0	0	0	0	0	0	0	0	0	0	0	0	0	0	0	0	0	0
369	2	United States of America	USA	Ukraine	UKR	3692	2908.5801	2585.1592	2261.7385	2720.3423	2644.3718	1935.7897	1506.0927	809.25055	930.72064	1223.2151	1307.2	1003.8	1175.8	1120.6	1144.9	716.78003	561.08533	548.82001	444.5	0	#N/A	0	0	0	0	0	0	0	0	0	0	0	0	0	0	0	0	0	0	0	0	0	0
369	130	Ecuador	ECU	Ukraine	UKR	369130	176.94012	176.07964	212.90465	126.49007	111.95811	119.31297	60.059593	40.01255	37.91972	42.292606	39.046906	15.57	18.803213	21.637774	37.400002	0	0	0	0	0	#N/A	0	0	0	0	0	0	0	0	0	0	0	0	0	0	0	0	0	0	0	0	0	0
369	290	Poland	POL	Ukraine	UKR	369290	4557.1084	3310.1345	6595.625	4604.0879	3420.6643	2402.4277	2046.6201	1546.9512	1028.7627	900.13678	787.87402	597.03528	863.39001	965.42798	929.15802	1107.642	317.06491	407.61469	361.84171	0	#N/A	0	0	0	0	0	0	0	0	0	0	0	0	0	0	0	0	0	0	0	0	0	0
369	310	Hungary	HUN	Ukraine	UKR	369310	2072.3667	1379.1567	2680.9277	2571.1914	1688.3513	1196.9297	1116.1823	859.41675	623.48322	465.78296	399.89999	336.57999	420.26401	482.358	530.40399	696.04999	303.4577	0	0	0	#N/A	0	0	0	0	0	0	0	0	0	0	0	0	0	0	0	0	0	0	0	0	0	0
369	317	Slovakia	SLO	Ukraine	UKR	369317	1050.5442	1294.3795	1538.2148	1176.5675	959.51709	818.72375	680.95819	518.69476	341.7146	353.44965	332.41272	292.26273	434.09183	518.45007	373.69974	344.75687	204.25539	321.30185	#N/A	#N/A	#N/A	0	0	0	0	0	0	0	0	0	0	0	0	0	0	0	0	0	0	0	0	0	0
369	344	Croatia	CRO	Ukraine	UKR	369344	96.062172	80.055801	199.11031	153.82449	124.01551	99.239281	84.886009	52.786255	30.119661	34.080963	25.210651	33.32	37.400002	29.879999	19.969999	54.6609	62.216	0	0	#N/A	#N/A	0	0	0	0	0	0	0	0	0	0	0	0	0	0	0	0	0	0	0	0	0	0
369	350	Greece	GRC	Ukraine	UKR	369350	374.2338	366.85449	450.52975	534.20502	344.8017	261.47684	256.86743	234.46603	346.77362	191.1633	157.63554	127.7756	98.358322	123.4262	164.8	202.11823	230.05544	66.685799	3.2375727	0	#N/A	0	0	0	0	0	0	0	0	0	0	0	0	0	0	0	0	0	0	0	0	0	0
369	352	Cyprus	CYP	Ukraine	UKR	369352	159.4825	119.52195	79.561401	69.711998	86.887703	63.202972	91.418602	84.50573	76.859818	60.97327	75.514366	88.083984	42.394768	39.178051	43.494179	29.1147	14.735222	2.8424251	0	0	#N/A	0	0	0	0	0	0	0	0	0	0	0	0	0	0	0	0	0	0	0	0	0	0
369	365	Russia	RUS	Ukraine	UKR	369365	36200.535	22200.102	35644.934	30163.756	23025.822	20618.623	18225.133	13014.133	9536.1055	9590.6992	9471.585	8115.165	10283.736	11818.884	15072.406	14204.2	10398.18	0	0	0	#N/A	0	0	0	0	0	0	0	0	0	0	0	0	0	0	0	0	0	0	0	0	0	0
369	366	Estonia	EST	Ukraine	UKR	369366	227.09613	199.72881	347.53061	306.26721	239.76849	195.3131	191.92766	160.79065	129.65366	135.8589	91.589996	99.309998	146.03999	118.2	90.021896	102.69241	55.100723	47.131313	0	0	#N/A	0	0	0	0	0	0	0	0	0	0	0	0	0	0	0	0	0	0	0	0	0	0
369	370	Belarus	BLR	Ukraine	UKR	369370	4446.8921	2982.2649	4924.7695	2979.1379	2478.9324	1833.7292	1089.95	705.67169	553.41785	684.56104	942.46411	759.24951	1092.825	1358.905	1273.882	1244.3986	482.98669	444.35779	1148.217	0	#N/A	0	0	0	0	0	0	0	0	0	0	0	0	0	0	0	0	0	0	0	0	0	0
369	371	Armenia	ARM	Ukraine	UKR	369371	247.87038	231.36597	340.298	287.58017	184.51311	138.60127	88.409416	61.508591	53.093117	32.763634	15.7419	9.7263002	13.4323	19.6602	15.9906	10.37966	6.5355	8.5639696	0	0	#N/A	0	0	0	0	0	0	0	0	0	0	0	0	0	0	0	0	0	0	0	0	0	0
369	372	Georgia	GRG	Ukraine	UKR	369372	696.93536	516.12115	849.30243	675.05804	392.45142	260.37207	161.20055	120.40144	74.807739	62.031277	45.672153	52.310001	42.450001	63.202	42.624001	13.7816	20.485901	27.190201	0	0	#N/A	0	0	0	0	0	0	0	0	0	0	0	0	0	0	0	0	0	0	0	0	0	0
369	663	Jordan	JOR	Ukraine	UKR	369663	283.13461	376.86313	740.90399	338.43369	288.95288	275.93335	252.99847	100.31992	84.534897	83.715782	61.949364	62.6866	47.601551	40.86488	34.722851	57.34967	71.690712	45.228352	8.8349438	0	#N/A	0	0	0	0	0	0	0	0	0	0	0	0	0	0	0	0	0	0	0	0	0	0
370	135	Peru	PER	Belarus	BLR	370135	4.0381823	2.5467293	5.0441756	8.9173508	6.5592437	6.5887976	3.975589	1.3623806	1.4166588	1.3231399	1.2296209	11.13081	21.032	10.69505	5.7010503	0.70704997	1.056	0.84799999	0.153	0	#N/A	0	0	0	0	0	0	0	0	0	0	0	0	0	0	0	0	0	0	0	0	0	0
380	20	Canada	CAN	Sweden	SWD	38020	2656.9014	2224.3733	2906.5137	2687.9451	2747.7825	2477.938	2166.7888	1893.0176	1563.6095	1468.3206	1595.0494	1344.4414	1287.4012	1320.4869	1212.7737	1313.1309	1228.8932	963.97589	972.2973	1045.62	1199.5435	0	0	0	0	0	0	0	0	0	0	0	0	0	0	0	0	0	0	0	0	0	0
380	255	Germany	GMY	Sweden	SWD	380255	43692.969	35602.941	49891.992	46901.887	38998.922	34282.008	31425.705	26202.748	20803.125	19410.873	22337.318	18743.605	21256.912	20337.824	21715.547	21690.713	18193.217	15164.046	18197.998	18014.703	18853.461	1	1	1	1	0	0	0	0	0	0	0	0	0	0	0	0	0	0	0	0	0	0
385	2	United States of America	USA	Norway	NOR	3852	11461.357	9967.1348	12417.664	11465.156	10811.896	9962.543	9215.3291	7534.3633	8180.6128	7668.0322	7948.2915	6540.1533	5732.4961	6304.8564	6285.8154	5434.6895	4510.416	3901.8708	4287.3584	3688.7471	4073.3523	1	1	1	1	1	1	1	1	1	1	1	1	1	1	1	1	1	1	1	1	1	0
385	20	Canada	CAN	Norway	NOR	38520	5520.2285	4983.6938	9074.4951	8926.751	7025.4116	6892.6763	4413.6953	4191.2813	3477.0054	3301.4775	4095.002	2654.468	2548.7417	3189.4961	2978.5654	2566.1431	1758.8954	1388.3275	1806.0931	2016.224	2134.2605	1	1	1	1	1	1	1	1	1	1	1	1	1	1	1	1	1	1	1	1	1	0
385	380	Sweden	SWD	Norway	NOR	385380	23395.996	19901.531	27287.434	24402.703	20062.258	16732.441	15234.21	13066.591	10700.306	10389.831	10950.851	9608.1592	10395.55	10632.111	11048.431	9638.9404	7103.1836	6058.3857	7425.0039	7743.0444	8300.042	0	0	0	0	0	0	0	0	0	0	0	0	0	0	0	0	0	0	0	0	0	0
390	20	Canada	CAN	Denmark	DEN	39020	2266.4092	2060.4509	2289.5737	1887.1895	1686.0649	1706.3198	1075.8177	1033.0131	949.36072	836.60791	733.42834	685.71472	585.21637	502.50137	458.88104	420.30038	402.35724	330.52945	437.53061	383.16245	375.41718	1	1	1	1	1	1	1	1	1	1	1	1	1	1	1	1	1	1	1	1	1	0
390	380	Sweden	SWD	Denmark	DEN	390380	23387.268	21587.568	31062.188	28091.875	24381.195	20980.912	18195.594	14809.551	11963.127	10707.989	10943.407	9513.0469	9994.7139	10362.452	9990.9268	9750.6875	8078.7007	6818.6621	8273.124	7543.4561	7999.0112	1	1	1	1	0	0	0	0	0	0	0	0	0	0	0	0	0	0	0	0	0	0
560	2	United States of America	USA	South Africa	SAF	5602	14984.705	11485.645	18019.018	16061.673	13448.967	10782.378	10565.471	8511.3164	7454.6284	7898.6553	7807.085	6948.7729	7038.853	5615.8999	5541.7998	5061.7002	4303.7998	4125.7998	4219.7998	3892.7	3484.3999	0	0	0	0	0	0	0	0	0	0	0	0	0	0	0	0	0	0	0	0	0	0
560	20	Canada	CAN	South Africa	SAF	56020	1478.3514	1177.4292	1906.884	1934.4279	1338.0728	1104.9352	871.79755	696.69104	595.52173	514.85413	651.55981	497.86194	577.31494	646.62927	506.82382	466.69263	398.01114	142.81242	207.0051	206.37807	242.6848	0	0	0	0	0	0	0	0	0	0	0	0	0	0	0	0	0	0	0	0	0	0
560	140	Brazil	BRA	South Africa	SAF	560140	2334.5503	1847.9995	2696.0518	2399.0955	1993.0831	1812.5427	1384.7729	998.46375	709.32593	1068.3958	571.62732	433.18518	554.15588	732.89069	747.79547	627.349	491.97189	324.0527	246.3418	240.81129	266.74689	0	0	0	0	0	0	0	0	0	0	0	0	0	0	0	0	0	0	0	0	0	0
560	205	Ireland	IRE	South Africa	SAF	560205	875.15021	724.06079	1118.5205	1082.9291	898.84064	877.36401	857.19806	564.2215	409.16269	461.02197	465.37659	466.0563	439.97354	395.49979	295.94965	229.12836	203.91603	119.22988	90.950066	66.873032	57.134487	0	0	0	0	0	0	0	0	0	0	0	0	0	0	0	0	0	0	0	0	0	0
560	380	Sweden	SWD	South Africa	SAF	560380	1924.0499	1553.2626	2425.481	1873.17	1330.2516	1144.4082	897.98206	618.98621	435.39877	418.88297	536.98999	438.88794	556.06934	451.92505	449.82401	376.83987	246.08701	64.61837	17.827627	14.345366	9.710206	0	0	0	0	0	0	0	0	0	0	0	0	0	0	0	0	0	0	0	0	0	0
560	501	Kenya	KEN	South Africa	SAF	560501	756.10266	916.11951	734.95471	554.11694	493.25696	539.49963	492.47244	144.16245	98.384018	108.23644	224.3557	234.88341	247.42398	387.38492	250.85503	336.15353	231.47772	0	6.454	7.4829998	8.5120001	0	0	0	0	0	0	0	0	0	0	0	0	0	0	0	0	0	0	0	0	0	0
560	510	Tanzania	TAZ	South Africa	SAF	560510	683.18896	523.93713	630.14233	478.00653	487.66739	503.11224	408.17792	291.60663	198.59052	208.03543	177.99019	175.06822	134.52951	113.92982	146.83783	194.58517	61.22937	26.394722	14.275726	0	0	1	1	1	1	1	1	1	1	0	0	0	0	0	0	0	0	0	0	0	0	0	0
560	540	Angola	ANG	South Africa	SAF	560540	2962.3625	2284.6467	4074.4854	2675.7952	1149.7026	925.7738	811.64801	491.2222	365.50436	336.89526	350.88232	245.95625	218.21152	253.69064	436.33179	149.63673	101.36008	89.011238	140.84407	0	0	1	1	1	1	1	1	1	1	0	0	0	0	0	0	0	0	0	0	0	0	0	0
560	541	Mozambique	MZM	South Africa	SAF	560541	1804.7496	1791.1749	1590.4268	1371.373	1104.9962	1092.2262	875.36084	691.92432	426.70081	467.67047	542.79138	325.97409	352.44028	683.39771	314.23001	254.343	461.69437	343.15988	279.47461	4.87714	4.433764	1	1	1	1	1	1	1	1	0	0	0	0	0	0	0	0	0	0	0	0	0	0
560	551	Zambia	ZAM	South Africa	SAF	560551	2148.645	1725.5414	2418.5417	2240.2451	1752.8962	1442.1079	1162.4988	829.53577	663.67731	655.84344	668.43976	411.26556	470.21243	352.0174	336.43375	278.51541	172.81355	303.39163	229.26749	169.84377	207.49617	1	1	1	1	1	1	1	1	0	0	0	0	0	0	0	0	0	0	0	0	0	0
560	572	Swaziland	SWA	South Africa	SAF	560572	2795.3274	0	0	0	0	0	0	0	0	0	0	0	0	0	0	0	0	0	0	0	0	1	1	1	1	1	1	1	1	0	0	0	0	0	0	0	0	0	0	0	0	0	0
620	696	United Arab Emirates	UAE	Libya	LIB	620696	326.52045	249.25224	366.62479	280.02112	237.38135	198.28224	149.37651	129.7459	32.492565	37.379848	31.09778	29.397478	27.009809	0	0	1	2	2	1	1	7.1170001	1	1	1	1	1	1	1	1	1	1	1	1	1	1	1	1	1	1	1	1	1	0
620	770	Pakistan	PAK	Libya	LIB	620770	13.526275	11.729818	9.8084869	7.6968508	6.0370326	4.8699598	3.0826201	3.0018182	2.6785903	4.0818539	3.7421052	7.140028	8.3560171	9.5720062	10.884256	13.054009	9.5074139	5.9608192	15.992677	12.321113	3.9117975	0	0	0	0	0	0	0	0	0	0	0	0	0	0	0	0	0	0	0	0	0	0
625	620	Libya	LIB	Sudan	SUD	625620	4.5355501	7.8857002	11.5759	9.2446499	7.2291498	5.2136502	3.5139	6.5041828	2.3823638	2.2404828	2.0764437	1.6745514	1.7210189	273.12433	245.88612	223.48076	199.40298	192.13272	190.2142	172.922	167.32021	1	1	1	1	1	1	1	1	1	1	1	1	1	1	1	1	1	1	1	1	1	0
630	645	Iraq	IRQ	Iran	IRN	630645	41.900002	59.593056	78.756531	80.395561	34.992725	30.996363	27	20.996979	14.993959	23.80941	0	0	0	0	0	0	0	0	0	0	0	0	0	0	0	0	0	0	0	0	0	0	0	0	0	0	0	0	0	0	0	0	0
630	652	Syria	SYR	Iran	IRN	630652	1250.3556	949.09393	1355.105	1031.9402	851.90942	677.17487	498.39078	64.639954	86.256035	50.396614	46.430977	37.157326	32.36401	13.602673	18.100624	22.598574	31.838976	20.882807	18.666994	14.80441	62.379154	0	0	0	0	0	0	0	0	0	0	0	0	0	0	0	0	0	0	0	0	0	0
640	100	Colombia	COL	Turkey	TUR	640100	353.51843	431.60733	331.60492	241.53371	228.23233	194.96568	109.92056	87.375954	14.881028	12.616519	9.0891323	19.987864	19.924173	14.140809	24.588867	11.571763	11.95598	16.851	10.307	3.763	2.939265	0	0	0	0	0	0	0	0	0	0	0	0	0	0	0	0	0	0	0	0	0	0
640	365	Russia	RUS	Turkey	TUR	640365	26479.609	22671.285	37498.527	27687.832	20486.736	14607.951	10252.859	6367.562	4615.9966	3945.125	4234.8354	2686.0605	2666.886	2956.605	2421.6089	2623.9761	1446.358	2203.2	1423.516	1879.2346	1831.2335	0	0	0	0	0	0	0	0	0	0	0	0	0	0	0	0	0	0	0	0	0	0
640	770	Pakistan	PAK	Turkey	TUR	640770	1022.8931	770.92499	756.80682	704.51624	521.38507	501.92862	329.86169	257.55499	224.30466	139.47087	164.28613	172.91446	121.80186	122.03268	156.03227	239.41087	92.942978	160.63588	93.533432	142.66737	126.43814	0	0	0	0	0	0	0	0	0	0	0	0	0	0	0	0	0	0	0	0	0	0
663	140	Brazil	BRA	Jordan	JOR	663140	187.0471	190.99844	254.07224	133.6344	115.78358	80.383675	66.242622	30.818226	26.174187	42.140347	21.412003	25.469044	37.327145	58.205181	70.39064	61.964943	44.710155	63.831726	37.678101	29.407301	21.328699	0	0	0	0	0	0	0	0	0	0	0	0	0	0	0	0	0	0	0	0	0	0
663	645	Iraq	IRQ	Jordan	JOR	663645	1237.5682	1106.2262	962.35693	795.88739	705.09161	836.89655	747.98706	971.4035	1415.3433	1272.1383	837.79272	542.19	497.11578	734.19666	654.7749	751.28473	582.64697	566.16919	513.58258	420.99884	608.0274	1	1	1	1	1	1	1	1	1	1	1	1	1	1	1	1	1	1	1	1	1	0
663	660	Lebanon	LEB	Jordan	JOR	663660	335.02728	301.81104	227.84177	186.81026	147.07138	138.85486	118.14492	91.759979	87.067833	81.597267	79.467308	71.123245	73.735634	73.017555	87.099014	102.2943	53.919739	62.752914	60.3479	52.201126	31.248575	1	1	1	1	1	1	1	1	1	1	1	1	1	1	1	1	1	1	1	1	1	0
663	679	Yemen	YEM	Jordan	JOR	663679	63.110336	63.757847	79.929497	100.74004	43.990509	27.297398	27.277643	27.073154	19.595606	16.333	18.43371	15.304947	19.397703	22.580679	32.968597	24.350325	18.234842	28.820488	23.754915	38.103008	16.097855	1	1	1	1	1	1	1	1	1	1	1	1	1	1	1	1	1	1	1	1	1	0
666	20	Canada	CAN	Israel	ISR	66620	1473.3586	1204.5856	1776.1075	1418.4136	1215.2905	1059.6102	838.21008	718.55298	816.3584	728.60992	782.05182	634.33832	624.67603	543.65302	404.65317	424.83215	301.90118	238.93085	233.42517	249.1106	251.17953	0	0	0	0	0	0	0	0	0	0	0	0	0	0	0	0	0	0	0	0	0	0
666	210	Netherlands	NTH	Israel	ISR	666210	4299.1055	3765.0059	4857.6772	3964.5474	3236.0557	3086.9805	2771.7671	2350.4792	2087.1965	2154.9248	2305.2229	2088.0642	2054.5332	1913.1577	1753.9155	1608.136	1321.6218	1190.959	970.86847	996.20691	984.4646	0	0	0	0	0	0	0	0	0	0	0	0	0	0	0	0	0	0	0	0	0	0
666	211	Belgium	BEL	Israel	ISR	666211	6094.186	4557.2002	7570.8335	8127.8906	6570.813	7537.6362	6603.542	5014.1206	5110.8799	4567.0898	5732.3862	5200.2764	4333.3882	5128.6475	4574.9912	4234.5781	3789.3826	2763.9688	2980.6965	2461.7183	2686.1072	0	0	0	0	0	0	0	0	0	0	0	0	0	0	0	0	0	0	0	0	0	0
666	225	Switzerland	SWZ	Israel	ISR	666225	3585.1296	3639.0159	4577.4492	3343.4993	3150.5029	2798.7632	3020.4026	2364.4685	2381.2192	2039.6417	2216.3384	2043.4	1757.1686	1814.5957	1879.2406	1959.1453	1793.0042	1735.4813	1609.1238	1681.6311	1673.9095	0	0	0	0	0	0	0	0	0	0	0	0	0	0	0	0	0	0	0	0	0	0
666	255	Germany	GMY	Israel	ISR	666255	5341.356	4666.9438	5668.6787	5231.1553	4663.9995	4434.7632	4663.915	4070.094	3779.9419	4394.6128	4434.0732	3959.8521	3706.4143	3820.325	3965.8484	3803.6309	3431.6729	3006.0964	3110.23	2849.8887	2747.1345	0	0	0	0	0	0	0	0	0	0	0	0	0	0	0	0	0	0	0	0	0	0
666	305	Austria	AUS	Israel	ISR	666305	446.76929	387.4552	528.55371	433.2287	301.84631	283.49829	285.68259	225.6259	209.70441	187.2523	210.7747	209.8123	210.81158	217.38966	237.98767	241.60451	225.87428	194.35248	164.85156	135.06152	137.92276	0	0	0	0	0	0	0	0	0	0	0	0	0	0	0	0	0	0	0	0	0	0
666	316	Czech Republic	CZR	Israel	ISR	666316	425.65781	340.4613	343.98251	283.09711	226.66589	200.96115	205.90892	154.51633	140.34477	111.33363	117.07115	97.269112	82.013885	81.959961	81.19471	83.436569	81.459106	56.475487	#N/A	#N/A	#N/A	0	0	0	0	0	0	0	0	0	0	0	0	0	0	0	0	0	0	0	0	0	0
666	325	Italy	ITA	Israel	ISR	666325	3743.6875	3490.6311	4273.4854	3623.4277	3085.3315	2812.5745	2693.2844	2309.5361	2284.7131	2414.4224	2563.3423	2402.4377	2620.7622	2656.9756	2838.5354	2754.2009	2328.6682	1917.4939	1770.9802	1578.5121	1421.9257	0	0	0	0	0	0	0	0	0	0	0	0	0	0	0	0	0	0	0	0	0	0
666	365	Russia	RUS	Israel	ISR	666365	1557.4199	1124.5664	1780.2349	1929.0797	1549.1273	1387.8132	891.29034	821.26282	677.99841	635.20056	581.78802	373.34116	367.01199	342.867	373.10861	457.29999	224.39999	193.10001	103.5	67.849998	23.889999	0	0	0	0	0	0	0	0	0	0	0	0	0	0	0	0	0	0	0	0	0	0
666	375	Finland	FIN	Israel	ISR	666375	436.73291	418.53461	468.7489	428.03601	368.8808	373.58459	404.80899	309.07391	328.6261	353.3067	327.36829	313.21921	288.31046	317.98947	269.22464	288.08563	160.60774	131.35036	126.66905	118.00568	144.14357	0	0	0	0	0	0	0	0	0	0	0	0	0	0	0	0	0	0	0	0	0	0
666	380	Sweden	SWD	Israel	ISR	666380	687.95398	634.01563	859.16711	702.85687	563.16217	493.5863	436.42365	396.86731	435.42767	560.33014	565.37659	446.11057	427.28656	393.70496	476.58478	479.17654	411.99609	350.79404	349.75104	279.08258	227.01822	0	0	0	0	0	0	0	0	0	0	0	0	0	0	0	0	0	0	0	0	0	0
666	390	Denmark	DEN	Israel	ISR	666390	295.26801	284.08069	345.48999	312.87909	298.9357	280.4523	222.13716	217.27119	260.89285	239.27435	225.49586	201.34801	210.03282	212.91695	205.34212	247.02823	197.16861	188.43155	181.4113	135.87851	119.08228	0	0	0	0	0	0	0	0	0	0	0	0	0	0	0	0	0	0	0	0	0	0
666	900	Australia	AUL	Israel	ISR	666900	733.25946	662.61304	1014.772	715.41425	637.25	607.43323	495.54999	458.19446	446.16504	400.41843	410.97842	394.00909	377.27087	371.85043	329.91943	320.04819	247.37354	191.37288	181.37402	181.76945	164.90923	0	0	0	0	0	0	0	0	0	0	0	0	0	0	0	0	0	0	0	0	0	0
666	920	New Zealand	NEW	Israel	ISR	666920	73.690918	87.520317	109.73337	78.190407	58.458649	55.695221	87.337357	39.769291	35.078503	37.083931	29.507217	28.953236	28.399252	42.986332	32.833263	31.758488	31.038431	24.641928	25.714001	21.068716	23.204247	0	0	0	0	0	0	0	0	0	0	0	0	0	0	0	0	0	0	0	0	0	0
670	2	United States of America	USA	Saudi Arabia	SAU	6702	45401.988	35127.371	70731.203	48603.941	41675.941	37768.984	29346.832	25076.289	19158.672	19956.91	20116.162	14043.59	13572.853	16744.73	15523.871	14760.965	13288.946	14233.081	18782.566	18028.994	14755.361	0	0	0	0	0	0	0	0	0	0	0	0	0	0	0	0	0	0	0	0	0	0
670	640	Turkey	TUR	Saudi Arabia	SAU	670640	4876.5664	3635.0535	5744.4512	4074.7778	3333.6887	2726.3616	1830.6257	1528.3915	1186.1875	1081.2898	1183.6851	842.25763	1021.502	1340.131	2027.7089	1804.6934	1690.3508	1990.2136	2024.0623	2180.3899	1021.6932	0	0	0	0	0	0	0	0	0	0	0	0	0	0	0	0	0	0	0	0	0	0
670	679	Yemen	YEM	Saudi Arabia	SAU	670679	969.38562	739.98901	1088.4489	831.33673	704.74628	588.66742	489.38171	477.93109	439.92178	380.61359	379.51004	292.13547	285.78418	194.81392	183.0995	191.62648	247.79247	221.36635	204.63524	134.07011	253.09004	1	1	1	1	1	1	1	1	1	1	1	1	1	1	1	1	1	1	1	1	1	0
703	20	Canada	CAN	Kyrgyzstan	KYR	70320	7.6238389	6.75699	31.942255	23.05537	33.080162	35.046593	12.688656	22.840029	9.2900219	11.077881	11.852341	13.13693	14.421518	10.903093	7.3336949	3.7642965	5.8760781	0	4.3000002	0	#N/A	0	0	0	0	0	0	0	0	0	0	0	0	0	0	0	0	0	0	0	0	0	0
710	70	Mexico	MEX	China	CHN	71070	57881.973	40374.16	42876.875	36927.609	30452.295	22530.74	18578.35	12775.652	8815.7852	5984.208	4414.3765	2756.1143	2152.0544	1555.7294	1132.9221	767.34583	565.28711	513.41022	271.69299	234.939	337.88748	0	0	0	0	0	0	0	0	0	0	0	0	0	0	0	0	0	0	0	0	0	0
710	130	Ecuador	ECU	China	CHN	710130	2294.9729	1993.1484	2617.4055	1288.7925	957.43719	716.68091	525.6507	345.10428	253.47292	208.18382	188.25754	152.22284	138.84489	145.19905	94.384132	29.211399	21.9356	12.207	6.2223001	2.8311999	2.96805	0	0	0	0	0	0	0	0	0	0	0	0	0	0	0	0	0	0	0	0	0	0
710	135	Peru	PER	China	CHN	710135	11843.769	7831.7031	8952.9629	6940.0713	4607.9053	3472.8921	2034.8004	1195.6987	1091.6204	941.90845	920.09607	475.45435	399.51089	744.01508	616.59839	637.68152	455.26031	327.5831	325.31	312.215	254.3143	0	0	0	0	0	0	0	0	0	0	0	0	0	0	0	0	0	0	0	0	0	0
710	317	Slovakia	SLO	China	CHN	710317	4422.3574	2931.6711	4090.343	2976.269	1315.6868	723.66443	364.60251	309.24097	442.20197	287.75668	231.12128	172.77089	168.96025	132.54269	140.78517	99.770309	55.578793	98.64904	#N/A	#N/A	#N/A	0	0	0	0	0	0	0	0	0	0	0	0	0	0	0	0	0	0	0	0	0	0
710	560	South Africa	SAF	China	CHN	710560	25061.219	22422.441	21170.314	17002.664	12530.172	9933.4941	7998.7466	5182.2031	3463.2871	3038.0359	2932.5757	2616.4863	1545.6141	1575.368	1347.501	1336.125	744.21997	456.53	0	0	0	0	0	0	0	0	0	0	0	0	0	0	0	0	0	0	0	0	0	0	0	0	0
710	600	Morocco	MOR	China	CHN	710600	3427.3777	3063.8579	3040.385	2505.3318	1823.9844	1507.7577	1099.8905	731.2793	495.95386	391.49557	368.30701	384.74014	303.14563	228.31097	162.94212	205.98366	131.7525	156.535	186.43895	181.05479	128.66768	0	0	0	0	0	0	0	0	0	0	0	0	0	0	0	0	0	0	0	0	0	0
710	640	Turkey	TUR	China	CHN	710640	20701.619	14695.276	18020.904	14857.339	10700.859	7753.0859	5349.1177	3399.425	1909.9042	1425.8279	1742.1055	1173.551	888.78101	851.94897	729.91962	682.90698	721.58099	751.55103	280.91501	220.42799	248.2215	0	0	0	0	0	0	0	0	0	0	0	0	0	0	0	0	0	0	0	0	0	0
710	651	Egypt	EGY	China	CHN	710651	6141.5088	4913.3135	5077.625	2059.939	1528.0088	1317.1527	941.0639	754.03625	731.20892	658.68359	1287.6512	1007.8345	450.20663	352.33633	286.98056	308.96518	209.733	184.71037	185.10001	105.838	108.74075	0	0	0	0	0	0	0	0	0	0	0	0	0	0	0	0	0	0	0	0	0	0
710	670	Saudi Arabia	SAU	China	CHN	710670	45589.84	34584.746	43988.742	27089.457	21553.895	17296.471	10911.197	7750.2876	5408.3281	4383.5342	3421.1567	2158.0242	1767.313	1724.635	1694.5282	1324.2369	856.3056	748.1496	833.84253	764.43506	524.91455	0	0	0	0	0	0	0	0	0	0	0	0	0	0	0	0	0	0	0	0	0	0
710	705	Kazakhstan	KZK	China	CHN	710705	15003.039	9809.7637	12296.613	9932.0625	5541.9819	4159.9551	3041.2012	2246.6008	1668.6814	1136.619	1111.1357	729.06628	481.448	479.38101	400.29901	349.87701	266.92099	451.8862	385.60809	0	#N/A	0	0	0	0	0	0	0	0	0	0	0	0	0	0	0	0	0	0	0	0	0	0
710	770	Pakistan	PAK	China	CHN	710770	10058.354	5492.0508	8228.5391	8290.9922	6499.2769	3921.7224	2801.4175	2228.3008	1833.7878	1675.2283	1647.8481	1397.1599	812.3902	965.573	918.40149	728.71667	583.06006	519.0813	512.70825	446.62387	422.21356	0	0	0	0	0	0	0	0	0	0	0	0	0	0	0	0	0	0	0	0	0	0
710	790	Nepal	NEP	China	CHN	710790	851.67548	483.67395	398.40744	277.06226	114.48976	141.9267	105.28589	96.452286	94.276596	166.62915	229.38846	333.69644	72.516998	62.360001	58.900002	58.930401	46.2967	38.751701	39.374401	36.848301	48.032829	0	0	0	0	0	0	0	0	0	0	0	0	0	0	0	0	0	0	0	0	0	0
710	800	Thailand	THI	China	CHN	710800	69490.922	51252.195	56013.328	48058.484	40205.16	32694.689	25966.393	20270.883	15265.217	12791.167	12263.814	8950.8965	4244.5947	4264.9048	3843.4497	3706.2678	2252.5835	1505.7656	1643.5537	1571.1042	1492.61	0	0	0	0	0	0	0	0	0	0	0	0	0	0	0	0	0	0	0	0	0	0
710	811	Cambodia	CAM	China	CHN	710811	1869.0645	1421.5234	1571.8759	1383.3894	1107.5363	911.02661	795.46735	667.26404	604.48981	251.84952	441.3125	337.67551	143.871	101.615	76.579697	62.499401	39.798	23.563101	14.2271	2.8648	3.4885254	0	0	0	0	0	0	0	0	0	0	0	0	0	0	0	0	0	0	0	0	0	0
710	820	Malaysia	MAL	China	CHN	710820	85994.055	61540.547	64916.75	60065.781	50764.297	43543.527	38085.102	29318.141	22901.871	16970.398	15866.201	11279.242	4523.7104	4716.8628	4122.2227	3774.5566	2986.0591	2180.0278	1805.0079	1606.4908	1412.9542	0	0	0	0	0	0	0	0	0	0	0	0	0	0	0	0	0	0	0	0	0	0
710	850	Indonesia	INS	China	CHN	710850	45702.41	31570.023	34355.332	23482.945	18550.891	16510.834	13348.073	10502.663	8677.7871	7490.5806	8444.5215	6063.9077	3368.2422	4191.9189	3886.2881	3547.9331	2958.2939	2381.9905	2305.6663	2238.3328	1501.6965	0	0	0	0	0	0	0	0	0	0	0	0	0	0	0	0	0	0	0	0	0	0
732	900	Australia	AUL	South Korea	ROK	732900	27679.703	20578.521	24030.797	18720.615	17002.682	14214.882	11410.248	9331.3125	8828.6797	8166.8115	8788.2607	7437.0728	7500.4956	8241.6436	8324.2432	6738.4937	5208.9541	4739.8232	4299.2593	4093.1777	3617.0422	0	0	0	0	0	0	0	0	0	0	0	0	0	0	0	0	0	0	0	0	0	0
750	130	Ecuador	ECU	India	IND	750130	302.44507	151.36743	198.14386	235.34985	91.704445	54.368828	36.839848	19.566364	18.298321	13.738072	13.190796	9.8374996	8.6867037	8.2008724	8.0434389	7.6799998	1.5885259	0.57200003	0.56750959	0.43599999	0.24054264	0	0	0	0	0	0	0	0	0	0	0	0	0	0	0	0	0	0	0	0	0	0
770	630	Iran	IRN	Pakistan	PAK	770630	1655.174	1341.1522	951.57849	701.6554	613.94965	491.44666	360.01938	396.35324	274.77795	276.77734	366.40982	91.857521	112.55272	230.51529	320.87473	353.04056	182.67117	188.922	285.66843	326.0123	220.60107	0	0	0	0	0	0	0	0	0	0	0	0	0	0	0	0	0	0	0	0	0	0
770	780	Sri Lanka	SRI	Pakistan	PAK	770780	351.07916	252.39149	270.98541	238.96335	210.77156	174.78094	153.93036	114.23316	97.810593	101.07183	106.91877	131.29179	125.0732	77.985558	113.50977	101.64987	103.12415	96.221832	100.1117	108.10427	87.758965	0	0	0	0	0	0	0	0	0	0	0	0	0	0	0	0	0	0	0	0	0	0
770	820	Malaysia	MAL	Pakistan	PAK	770820	2658.9148	1755.9965	2032.9752	1466.1821	986.50317	788.25848	688.21869	646.18658	564.27533	479.01083	492.35236	606.79004	758.23663	679.77527	701.11438	1035.7161	721.53625	540.44122	485.77182	427.6405	286.0874	0	0	0	0	0	0	0	0	0	0	0	0	0	0	0	0	0	0	0	0	0	0
800	820	Malaysia	MAL	Thailand	THI	800820	21119.523	16134.372	18528.037	16564.76	15766.085	14136.698	11337.169	8368.9834	6798.2471	6004.2471	6519.9512	4979.3682	4457.5166	6111.6787	6200.2935	5271.4155	4114.1006	2808.1902	2589.1978	2081.9783	1827.7808	0	0	0	0	0	0	0	0	0	0	0	0	0	0	0	0	0	0	0	0	0	0
800	840	Philippines	PHI	Thailand	THI	800840	6657.0508	4393.3931	5274.5059	4438.2266	4232.2886	3463.9514	3119.2681	2712.5298	2133.2065	2053.2917	1977.0955	1639.1455	1419.2811	1413.4523	1150.2888	1001.6326	565.17114	360.0347	259.39914	197.96881	258.66785	0	0	0	0	0	0	0	0	0	0	0	0	0	0	0	0	0	0	0	0	0	0
850	820	Malaysia	MAL	Indonesia	INS	850820	17799.979	12247.731	16192.617	12645.21	8145.1274	6523.7896	5875.6743	4077.1987	3588.0691	3246.8486	3399.3564	2362.2849	2103.7727	2328.8982	2249.0476	3807.7671	1520.8136	1235.1414	1160.415	912.43835	606.09924	0	0	0	0	0	0	0	0	0	0	0	0	0	0	0	0	0	0	0	0	0	0
900	2	United States of America	USA	Australia	AUL	9002	32474.607	27986.1	36307.125	31233.455	29230.461	25882.592	24757.02	21649.922	20848.199	19079.914	21590.07	20978.051	20722.734	19963.994	19931.416	17419.533	15589.554	13590.205	14160.523	14728.93	15264.431	1	1	1	1	1	1	1	1	1	1	1	1	1	1	1	1	1	1	1	1	1	0
900	380	Sweden	SWD	Australia	AUL	900380	2714.6235	2198.0193	3020.2529	2570.9453	2478.9705	2083.5066	1752.0061	1483.4227	1263.8032	1014.4219	1160.6289	1315.1492	1092.8268	1396.8792	1565.5242	1626.8079	1110.4741	870.88037	921.7522	777.18188	883.77368	0	0	0	0	0	0	0	0	0	0	0	0	0	0	0	0	0	0	0	0	0	0
461	800	Thailand	THI	Togo	TOG	461800	63.945576	42.244972	50.216679	15.183686	14.28639	12.77088	11.97663	8.1288366	10.797898	9.8977604	7.7974339	7.8737812	10.921851	7.6103821	12.509621	14.467911	46.668747	57.985054	83.471222	15.276451	5.551899	0	0	0	0	0	0	0	0	0	0	0	0	0	0	0	0	0	0	0	0	0	0
305	225	Switzerland	SWZ	Austria	AUS	305225	16868.43	16373.104	16864.016	14891.963	12226.701	11540.311	10035.705	9220.752	7239.8242	6517.9146	6349.0073	6282.1465	5590.2163	5091.229	5541.1563	5961.8232	5063.5229	4463.7725	4741.7485	4667.542	4968.8652	0	0	0	0	0	0	0	0	0	0	0	0	0	0	0	0	0	0	0	0	0	0
471	211	Belgium	BEL	Cameroon	CAO	471211	395.3735	446.88019	512.63354	390.87003	388.19482	354.45313	273.10684	230.44704	167.43954	166.57001	173.42183	175.40535	176.50984	151.75661	100.77045	97.333496	71.777512	66.175621	70.043884	81.978241	134.56723	0	0	0	0	0	0	0	0	0	0	0	0	0	0	0	0	0	0	0	0	0	0
471	255	Germany	GMY	Cameroon	CAO	471255	263.78848	178.61757	310.24579	221.54482	163.3875	196.8804	173.2186	141.12796	172.64136	218.77238	147.09035	144.35387	163.16846	225.03896	223.16	189.71413	164.414	170.61876	212.73	330.25076	312.72711	0	0	0	0	0	0	0	0	0	0	0	0	0	0	0	0	0	0	0	0	0	0
471	290	Poland	POL	Cameroon	CAO	471290	19.517759	12.62797	15.07665	16.103821	9.9989204	10.83681	8.1659641	11.172492	8.0382948	5.5707908	5.7257686	5.5305495	5.8625617	6.5210075	6.4522672	8.4647274	10.477188	2.9806209	2.9512	2.6054051	4.2512693	0	0	0	0	0	0	0	0	0	0	0	0	0	0	0	0	0	0	0	0	0	0
471	325	Italy	ITA	Cameroon	CAO	471325	575.57281	626.2724	951.5921	1004.4448	884.33484	639.44415	559.87872	472.42059	428.78036	621.27582	747.24072	472.15823	557.88312	592.50818	476.6058	401.70126	339.95767	248.25575	263.48505	254.79219	290.41818	0	0	0	0	0	0	0	0	0	0	0	0	0	0	0	0	0	0	0	0	0	0
471	380	Sweden	SWD	Cameroon	CAO	471380	17.314011	18.64473	21.73958	29.63283	30.65671	23.006327	15.355944	17.355337	14.824303	17.271526	10.409101	12.502907	14.596714	19.572945	11.739182	3.9054177	4.0390768	3.3802679	3.3270192	6.7364802	8.9170313	0	0	0	0	0	0	0	0	0	0	0	0	0	0	0	0	0	0	0	0	0	0
471	432	Mali	MLI	Cameroon	CAO	471432	0.64633042	0.50892162	0.5817135	0.50953043	0.41058275	0.33220667	0.29075128	0.22138451	0.13272886	0.016506637	0.001404541	0.001786587	0.141876	0.31610373	0.46016651	0.60422933	0.22388147	0.050147887	0	0.027294721	0	0	0	0	0	0	0	0	0	0	0	0	0	0	0	0	0	0	0	0	0	0	0
471	434	Benin	BEN	Cameroon	CAO	471434	19.726446	15.532634	17.754293	15.551215	12.531265	10.139174	10.709436	10.45645	5.6585436	4.2647076	2.8708713	3.6384125	3.5922289	3.5460453	2.6861372	1.6315875	0.57703775	0.73456091	0.53742933	0.34029782	0.3774139	0	0	0	0	0	0	0	0	0	0	0	0	0	0	0	0	0	0	0	0	0	0
471	436	Niger	NIR	Cameroon	CAO	471436	1.0608102	0.83528364	0.95475566	0.83628285	0.67388189	0.54524469	0.47720471	0.35960063	0.26714602	0.17469139	0.16152224	0.44015005	0.7593841	0.90633506	0.81907541	1.0462399	1.2734042	1.9282209	0.42691159	0.30839372	0.36728951	0	0	0	0	0	0	0	0	0	0	0	0	0	0	0	0	0	0	0	0	0	0
471	439	Burkina Faso	BFO	Cameroon	CAO	471439	14.228882	11.203844	12.806348	12.801054	6.8806429	5.9355054	2.2838061	1.4673039	1.7395712	1.1544248	0.56927842	0.31608245	0.062886499	4.8672657	4.6863194	1.572088	0.57909656	0.93623281	2.0569515	3.3008888	5.1126895	0	0	0	0	0	0	0	0	0	0	0	0	0	0	0	0	0	0	0	0	0	0
471	452	Ghana	GHA	Cameroon	CAO	471452	134.09491	105.58654	120.68876	105.71284	85.184067	68.923294	60.322495	45.930893	30.033726	0.86230123	1.0668895	0.28228074	0.46003759	0.49839878	0.37806499	0.38904887	0.40003279	0.60530621	0.31492549	0.20144509	0.087964684	0	0	0	0	0	0	0	0	0	0	0	0	0	0	0	0	0	0	0	0	0	0
310	20	Canada	CAN	Hungary	HUN	31020	466.46274	466.09335	546.19519	455.08777	378.23563	340.76831	261.20261	278.82947	217.90747	184.81134	192.26819	137.90054	176.11746	147.17705	85.639351	78.17057	71.615723	62.931297	75.465416	63.5172	53.036194	1	1	1	1	1	1	1	1	1	1	1	1	1	1	0	0	0	0	0	0	0	0
310	101	Venezuela	VEN	Hungary	HUN	310101	6.2874446	8.4048014	8.2222481	9.5412197	4.2603998	4.1099	3.1300001	2.151	3.3434	1.8882999	3.3520999	2.6318135	1.911527	1.506785	2.7096369	0.800448	0.411778	0.58660001	0.64899999	0.6631	0.82690001	0	0	0	0	0	0	0	0	0	0	0	0	0	0	0	0	0	0	0	0	0	0
310	135	Peru	PER	Hungary	HUN	310135	14.451208	11.754889	17.114054	14.083084	10.080462	6.2642617	10.086341	13.908421	15.403697	21.117922	17.484715	18.566299	21.269899	28.1182	31.696899	28.262899	14.6854	9.6268997	10.7796	15.8232	34.625534	0	0	0	0	0	0	0	0	0	0	0	0	0	0	0	0	0	0	0	0	0	0
310	211	Belgium	BEL	Hungary	HUN	310211	3391.3923	3217.74	4570.8901	3557.5215	3092.0139	2717.5442	2343.6204	1982.9567	2066.7581	2163.3831	1786.6959	1484.2212	1542.9216	932.14087	770.46869	736.16058	551.10431	404.7009	393.20111	287.77521	255.5249	1	1	1	1	1	1	1	1	1	1	1	1	1	1	0	0	0	0	0	0	0	0
310	220	France	FRN	Hungary	HUN	310220	7679.6758	7496.7891	9532.0723	7911.6245	6742.0015	5820.5933	5029.8071	4204.7993	3346.3108	3034.9578	2838.248	2429.7454	2324.5881	1681.2971	1347.3351	1139.6387	897.37903	774.3222	760.09497	724.7431	586.37891	1	1	1	1	1	1	1	1	1	1	1	1	1	1	0	0	0	0	0	0	0	0
310	225	Switzerland	SWZ	Hungary	HUN	310225	1462.1705	1413.0542	1941.5171	1593.1191	1278.5646	1221.465	1584.6793	1181.8617	897.91254	843.28717	794.67175	733.90302	714.03143	594.60162	551.32037	564.48792	527.16382	503.85168	500.43976	536.48816	422.3111	0	0	0	0	0	0	0	0	0	0	0	0	0	0	0	0	0	0	0	0	0	0
310	255	Germany	GMY	Hungary	HUN	310255	42740.688	38436.086	52463.984	49143.816	40901.34	36030.238	34022.73	25384.15	20494.652	19113.604	17957.283	17674.303	15556.853	12026.215	9080.1162	8457.499	6761.4268	5388.7344	5580.5493	5000.7334	4224.8989	1	1	1	1	1	1	1	1	1	1	1	1	1	1	0	0	0	0	0	0	0	0
310	305	Austria	AUS	Hungary	HUN	310305	9760.21	8338.6465	11593.218	9836.3438	8299.8076	8072.0786	9587.9717	8339.8281	6575.5874	6337.7856	5694.521	5075.688	4698.4775	4242.6377	3344.6917	2911.8486	2880.4927	2395.6589	2277.1804	2138.7734	1632.1149	1	1	1	1	0	0	0	0	0	0	0	0	0	0	0	0	0	0	0	0	0	0
310	325	Italy	ITA	Hungary	HUN	310325	8553.9131	7472.583	10279.28	9879.0176	7828.0698	6740.3789	6321.2607	5459.5854	4626.1919	4368.9502	3982.1602	3656.8821	3346.5171	2865.085	2564.5913	2491.6353	1984.951	1514.8008	1663.7136	1639.1028	1035.6337	1	1	1	1	1	1	1	1	1	1	1	1	1	1	0	0	0	0	0	0	0	0
310	375	Finland	FIN	Hungary	HUN	310375	733.12842	766.94611	1344.093	1143.2395	1019.1846	1425.1361	1059.9331	744.15509	546.81018	476.06311	470.32269	420.84131	396.52295	326.28024	276.90045	291.03995	318.51431	198.77502	189.70305	169.39032	161.29221	1	1	1	1	0	0	0	0	0	0	0	0	0	0	0	0	0	0	0	0	0	0
310	380	Sweden	SWD	Hungary	HUN	310380	1786.3607	1553.6628	2155.6914	2379.9109	1973.4889	1607.0879	1588.1174	1053.3992	733.17188	619.24017	611.51031	564.26764	505.55267	445.17892	449.55368	459.77518	443.99521	292.43744	351.02377	322.05859	276.44482	1	1	1	1	0	0	0	0	0	0	0	0	0	0	0	0	0	0	0	0	0	0
310	385	Norway	NOR	Hungary	HUN	310385	374.34048	389.27426	482.26221	493.24741	361.80023	345.01758	367.84238	295.9007	195.11371	152.25517	134.64215	128.91895	95.215073	85.068398	72.457413	64.272102	52.493149	38.425335	47.947304	41.560604	40.981991	1	1	1	1	1	1	1	1	1	1	1	1	1	1	0	0	0	0	0	0	0	0
475	432	Mali	MLI	Nigeria	NIG	475432	14.136774	10.990128	15.17969	11.601903	9.5388184	7.6029425	5.6323581	4.2654157	3.5508761	2.8363366	5.3456707	3.0223489	3.0951657	2.8913312	2.5362554	2.2849147	1.9868824	2.0696692	2.0439353	1.8581231	0.30917126	0	0	0	0	0	0	0	0	0	0	0	0	0	0	0	0	0	0	0	0	0	0
475	433	Senegal	SEN	Nigeria	NIG	475433	456.00281	435.84195	791.06049	423.26416	395.71826	368.17236	343.35947	318.50629	172.73645	171.32228	204.41074	115.36707	98.15155	90.563271	78.072464	97.383217	47.412529	70.772881	83.613869	80.757324	95.20462	1	1	1	1	1	1	1	1	1	1	1	1	1	1	1	1	1	1	1	1	1	0
475	436	Niger	NIR	Nigeria	NIG	475436	265.32166	218.69641	265.21017	206.12326	164.49294	132.10318	100.62394	39.634628	30.296783	33.697491	28.91766	81.197777	78.922722	69.814697	81.827194	56.810558	58.619102	51.052616	54.149399	60.095768	59.892235	1	1	1	1	1	1	1	1	1	1	1	1	1	1	1	1	1	1	1	1	1	0
475	438	Guinea	GUI	Nigeria	NIG	475438	9.9843559	7.6363673	10.919839	8.3115034	6.8838143	5.4767246	4.0293388	9.7126522	15.395967	12.472386	2.952704	3.9929323	11.12989	8.9573259	10.256127	8.9036751	17.442003	18.168753	17.985409	16.35037	7.06779	1	1	1	1	1	1	1	1	1	1	1	1	1	1	1	1	1	1	1	1	1	0
475	482	Central African Republic	CEN	Nigeria	NIG	475482	1.9367089	1.5250796	2.0487802	1.5712467	1.2840544	1.0250143	0.76366335	0.57921046	0.30075154	0.19536069	0.55934995	0.92333925	0.93080008	0.90368938	0.84628105	0.75743866	0.48689365	0.21634865	0.22659068	0.33816227	0.057849493	0	0	0	0	0	0	0	0	0	0	0	0	0	0	0	0	0	0	0	0	0	0
475	500	Uganda	UGA	Nigeria	NIG	475500	1.3062811	1.0433375	1.3586036	0.55535793	0.66382664	0.77229536	0.81093884	0.51609963	0.37535751	0.30373853	0.23211955	0.010696733	0.010993559	0.010179222	0.008929142	0.008044272	0.006995019	0.007286478	0.00719155	0.006537772	0	0	0	0	0	0	0	0	0	0	0	0	0	0	0	0	0	0	0	0	0	0	0
475	530	Ethiopia	ETH	Nigeria	NIG	475530	0.5947755	0.49594283	0.58551896	0.27087921	0.48239398	0.32494426	0.16749454	0.18161181	0.38619047	0.59076917	0.58060181	0.28212452	0.28440502	0.10196231	0.023615818	0.046278756	0.029277219	0	0	0.008939611	0.019561388	0	0	0	0	0	0	0	0	0	0	0	0	0	0	0	0	0	0	0	0	0	0
475	552	Zimbabwe	ZIM	Nigeria	NIG	475552	0.16089705	0.12553081	0.17205888	0.13162842	0.10804285	0.77170634	0.60595709	1.0839618	1.5619665	1.8563075	2.1506486	5.4614334	4.2111621	3.3803835	3.6151352	2.7880001	1.6738799	0.98051906	1.9570369	0.35434279	0.1129229	0	0	0	0	0	0	0	0	0	0	0	0	0	0	0	0	0	0	0	0	0	0
475	560	South Africa	SAF	Nigeria	NIG	475560	3106.0044	2864.1909	3077.3533	2710.2146	2105.6536	1295.7825	1370.0219	731.3562	565.40643	488.97607	268.42065	312.96655	148.66025	230.07808	54.171314	63.525536	25.680803	14.813865	3.5282388	0	0	0	0	0	0	0	0	0	0	0	0	0	0	0	0	0	0	0	0	0	0	0	0
475	572	Swaziland	SWA	Nigeria	NIG	475572	6.8616328	5.9660711	6.3674912	5.0405974	3.8913515	3.152106	2.4753866	1.9033301	1.9449096	1.9864892	0.67949587	0.22639014	0.23267229	0.21543729	0.18898009	0.17025232	0.14804551	0.15421407	0.15220496	0.13836814	0.22906491	0	0	0	0	0	0	0	0	0	0	0	0	0	0	0	0	0	0	0	0	0	0
310	920	New Zealand	NEW	Hungary	HUN	310920	52.528431	40.32864	40.641953	36.525738	24.783775	24.47747	23.307467	24.109989	12.667397	11.303336	9.8420849	9.6167803	9.8590374	6.7118936	5.6278672	3.5328236	3.0266194	2.7130525	3.214	3.7486227	3.6045468	0	0	0	0	0	0	0	0	0	0	0	0	0	0	0	0	0	0	0	0	0	0
475	616	Tunisia	TUN	Nigeria	NIG	475616	16.80633	11.979325	9.8598785	5.6848259	3.6523254	3.0811121	1.7699989	0.90934598	0.63551295	0.72610748	0.81670207	1.0697474	1.8140951	1.2994381	0.91910708	0.53877598	0.71454406	0.64728189	0.58001971	0.48238906	0.6750266	0	0	0	0	0	0	0	0	0	0	0	0	0	0	0	0	0	0	0	0	0	0
475	640	Turkey	TUR	Nigeria	NIG	475640	878.21997	888.16382	830.49579	640.5625	471.51733	342.68552	265.72699	247.78888	210.17651	249.52518	151.49916	45.23782	28.32	34.2672	28.080214	22.085199	13.6462	7.954	0	1.8294501	3.6589003	0	0	0	0	0	0	0	0	0	0	0	0	0	0	0	0	0	0	0	0	0	0
475	651	Egypt	EGY	Nigeria	NIG	475651	159.19717	111.60756	64.017944	28.424799	24.530132	20.635468	33.908707	7.1449366	14.115305	7.6557546	6.4869366	5.0761633	6.559464	3.9985507	3.6978667	1.9980706	2.0260999	3.2377713	3.1524999	0.87235492	1.1729134	0	0	0	0	0	0	0	0	0	0	0	0	0	0	0	0	0	0	0	0	0	0
475	732	South Korea	ROK	Nigeria	NIG	475732	1458.177	1127.7258	2899.0159	3055.2158	1516.1116	1279.705	1299.3761	542.71149	383.32556	298.90347	214.35583	422.39999	434.28	912.96002	636.12	577.08002	191.52	183.36	257.39999	81.35009	55.171024	0	0	0	0	0	0	0	0	0	0	0	0	0	0	0	0	0	0	0	0	0	0
316	135	Peru	PER	Czech Republic	CZR	316135	55.771587	27.708694	31.967911	24.765882	17.121338	28.341494	12.949883	11.542472	12.063662	18.976948	14.216962	9.5645189	11.905892	21.059347	22.75592	16.906456	25.756638	0	#N/A	#N/A	#N/A	0	0	0	0	0	0	0	0	0	0	0	0	0	0	0	0	0	0	0	0	0	0
316	205	Ireland	IRE	Czech Republic	CZR	316205	1079.0436	949.07751	1037.4607	1161.4611	921.02777	626.31897	503.11456	536.24701	388.17844	320.97589	347.67767	281.61292	200.10179	183.35213	184.68048	109.11726	50.311054	47.794647	#N/A	#N/A	#N/A	1	1	1	1	0	0	0	0	0	0	0	0	0	0	0	0	0	0	0	0	0	0
316	220	France	FRN	Czech Republic	CZR	316220	10763.076	9792.627	12558.431	11116.586	8808.7129	7039.5933	5567.3564	4534.6372	3639.0476	3202.6143	2855.7546	2521.4929	2311.2874	1785.1598	1841.3597	1445.354	730.65497	568.6828	#N/A	#N/A	#N/A	1	1	1	1	1	1	1	1	1	1	1	1	1	1	0	0	0	0	0	0	0	0
316	225	Switzerland	SWZ	Czech Republic	CZR	316225	3125.478	2569.3501	2945.344	2608.0554	1888.8307	2075.7539	1895.0638	1583.1244	1258.0594	1045.671	926.13416	879.01068	858.00513	708.67603	759.69568	701.39929	517.48505	447.80695	#N/A	#N/A	#N/A	0	0	0	0	0	0	0	0	0	0	0	0	0	0	0	0	0	0	0	0	0	0
701	651	Egypt	EGY	Turkmenistan	TKM	701651	26.404091	20.465706	20.168589	2.4862232	0.66520798	0	0	0.000905	0.028405	0.055904999	0.11	0.2	0.51683301	0	0.026077	0.052154001	0.13143454	0.2107151	0	0	#N/A	0	0	0	0	0	0	0	0	0	0	0	0	0	0	0	0	0	0	0	0	0	0
481	2	United States of America	USA	Gabon	GAB	4812	2543.5801	1471.38	2684.49	2768.76	1565.12	3063.22	2722.2	2143.7	1737.34	1816.85	2258.1599	1654.49	1450.54	2440.27	2160.5	1617.4301	1321.3285	1061.62	1043.5699	859.67999	858.78998	0	0	0	0	0	0	0	0	0	0	0	0	0	0	0	0	0	0	0	0	0	0
481	20	Canada	CAN	Gabon	GAB	48120	21.896521	34.449368	34.367031	22.708435	18.117853	11.312203	10.057464	4.2682314	6.3458281	4.489428	5.0180054	4.1533155	5.8868017	7.6202874	8.0764217	3.3842611	6.2743998	6.8091726	7.3439455	7.7198391	5.4859104	0	0	0	0	0	0	0	0	0	0	0	0	0	0	0	0	0	0	0	0	0	0
481	211	Belgium	BEL	Gabon	GAB	481211	170.01532	135.01369	156.467	172.8728	105.34815	83.113213	65.500534	58.756107	47.152309	52.091999	69.508987	44.719196	62.315922	67.563675	51.206009	44.273941	37.155312	30.214272	38.242508	32.77248	32.08926	0	0	0	0	0	0	0	0	0	0	0	0	0	0	0	0	0	0	0	0	0	0
481	220	France	FRN	Gabon	GAB	481220	1073.6566	1096.6498	1422.6938	1412.0958	1090.6976	1040.2064	1070.3228	1042.7826	999.17804	1755.3303	1653.8098	1970.6415	780.50867	719.25842	622.39764	713.78394	687.17047	882.41504	1158.985	1320.3374	1323.2391	1	1	1	1	1	1	1	1	1	1	1	1	1	1	1	1	1	1	1	1	1	0
481	225	Switzerland	SWZ	Gabon	GAB	481225	11.539748	9.5228319	7.5059161	4.9690852	6.7635303	10.625993	18.691853	6.6786966	5.2110543	6.0115733	1.9909983	2.7530098	6.1003304	4.715385	3.3733008	2.6600926	2.4648907	4.3068619	2.4901962	2.8861649	6.1277447	0	0	0	0	0	0	0	0	0	0	0	0	0	0	0	0	0	0	0	0	0	0
481	255	Germany	GMY	Gabon	GAB	481255	221.52394	347.07047	237.34483	146.44902	95.384621	63.497601	61.201599	57.9104	37.261799	38.9814	35.982601	50.091099	64.630402	47.117165	65.131981	55.617825	62.814911	76.885628	90.956345	127.35625	81.776978	0	0	0	0	0	0	0	0	0	0	0	0	0	0	0	0	0	0	0	0	0	0
481	325	Italy	ITA	Gabon	GAB	481325	240.87299	194.05887	147.24475	162.8187	148.86214	139.09489	135.13348	92.82254	78.86795	67.455322	68.651482	72.097992	84.312592	64.959534	70.71859	63.172131	56.339565	44.836601	46.953613	97.438438	87.692276	0	0	0	0	0	0	0	0	0	0	0	0	0	0	0	0	0	0	0	0	0	0
702	359	Moldova	MLD	Tajikistan	TAJ	702359	0.92449999	1.1984	0.7719	1.0175	0.52569997	0.1811	0.114	0.114	0.057950001	0.055725001	0.0535	0.1098	0.34805	0.58630002	0.33149999	0.26710001	0.2027	1.0476	1.3	0	#N/A	0	0	0	0	0	0	0	0	0	0	0	0	0	0	0	0	0	0	0	0	0	0
702	368	Lithuania	LIT	Tajikistan	TAJ	702368	73.484703	59.381104	45.2775	61.150002	25.641399	23.2138	18.1558	10.5261	3.1407001	4.3362002	6.5179	3.6242001	3.9272001	4.3722	8.9417	10.8001	20.3326	9.2632504	0	0	#N/A	0	0	0	0	0	0	0	0	0	0	0	0	0	0	0	0	0	0	0	0	0	0
316	900	Australia	AUL	Czech Republic	CZR	316900	283.16476	219.98149	377.10883	231.08449	173.48856	232.60185	214.3524	151.57697	127.90889	113.0349	101.46459	85.818703	92.367409	96.365837	90.994049	70.053947	65.542404	51.319012	#N/A	#N/A	#N/A	0	0	0	0	0	0	0	0	0	0	0	0	0	0	0	0	0	0	0	0	0	0
316	920	New Zealand	NEW	Czech Republic	CZR	316920	43.022499	47.235649	50.67384	28.14234	24.498684	35.640862	28.281097	28.604164	25.357016	13.344301	11.54596	11.275574	9.3964252	9.5032358	13.728391	9.0667744	6.9668479	1.6397518	#N/A	#N/A	#N/A	0	0	0	0	0	0	0	0	0	0	0	0	0	0	0	0	0	0	0	0	0	0
317	2	United States of America	USA	Slovakia	SLO	3172	1389.4323	963.15979	1792.9572	1917.7867	1674.2502	1263.326	1386.97	1165.4301	658.27423	564.21069	537.89404	506.81512	594.79034	574.65466	456.71783	361.22504	347.00958	187.60027	#N/A	#N/A	#N/A	1	1	1	1	1	1	1	1	0	0	0	0	0	0	0	0	0	0	0	0	0	0
317	20	Canada	CAN	Slovakia	SLO	31720	252.15526	207.86971	250.59175	252.84023	201.39069	127.70633	122.43787	121.66891	60.453888	49.537106	46.692017	56.641396	89.753098	89.115959	47.791298	46.02668	29.92771	28.40415	#N/A	#N/A	#N/A	1	1	1	1	1	1	1	1	0	0	0	0	0	0	0	0	0	0	0	0	0	0
317	205	Ireland	IRE	Slovakia	SLO	317205	173.681	149.8674	164.5885	162.3735	129.08	83.5784	70.233742	69.305458	76.113045	67.161476	55.64315	53.012642	53.924889	46.102772	47.276455	24.660984	19.076742	12.066751	#N/A	#N/A	#N/A	1	1	1	1	0	0	0	0	0	0	0	0	0	0	0	0	0	0	0	0	0	0
317	211	Belgium	BEL	Slovakia	SLO	317211	1838.6748	1661.4924	2240.6211	1930.6906	1260.8081	1076.1122	1109.173	772.94336	547.23761	487.33459	370.26559	368.11377	353.62466	312.84409	267.59579	186.0029	162.64209	86.383987	#N/A	#N/A	#N/A	1	1	1	1	1	1	1	1	0	0	0	0	0	0	0	0	0	0	0	0	0	0
317	220	France	FRN	Slovakia	SLO	317220	6021.6665	5845.5645	6325.96	4875.2026	2703.6133	1898.0187	1520.1022	1362.7371	1178.9814	937.43463	794.62457	802.72888	977.70135	703.50153	599.41675	423.4859	288.88535	186.8102	#N/A	#N/A	#N/A	1	1	1	1	1	1	1	1	0	0	0	0	0	0	0	0	0	0	0	0	0	0
317	225	Switzerland	SWZ	Slovakia	SLO	317225	814.02545	694.99347	794.45563	830.48389	588.25397	485.48083	505.17432	463.54611	430.32098	394.67361	373.05527	317.00345	339.70926	266.03967	297.74188	280.19589	148.20592	126.88326	#N/A	#N/A	#N/A	0	0	0	0	0	0	0	0	0	0	0	0	0	0	0	0	0	0	0	0	0	0
317	305	Austria	AUS	Slovakia	SLO	317305	7388.1772	6031.46	7406.7344	6452.0073	4721.6069	4113.5493	4192.9702	3715.8684	2390.2095	1697.1453	1540.4357	1443.9034	1400.8849	1306.2303	1177.9371	1016.3179	783.47272	703.25958	#N/A	#N/A	#N/A	1	1	1	1	0	0	0	0	0	0	0	0	0	0	0	0	0	0	0	0	0	0
702	701	Turkmenistan	TKM	Tajikistan	TAJ	702701	84.865562	63.978939	69.695763	42.93	60.36776	53.799999	42.060001	35.441586	61.795044	81.400002	36	37.1996	38.3992	38.410301	28.3505	59.288101	41.343769	29.84045	0	0	#N/A	0	0	0	0	0	0	0	0	0	0	0	0	0	0	0	0	0	0	0	0	0	0
482	205	Ireland	IRE	Central African Republic	CEN	482205	0.16250999	0.68221003	0.49529999	0.15835001	0.30432001	0.23237251	0.16042501	0.20743001	0.11319	0.13352001	0.34869	0.56386	0.24852288	0.4933342	0.38426995	0.72248876	0.34371665	0.4941287	1.9096944	2.0966406	1.3905261	0	0	0	0	0	0	0	0	0	0	0	0	0	0	0	0	0	0	0	0	0	0
482	210	Netherlands	NTH	Central African Republic	CEN	482210	140.76454	30.28438	28.20768	44.84491	46.2384	23.097469	3.9240699	2.11394	1.99777	1.87429	1.57939	4.6747599	5.8439393	2.7924557	4.4084711	4.0117006	2.2420163	2.2458096	2.9130082	4.9010463	7.4641271	0	0	0	0	0	0	0	0	0	0	0	0	0	0	0	0	0	0	0	0	0	0
482	220	France	FRN	Central African Republic	CEN	482220	69.264374	61.09808	77.861763	66.429413	55.603378	49.211319	44.412819	51.260052	46.929508	46.111252	49.941811	57.902699	64.466888	59.756779	59.171688	85.225731	63.537659	72.608147	86.368774	85.659988	81.944893	1	1	1	1	1	1	1	1	1	1	1	1	1	1	1	1	1	1	1	1	1	0
482	225	Switzerland	SWZ	Central African Republic	CEN	482225	0.47294354	0.43226415	0.39158475	0.44804674	0.50450873	0.70432675	0.29068428	0.27666116	0.26263803	0.41423872	0.6963582	1.365296	0.63533807	0.84132856	0.57248396	0.45454669	0.59359264	0.7326386	0.7663886	1.1280049	1.3552542	0	0	0	0	0	0	0	0	0	0	0	0	0	0	0	0	0	0	0	0	0	0
482	235	Portugal	POR	Central African Republic	CEN	482235	3.12271	3.4014549	3.6802001	4.7741199	4.3774099	3.33057	3.14219	4.9656701	5.03579	4.8256798	6.8217702	3.6788099	2.4068835	1	1.2647386	1.525023	1.7853074	1.4194064	1.0535054	1.0992689	1.1450323	0	0	0	0	0	0	0	0	0	0	0	0	0	0	0	0	0	0	0	0	0	0
482	350	Greece	GRC	Central African Republic	CEN	482350	0.012485	0.035349999	0.058215	0.10043	0.087119997	0.073810004	0.10109	0.054532498	0.007975	0.025702501	0.043430001	0.029054875	0.019527541	0.010000207	0.12090125	0.23180228	0.23743781	0.29726064	0.29249713	0.21542704	1.562466	0	0	0	0	0	0	0	0	0	0	0	0	0	0	0	0	0	0	0	0	0	0
482	360	Romania	ROM	Central African Republic	CEN	482360	0.010835	0.0198	0.020129999	0.023314999	0.0315325	0.039749999	0.052999999	0.01	0.02	0	0.02	0.021	0	0	0.005974378	0.011948755	0.00156699	0.002364014	0.003877972	0.005391929	0	0	0	0	0	0	0	0	0	0	0	0	0	0	0	0	0	0	0	0	0	0	0
482	385	Norway	NOR	Central African Republic	CEN	482385	0.025212476	0	0.003804613	0.027434008	0.051063403	0.053421665	0.075611949	0.047988508	0.091952644	0.057441957	0.064357698	0.071273446	0.65148962	0	0.008336401	0.016672801	0.009223013	0.001773224	0.22057521	0.43937719	0.2496886	0	0	0	0	0	0	0	0	0	0	0	0	0	0	0	0	0	0	0	0	0	0
482	434	Benin	BEN	Central African Republic	CEN	482434	0.03519927	0.027715962	0.031680223	0.027749116	0.022360411	0.018092034	0.0295472	0.041002363	0.028407941	0.038923353	0.054953136	0.041740447	0.028527755	0.027967263	0.022953194	0.017939122	0.013015805	0.008092487	0.006732157	0.005371826	0.00303015	0	0	0	0	0	0	0	0	0	0	0	0	0	0	0	0	0	0	0	0	0	0
482	560	South Africa	SAF	Central African Republic	CEN	482560	4.1163912	2.9538383	3.9486887	4.6336055	5.3185225	1.4515876	0.99996346	0.99377036	0.68800765	0.58352286	0.53182077	0.88688219	1.0985953	1.2331616	1.3677279	1.1607188	0.199366	0.31595173	0.26803899	0.26517615	0	0	0	0	0	0	0	0	0	0	0	0	0	0	0	0	0	0	0	0	0	0	0
317	920	New Zealand	NEW	Slovakia	SLO	317920	7.2132635	6.0514851	8.2047911	5.9253473	5.8835297	5.0223908	4.0461779	3.5116394	4.5945129	5.7948875	4.4946895	4.2687397	2.9812298	2.5646286	1.044548	0.52190119	0.71563518	0.94283229	#N/A	#N/A	#N/A	0	0	0	0	0	0	0	0	0	0	0	0	0	0	0	0	0	0	0	0	0	0
325	225	Switzerland	SWZ	Italy	ITA	325225	29691.412	31230.773	36810.305	32647.875	28005.941	24913.449	24460.816	20783.752	17938.365	16539.355	15494.703	16092.502	16551.861	15585.65	17240.777	17200.068	14971.321	13521.582	15036.013	14709.554	15621.547	0	0	0	0	0	0	0	0	0	0	0	0	0	0	0	0	0	0	0	0	0	0
483	20	Canada	CAN	Chad	CHA	48320	8.462759	12.142505	13.138464	14.134424	11.55744	5.4218392	3.2196512	2.7033088	1.6194229	0.53553689	0.24814272	0.31209716	0.17007565	0.26838177	0.16672733	0.065072902	0.080139399	0.078934178	0.077728949	0.094741926	0.16875866	0	0	0	0	0	0	0	0	0	0	0	0	0	0	0	0	0	0	0	0	0	0
483	210	Netherlands	NTH	Chad	CHA	483210	70.132652	74.434982	53.614109	21.693911	14.9064	19.855721	14.32878	15.65131	9.4697104	15.91473	1.56033	1.71146	3.6920271	5.7156825	4.2000289	2.0122206	1.9245287	2.0770988	2.0310411	4.1913886	4.0242767	0	0	0	0	0	0	0	0	0	0	0	0	0	0	0	0	0	0	0	0	0	0
483	255	Germany	GMY	Chad	CHA	483255	33.447975	30.577379	59.641319	66.389137	49.653358	27.5208	38.6824	29.514299	35.569401	23.1633	18.439699	19.7251	29.597435	23.157272	20.672037	29.617548	16.648077	17.985544	22.854027	19.048014	30.975487	0	0	0	0	0	0	0	0	0	0	0	0	0	0	0	0	0	0	0	0	0	0
483	350	Greece	GRC	Chad	CHA	483350	0.062809996	0	0.00022	0.008467501	0.016715001	0.032990001	0.048730001	0.10098	0.14498	0.11748	0.080125004	0.042769998	0.030476676	0.045798495	0.11	0.57433671	0	0.032200001	0.10100926	0.26001367	0.41901806	0	0	0	0	0	0	0	0	0	0	0	0	0	0	0	0	0	0	0	0	0	0
483	380	Sweden	SWD	Chad	CHA	483380	3.3642101	4.3771501	8.8802004	13.38325	11.87082	17.31769	7.3983293	1.5087538	1.2219317	0.93510962	0.57760173	0.22009388	0.082466774	0.086445205	0.047718775	0.046262104	0.11724929	0.18823647	0.20275638	0.1356819	0.50982946	0	0	0	0	0	0	0	0	0	0	0	0	0	0	0	0	0	0	0	0	0	0
483	432	Mali	MLI	Chad	CHA	483432	0	0	0	0	0	0	0	0	0	0	0	0	0	0	0	0	0	0	0	0	0	1	1	1	1	0	0	0	0	0	0	0	0	0	0	0	0	0	0	0	0	0	0
483	433	Senegal	SEN	Chad	CHA	483433	29.287968	34.300163	40.742531	1.2226295	0.93479532	1.4723731	1.362741	1.2531087	1.0899467	0.92678475	1.3023182	1.7572826	2.3226998	2.8881171	2.4552	1.4373121	0.8129136	1.3921134	0.63060641	0.72269547	0.26785716	1	1	1	1	1	1	0	0	0	0	0	0	0	0	0	0	0	0	0	0	0	0
483	434	Benin	BEN	Chad	CHA	483434	4.9381747	4.2937717	4.5823693	3.6275058	2.8003905	2.2684076	1.6576328	1.0468581	0.27052942	0.31081885	0.32370466	0.33659044	0.50026125	0.27593443	0.051607613	0.084343649	0.047729209	0.011114771	0.001624531	0	0	1	1	1	1	1	1	0	0	0	0	0	0	0	0	0	0	0	0	0	0	0	0
483	435	Mauritania	MAA	Chad	CHA	483435	0	0	0	0	0	0	0	0	0	0	0	0	0	0	0	0	0	0	0	0	0	1	1	1	0	0	0	0	0	0	0	0	0	0	0	0	0	0	0	0	0	0	0
483	436	Niger	NIR	Chad	CHA	483436	1.1800572	1.0246444	1.0972838	0.86818129	0.6708616	0.54328448	0.42628521	0.10788019	0.15627387	0.31093964	0.46560541	0.23641276	0.007220122	0.014459388	0.021698656	0.024241287	0.077268802	0.1589193	0.26823649	0.26585665	0.40769136	1	1	1	1	0	0	0	0	0	0	0	0	0	0	0	0	0	0	0	0	0	0
483	438	Guinea	GUI	Chad	CHA	483438	0.024924066	0.019865144	0.025988758	0.019997876	0.016246097	0.012988069	0.009730264	0.007474715	0.009610592	0.00917686	0.056615546	0	0	0.001078602	0.0071236	0.013168599	0	0	0	0	0	1	1	1	1	1	1	0	0	0	0	0	0	0	0	0	0	0	0	0	0	0	0
483	439	Burkina Faso	BFO	Chad	CHA	483439	0	0	0	0	0	0	0	0	0	0	0	0.031470794	0.029774565	0.02611804	0.017115723	0.008113405	0.005625562	0.003137719	7.56E-05	0	0	1	1	1	1	1	1	0	0	0	0	0	0	0	0	0	0	0	0	0	0	0	0
483	451	Sierra Leone	SIE	Chad	CHA	483451	0	0	0	0	0	0	0	0	0	0	0	0	0	0	0	0	0	0	0	0	0	0	0	0	0	0	0	0	0	0	0	0	0	0	0	0	0	0	0	0	0	0	0
483	452	Ghana	GHA	Chad	CHA	483452	0	0	0	0	0	0	0	0	0	0	0	0	0	0	0	0	0	0	0	0	0	1	1	1	1	1	1	0	0	0	0	0	0	0	0	0	0	0	0	0	0	0	0
483	490	Democratic Republic of the Congo	DRC	Chad	CHA	483490	0	0	0	0	0	0	0	0	0	0	0	0	0	0	0	0	0	0	0	0	0	1	1	1	1	1	1	1	1	1	1	1	0	0	0	0	0	0	0	0	0	0	0
483	520	Somalia	SOM	Chad	CHA	483520	0.03519753	0.030606547	0.032658171	0.025853602	0.019957734	0.016166613	0.012696589	0.009762581	0.008783152	0.008492013	0.008527359	0.006821887	0.006454198	0.005661577	0.005146888	0.00439905	0.003576463	0.003005431	0.002525572	0.002295975	0.00208725	0	0	0	0	0	0	0	0	0	0	0	0	0	0	0	0	0	0	0	0	0	0
483	600	Morocco	MOR	Chad	CHA	483600	7.0107532	17.160568	13.946938	6.9559865	3.7605875	3.8148687	4.0436549	6.3183079	2.8120925	3.3761909	2.9454708	0	0	2.4032691	0	0.17470244	0.17799096	0.62400001	3.8499999	4.5549002	0	0	0	0	0	0	0	0	0	0	0	0	0	0	0	0	0	0	0	0	0	0	0
331	2	United States of America	USA	San Marino	SNM	3312	0	0	0	0	0	0	0	0	0	0	0	0	0	0	0	0	0	0	0	#N/A	#N/A	0	0	0	0	0	0	0	0	0	0	0	0	0	0	0	0	0	0	0	0	0	0
338	2	United States of America	USA	Malta	MLT	3382	386.79361	332.37289	384.51001	589.31207	602.6106	487.31439	587.18652	654.23877	580.32068	657.29999	832.0448	565.63062	641.64001	428.879	404.75717	311.57339	221.19196	295.79276	166.3053	152.5713	105.59595	0	0	0	0	0	0	0	0	0	0	0	0	0	0	0	0	0	0	0	0	0	0
338	20	Canada	CAN	Malta	MLT	33820	146.08025	134.91016	33.375938	33.277458	36.644367	32.220295	27.921326	29.443241	17.192266	16.822958	25.139381	33.455807	29.3025	69.78392	51.415646	42.191051	26.618773	12.733518	4.273262	5.6445174	6.9756823	0	0	0	0	0	0	0	0	0	0	0	0	0	0	0	0	0	0	0	0	0	0
490	517	Rwanda	RWA	Democratic Republic of the Congo	DRC	490517	74.559639	58.708378	67.105537	25.504395	20.551598	16.628508	14.55347	11.081336	8.7552633	8.0673418	7.3073745	6.354239	6.011755	5.2734694	4.7940631	4.0921397	3.3269429	2.7957504	2.34937	2.4867001	2.8998935	1	1	1	1	1	1	1	1	1	1	1	0	0	0	0	0	0	0	0	0	0	1
490	520	Somalia	SOM	Democratic Republic of the Congo	DRC	490520	0	0	0	0	0	0	0	0	0	0	0	0	0	0	0	0	0	0	0	0	0	0	0	0	0	0	0	0	0	0	0	0	0	0	0	0	0	0	0	0	0	0	0
339	2	United States of America	USA	Albania	ALB	3392	103.02939	80.376007	79.347038	58.454784	56.453758	76.569908	46.827469	23.231915	31.921917	22.009039	24.693911	13.624638	15.59106	13.29447	22.451792	12.475895	6.944922	9.6922226	16.336111	22.98	13.72	1	1	1	0	0	0	0	0	0	0	0	0	0	0	0	0	0	0	0	0	0	0
339	20	Canada	CAN	Albania	ALB	33920	18.168432	12.744352	15.869469	7.1589923	6.9368811	6.243609	5.7513719	5.2591348	2.3207512	2.6751299	1.5819535	2.1088355	0.7699905	0.68311721	0.43908435	0.19505151	0.044635955	0.1115887	0.17854145	0.28837401	0.32624722	1	1	1	0	0	0	0	0	0	0	0	0	0	0	0	0	0	0	0	0	0	0
339	70	Mexico	MEX	Albania	ALB	33970	3.3377085	3.0742064	3.8293617	1.9651284	1.2910368	0.61872107	0.47058719	0.079316214	0.05384044	0.028364664	0	0	0	0	0	0	0.34875119	0	0	0	0.00165	0	0	0	0	0	0	0	0	0	0	0	0	0	0	0	0	0	0	0	0	0	0
339	160	Argentina	ARG	Albania	ALB	339160	6.7709303	12.646538	15.460311	3.770576	2.9727814	2.1749868	1.5032039	0.83142078	1.3238164	1.9216926	0.1650269	0.016582999	0	0	0.053828791	0.10032633	0.0057	0.005	0.1771	0.11365	0.113375	0	0	0	0	0	0	0	0	0	0	0	0	0	0	0	0	0	0	0	0	0	0
339	205	Ireland	IRE	Albania	ALB	339205	15.452555	11.626827	10.724455	11.719953	9.5168276	11.364775	7.4418383	6.0136709	4.5855031	3.8698123	1.7120179	0.70132619	0.72139335	0.77425927	0.49557105	0.91613603	0.51119649	0.10625695	0.21049523	0.19604056	0.10058286	0	0	0	0	0	0	0	0	0	0	0	0	0	0	0	0	0	0	0	0	0	0
339	210	Netherlands	NTH	Albania	ALB	339210	53.800442	59.956051	69.158531	59.6371	19.569065	26.275185	21.588356	13.8562	11.001941	11.765621	10.055126	9.82654	7.186276	7.8015614	9.9233675	6.3101525	1.8515121	2.3405523	2.3220592	5.4041071	8.4861555	1	1	1	0	0	0	0	0	0	0	0	0	0	0	0	0	0	0	0	0	0	0
339	211	Belgium	BEL	Albania	ALB	339211	27.254723	17.107162	15.648906	18.082266	26.719728	22.358391	19.135063	11.96502	3.3222101	4.1918359	5.0614614	14.028123	12.984172	20.885315	26.470436	17.561903	12.473495	7.385087	9.7080441	12.031001	5.2947273	1	1	1	0	0	0	0	0	0	0	0	0	0	0	0	0	0	0	0	0	0	0
339	212	Luxembourg	LUX	Albania	ALB	339212	8.1445656	2.0845251	1.4437325	0.80293989	0.96038711	1.1022915	0.74244303	0.22510391	0.36229652	0.11624847	0.14370358	0.09696395	0.093765125	0.361682	0.62959886	1.2280965	0.86650503	0.50491363	0.63195628	0.75899893	0.31527299	1	1	1	0	0	0	0	0	0	0	0	0	0	0	0	0	0	0	0	0	0	0
339	220	France	FRN	Albania	ALB	339220	112.17778	106.97315	74.821663	51.624866	35.267426	37.406765	41.123753	23.154491	19.456429	14.891618	20.240324	18.046877	17.186279	12.227088	13.33009	14.433092	12.40426	10.375427	29.712099	49.048771	18.581457	1	1	1	0	0	0	0	0	0	0	0	0	0	0	0	0	0	0	0	0	0	0
339	225	Switzerland	SWZ	Albania	ALB	339225	73.243576	103.88914	160.21974	204.70963	34.65752	26.027987	20.440266	14.852547	13.261675	12.697883	13.734653	14.481746	12.629777	9.5528803	6.4759836	5.0884514	6.2643337	7.4402165	11.466706	6.2741561	11.670115	0	0	0	0	0	0	0	0	0	0	0	0	0	0	0	0	0	0	0	0	0	0
339	230	Spain	SPN	Albania	ALB	339230	189.41422	84.785355	75.874855	59.480965	53.880047	45.447659	34.990246	32.101158	21.015404	16.480734	12.916071	12.039959	6.7294087	4.7178898	2.3649061	1.0314996	0.62553465	0.93685436	6.1421633	4.5937176	3.2623696	1	1	1	0	0	0	0	0	0	0	0	0	0	0	0	0	0	0	0	0	0	0
339	235	Portugal	POR	Albania	ALB	339235	3.1699789	3.8839877	3.3211277	3.6048133	2.2448611	3.0589659	2.1202896	1.301351	0.4824124	0.30914271	0.30469146	0.36245322	0.063813426	0.046947312	0.56397128	0.78233403	0.11865576	0.17794552	0.23723529	0.5569824	0.57256162	1	1	1	0	0	0	0	0	0	0	0	0	0	0	0	0	0	0	0	0	0	0
339	255	Germany	GMY	Albania	ALB	339255	299.66522	327.57956	355.36194	257.95749	198.37106	171.61705	167.31868	127.959	104.85844	95.943558	87.363022	72.830704	52.957001	45.472466	73.428139	52.017155	57.451698	62.886246	49.685871	77.140785	82.934532	1	1	1	0	0	0	0	0	0	0	0	0	0	0	0	0	0	0	0	0	0	0
339	305	Austria	AUS	Albania	ALB	339305	112.62097	130.21429	77.425453	59.448658	38.807495	47.706169	28.803713	32.997463	21.186142	12.010708	13.675778	18.601259	14.753036	13.972705	11.103585	14.891586	3.6801889	5.6438518	7.6040573	15.858809	26.170231	0	0	0	0	0	0	0	0	0	0	0	0	0	0	0	0	0	0	0	0	0	0
339	310	Hungary	HUN	Albania	ALB	339310	41.934975	40.109161	78.447052	40.150871	24.908115	20.647478	16.839949	12.847495	12.624045	14.476998	11.062627	8.72999	9.0693951	6.8764353	7.6931214	4.9118748	6.0718899	7.2319045	14.91	30.799999	23.724199	1	1	1	0	0	0	0	0	0	0	0	0	0	0	0	0	0	0	0	0	0	0
339	316	Czech Republic	CZR	Albania	ALB	339316	81.870674	62.000443	44.316242	32.601295	35.468975	26.965086	22.576065	14.310385	6.1741328	7.0142131	7.8174753	9.6691408	4.0062428	3.2076933	2.4091439	2.4202089	1.4846175	0	#N/A	#N/A	#N/A	1	1	1	0	0	0	0	0	0	0	0	0	0	0	0	0	0	0	0	0	0	0
339	325	Italy	ITA	Albania	ALB	339325	2058.9631	1822.2839	2096.6353	1760.9263	1374.4974	1208.0924	1168.3125	957.53308	789.43402	652.258	560.62622	510.25159	514.81976	419.98001	535.99738	362.30164	153.21053	201.07065	187.76469	119.50034	111.76156	1	1	1	0	0	0	0	0	0	0	0	0	0	0	0	0	0	0	0	0	0	0
339	350	Greece	GRC	Albania	ALB	339350	730.07318	801.7832	901.50299	695.75403	521.13287	455.5477	447.68359	391.17108	335.57416	399.07111	329.4693	287.66748	267.48331	200.75258	223.43161	212.00595	76.113403	99.774834	62.307716	25.484459	32.029305	1	1	1	0	0	0	0	0	0	0	0	0	0	0	0	0	0	0	0	0	0	0
339	355	Bulgaria	BUL	Albania	ALB	339355	97.735611	92.629257	111.34667	85.653732	86.954872	77.220642	47.425003	40.975239	28.663088	26.372404	26.058689	26.578026	22.133215	17.010582	35.612415	52.3438	41.519211	30.694624	0	0	0	1	1	1	0	0	0	0	0	0	0	0	0	0	0	0	0	0	0	0	0	0	0
339	360	Romania	ROM	Albania	ALB	339360	58.689293	41.360813	30.75778	21.487011	21.111935	20.736858	10.156732	15.183574	15.83528	12.798321	6.072288	6.2523122	3.7917216	3.2641387	2.7365561	3.5459425	3.2686234	2.9913044	2.5832391	6.5220842	37.581024	1	1	1	0	0	0	0	0	0	0	0	0	0	0	0	0	0	0	0	0	0	0
339	375	Finland	FIN	Albania	ALB	339375	14.928106	10.429318	12.814562	15.199805	7.8119893	14.063688	4.9451547	3.025846	5.0139022	5.4677386	5.9215751	1.8183398	0.074578382	0.062262822	0.085439131	0.12739837	0.18420678	0.63911104	1.0940154	1.750373	1.6458631	0	0	0	0	0	0	0	0	0	0	0	0	0	0	0	0	0	0	0	0	0	0
339	380	Sweden	SWD	Albania	ALB	339380	24.866259	22.301626	28.666519	34.945862	24.280216	22.391464	19.087969	7.2658935	8.6773243	12.577159	1.5643873	2.5878634	2.2465746	1.905286	2.287379	2.6694722	1.6779199	2.1918564	2.7057929	6.8845363	10.521596	0	0	0	0	0	0	0	0	0	0	0	0	0	0	0	0	0	0	0	0	0	0
339	385	Norway	NOR	Albania	ALB	339385	4.4974213	3.4293597	6.2257338	3.2581003	2.4505403	0.99527532	0.79784656	0.47645408	0.45768452	5.2679996	5.208899	0.056411617	0.053948171	0.073285371	0.087237306	0.13371539	0.14254048	0.15136558	0.20187663	0.25238767	0.24806495	1	1	1	0	0	0	0	0	0	0	0	0	0	0	0	0	0	0	0	0	0	0
339	390	Denmark	DEN	Albania	ALB	339390	8.33148	7.0355902	8.0639725	5.5543704	5.3484564	7.312305	7.4343295	7.0600867	3.7449439	3.6936319	6.2096629	7.6949191	6.809164	5.8328838	7.3303418	10.587738	2.8457658	0.46744245	0.86509281	0.69537061	0.52564842	1	1	1	0	0	0	0	0	0	0	0	0	0	0	0	0	0	0	0	0	0	0
339	395	Iceland	ICE	Albania	ALB	339395	1.2754982	0.73290986	0.19032152	0.23680975	0.080252603	0.093401916	0.19970138	0.30600086	0.21183741	0.028452173	0.010911322	0.017310258	0.015231239	0.013152219	0.017225059	0.001545794	0	0.001959584	0	0	0	1	1	1	0	0	0	0	0	0	0	0	0	0	0	0	0	0	0	0	0	0	0
339	900	Australia	AUL	Albania	ALB	339900	1.3886727	1.8162411	2.8138106	2.2097614	1.5972625	1.357495	0.99651408	2.3188167	3.6411192	1.9212073	0.20129538	0.18263501	0.16397466	0.13299726	0.10201986	0.061470099	0.066308543	0.024697555	0.021242769	0.005623892	0.009332639	0	0	0	0	0	0	0	0	0	0	0	0	0	0	0	0	0	0	0	0	0	0
339	920	New Zealand	NEW	Albania	ALB	339920	1.2441336	1.1745207	1.1647831	0.96989435	0.8118155	0.50699264	0.22463335	0.31182563	0.32891762	0.14850767	0.097549208	0.046590749	0.037808064	0.02902538	0.054418448	0.035077047	0.015735645	0.020204492	0.010930546	0.0016566	0.0023132	0	0	0	0	0	0	0	0	0	0	0	0	0	0	0	0	0	0	0	0	0	0
2	365	Russia	RUS	United States of America	USA	2365	36376.289	27639.637	41736.656	29722.746	27148.545	20721.117	15765.556	12015.87	10068.555	9730.2227	10533.246	8480.4063	10060.102	8584.9736	6640.7959	6921.103	5507.1279	4150.3999	3395.8	4850.7598	4564.7598	0	0	0	0	0	0	0	0	0	0	0	0	0	0	0	0	0	0	0	0	0	1
316	210	Netherlands	NTH	Czech Republic	CZR	316210	13731.785	11642.628	13388.473	11363.168	8945.7568	5245.8594	3949.0774	2595.2581	1958.0135	1796.0897	1485.9915	1392.3771	1288.7838	966.47845	1067.0193	1017.9415	781.32007	619.59106	#N/A	#N/A	#N/A	1	1	1	1	1	1	1	1	1	1	1	1	1	1	0	0	0	0	0	0	0	0
316	211	Belgium	BEL	Czech Republic	CZR	316211	6466.0562	5995.2085	7756.1528	6412.2173	5202.0659	3435.1675	2906.5872	2041.6627	1697.579	1706.3868	1360.3639	1115.6501	1134.2755	820.44348	863.9826	719.5614	316.3295	273.36987	#N/A	#N/A	#N/A	1	1	1	1	1	1	1	1	1	1	1	1	1	1	0	0	0	0	0	0	0	0
316	255	Germany	GMY	Czech Republic	CZR	316255	78085.063	67306.852	85036	73776.148	57878.949	44870.648	43392.77	37967.262	29819.455	26188.664	23257.41	21322.25	20772.549	15866.605	16643.09	13330.742	9138.8242	7369.5176	#N/A	#N/A	#N/A	1	1	1	1	1	1	1	1	1	1	1	1	1	1	0	0	0	0	0	0	0	0
316	380	Sweden	SWD	Czech Republic	CZR	316380	3006.5188	2434.6057	3550.0574	3188.4048	2443.0044	2313.5432	1385.0457	1115.3943	900.00269	801.17993	939.4931	746.49829	764.77826	559.31555	555.13556	503.655	355.85373	248.16609	#N/A	#N/A	#N/A	1	1	1	1	0	0	0	0	0	0	0	0	0	0	0	0	0	0	0	0	0	0
317	210	Netherlands	NTH	Slovakia	SLO	317210	3272.1472	2938.7517	3397.1108	3128.8186	2139.0493	1692.828	1319.5353	840.22913	588.31488	458.96762	399.90479	436.41907	485.39514	410.54343	369.22314	310.49127	223.88612	163.47354	#N/A	#N/A	#N/A	1	1	1	1	1	1	1	1	0	0	0	0	0	0	0	0	0	0	0	0	0	0
317	255	Germany	GMY	Slovakia	SLO	317255	24412.539	20178.4	27409.674	25277.211	19417.402	17162.322	17108.967	14666.533	8933.2568	7746.8184	6672.896	6661.7295	7146.4097	4952.4346	4024.8687	3573.96	2337.5657	1693.0841	#N/A	#N/A	#N/A	1	1	1	1	1	1	1	1	0	0	0	0	0	0	0	0	0	0	0	0	0	0
20	500	Uganda	UGA	Canada	CAN	20500	16.639101	15.88893	28.195765	27.747372	28.862419	29.977465	23.326717	12.047104	7.1530972	10.15211	10.634797	6.0400243	11.001885	14.15898	17.983292	16.803305	11.066531	10.08379	11.036197	4.2829981	7.7440534	0	0	0	0	0	0	0	0	0	0	0	0	0	0	0	0	0	0	0	0	0	0
317	375	Finland	FIN	Slovakia	SLO	317375	347.5658	380.85681	706.08978	409.1701	343.0278	257.29919	201.26492	169.64735	174.27641	147.32831	132.12454	150.16913	145.41055	138.77466	135.73279	126.63571	85.165802	53.521839	#N/A	#N/A	#N/A	1	1	1	1	0	0	0	0	0	0	0	0	0	0	0	0	0	0	0	0	0	0
317	380	Sweden	SWD	Slovakia	SLO	317380	1547.838	1168.7906	1145.2881	1086.9106	753.79681	517.25122	461.53284	331.12396	269.32019	206.96829	169.45419	154.51723	195.94963	171.73515	140.91391	175.62355	90.166595	53.65905	#N/A	#N/A	#N/A	1	1	1	1	0	0	0	0	0	0	0	0	0	0	0	0	0	0	0	0	0	0
317	385	Norway	NOR	Slovakia	SLO	317385	414.93225	348.09045	393.54028	320.35089	179.97243	139.23187	115.6759	74.240501	59.78828	50.308277	48.911274	45.291245	41.571625	33.480679	30.518187	34.402332	10.836294	18.621307	#N/A	#N/A	#N/A	1	1	1	1	1	1	1	1	0	0	0	0	0	0	0	0	0	0	0	0	0	0
317	390	Denmark	DEN	Slovakia	SLO	317390	648.10938	723.7475	1029.7068	786.96631	531.24463	342.10129	279.84879	227.17278	162.52045	144.57281	113.85563	98.78447	95.82399	93.712685	104.66895	87.326874	66.723625	42.509094	#N/A	#N/A	#N/A	1	1	1	1	1	1	1	1	0	0	0	0	0	0	0	0	0	0	0	0	0	0
31	2	United States of America	USA	Bahamas	BHM	312	4361.3701	3545.73	3662.8301	3243.6101	2992.3101	2672.0901	1967.71	1692.73	1550.41	1452.39	1436.37	1129.8	1050.3	1652.267	975.79999	897.04999	973.84998	1149.71	1390.85	1281.3	1406.98	1	1	1	1	1	1	1	1	1	1	1	1	1	1	1	1	1	1	1	1	1	0
31	20	Canada	CAN	Bahamas	BHM	3120	225.52399	177.0247	302.13232	165.02046	78.182556	112.39641	76.642044	62.034966	37.373692	30.289446	29.183298	43.085327	32.298309	17.406998	32.744461	30.301071	48.938545	45.334866	66.37471	71.847534	103.19747	0	0	0	0	0	0	0	0	0	0	0	0	0	0	0	0	0	0	0	0	0	0
31	560	South Africa	SAF	Bahamas	BHM	31560	30.611448	25.518147	30.112764	19.126333	13.76681	6.9297285	1.6197696	2.1048162	2.3693585	4.3870783	6.4047976	5.7255468	1.6934547	0.96387589	0.23429701	0.19701305	0.15972911	0.020864196	0	0	0	0	0	0	0	0	0	0	0	0	0	0	0	0	0	0	0	0	0	0	0	0	0
40	31	Bahamas	BHM	Cuba	CUB	4031	0.907956	0.714926	0.81718308	0.71578121	0.57678092	0.4666793	0.40844336	0.31099787	0.2457166	0.22641008	0.20508158	0.17833182	0.16872001	0.148	0.18205522	0.15560275	0.1265063	0.10630782	0.089334302	0.081212997	0.073830001	0	0	0	0	0	0	0	0	0	0	0	0	0	0	0	0	0	0	0	0	0	0
40	42	Dominican Republic	DOM	Cuba	CUB	4042	58.456593	46.838104	58.203751	69.569397	50.529533	43.794014	45.917606	51.726604	45.980831	45.375195	29.129427	35.998447	36.093029	35.113274	0	0	0	0	0.1199	0.23980001	0	0	0	0	0	0	0	0	0	0	0	0	0	0	0	0	0	0	0	0	0	0	0
40	51	Jamaica	JAM	Cuba	CUB	4051	8.1491499	8.2321291	15.244963	23.75983	7.4027181	6.778955	6.0158148	9.9538364	7.5787797	5.4586129	4.104157	7.0201721	3.7784159	0.012040846	0.010946224	0.009355746	0.007606298	0.006391847	0.0053713	0.004883	0.001934849	0	0	0	0	0	0	0	0	0	0	0	0	0	0	0	0	0	0	0	0	0	0
40	52	Trinidad and Tobago	TRI	Cuba	CUB	4052	52.195606	41.0989	46.977345	41.148064	33.157364	26.827961	23.480154	17.878313	14.125494	14.529959	31.685431	39.961834	15.838369	25.95504	28.13623	22.842546	7.4008651	10.78282	13.215999	13.284393	13.352788	0	0	0	0	0	0	0	0	0	0	0	0	0	0	0	0	0	0	0	0	0	0
40	70	Mexico	MEX	Cuba	CUB	4070	357.54932	290.28726	398.49753	225.7258	261.6004	266.08438	217.86916	201.80052	184.39119	221.34988	260.91245	260.70026	0	0	372.89969	397.46301	204.0038	72.318398	136.93021	165.0759	173.18179	0	0	0	0	0	0	0	0	0	0	0	0	0	0	0	0	0	0	0	0	0	0
40	91	Honduras	HON	Cuba	CUB	4091	11.440406	9.7741165	12.739241	15.704365	11.469083	6.7577171	4.8687859	3.3031521	2.309072	2.70573	2.6751955	0	0	0	0	0	0	0	0	0	0	0	0	0	0	0	0	0	0	0	0	0	0	0	0	0	0	0	0	0	0	0	0
40	93	Nicaragua	NIC	Cuba	CUB	4093	4.6582127	4.7810416	3.9560649	6.9914255	1.3853313	0.88442302	0.71005249	0.83397025	1.4005862	1.9223409	4.3321633	3.53	3.97	2.4400001	4.7600002	4.1900001	6.1335478	8.077095	6.5504999	8.3527002	14.1875	0	0	0	0	0	0	0	0	0	0	0	0	0	0	0	0	0	0	0	0	0	0
40	94	Costa Rica	COS	Cuba	CUB	4094	22.808084	24.6036	21.68671	18.769823	11.666729	19.280155	20.750299	15.111412	9.9331942	12.007397	14.001255	12.985608	4.0056424	2.6538925	2.682616	2.0939987	1.5053813	2.5407932	0.7101	0.66139001	1.22489	0	0	0	0	0	0	0	0	0	0	0	0	0	0	0	0	0	0	0	0	0	0
40	95	Panama	PAN	Cuba	CUB	4095	13.056579	37.204899	27.362768	28.987099	21.046255	16.101589	1.2481078	1.0048491	2.3184648	2.4318321	3.0360169	3.3559365	5.1423445	3.64464	4.0500011	3.45771	1.9093055	2.6558611	1.0973152	2.1737995	1.7187157	0	0	0	0	0	0	0	0	0	0	0	0	0	0	0	0	0	0	0	0	0	0
40	100	Colombia	COL	Cuba	CUB	40100	45.375629	47.471157	85.547775	62.909607	55.964539	75.257103	41.950996	70.160851	70.249161	39.899864	40.758175	36.15617	44.967621	49.231846	45.489887	41.585426	52.232834	25.2659	19.495399	22.4048	22.259205	0	0	0	0	0	0	0	0	0	0	0	0	0	0	0	0	0	0	0	0	0	0
40	101	Venezuela	VEN	Cuba	CUB	40101	3670.7195	2953.4919	4542.1694	3037.4944	2371.0308	1987.1071	1294.1191	817.66736	341.21558	535.69122	1016.8125	0	14.61239	72.002281	129.39217	125.26833	104.9651	136.7872	109.1937	497.88751	519.8446	0	0	0	0	0	0	0	0	0	0	0	0	0	0	0	0	0	0	0	0	0	0
40	130	Ecuador	ECU	Cuba	CUB	40130	15.269168	13.766809	18.166187	15.074904	8.204917	8.4324522	16.151964	6.5475173	5.0833907	6.9784679	6.4243927	9.5630198	9.8283863	29.263699	48.699013	0	0	4.5577002	0	0	0	0	0	0	0	0	0	0	0	0	0	0	0	0	0	0	0	0	0	0	0	0	0
40	135	Peru	PER	Cuba	CUB	40135	11.103423	11.160663	7.3049221	4.1800022	4.2888508	4.0413251	3.2272942	2.9820874	3.3690612	3.7560351	3.189342	4.0985999	1.3706	1.3134	2.464	1.4168	1.6808	1.8875999	1.8546	1.8447	16.506599	0	0	0	0	0	0	0	0	0	0	0	0	0	0	0	0	0	0	0	0	0	0
40	140	Brazil	BRA	Cuba	CUB	40140	537.1178	354.54919	629.43372	453.9053	412.33682	312.81512	194.98872	101.08924	96.813057	134.8116	126.84029	79.336403	73.295197	77.849197	79.915039	86.320297	87.849297	31.467699	34.4091	102.6487	109.20139	0	0	0	0	0	0	0	0	0	0	0	0	0	0	0	0	0	0	0	0	0	0
40	145	Bolivia	BOL	Cuba	CUB	40145	4.705071	3.196923	6.476151	6.1494222	6.2953968	1.3999629	0.39643106	0.49949485	0.68027431	0.97376657	0.680511	0.8876	0.87602001	2.1886599	1.89413	0.38365	0.26008999	0.19428	0.15910649	0.13571499	0.1123235	0	0	0	0	0	0	0	0	0	0	0	0	0	0	0	0	0	0	0	0	0	0
40	150	Paraguay	PAR	Cuba	CUB	40150	1.0095899	0.68698519	1.0464938	0.65908039	0.076056197	0.14480729	0.154946	0.1241471	0.27966401	0.35398659	0.35800821	0.27277538	0.25807321	0.22638001	0.1133	0.0055	0.0055	0.0374	0.0264	0.0352	0	0	0	0	0	0	0	0	0	0	0	0	0	0	0	0	0	0	0	0	0	0	0
40	155	Chile	CHL	Cuba	CUB	40155	52.195942	46.594536	81.996338	72.688828	54.589092	48.976849	52.514835	43.211815	46.970001	40.984001	40.804001	37.028999	19.093	19.259001	21.287001	19.75	8.1199999	5.1856999	4.6002998	0	0	0	0	0	0	0	0	0	0	0	0	0	0	0	0	0	0	0	0	0	0	0	0
40	160	Argentina	ARG	Cuba	CUB	40160	109.08464	61.001854	95.475174	113.80719	108.00105	108.29427	101.5171	26.728434	25.440861	56.964161	61.8932	74.513771	84.585999	135.17	145.7628	78.414398	100.6473	80.618401	70.892998	109.3605	180.58299	0	0	0	0	0	0	0	0	0	0	0	0	0	0	0	0	0	0	0	0	0	0
40	165	Uruguay	URU	Cuba	CUB	40165	72.751297	57.284485	65.477982	57.353012	46.215412	37.39336	9.9013157	1.1498953	0.91437459	0.84253001	4.1310482	4.4917316	4.5461998	1.7802	3.5113001	5.2424002	5.6069999	4.1840501	2.7611001	11.7311	17.5373	0	0	0	0	0	0	0	0	0	0	0	0	0	0	0	0	0	0	0	0	0	0
40	205	Ireland	IRE	Cuba	CUB	40205	1.0725501	1.4469	1.3710001	1.1281	0.56252003	0.94551998	1.13458	0.72584999	0.88603997	1.04623	0.93410999	3.198571	5.4630318	4.0480437	4.0937099	4.1393757	5.9601245	8.1786575	2.3205891	2.6911745	2.2283745	0	0	0	0	0	0	0	0	0	0	0	0	0	0	0	0	0	0	0	0	0	0
40	210	Netherlands	NTH	Cuba	CUB	40210	234.08675	210.02701	386.27429	613.08167	745.48657	757.96234	622.05658	433.10123	369.09891	351.45721	408.73175	335.88358	273.58337	319.17889	290.50208	252.18074	159.62071	148.29221	121.18451	131.73706	123.14055	0	0	0	0	0	0	0	0	0	0	0	0	0	0	0	0	0	0	0	0	0	0
40	211	Belgium	BEL	Cuba	CUB	40211	48.388142	45.190479	59.230629	51.395592	59.61797	63.359032	43.460518	39.487877	33.867973	41.25	45.400799	40.250439	45.510609	41.136509	47.913536	77.481735	38.697601	58.191486	27.917877	44.417816	48.322636	0	0	0	0	0	0	0	0	0	0	0	0	0	0	0	0	0	0	0	0	0	0
40	225	Switzerland	SWZ	Cuba	CUB	40225	49.141327	50.673317	43.323608	45.466202	44.518246	40.949638	35.062283	29.273672	23.600845	33.128925	21.945593	25.92	28.787336	24.33346	16.511211	18.541075	16.943647	20.939312	34.490456	35.819916	45.35173	0	0	0	0	0	0	0	0	0	0	0	0	0	0	0	0	0	0	0	0	0	0
40	235	Portugal	POR	Cuba	CUB	40235	48.011028	43.681381	79.074158	43.452271	31.18121	25.833836	20.48646	25.45974	23.283239	24.05636	25.3592	33.814129	24.111799	37.514	20.334751	36.89481	48.662956	36.65155	27.539072	20.348635	20.160324	0	0	0	0	0	0	0	0	0	0	0	0	0	0	0	0	0	0	0	0	0	0
40	255	Germany	GMY	Cuba	CUB	40255	249.4259	261.00842	358.23438	349.62222	585.8476	393.29001	198.7981	155.9592	108.3655	130.6575	118.9791	111.8016	111.7178	96.835869	103.76064	112.78771	74.544746	64.502327	85.775215	159.70081	322.61786	0	0	0	0	0	0	0	0	0	0	0	0	0	0	0	0	0	0	0	0	0	0
40	305	Austria	AUS	Cuba	CUB	40305	20.265961	25.018921	14.15302	14.03694	7.9106202	6.1863999	5.9538298	5.7278299	3.58058	5.3368502	7.01546	4.1961899	3.9541597	4.0196843	4.0852089	4.143671	5.7981782	3.2771852	3.4638419	4.2519112	8.5967836	0	0	0	0	0	0	0	0	0	0	0	0	0	0	0	0	0	0	0	0	0	0
40	316	Czech Republic	CZR	Cuba	CUB	40316	28.15794	26.973839	25.78974	23.25432	35.282028	22.770281	15.537334	10.80979	4.7039394	6.9409156	7.0066695	13.477978	20.646048	7.7686763	6.9804006	3.4529831	1.14619	0.38416502	0	3.323	2.6659999	0	0	0	0	0	0	0	0	0	0	0	0	0	0	0	0	0	0	0	0	0	0
40	317	Slovakia	SLO	Cuba	CUB	40317	16.707911	12.33114	10.37532	10.088036	9.8007498	15.26496	1.3875909	1.0565426	0.83476478	1.5140975	5.8986182	10.009571	17.940945	5.9353361	4.3328362	2.3815341	2.2142968	2.7577715	474.24738	441.20361	486.12433	0	0	0	0	0	0	0	0	0	0	0	0	0	0	0	0	0	0	0	0	0	0
40	325	Italy	ITA	Cuba	CUB	40325	300.60785	314.42148	550.73419	367.48645	408.91904	281.28268	262.86786	304.88382	275.04623	289.33456	301.6633	242.93832	225.79231	152.27321	161.59923	143.94528	119.25127	104.22215	162.61366	220.32823	173.91975	0	0	0	0	0	0	0	0	0	0	0	0	0	0	0	0	0	0	0	0	0	0
40	355	Bulgaria	BUL	Cuba	CUB	40355	5.3161001	18.338289	14.84617	13.85445	19.71213	13.175257	6.6383843	7.1923809	10.1222	11.4914	15.3758	19.7253	9.4722004	16.4163	62.989101	65.660004	32.785545	27.55088	23.152	0	0	0	0	0	0	0	0	0	0	0	0	0	0	0	0	0	0	0	0	0	0	0	0
40	360	Romania	ROM	Cuba	CUB	40360	0.56177002	0.95482999	1.58284	1.97013	5.7395148	9.5088997	9.3219995	14.813	16.797001	19.663	20.809	10.543	17.226	39.939999	84.900002	76.209999	26.790001	13.09	10.761171	71.403458	132.04575	0	0	0	0	0	0	0	0	0	0	0	0	0	0	0	0	0	0	0	0	0	0
40	365	Russia	RUS	Cuba	CUB	40365	294.81955	254.90622	283.35773	306.59528	249.54739	199.07425	238.98578	220.6889	325.93405	505.61572	393.1937	492.52286	503.5177	665.9635	913.80481	456.69	572.96997	549.38	823.20001	0	0	0	0	0	0	0	0	0	0	0	0	0	0	0	0	0	0	0	0	0	0	0	0
40	375	Finland	FIN	Cuba	CUB	40375	7.86413	10.53277	14.92558	13.99506	9.5480003	10.93264	13.47548	2.5308599	2.40941	3.77336	3.120245	2.5553322	1.9904191	1.5137085	1.6786966	8.5621338	20.820419	21.121748	20.515427	22.113121	22.160618	0	0	0	0	0	0	0	0	0	0	0	0	0	0	0	0	0	0	0	0	0	0
40	385	Norway	NOR	Cuba	CUB	40385	4.3670483	2.1490073	1.5832253	1.689664	1.7961028	2.4642625	1.8788434	1.269289	1.9117173	2.3288188	2.0075862	1.3307743	1.2032616	3.4453018	4.5909967	1.460292	1.9604301	0.26581264	0.41932395	0.66685009	1.0451269	0	0	0	0	0	0	0	0	0	0	0	0	0	0	0	0	0	0	0	0	0	0
40	390	Denmark	DEN	Cuba	CUB	40390	24.357679	23.523781	26.149229	45.950272	41.636589	25.194521	25.626532	18.337278	13.184772	15.948926	10.407405	11.2987	7.0368633	8.5250282	6.5924926	6.9086518	6.23423	6.0213552	11.63107	25.240887	20.151232	0	0	0	0	0	0	0	0	0	0	0	0	0	0	0	0	0	0	0	0	0	0
40	434	Benin	BEN	Cuba	CUB	40434	0	0	0	0	0	0	0.000137646	0.00965718	0.019176714	0.021109588	0.020657262	0	0	0	0	0	0	0	0	0	0	0	0	0	0	0	0	0	0	0	0	0	0	0	0	0	0	0	0	0	0	0	0
40	900	Australia	AUL	Cuba	CUB	40900	16.540541	7.9346666	12.46298	22.222242	14.175626	10.491726	5.882236	6.8119435	18.533195	16.521679	5.2469702	4.0816607	4.4456263	4.0018396	7.2856417	4.2611742	3.621495	0.61620629	0.66716814	0.71812999	1.3984948	0	0	0	0	0	0	0	0	0	0	0	0	0	0	0	0	0	0	0	0	0	0
40	920	New Zealand	NEW	Cuba	CUB	40920	43.508209	73.67627	103.84432	94.084732	51.574871	47.257999	60.978779	44.666508	35.370678	51.397419	8.7022161	17.259027	25.815838	29.264597	22.519737	17.713938	8.7559805	24.593073	40.430164	58.314976	20.904182	0	0	0	0	0	0	0	0	0	0	0	0	0	0	0	0	0	0	0	0	0	0
41	2	United States of America	USA	Haiti	HAI	412	1904.24	1436.76	1503.25	1281.97	1398.73	1215.41	693.05133	555.5683	491.0914	519.44092	583.53619	975.31	883.97998	746.88	672.15002	743.78003	293.75	405.23001	348.95999	728.40997	660.62958	1	1	1	1	1	1	1	1	1	1	1	1	1	1	1	1	1	1	1	1	1	0
41	20	Canada	CAN	Haiti	HAI	4120	79.100258	60.209229	73.209747	55.625282	49.235077	53.483631	32.719772	34.429367	34.968746	32.035534	31.402563	40.364262	18.215961	20.536562	26.206961	22.93697	4.5976629	5.9325628	7.3565431	30.727449	30.091526	0	0	0	0	0	0	0	0	0	0	0	0	0	0	0	0	0	0	0	0	0	0
41	42	Dominican Republic	DOM	Haiti	HAI	4142	1298.9709	785.01434	745.76459	662.41064	438.56345	211.78745	46.452885	40.621933	38.295185	31.477755	24.660324	32.405704	40.151085	39.652504	25.393747	23.995552	9.2241526	8.8708048	6.6902251	4.5096455	7.5084333	1	1	1	1	1	1	1	1	1	1	1	1	1	1	1	1	1	1	1	1	1	0
41	52	Trinidad and Tobago	TRI	Haiti	HAI	4152	19.701832	15.105058	21.490089	16.36677	13.541024	10.776013	7.9360676	6.2762704	7.4730887	5.0874343	9.0291128	8.4796457	6.6872187	6.826551	6.6085095	8.6837711	0.48836026	0.81909317	3.7689657	6.7188382	10.059457	1	1	1	1	1	1	1	1	1	1	1	1	1	1	1	1	1	1	1	1	1	0
41	70	Mexico	MEX	Haiti	HAI	4170	49.796474	40.126476	33.525955	28.093388	26.409111	19.488997	9.0392389	7.5292115	7.7452755	9.1466465	10.548017	13.134694	9.9891005	10.4566	7.7550001	4.5292501	11.482075	18.4349	13.5432	3.575	2.5473442	1	1	1	1	1	1	1	1	1	1	1	1	1	1	1	1	1	1	1	1	1	0
41	91	Honduras	HON	Haiti	HAI	4191	5.1179914	9.478076	7.4566989	3.1844492	2.5347462	2.1150725	2.0239387	1.4910572	1.0367491	0.58244121	0.63926423	0	0	0	0	0	0	0	0.059760261	0	0.001925	1	1	1	1	1	1	1	1	1	1	1	1	1	1	1	1	1	1	1	1	1	0
41	95	Panama	PAN	Haiti	HAI	4195	0.106651	0.099600501	0.092550002	0.44309321	1.8355834	4.1788149	23.253437	18.256371	19.680611	22.097742	21.372375	3.6956341	0.91960061	1.531395	4.6375036	3.1884706	2.2045956	2.4029448	1.2344942	0.0660436	0.99088591	1	1	1	1	1	1	1	1	1	1	1	1	1	1	1	1	1	1	1	1	1	0
41	100	Colombia	COL	Haiti	HAI	41100	62.490192	68.255516	49.981834	65.367699	73.377312	49.136921	42.470356	49.610203	31.57913	25.952011	19.389452	24.715139	31.53031	27.990364	23.489838	10.919261	0.3683947	0.43759999	1.1219	2.5030026	3.8841052	1	1	1	1	1	1	1	1	1	1	1	1	1	1	1	1	1	1	1	1	1	0
41	101	Venezuela	VEN	Haiti	HAI	41101	9.5915318	15.94055	52.137798	37.208786	14.9825	12.524686	10.066872	13.957044	19.272413	16.692337	17.086824	0	12.814331	25.029522	13.557845	20.257372	3.2714	3.8961999	4.5209999	4.5587163	4.5964327	1	1	1	1	1	1	1	1	1	1	1	1	1	1	1	1	1	1	1	1	1	0
41	130	Ecuador	ECU	Haiti	HAI	41130	1.1616586	0.82439637	0.40848941	0.3336542	0.78397328	0.65163261	0.4424991	0.35936478	0.41385689	0.27958256	0.29231492	0.30504727	0.31351209	1.1811786	0.86659849	0	0	0	0.020492025	0.026376013	0.032260001	1	1	1	1	1	1	1	1	1	1	1	1	1	1	1	1	1	1	1	1	1	0
41	135	Peru	PER	Haiti	HAI	41135	60.001678	52.716866	62.459908	46.240818	43.549255	24.604614	19.782284	9.9055834	11.194139	6.1918831	2.4625416	2.1098001	1.0439	0.59289998	0.3531	0.17380001	0.0792	0.0198	0.012752933	0	0.051952388	1	1	1	1	1	1	1	1	1	1	1	1	1	1	1	1	1	1	1	1	1	0
41	155	Chile	CHL	Haiti	HAI	41155	4.400825	4.3081236	4.2154217	4.6363811	5.954915	6.7899203	4.5430274	3.1934128	4.9634356	4.2022691	5.5888848	10.681	7.0609999	5.1040001	2.585	2	1.0451	0.0902	0.04641407	0.037258912	0.028103754	1	1	1	1	1	1	1	1	1	1	1	1	1	1	1	1	1	1	1	1	1	0
41	160	Argentina	ARG	Haiti	HAI	41160	34.449135	35.487076	17.691441	16.163506	23.813904	12.769506	15.755599	9.6016674	15.068721	26.316555	9.3065376	14.945967	0	0	1.9706579	0	0.0726	1.4509	0	1.2314	1.1138984	1	1	1	1	1	1	1	1	1	1	1	1	1	1	1	1	1	1	1	1	1	0
41	210	Netherlands	NTH	Haiti	HAI	41210	38.088428	26.175751	28.209709	22.126341	26.61548	17.06052	13.353561	16.255371	18.229168	26.591516	23.7498	25.11146	25.954353	22.136686	17.154863	22.039564	8.683548	14.546638	12.737469	10.166184	12.347819	0	0	0	0	0	0	0	0	0	0	0	0	0	0	0	0	0	0	0	0	0	0
41	211	Belgium	BEL	Haiti	HAI	41211	31.214211	25.575399	32.191292	19.98793	13.98629	11.99128	5.5040755	7.7881379	9.0982323	9.3819513	9.8113298	12.833884	16.40642	15.727455	12.647605	19.104063	8.8985786	11.484793	8.1901207	5.803853	7.031322	0	0	0	0	0	0	0	0	0	0	0	0	0	0	0	0	0	0	0	0	0	0
41	220	France	FRN	Haiti	HAI	41220	61.21077	51.30138	42.870071	36.733452	45.03249	39.960411	20.452	28.427044	24.139574	18.34675	20.31324	35.026039	43.935997	49.720718	40.562752	49.885899	21.725084	23.97575	25.565451	24.294495	25.578674	0	0	0	0	0	0	0	0	0	0	0	0	0	0	0	0	0	0	0	0	0	0
41	225	Switzerland	SWZ	Haiti	HAI	41225	7.0987391	2.7664678	5.2026916	4.1399212	3.7838602	3.2579262	2.2396781	2.92981	2.0704222	1.493642	2.0068209	2.52	3.9664378	2.5722566	2.4261692	2.6307011	2.9477227	3.2647443	3.6942558	3.5082071	4.8492975	0	0	0	0	0	0	0	0	0	0	0	0	0	0	0	0	0	0	0	0	0	0
41	255	Germany	GMY	Haiti	HAI	41255	48.577419	17.032	18.875681	14.60917	19.252285	23.895399	10.258641	11.062705	14.204279	16.853535	11.94421	23.5476	19.773914	26.085041	25.127731	35.126743	19.679634	15.008182	17.551865	21.15263	16.480305	0	0	0	0	0	0	0	0	0	0	0	0	0	0	0	0	0	0	0	0	0	0
41	325	Italy	ITA	Haiti	HAI	41325	30.944599	12.24656	22.007259	18.723789	14.18231	16.01366	4.4842892	4.8312058	4.3910747	5.0959325	5.30235	10.52334	14.994492	10.303483	17.217808	14.75952	9.1418791	8.72192	12.618922	11.321555	21.005945	0	0	0	0	0	0	0	0	0	0	0	0	0	0	0	0	0	0	0	0	0	0
41	380	Sweden	SWD	Haiti	HAI	41380	24.203899	18.357355	12.51081	30.241211	54.516788	17.909389	9.1107349	0.31208116	0.37317637	0.43427157	0.47389412	0.59997952	0.52273822	0.60249686	0.66955405	0.81168962	0.88368952	0.95568949	1.0590197	1.1623499	0.95554245	0	0	0	0	0	0	0	0	0	0	0	0	0	0	0	0	0	0	0	0	0	0
41	385	Norway	NOR	Haiti	HAI	41385	3.4716966	1.4688556	1.8728865	1.8321103	2.1138041	2.3954978	2.2381651	2.5035043	2.6929069	1.6946518	1.5635723	2.1308081	2.6423984	1.9354198	1.7888466	2.2045844	0.87207323	0.95742881	1.9928828	1.7016277	1.5613132	0	0	0	0	0	0	0	0	0	0	0	0	0	0	0	0	0	0	0	0	0	0
41	540	Angola	ANG	Haiti	HAI	41540	0	0	0	0	0	0	0	0	0	0	0	0	0	0	0	0	0	0	0	0	0	0	0	0	0	0	0	0	0	0	0	0	0	0	0	0	0	0	0	0	0	0	0
42	2	United States of America	USA	Dominican Republic	DOM	422	10507.651	8961.7246	10977.124	10819.621	10665.686	9727.0098	9063.8799	9105.292	9737.7275	9919.6934	10796.226	10160.407	10005.409	9171.1172	4336.9155	4396.3062	4268.2749	3944.8716	3551.8181	3094.571	2735.1099	1	1	1	1	1	1	1	1	1	1	1	1	1	1	1	1	1	1	1	1	1	0
42	20	Canada	CAN	Dominican Republic	DOM	4220	365.6431	290.79358	314.76968	344.01285	303.27911	177.6171	167.01839	168.26878	154.48158	124.58081	117.91434	117.81214	149.39059	159.66183	88.13797	76.959213	64.11808	88.765854	85.416199	86.304916	77.129105	0	0	0	0	0	0	0	0	0	0	0	0	0	0	0	0	0	0	0	0	0	0
42	70	Mexico	MEX	Dominican Republic	DOM	4270	1132.9647	764.88202	1097.656	1050.2009	824.7218	706.66815	448.25562	456.07431	404.52527	448.67221	507.93381	303.42929	344.51245	353.24042	205.9046	142.26961	135.2626	227.0081	200.53661	156.0603	159.82115	1	1	1	1	1	1	1	1	1	1	1	1	1	1	1	1	1	1	1	1	1	0
42	130	Ecuador	ECU	Dominican Republic	DOM	42130	57.528412	63.319248	50.827564	52.375454	58.603546	99.049988	37.496761	14.674617	27.382572	28.209135	13.66264	13.684049	12.302423	6.5447841	5.2635069	0	0	0.0025	0.026537525	0.050575048	0.096150093	1	1	1	1	1	1	1	1	1	1	1	1	1	1	1	1	1	1	1	1	1	0
42	135	Peru	PER	Dominican Republic	DOM	42135	126.36864	101.21291	61.31982	45.322262	33.711288	22.699007	18.897472	24.118874	16.282333	14.315324	12.182222	9.4730854	11.233191	7.1918998	4.783	2.6664	3.3710001	0	1.7292	2.0581	1.6187476	1	1	1	1	1	1	1	1	1	1	1	1	1	1	1	1	1	1	1	1	1	0
42	140	Brazil	BRA	Dominican Republic	DOM	42140	404.70044	339.34183	481.64471	413.18799	388.78201	316.00186	295.15076	238.68037	193.04051	129.32088	108.08144	93.836227	96.093674	44.591801	17.142155	23.9569	23.4487	77.121002	74.819801	42.2015	50.116901	1	1	1	1	1	1	1	1	1	1	1	1	1	1	1	1	1	1	1	1	1	0
42	160	Argentina	ARG	Dominican Republic	DOM	42160	181.6649	211.66324	173.68513	185.83749	180.685	106.709	92.215569	85.487648	83.19622	45.394646	27.125999	49.697868	25.191236	12.81852	0.44580302	32.227901	64.010002	60.8251	33.113098	42.403198	11.539413	1	1	1	1	1	1	1	1	1	1	1	1	1	1	1	1	1	1	1	1	1	0
42	220	France	FRN	Dominican Republic	DOM	42220	162.63095	152.45749	185.65056	149.91702	113.52065	87.456764	77.973633	106.98849	107.85386	94.305565	102.05979	56.173542	67.588249	97.181808	45.744347	47.585037	43.830124	77.367943	79.28183	57.298008	45.829479	0	0	0	0	0	0	0	0	0	0	0	0	0	0	0	0	0	0	0	0	0	0
42	225	Switzerland	SWZ	Dominican Republic	DOM	42225	60.214569	47.857735	64.604309	67.113655	32.855568	23.819874	29.499374	44.142902	29.987211	19.000906	14.395261	12.95642	14.088696	13.144621	15.649618	13.910913	13.945821	13.839431	14.522026	13.55543	9.2685823	0	0	0	0	0	0	0	0	0	0	0	0	0	0	0	0	0	0	0	0	0	0
42	255	Germany	GMY	Dominican Republic	DOM	42255	366.99994	329.34933	340.37848	288.59976	267.79279	219.2977	161.30225	172.38181	173.18671	231.79826	213.64798	172.90495	154.69221	145.83362	106.08842	120.88563	67.506424	77.648232	71.957298	66.054245	84.715553	0	0	0	0	0	0	0	0	0	0	0	0	0	0	0	0	0	0	0	0	0	0
42	325	Italy	ITA	Dominican Republic	DOM	42325	269.06271	208.07739	256.47421	202.73967	180.606	165.96521	138.24854	154.15787	133.52621	121.65663	112.72475	73.761749	112.39891	88.922806	34.099079	33.672894	37.735935	122.10401	101.86385	89.299782	70.445793	0	0	0	0	0	0	0	0	0	0	0	0	0	0	0	0	0	0	0	0	0	0
42	350	Greece	GRC	Dominican Republic	DOM	42350	3.8445907	4.9850664	3.9177115	2.8503566	2.3915155	2.1725993	1.6657361	2.1184039	1.8986127	3.3264713	0.96796292	1.5014702	1.8341734	1.0435098	0.25284624	0.25725561	0.26166499	0.3937	0.29564866	0.36328977	0.43093091	0	0	0	0	0	0	0	0	0	0	0	0	0	0	0	0	0	0	0	0	0	0
42	375	Finland	FIN	Dominican Republic	DOM	42375	15.18216	28.041817	161.99786	226.16916	156.76363	85.011322	115.27774	41.621357	19.976385	13.158234	6.3400831	9.3387613	12.33744	17.34133	21.225958	24.892954	19.860214	16.980156	19.608438	19.642191	22.468506	0	0	0	0	0	0	0	0	0	0	0	0	0	0	0	0	0	0	0	0	0	0
42	380	Sweden	SWD	Dominican Republic	DOM	42380	52.696571	60.15213	101.96578	64.559044	48.956161	22.452593	17.309198	29.888016	24.607338	11.881841	9.3002243	4.03936	7.9951801	10.667946	13.659499	15.616964	16.822252	7.1321697	4.2184401	5.4891782	9.5109415	0	0	0	0	0	0	0	0	0	0	0	0	0	0	0	0	0	0	0	0	0	0
51	20	Canada	CAN	Jamaica	JAM	5120	264.8681	266.64886	466.55435	516.0954	526.42548	472.66522	394.1246	307.3699	295.13208	327.83505	244.30527	245.67564	285.97217	266.01859	256.44159	219.25768	231.86119	220.70769	215.11058	223.79807	260.66507	0	0	0	0	0	0	0	0	0	0	0	0	0	0	0	0	0	0	0	0	0	0
51	52	Trinidad and Tobago	TRI	Jamaica	JAM	5152	742.07349	661.03186	791.14038	921.24896	777.98596	735.27631	501.98599	428.24026	339.79648	377.97095	337.06787	306.99619	247.63501	248.58453	255.12007	254.07068	153.14182	95.668968	65.166687	78.105156	88.422813	1	1	1	1	1	1	1	1	1	1	1	1	1	1	1	1	1	1	1	1	1	0
51	205	Ireland	IRE	Jamaica	JAM	51205	8.1992865	5.2551641	10.40753	10.996786	9.2022438	9.7346468	10.10472	7.8378239	10.293693	12.749561	3.8436279	4.4973979	5.9266582	7.4635267	8.6710806	4.4288898	6.4273829	9.4257746	6.2212038	3.016633	2.4042671	0	0	0	0	0	0	0	0	0	0	0	0	0	0	0	0	0	0	0	0	0	0
51	210	Netherlands	NTH	Jamaica	JAM	51210	88.037231	79.823151	267.35434	244.80107	172.63141	168.04379	183.44662	110.04028	107.53052	126.14655	122.54533	109.0162	118.36927	106.6058	108.66165	91.657738	77.833344	68.33165	53.02317	40.207302	58.640076	0	0	0	0	0	0	0	0	0	0	0	0	0	0	0	0	0	0	0	0	0	0
51	220	France	FRN	Jamaica	JAM	51220	49.775856	63.128117	91.835182	120.54225	111.30022	385.30002	295.73447	187.05783	79.17643	93.35054	77.458328	61.566124	137.19777	212.82941	171.85536	114.50918	103.59897	93.694031	31.223215	25.27261	29.428368	0	0	0	0	0	0	0	0	0	0	0	0	0	0	0	0	0	0	0	0	0	0
51	255	Germany	GMY	Jamaica	JAM	51255	51.605804	83.322021	200.73491	164.27733	161.13194	168.91307	159.95929	154.15628	170.73787	138.05301	129.77965	141.10751	153.96774	150.25591	113.94015	85.763329	72.49762	73.448669	76.799324	79.355904	81.912483	0	0	0	0	0	0	0	0	0	0	0	0	0	0	0	0	0	0	0	0	0	0
51	380	Sweden	SWD	Jamaica	JAM	51380	21.700104	21.161844	20.623585	30.528151	39.707855	44.5634	64.699265	63.386108	109.89487	86.391632	60.984806	31.897507	59.198498	31.413664	29.742218	37.278843	29.328781	17.496254	24.405918	31.315584	35.455368	0	0	0	0	0	0	0	0	0	0	0	0	0	0	0	0	0	0	0	0	0	0
52	210	Netherlands	NTH	Trinidad and Tobago	TRI	52210	462.79172	443.22876	337.78088	232.33304	134.73711	85.751228	84.260162	78.898521	114.21615	94.794922	27.316912	34.532509	43.246902	47.723949	60.532963	69.178543	38.721832	23.319172	26.479733	33.260689	21.69577	0	0	0	0	0	0	0	0	0	0	0	0	0	0	0	0	0	0	0	0	0	0
52	255	Germany	GMY	Trinidad and Tobago	TRI	52255	253.37148	341.42633	382.94846	209.03922	164.05849	149.4489	202.96521	256.48151	263.75006	154.97702	55.060879	86.396446	159.97653	218.92563	147.81618	130.17085	101.8194	73.467941	85.69416	46.384274	48.721355	0	0	0	0	0	0	0	0	0	0	0	0	0	0	0	0	0	0	0	0	0	0
53	2	United States of America	USA	Barbados	BAR	532	482.19	478.85001	590	542.15997	646.9707	628.67932	558.00238	498.42593	475.81824	490.28436	521.08466	513.95856	464.13675	495.14984	403.34164	364.82785	283.6644	254.526	243.077	286.19104	268.54352	1	1	1	1	1	1	1	1	1	1	1	1	1	1	1	1	1	1	1	1	1	0
53	20	Canada	CAN	Barbados	BAR	5320	53.915283	64.209396	61.29565	72.38562	73.262077	63.956093	60.439339	47.32029	42.700363	46.62706	53.717358	54.106548	50.705479	50.186047	55.130554	52.706535	46.480293	36.665905	36.894402	55.83918	54.489525	0	0	0	0	0	0	0	0	0	0	0	0	0	0	0	0	0	0	0	0	0	0
53	255	Germany	GMY	Barbados	BAR	53255	18.705891	20.262529	28.555496	36.848461	24.01746	30.079185	23.611549	23.483101	20.279699	21.009312	21.067755	21.261665	22.047359	38.573837	19.203827	20.143274	11.457462	16.463106	13.781902	13.359756	16.593838	0	0	0	0	0	0	0	0	0	0	0	0	0	0	0	0	0	0	0	0	0	0
54	2	United States of America	USA	Dominica	DMA	542	81.790001	87.269997	118.54	93.870003	78.199997	71.230003	42.990002	43.639999	54.599998	53.244816	62.685184	79.364075	62.607037	65.460373	61.671349	46.034473	41.870766	40.800369	39.18222	40.398888	47.388012	1	1	1	1	1	1	1	1	1	1	1	1	1	1	1	1	1	1	1	1	1	0
54	20	Canada	CAN	Dominica	DMA	5420	5.3028131	4.9833846	6.7575421	5.5014939	6.1850233	5.3143582	4.8029852	6.3363991	2.4648993	4.3820224	7.4974437	4.4965267	4.5810232	3.8891351	3.7737613	3.5100811	3.2464008	6.3808475	4.3868008	5.0318766	6.1656246	0	0	0	0	0	0	0	0	0	0	0	0	0	0	0	0	0	0	0	0	0	0
54	220	France	FRN	Dominica	DMA	54220	6.7616	9.4709501	8.5659399	11.06794	6.8415899	5.9954648	5.1493397	5.9373899	4.1767702	3.6356518	6.0166631	6.3053594	6.6937342	6.1000504	4.4362855	2.7725208	2.8796904	2.5855713	2.851625	2.2771511	1.9480046	0	0	0	0	0	0	0	0	0	0	0	0	0	0	0	0	0	0	0	0	0	0
56	2	United States of America	USA	St. Lucia	SLU	562	460.67001	168.7	292.5	217.85001	198.96001	181.66	128.64	146.91	127.89	127.95	166.77437	180.21149	158.47815	165.92578	138.83366	152.95763	146.91019	154.95422	146.56767	120.34	117.34	1	1	1	1	1	1	1	1	1	1	1	1	1	1	1	1	1	1	1	1	1	0
56	20	Canada	CAN	St. Lucia	SLU	5620	11.824863	12.870547	14.189417	17.695364	13.325824	9.599947	7.9091268	6.7080736	6.8899112	7.1994691	14.665108	12.164736	12.711557	10.071258	10.095041	12.825253	12.163789	10.2983	11.019912	8.0402184	7.6779051	0	0	0	0	0	0	0	0	0	0	0	0	0	0	0	0	0	0	0	0	0	0
56	255	Germany	GMY	St. Lucia	SLU	56255	2.8075099	4.8147101	5.4739699	6.26299	7.0520101	6.7648001	4.6517	4.9720998	5.7280002	5.3183999	5.1082964	4.0003333	5.5215163	4.3009949	6.0209641	7.7409334	4.5369139	5.726069	5.0328264	3.709734	4.3763127	0	0	0	0	0	0	0	0	0	0	0	0	0	0	0	0	0	0	0	0	0	0
58	2	United States of America	USA	Antigua & Barbuda	AAB	582	163.89999	166.5	187.7	249.39999	200.10001	194.5	129.8	140.89999	85.400002	99.800003	138.7	96.900002	97.699997	90.300003	90.5	100.3	63.900002	89.199997	74.300003	79.199997	73.199997	1	1	1	1	1	1	1	1	1	1	1	1	1	1	1	1	1	1	1	1	1	0
58	20	Canada	CAN	Antigua & Barbuda	AAB	5820	19.913263	19.545918	26.947277	18.759541	17.277462	15.795382	12.768098	13.233655	5.6377497	7.1346436	7.5111318	7.88762	7.3838835	7.6096301	21.415266	14.426436	4.8950782	7.4673033	7.6739655	7.5925779	5.5591278	0	0	0	0	0	0	0	0	0	0	0	0	0	0	0	0	0	0	0	0	0	0
70	2	United States of America	USA	Mexico	MEX	702	391432.5	302012.09	384554.16	366309.31	343857.63	302886.88	279730.47	255598.45	253356.09	257921.38	275368.28	225293.05	198654.55	177566.97	148503	122150.34	113065.3	91941.273	84592.594	72419.977	52626.98	1	1	1	1	1	1	1	1	1	1	1	1	1	1	1	1	1	1	1	1	1	0
70	94	Costa Rica	COS	Mexico	MEX	7094	2986.5415	1758.4216	1803.7886	1551.0225	1450.3213	1446.068	1356.054	1021.8795	812.39923	568.02753	573.3595	544.21295	414.9787	364.10941	314.4902	193.90286	167.03534	136.0728	139.744	108.9741	112.9965	1	1	1	1	1	1	1	1	1	1	1	1	1	1	1	1	1	1	1	1	1	0
70	140	Brazil	BRA	Mexico	MEX	70140	9004.2764	6854.7144	9138.2754	8309.8584	7554.5288	6663.6816	5549.4453	4180.3926	3459.79	3076.2361	2812.3301	1921.088	2212.9724	2260.7322	1799.5624	1515.1169	1680.8958	1673.5818	1600.8146	1132.8615	616.21338	1	1	1	1	1	1	1	1	1	1	1	1	1	1	1	1	1	1	1	1	1	0
70	165	Uruguay	URU	Mexico	MEX	70165	484.87714	397.26007	544.60455	465.22723	361.64011	340.00137	179.02112	132.10225	129.21773	130.17334	129.96971	85.0606	77.327904	91.0317	88.295403	60.755901	100.0039	95.714996	88.566498	66.583702	78.018898	1	1	1	1	1	1	1	1	1	1	1	1	1	1	1	1	1	1	1	1	1	0
70	210	Netherlands	NTH	Mexico	MEX	70210	5554.3555	4213.6606	6950.9868	4159.1611	2688.7532	1891.3799	1469.3936	1233.0405	1150.7955	1182.271	1041.4497	772.00085	706.08716	610.32928	506.97409	616.5882	417.89346	430.38336	384.29489	384.20023	387.90085	0	0	0	0	0	0	0	0	0	0	0	0	0	0	0	0	0	0	0	0	0	0
70	211	Belgium	BEL	Mexico	MEX	70211	2534.1604	2285.5476	2968.5247	2459.3657	1912.1573	1730.1559	1474.7899	1217.2506	1326.738	1286.05	976.85968	559.51416	634.77557	691.60303	548.41736	548.62488	589.56824	478.72949	577.64343	578.88019	695.0061	0	0	0	0	0	0	0	0	0	0	0	0	0	0	0	0	0	0	0	0	0	0
70	230	Spain	SPN	Mexico	MEX	70230	7332.6514	6102.5171	9149.999	8259.7314	7353.2227	6941.5151	5299.583	4128.6064	3941.2344	3416.0688	3065.7312	2386.6191	2268.3296	2171.7957	1698.6538	1763.5444	2423.781	2273.9216	2312.5959	1959.1619	1992.9504	0	0	0	0	0	0	0	0	0	0	0	0	0	0	0	0	0	0	0	0	0	0
70	255	Germany	GMY	Mexico	MEX	70255	16306.164	14542.823	19558.748	16451.031	13797.438	12097.568	9878.873	8570.4053	7900.3062	8077.9985	7683.4409	7019.2627	6094.4316	5029.5801	4179.8398	3621.1924	3920.8208	3596.4492	3293.5425	3218.2244	2430.2659	0	0	0	0	0	0	0	0	0	0	0	0	0	0	0	0	0	0	0	0	0	0
70	325	Italy	ITA	Mexico	MEX	70325	5218.0801	4163.0381	6592.0649	6684.8145	4885.6504	4191.9146	3468.3655	3068.1538	2634.9875	2593.2241	2351.8579	2031.6552	1955.9379	1754.7222	1343.5431	1197.89	1211.8154	1017.5382	1253.5375	893.55975	682.71167	0	0	0	0	0	0	0	0	0	0	0	0	0	0	0	0	0	0	0	0	0	0
70	920	New Zealand	NEW	Mexico	MEX	70920	579.89117	480.55264	588.66498	663.5293	463.68463	508.6864	378.93478	363.0614	325.55243	357.77084	254.4926	219.04457	228.39185	208.15967	176.03444	103.37273	170.74374	178.07974	175.433	136.0994	96.765808	0	0	0	0	0	0	0	0	0	0	0	0	0	0	0	0	0	0	0	0	0	0
80	20	Canada	CAN	Belize	BLZ	8020	13.73142	12.89987	18.69945	18.412453	19.090626	15.337177	12.254171	7.713779	8.1285095	12.448312	16.768114	15.841621	12.165882	17.908209	10.364376	17.394072	20.197929	15.561054	11.727805	12.114711	14.313515	0	0	0	0	0	0	0	0	0	0	0	0	0	0	0	0	0	0	0	0	0	0
80	255	Germany	GMY	Belize	BLZ	80255	13.07362	11.14101	14.44014	12.88356	7.8579502	11.6421	6.2336001	7.6008	9.7623997	12.4582	15.154	5.9299998	3.8525891	5.024951	2.5849385	4.8611865	3.2646189	4.6351323	5.3254428	2.5673566	2.6336741	0	0	0	0	0	0	0	0	0	0	0	0	0	0	0	0	0	0	0	0	0	0
90	20	Canada	CAN	Guatemala	GUA	9020	449.29572	353.18326	450.45139	365.59821	370.81216	328.42017	246.33929	173.57266	173.75937	245.5733	237.36159	177.51025	161.76318	157.40694	139.38441	125.06745	87.013748	71.156891	61.363495	58.39188	59.664883	0	0	0	0	0	0	0	0	0	0	0	0	0	0	0	0	0	0	0	0	0	0
90	70	Mexico	MEX	Guatemala	GUA	9070	2080.0369	1735.0466	1962.983	1686.6722	1341.9191	1038.0114	919.54572	751.61523	708.75366	699.36377	675.93927	688.83472	739.32318	566.25153	406.95859	364.04221	276.54669	235.9556	227.9306	217.91299	150.23689	1	1	1	1	1	1	1	1	1	1	1	1	1	1	1	1	1	1	1	1	1	0
90	80	Belize	BLZ	Guatemala	GUA	9080	60.063622	61.92907	66.520378	58.188911	56.506531	45.45694	47.936821	64.941849	25.476814	16.777716	13.090035	9.9796495	8.4008503	8.813076	7.9979	7.9930801	8.9956999	9.2820997	6.4173999	4.7009001	3.6777	1	1	1	1	1	1	1	1	1	1	1	1	1	1	1	1	1	1	1	1	0	0
90	91	Honduras	HON	Guatemala	GUA	9091	865.92126	906.00403	1117.3304	911.84088	698.03857	557.57977	411.1918	361.45999	348.86816	358.93359	316.60724	83.352577	78.860001	206.80566	177.519	187.6515	131.27431	110.5804	71.453903	45.465	43.335201	1	1	1	1	1	1	1	1	1	1	1	1	1	1	1	1	1	1	1	1	1	0
90	93	Nicaragua	NIC	Guatemala	GUA	9093	363.53238	289.07825	354.90906	302.62924	254.08012	223.09944	195.35913	168.90221	165.06029	160.42252	143.81912	152.2	133.46001	108.19473	99.581299	87.979897	76.048302	70.481102	73.323402	63.887199	36.7953	1	1	1	1	1	1	1	1	1	1	1	1	1	1	1	1	1	1	1	1	1	0
90	94	Costa Rica	COS	Guatemala	GUA	9094	751.0127	670.98621	722.18701	653.00494	585.2088	522.50952	480.08759	457.67099	430.88281	370.26233	338.70636	318.15475	317.0224	253.52577	178.22858	181.36803	193.05869	168.10576	169.99609	124.5967	120.0851	1	1	1	1	1	1	1	1	1	1	1	1	1	1	1	1	1	1	1	1	1	0
90	95	Panama	PAN	Guatemala	GUA	9095	611.15289	526.10175	559.6886	506.66046	484.86914	544.323	501.34866	445.15854	376.54297	127.53074	223.8121	79.512711	75.405853	102.28687	119.66298	119.39721	95.833305	76.731857	58.116169	36.348877	33.367188	1	1	1	1	1	1	1	1	1	1	1	1	1	1	1	1	1	1	1	1	1	0
90	205	Ireland	IRE	Guatemala	GUA	90205	7.559	6.534925	5.51085	6.0977998	8.9755001	4.3427	3.6806912	3.0186825	5.4675198	7.916357	8.4585381	8.4286404	10.86002	15.326145	8.9287596	13.245936	12.64377	11.17649	5.2634015	7.7489738	3.7877517	0	0	0	0	0	0	0	0	0	0	0	0	0	0	0	0	0	0	0	0	0	0
90	211	Belgium	BEL	Guatemala	GUA	90211	136.252	115.9966	133.2632	127.7895	110.587	75.090897	52.964447	50.28767	38.192474	55.947071	69.840942	63.820992	76.529526	52.706051	48.249313	49.694862	29.069941	24.607594	36.531136	28.991039	17.734032	0	0	0	0	0	0	0	0	0	0	0	0	0	0	0	0	0	0	0	0	0	0
90	220	France	FRN	Guatemala	GUA	90220	88.353699	119.1276	91.372498	83.2789	116.9216	102.5486	81.661102	87.109398	62.675751	54.767334	57.42281	86.278908	90.045288	102.67412	62.391602	75.655556	64.373039	42.472221	47.435951	41.532249	33.470146	0	0	0	0	0	0	0	0	0	0	0	0	0	0	0	0	0	0	0	0	0	0
90	225	Switzerland	SWZ	Guatemala	GUA	90225	63.77927	42.133698	59.605373	69.03067	60.342796	277.06769	232.72685	156.87648	140.5654	67.519714	32.511387	35.279999	43.765499	41.457214	36.032875	40.342949	26.455715	37.644806	39.689579	36.494095	34.942024	0	0	0	0	0	0	0	0	0	0	0	0	0	0	0	0	0	0	0	0	0	0
90	255	Germany	GMY	Guatemala	GUA	90255	352.19791	253.1022	321.2706	321.62811	279.8396	285.7439	255.422	229.9501	230.5954	245.16217	249.62439	249.2955	277.28946	277.08401	235.5768	287.56924	224.50653	183.51239	190.37915	144.54974	158.55826	0	0	0	0	0	0	0	0	0	0	0	0	0	0	0	0	0	0	0	0	0	0
90	305	Austria	AUS	Guatemala	GUA	90305	7.8582001	7.7628999	14.9981	8.8469	7.8246002	9.0478001	8.21	10.4067	10.444724	13.960884	7.1575222	9.5721397	27.491947	24.336184	24.713333	29.70669	14.196818	9.6833916	12.482045	12.820136	14.579453	0	0	0	0	0	0	0	0	0	0	0	0	0	0	0	0	0	0	0	0	0	0
90	325	Italy	ITA	Guatemala	GUA	90325	163.5531	145.1734	185.7029	205.17081	161.14439	128.2809	123.9309	107.4585	107.69684	86.172829	88.74543	129.24409	128.20749	112.64742	74.140678	75.322731	68.696571	72.504166	92.680298	59.410881	74.743935	0	0	0	0	0	0	0	0	0	0	0	0	0	0	0	0	0	0	0	0	0	0
90	380	Sweden	SWD	Guatemala	GUA	90380	47.681198	57.157001	75.913399	100.1421	87.0951	62.148102	77.523643	35.796867	40.384808	33.577843	52.334438	66.932709	41.065247	36.811604	26.354511	40.014351	30.353739	21.508472	18.032122	16.355673	17.172096	0	0	0	0	0	0	0	0	0	0	0	0	0	0	0	0	0	0	0	0	0	0
90	385	Norway	NOR	Guatemala	GUA	90385	92.884445	43.801739	79.560394	71.466339	78.558258	49.285393	21.266453	8.5235977	6.9719553	12.316757	15.408379	18.926521	20.982702	26.963652	19.806219	10.86952	8.8859186	9.4154119	9.7742443	8.1630869	12.222057	0	0	0	0	0	0	0	0	0	0	0	0	0	0	0	0	0	0	0	0	0	0
90	390	Denmark	DEN	Guatemala	GUA	90390	10.197	7.2061	8.5998001	9.9637003	11.3356	12.5539	12.139568	14.976188	15.399537	13.764858	13.228878	17.754	18.509403	16.188797	11.302288	12.616345	7.1508288	8.3289404	7.6563144	8.1589422	6.3684573	0	0	0	0	0	0	0	0	0	0	0	0	0	0	0	0	0	0	0	0	0	0
91	2	United States of America	USA	Honduras	HON	912	6989.7778	5541.7227	7773.2344	7024.8945	5995.9893	5741.063	5519.5674	4913.5205	4733.6973	4697.3301	4530.1572	5364.0298	3816	3471.8	2757.3999	2246.8	1801.7	1573.2	1398.2	973.90002	909.40002	1	1	1	1	1	1	1	1	1	1	1	1	1	1	1	1	1	1	1	1	1	0
91	20	Canada	CAN	Honduras	HON	9120	212.99498	172.76398	238.52295	164.99164	152.05121	141.02385	133.08682	99.015076	109.40965	106.1476	67.477234	63.877647	70.668861	55.19276	53.268017	50.754742	44.547806	29.768076	29.603001	22.349758	20.376614	0	0	0	0	0	0	0	0	0	0	0	0	0	0	0	0	0	0	0	0	0	0
91	70	Mexico	MEX	Honduras	HON	9170	831.48486	610.70551	763.18292	590.716	400.43964	354.5405	288.73953	254.04839	214.82118	172.0079	156.01854	180.42432	134.2529	122.2279	95.665001	76.200699	47.4422	41.843601	71.773399	69.972	59.122501	1	1	1	1	1	1	1	1	1	1	1	1	1	1	1	1	1	1	1	1	1	0
91	90	Guatemala	GUA	Honduras	HON	9190	865.92126	906.00403	1117.3304	911.84088	698.03857	557.57977	411.1918	361.45999	348.86816	358.93359	316.60724	83.352577	78.860001	206.80566	177.519	187.6515	131.27431	110.5804	71.453903	45.465	43.335201	1	1	1	1	1	1	1	1	1	1	1	1	1	1	1	1	1	1	1	1	1	0
91	92	El Salvador	SAL	Honduras	HON	9192	699.1051	724.26843	857.57428	703.34753	598.091	441.8179	313.21457	289.69434	304.05505	281.58804	297.01276	276.52875	156.00139	198.47023	159.39745	143.28615	104.786	84.690002	60.894001	33.868732	29.709	1	1	1	1	1	1	1	1	1	1	1	1	1	1	1	1	1	1	1	1	1	0
91	93	Nicaragua	NIC	Honduras	HON	9193	193.91127	236.34558	257.31433	236.23436	184.34988	149.92618	107.59879	74.779083	44.100285	50.915703	49.017155	121.6	100.3	79	56.200001	44.200001	33.400002	31.200001	27.4	18.700001	14.9	1	1	1	1	1	1	1	1	1	1	1	1	1	1	1	1	1	1	1	1	1	0
91	210	Netherlands	NTH	Honduras	HON	91210	86.203018	123.69659	124.86185	112.34071	114.07712	67.083839	52.271297	37.507996	45.462734	41.1199	45.775246	45.662701	58.482601	30.567415	39.783554	79.057152	40.353348	33.394951	34.924438	64.245926	63.964527	0	0	0	0	0	0	0	0	0	0	0	0	0	0	0	0	0	0	0	0	0	0
91	255	Germany	GMY	Honduras	HON	91255	361.32193	309.37271	361.60651	298.09552	241.46364	233.16562	271.99377	135.9711	119.19107	112.88	128.595	124.3134	168.5314	138.45227	158.41191	198.01796	120.35416	148.66248	129.92792	115.95409	128.4606	0	0	0	0	0	0	0	0	0	0	0	0	0	0	0	0	0	0	0	0	0	0
91	325	Italy	ITA	Honduras	HON	91325	103.69925	59.648472	62.633118	63.529446	55.436836	60.916706	45.768913	29.995518	29.219551	36.524899	36.042587	53.569931	42.934776	56.83493	42.131832	53.764759	32.133381	25.039114	32.417881	32.326958	35.00095	0	0	0	0	0	0	0	0	0	0	0	0	0	0	0	0	0	0	0	0	0	0
91	350	Greece	GRC	Honduras	HON	91350	1.5564233	1.1372838	1.1313601	1.1254364	0.83317631	0.97979116	0.87880254	0.77781397	0.42922199	0.78609854	1.1429751	2.0971501	2.0148766	3.8417616	3.8	7.6266499	13.780568	7.3530002	8.1575279	8.9620562	7.5107474	0	0	0	0	0	0	0	0	0	0	0	0	0	0	0	0	0	0	0	0	0	0
91	375	Finland	FIN	Honduras	HON	91375	12.731935	20.982828	28.814175	14.768268	16.423092	11.52433	12.188647	12.852964	4.8806129	4.4888	5.5100412	11.82508	18.900282	14.024716	8.6473093	8.4958887	8.239253	5.7886391	10.271422	14.258337	19.665873	0	0	0	0	0	0	0	0	0	0	0	0	0	0	0	0	0	0	0	0	0	0
91	380	Sweden	SWD	Honduras	HON	91380	58.624519	68.099289	129.20354	80.512413	57.123348	48.758656	36.083359	38.026398	11.698046	16.204407	11.124778	9.0855265	7.0462751	6.6798568	6.7253647	6.0561299	7.3051529	5.9334941	18.465364	22.042892	33.803379	0	0	0	0	0	0	0	0	0	0	0	0	0	0	0	0	0	0	0	0	0	0
92	20	Canada	CAN	El Salvador	SAL	9220	146.95102	108.06209	142.82542	100.11855	128.49382	104.94693	92.074623	83.617996	72.579849	68.647804	62.727997	56.808193	52.14595	54.916504	48.508652	50.941895	44.371426	34.848888	26.216831	28.647078	31.65423	0	0	0	0	0	0	0	0	0	0	0	0	0	0	0	0	0	0	0	0	0	0
92	40	Cuba	CUB	El Salvador	SAL	9240	3.5241766	4.689847	8.8241854	9.2170687	8.7137451	6.2373796	4.3508639	1.7246757	1.6266147	0.94243598	0.82420087	0.67528999	0.98158717	0.52044308	0.35391527	0.79010761	1.2263	0.32210001	0	0.009879418	0	0	0	0	0	0	0	0	0	0	0	0	0	0	0	0	0	0	0	0	0	0	0
92	70	Mexico	MEX	El Salvador	SAL	9270	870.18225	618.28534	952.07813	910.93286	664.94043	574.61047	429.33432	364.40112	334.63776	346.64355	279.0473	284.03305	266.23395	261.83856	192.43442	159.12782	126.1659	127.44	119.3283	139.49255	101.4835	1	1	1	1	1	1	1	1	1	1	1	1	1	1	1	1	1	1	1	1	1	0
92	80	Belize	BLZ	El Salvador	SAL	9280	11.564272	16.063015	21.353708	16.795172	15.867919	11.22238	10.308985	9.882144	9.3957548	8.2939062	6.0812225	7.302	5.3284149	3.0001891	2.5699794	1.843045	1.9069999	2.0840001	2.345	1.8250499	1.554	1	1	1	1	1	1	1	1	1	1	1	1	1	1	1	1	1	1	1	1	0	0
92	90	Guatemala	GUA	El Salvador	SAL	9290	1506.7804	1344.0989	1518.8196	1364.9684	1175.7772	1070.4918	955.13092	873.65863	816.38599	820.20917	791.83405	697.0199	657.61401	543.02411	407.39426	445.74316	407.22571	345.5582	336.052	261.39078	225.4682	1	1	1	1	1	1	1	1	1	1	1	1	1	1	1	1	1	1	1	1	1	0
92	91	Honduras	HON	El Salvador	SAL	9291	699.1051	724.26843	857.57428	703.34753	598.091	441.8179	313.21457	289.69434	304.05505	281.58804	297.01276	276.52875	156.00139	198.47023	159.39745	143.28615	104.786	84.690002	60.894001	33.868732	29.709	1	1	1	1	1	1	1	1	1	1	1	1	1	1	1	1	1	1	1	1	1	0
92	93	Nicaragua	NIC	El Salvador	SAL	9293	382.47684	363.66202	422.52701	336.84378	309.69931	263.09836	221.12668	203.53719	200.20421	192.69984	177.16129	166.0555	124.619	111.81201	100.59418	75.260368	65.927002	52.074001	66.491997	42.71526	21.16	1	1	1	1	1	1	1	1	1	1	1	1	1	1	1	1	1	1	1	1	1	0
92	94	Costa Rica	COS	El Salvador	SAL	9294	419.08713	344.88751	412.18402	380.59207	325.61789	278.67163	266.95114	259.37939	233.92448	241.66792	230.08826	215.39418	229.90793	229.12546	194.48576	175.27	154.93109	137.09331	122.394	80.574066	88.257401	1	1	1	1	1	1	1	1	1	1	1	1	1	1	1	1	1	1	1	1	1	0
92	95	Panama	PAN	El Salvador	SAL	9295	348.50195	259.23093	290.57623	259.73544	267.66452	220.99614	197.26723	172.46156	191.85037	161.528	157.53777	126.61641	129.88914	86.902596	82.03624	77.169891	78.224319	79.278755	74.253143	21.551405	15.062887	1	1	1	1	1	1	1	1	1	1	1	1	1	1	1	1	1	1	1	1	1	0
92	100	Colombia	COL	El Salvador	SAL	92100	88.597282	96.464088	177.10539	88.741035	87.892014	62.685688	58.832611	65.627625	41.124649	36.231762	28.608162	38.416317	35.676319	48.839809	23.662445	23.624603	16.257734	16.122	11.662	7.9080167	7.496191	1	1	1	1	1	1	1	1	1	1	1	1	1	1	1	1	1	1	1	1	1	0
92	135	Peru	PER	El Salvador	SAL	92135	33.327873	25.438801	30.407598	29.482767	28.557936	55.552898	20.880356	13.365498	25.103916	13.264375	7.4566469	8.3434	8.8311558	15.215757	12.625169	5.080502	4.8835001	4.7971001	4.4864578	4.1758161	4.2259002	1	1	1	1	1	1	1	1	1	1	1	1	1	1	1	1	1	1	1	1	1	0
92	140	Brazil	BRA	El Salvador	SAL	92140	125.95071	178.01294	334.1517	295.92401	286.00909	264.39566	168.91399	116.80363	82.232712	52.802078	42.117062	33.606098	32.427414	25.102865	29.386333	31.14467	40.960499	24.4051	25.3339	29.048109	13.8172	1	1	1	1	1	1	1	1	1	1	1	1	1	1	1	1	1	1	1	1	1	0
92	155	Chile	CHL	El Salvador	SAL	92155	55.55685	74.07563	176.27693	143.67081	133.76483	102.87447	76.733345	44.628963	23.250731	18.61462	24.059267	17.685699	12.927339	13.006091	8.6162281	15.694709	5.3299999	5.954	10.905	6.8227859	2.605	1	1	1	1	1	1	1	1	1	1	1	1	1	1	1	1	1	1	1	1	1	0
92	160	Argentina	ARG	El Salvador	SAL	92160	35.700176	43.154594	77.895706	116.2345	126.12604	70.588219	73.677177	27.276886	13.689353	11.962748	7.9795966	8.9492292	17.308941	12.661549	19.183561	8.7206669	3.7539999	7.145	7.0900002	10.697172	8.5113897	1	1	1	1	1	1	1	1	1	1	1	1	1	1	1	1	1	1	1	1	1	0
92	165	Uruguay	URU	El Salvador	SAL	92165	33.277096	35.390789	34.427547	30.417133	26.036877	4.6854272	3.0612657	5.4974895	1.1120392	1.3927376	1.1834248	0.907224	0.79204398	0.68900198	0.72129524	0.71764761	0.71399999	1.001	0.33199999	0.1619605	0.30000001	1	1	1	1	1	1	1	1	1	1	1	1	1	1	1	1	1	1	1	1	1	0
92	210	Netherlands	NTH	El Salvador	SAL	92210	51.885662	49.348835	74.15731	39.505157	36.866714	17.774147	11.719769	14.939031	14.055116	17.589033	12.877448	15.5729	34.565838	32.992134	38.167854	43.343578	30.808023	37.122807	31.276005	35.303383	39.498562	0	0	0	0	0	0	0	0	0	0	0	0	0	0	0	0	0	0	0	0	0	0
92	211	Belgium	BEL	El Salvador	SAL	92211	54.68404	46.690899	43.245399	31.264799	27.673901	35.853901	19.868877	22.115631	19.401369	17.09	22.545502	23.619673	19.058882	21.568773	19.129969	15.888891	18.171043	11.400552	8.6320677	12.153284	15.072506	0	0	0	0	0	0	0	0	0	0	0	0	0	0	0	0	0	0	0	0	0	0
92	220	France	FRN	El Salvador	SAL	92220	43.254532	55.937992	59.913235	68.162285	63.031948	142.33879	132.0782	43.691269	42.227364	42.379803	53.193123	39.6073	40.976444	60.371964	43.356407	37.728039	37.474388	22.507385	16.257389	23.191513	39.531593	0	0	0	0	0	0	0	0	0	0	0	0	0	0	0	0	0	0	0	0	0	0
92	255	Germany	GMY	El Salvador	SAL	92255	252.32661	212.95903	297.9827	239.66217	220.58702	189.83983	153.23907	135.22845	124.68026	142.94568	173.69783	178.66299	256.14145	363.06839	294.59299	349.94992	289.70212	136.91005	129.27527	168.03947	165.32224	0	0	0	0	0	0	0	0	0	0	0	0	0	0	0	0	0	0	0	0	0	0
92	325	Italy	ITA	El Salvador	SAL	92325	77.354851	78.530067	90.845184	77.188393	77.250717	47.522072	40.990978	50.444042	50.093266	44.850666	41.103313	32.647701	40.815563	43.449772	40.839691	37.35577	27.893929	26.273355	19.160143	12.063674	10.969702	0	0	0	0	0	0	0	0	0	0	0	0	0	0	0	0	0	0	0	0	0	0
92	350	Greece	GRC	El Salvador	SAL	92350	0.41512901	0.40115646	0.62924254	0.65602082	0.76503873	1.2197951	0.77661693	0.80222416	1.326322	0.57345963	0.32244283	0.2281	0.27812022	0.21509747	0.4851847	0.49792901	0.479	0.37099999	0.21640727	0.061814532	0.036595337	0	0	0	0	0	0	0	0	0	0	0	0	0	0	0	0	0	0	0	0	0	0
92	375	Finland	FIN	El Salvador	SAL	92375	19.39118	42.541622	45.755344	29.906404	35.937061	10.540464	9.909833	9.4132366	16.796577	31.540581	18.706791	5.8730001	6.7354293	8.3925686	6.0116811	7.9317517	5.0685487	2.2053456	2.8735306	1.8475682	1.4456398	0	0	0	0	0	0	0	0	0	0	0	0	0	0	0	0	0	0	0	0	0	0
92	380	Sweden	SWD	El Salvador	SAL	92380	33.109173	30.817448	41.355667	80.8703	47.215843	31.597956	37.310066	11.831785	11.835155	19.236769	13.412603	22.560352	5.2159109	9.4460869	9.7784719	7.3910894	6.0236845	6.5885758	7.4521246	5.6928492	9.3464899	0	0	0	0	0	0	0	0	0	0	0	0	0	0	0	0	0	0	0	0	0	0
92	385	Norway	NOR	El Salvador	SAL	92385	17.146135	22.642164	17.434628	20.314783	20.319532	20.293285	10.280389	1.2218755	2.1503031	1.1896149	1.4608843	1.1347228	1.0304928	0.91499829	1.4727759	2.0305536	3.2616034	1.3418853	1.7867311	0.95156342	1.8860447	0	0	0	0	0	0	0	0	0	0	0	0	0	0	0	0	0	0	0	0	0	0
92	900	Australia	AUL	El Salvador	SAL	92900	34.665134	24.227428	36.380295	36.541374	22.29488	12.077002	8.4714012	7.4697638	6.8978086	6.5761709	4.9290361	5.2320895	2.2047808	1.6237288	1.0426767	0.905276	0.4095068	0.45302108	0.49653536	0.70301181	0.51458931	0	0	0	0	0	0	0	0	0	0	0	0	0	0	0	0	0	0	0	0	0	0
93	2	United States of America	USA	Nicaragua	NIC	932	3004.4705	2365.124	2667.8987	2447.6458	2217.0544	1751.4319	1525.2406	1268.9674	1183.3325	1125.1783	1048.2441	1133.4	940.09998	987.79999	736	543.70001	390.5	333.70001	303.70001	236.3	94.300003	1	1	1	1	1	1	1	1	1	1	1	1	1	1	1	1	1	1	1	1	1	0
93	20	Canada	CAN	Nicaragua	NIC	9320	267.87411	99.640556	140.44975	117.42296	90.83519	70.984955	73.221344	48.082973	50.985188	61.387684	70.556908	38.879597	33.326168	27.620943	30.560946	22.453276	20.270725	20.988932	39.028336	66.386765	79.77166	0	0	0	0	0	0	0	0	0	0	0	0	0	0	0	0	0	0	0	0	0	0
93	70	Mexico	MEX	Nicaragua	NIC	9370	473.26883	360.54788	490.95993	593.07031	491.56458	391.40527	236.55667	201.75479	141.96666	165.18495	155.75813	93.146889	84.367699	95.889503	59.206799	41.637798	42.6129	39.439999	46.540199	29.548401	36.148602	1	1	1	1	1	1	1	1	1	1	1	1	1	1	1	1	1	1	1	1	1	0
93	80	Belize	BLZ	Nicaragua	NIC	9380	0.43322802	0.35575792	0.14494735	0.26441139	1.1911594	2.1179073	0.055866871	0.00035305	0	0	0.20550001	0.17	0.094499998	0.018999999	0.017999999	0.026249999	0.034499999	0.062566251	0.090632498	0.021	0	1	1	1	1	1	1	1	1	1	1	1	1	1	1	1	1	1	1	1	1	0	0
93	90	Guatemala	GUA	Nicaragua	NIC	9390	363.53238	289.07825	354.90906	302.62924	254.08012	223.09944	195.35913	168.90221	165.06029	160.42252	143.81912	152.2	133.46001	108.19473	99.581299	87.979897	76.048302	70.481102	73.323402	63.887199	36.7953	1	1	1	1	1	1	1	1	1	1	1	1	1	1	1	1	1	1	1	1	1	0
93	91	Honduras	HON	Nicaragua	NIC	9391	193.91127	236.34558	257.31433	236.23436	184.34988	149.92618	107.59879	74.779083	44.100285	50.915703	49.017155	121.6	100.3	79	56.200001	44.200001	33.400002	31.200001	27.4	18.700001	14.9	1	1	1	1	1	1	1	1	1	1	1	1	1	1	1	1	1	1	1	1	1	0
93	92	El Salvador	SAL	Nicaragua	NIC	9392	382.47684	363.66202	422.52701	336.84378	309.69931	263.09836	221.12668	203.53719	200.20421	192.69984	177.16129	166.0555	124.619	111.81201	100.59418	75.260368	65.927002	52.074001	66.491997	42.71526	21.16	1	1	1	1	1	1	1	1	1	1	1	1	1	1	1	1	1	1	1	1	1	0
93	94	Costa Rica	COS	Nicaragua	NIC	9394	440.26974	404.703	450.31592	396.91476	326.35956	295.82019	243.56912	219.26404	200.17821	196.65334	197.55437	237.18456	189.02818	158.3399	105.89694	99.327766	90.935455	127.14884	142.92799	82.514	38.2906	1	1	1	1	1	1	1	1	1	1	1	1	1	1	1	1	1	1	1	1	1	0
93	95	Panama	PAN	Nicaragua	NIC	9395	23.462797	22.881092	26.984535	24.193628	32.144009	23.394438	20.006361	23.416418	25.706425	39.410469	46.778652	134.8739	102.9679	82.738403	126.20645	104.73399	41.923523	27.560116	40.812202	38.2173	33.556896	1	1	1	1	1	1	1	1	1	1	1	1	1	1	1	1	1	1	1	1	1	0
93	100	Colombia	COL	Nicaragua	NIC	93100	22.989059	24.174812	23.133478	17.661968	14.424788	11.187606	9.5747042	8.7542839	7.0231562	10.541331	7.5958219	11.495475	33.748383	22.572771	9.5733051	6.7181211	8.028244	5.8839998	9.9280005	4.0380001	3.8488951	1	1	1	1	1	1	1	1	1	1	1	1	1	1	1	1	1	1	1	1	1	0
93	220	France	FRN	Nicaragua	NIC	93220	49.321449	40.106976	34.290268	35.611931	24.503605	18.18329	19.542624	16.388378	20.428705	25.150219	30.301624	28.0597	28.772184	33.441078	31.95854	36.082237	25.028603	15.604733	21.428699	20.373243	24.394068	0	0	0	0	0	0	0	0	0	0	0	0	0	0	0	0	0	0	0	0	0	0
93	255	Germany	GMY	Nicaragua	NIC	93255	81.331367	71.36261	84.449242	75.942215	74.944572	58.086678	65.64003	53.716965	43.015266	75.302956	89.757172	76.998001	90.83876	90.660446	92.05661	81.722809	59.980442	47.358707	82.962143	81.839935	99.476707	0	0	0	0	0	0	0	0	0	0	0	0	0	0	0	0	0	0	0	0	0	0
93	325	Italy	ITA	Nicaragua	NIC	93325	48.87178	35.356274	34.073212	28.498489	22.595289	20.654413	17.079016	16.623644	15.32579	16.64646	19.848825	15.8127	13.4704	14.888979	16.875656	14.411427	12.470718	11.734201	11.392529	17.276464	23.1604	0	0	0	0	0	0	0	0	0	0	0	0	0	0	0	0	0	0	0	0	0	0
93	380	Sweden	SWD	Nicaragua	NIC	93380	27.265238	22.368076	25.792158	24.357502	15.863438	22.229986	18.958704	15.687422	21.986416	6.1898174	8.6656628	2.603013	3.2362294	3.8694458	4.6008697	2.7140188	3.5832059	3.5386987	4.8073344	6.8209057	8.8344774	0	0	0	0	0	0	0	0	0	0	0	0	0	0	0	0	0	0	0	0	0	0
94	20	Canada	CAN	Costa Rica	COS	9420	581.71814	448.49182	551.35486	491.98502	468.60266	410.88748	349.44717	304.46207	241.01686	202.81911	201.83247	196.26974	224.67805	205.95091	166.10754	169.77103	162.73	141.32698	145.7229	110.86263	83.655518	0	0	0	0	0	0	0	0	0	0	0	0	0	0	0	0	0	0	0	0	0	0
94	140	Brazil	BRA	Costa Rica	COS	94140	721.37445	605.70728	657.46808	589.84637	523.45709	516.38129	435.50931	263.98926	192.68146	145.47949	142.76022	104.39942	89.598656	71.247086	82.414864	109.60705	127.52955	115.03455	100.062	67.590202	63.4011	1	1	1	1	1	1	1	1	1	1	1	1	1	1	1	1	1	1	1	1	1	0
94	155	Chile	CHL	Costa Rica	COS	94155	249.65633	190.89879	228.74429	204.14362	225.97539	148.75217	119.13232	89.963921	79.160988	58.499466	55.943508	61.586815	44.498867	51.720482	51.698521	27.775461	30.355261	24.697599	23.969999	18.589199	20.0553	1	1	1	1	1	1	1	1	1	1	1	1	1	1	1	1	1	1	1	1	1	0
94	255	Germany	GMY	Costa Rica	COS	94255	519.24292	402.95761	522.62897	440.79218	377.24805	633.63519	613.68176	486.86539	425.9765	396.0137	381.22516	370.54202	392.34409	343.93073	367.46594	402.6178	467.90515	328.09723	288.26709	345.49396	346.99182	0	0	0	0	0	0	0	0	0	0	0	0	0	0	0	0	0	0	0	0	0	0
94	325	Italy	ITA	Costa Rica	COS	94325	297.55246	244.35576	315.57074	301.77914	222.55946	207.46594	218.11472	231.09027	172.7578	152.4312	146.13081	153.81606	161.94666	162.27274	154.38725	142.99329	156.58806	132.96326	183.6684	145.549	136.70918	0	0	0	0	0	0	0	0	0	0	0	0	0	0	0	0	0	0	0	0	0	0
94	380	Sweden	SWD	Costa Rica	COS	94380	80.13295	85.281303	81.012062	102.90016	101.47382	102.66463	114.17669	70.380264	48.661064	49.235371	64.977318	79.061798	92.811195	44.28014	30.065468	36.174141	37.18718	31.667419	33.725887	39.192673	49.606525	0	0	0	0	0	0	0	0	0	0	0	0	0	0	0	0	0	0	0	0	0	0
95	2	United States of America	USA	Panama	PAN	952	2874.8208	2553.2126	3047.0347	2465.2451	1663.6954	1479.4163	1384.4882	1415.0634	1363.2422	1297.4154	1466.0939	1634.0261	1693.0277	1526.1328	1440.1571	1361.5326	1298.911	1110.8875	1020.7781	896.65308	770.3446	1	1	1	1	1	1	1	1	1	1	1	1	1	1	1	1	1	1	1	1	1	0
95	20	Canada	CAN	Panama	PAN	9520	151.75615	89.617882	97.20269	80.118889	62.298561	62.062317	58.735291	26.990917	28.573929	34.048012	50.032909	51.846275	64.916656	52.325207	45.065334	49.658352	36.424141	27.295315	21.210638	38.242031	15.217896	0	0	0	0	0	0	0	0	0	0	0	0	0	0	0	0	0	0	0	0	0	0
95	94	Costa Rica	COS	Panama	PAN	9594	669.14075	617.43195	691.07074	543.5824	401.48978	313.79636	280.96844	264.60782	244.77058	218.01578	205.20869	196.3927	190.70448	164.85413	173.26759	173.80499	133.87607	111.82217	76.811157	87.025459	86.516655	1	1	1	1	1	1	1	1	1	1	1	1	1	1	1	1	1	1	1	1	1	0
95	255	Germany	GMY	Panama	PAN	95255	227.27965	180.05786	465.65479	355.8009	290.64972	216.05383	232.40289	233.71796	207.22212	140.57016	185.08978	198.23764	162.74257	209.19221	314.34256	348.54071	173.19679	164.8439	227.73784	260.508	291.83047	0	0	0	0	0	0	0	0	0	0	0	0	0	0	0	0	0	0	0	0	0	0
95	380	Sweden	SWD	Panama	PAN	95380	70.258987	73.485725	63.523212	50.843689	45.25433	35.346317	51.299038	71.527908	78.534508	64.665703	68.331482	69.35215	58.799557	95.503548	116.02413	54.415565	60.409229	70.404831	60.615341	57.113174	52.065907	0	0	0	0	0	0	0	0	0	0	0	0	0	0	0	0	0	0	0	0	0	0
100	20	Canada	CAN	Colombia	COL	10020	1589.619	1383.6321	1460.8959	1123.7596	1107.1249	918.51343	730.18768	601.59528	539.8421	639.42303	424.69296	460.91934	758.97327	688.23016	751.83765	660.92407	643.46411	353.80518	298.61844	267.11298	321.37732	0	0	0	0	0	0	0	0	0	0	0	0	0	0	0	0	0	0	0	0	0	0
100	40	Cuba	CUB	Colombia	COL	10040	45.375629	47.471157	85.547775	62.909607	55.964539	75.257103	41.950996	70.160851	70.249161	39.899864	40.758175	36.15617	44.967621	49.231846	45.489887	41.585426	52.232834	25.2659	19.495399	22.4048	22.259205	0	0	0	0	0	0	0	0	0	0	0	0	0	0	0	0	0	0	0	0	0	0
100	52	Trinidad and Tobago	TRI	Colombia	COL	10052	638.48688	593.23383	873.76093	675.07123	311.36682	393.59531	114.81532	139.18637	161.64377	184.10115	202.86929	161.84438	197.61436	141.48529	200.68317	131.12941	50.503288	40.41592	27.20508	24.747297	20.924366	1	1	1	1	1	1	1	1	1	1	1	1	1	1	1	1	1	1	1	1	1	0
100	92	El Salvador	SAL	Colombia	COL	10092	88.597282	96.464088	177.10539	88.741035	87.892014	62.685688	58.832611	65.627625	41.124649	36.231762	28.608162	38.416317	35.676319	48.839809	23.662445	23.624603	16.257734	16.122	11.662	7.9080167	7.496191	1	1	1	1	1	1	1	1	1	1	1	1	1	1	1	1	1	1	1	1	1	0
100	93	Nicaragua	NIC	Colombia	COL	10093	22.989059	24.174812	23.133478	17.661968	14.424788	11.187606	9.5747042	8.7542839	7.0231562	10.541331	7.5958219	11.495475	33.748383	22.572771	9.5733051	6.7181211	8.028244	5.8839998	9.9280005	4.0380001	3.8488951	1	1	1	1	1	1	1	1	1	1	1	1	1	1	1	1	1	1	1	1	1	0
100	95	Panama	PAN	Colombia	COL	10095	474.19025	414.07431	424.86835	325.05219	253.56171	204.35617	161.78001	144.0585	219.47964	227.74457	125.95452	126.746	91.430038	101.30406	122.55862	98.42778	162.94308	227.45839	161.11224	107.64457	103.42829	1	1	1	1	1	1	1	1	1	1	1	1	1	1	1	1	1	1	1	1	1	0
100	101	Venezuela	VEN	Colombia	COL	100101	1757.4302	4936.7412	8011.0171	7014.6738	4584.5645	3623.4944	2774.616	1439.1787	1830.981	2385.5137	2149.9675	1607.5908	2109.2693	2465.4919	2003.011	2174.5903	1550.7957	1484.6858	984.45728	624.18732	468.78003	1	1	1	1	1	1	1	1	1	1	1	1	1	1	1	1	1	1	1	1	1	1
100	130	Ecuador	ECU	Colombia	COL	100130	2857.2568	2232.4602	2592.0349	2207.1929	2224.8875	1924.0027	1513.9728	1301.5109	1221.2378	1057.0042	772.1861	616.07123	900.57117	864.2655	706.00171	677.78192	557.396	291.495	195.2897	134.9536	103.116	1	1	1	1	1	1	1	1	1	1	1	1	1	1	1	1	1	1	1	1	1	0
100	135	Peru	PER	Colombia	COL	100135	2247.6863	1667.6188	2072.3113	1628.9766	1500.4109	1150.1593	812.07166	594.51123	518.80298	554.76544	581.79169	451.7674	430.80573	541.44861	738.08527	770.14056	363.5466	322.8522	426.3537	317.96939	179.49995	1	1	1	1	1	1	1	1	1	1	1	1	1	1	1	1	1	1	1	1	1	0
100	140	Brazil	BRA	Colombia	COL	100140	3556.2869	2765.8181	3241.4646	2819.1746	2108.478	1530.084	1116.6761	861.43231	741.37097	788.8891	1023.0227	628.67767	585.93396	653.36755	552.42139	498.08755	494.22278	519.07532	331.68091	234.1236	224.65469	1	1	1	1	1	1	1	1	1	1	1	1	1	1	1	1	1	1	1	1	1	0
100	145	Bolivia	BOL	Colombia	COL	100145	386.83398	343.72049	340.78506	211.14006	178.23422	248.18686	229.19507	242.41484	177.71072	179.09219	263.66333	249.05605	174.46848	123.32724	108.07613	93.721405	72.48307	58.166908	65.157448	33.468994	10.639059	1	1	1	1	1	1	1	1	1	1	1	1	1	1	1	1	1	1	1	1	1	0
100	150	Paraguay	PAR	Colombia	COL	100150	38.156345	31.009111	17.198198	23.825584	17.921656	12.432482	68.541672	66.820648	69.498543	47.779598	5.2553158	4.1800156	4.3519077	4.5237994	4.8347659	5.1136112	3.0599959	2.4119	2.266	1.7719001	2.3480041	1	1	1	1	1	1	1	1	1	1	1	1	1	1	1	1	1	1	1	1	1	0
100	155	Chile	CHL	Colombia	COL	100155	2294.0217	1980.9568	2880.4712	1539.442	878.37238	728.0589	658.24646	530.61688	478.53378	451.6861	465.996	389.96844	400.22009	454.04691	434.80893	335.6813	247.79851	174.065	184.853	212.77	256.21198	1	1	1	1	1	1	1	1	1	1	1	1	1	1	1	1	1	1	1	1	1	0
100	160	Argentina	ARG	Colombia	COL	100160	1657.6746	1151.51	1074.424	789.66229	625.50098	466.96722	362.2121	271.32349	220.03085	252.16632	198.6291	178.29729	333.7001	296.86047	258.91623	196.58533	265.151	251.47301	262.17899	178.20599	162.75826	1	1	1	1	1	1	1	1	1	1	1	1	1	1	1	1	1	1	1	1	1	0
100	165	Uruguay	URU	Colombia	COL	100165	74.809715	58.631168	64.799667	48.73711	36.518959	29.383684	26.955532	22.856209	27.655668	27.150171	15.5734	16.08716	28.860977	24.13065	21.313154	19.909777	18.506399	28.485001	27.958	19.256657	10.555312	1	1	1	1	1	1	1	1	1	1	1	1	1	1	1	1	1	1	1	1	1	0
100	210	Netherlands	NTH	Colombia	COL	100210	2133.2339	1789.3014	2074.1101	1474.9506	1078.392	855.82697	649.73297	407.80859	321.54541	363.22049	289.86145	267.56903	367.10944	406.62732	418.48358	380.5163	323.6485	332.6163	213.80621	260.17371	290.68774	0	0	0	0	0	0	0	0	0	0	0	0	0	0	0	0	0	0	0	0	0	0
100	211	Belgium	BEL	Colombia	COL	100211	926.07819	918.12	1111.9617	705.5965	720.2179	649.89886	630.16974	435.70193	305.76157	293.18073	350.01132	348.24469	429.00296	466.06384	182.78403	223.5941	142.71378	129.73978	127.09262	88.515808	126.9602	0	0	0	0	0	0	0	0	0	0	0	0	0	0	0	0	0	0	0	0	0	0
100	220	France	FRN	Colombia	COL	100220	1531.7043	1822.2533	1271.0405	830.14075	651.55493	627.88611	724.40393	562.89392	367.0759	493.76263	463.75226	596.07965	785.43335	805.90546	667.78815	641.33533	506.41425	366.77231	407.73605	403.25018	364.71652	0	0	0	0	0	0	0	0	0	0	0	0	0	0	0	0	0	0	0	0	0	0
100	225	Switzerland	SWZ	Colombia	COL	100225	544.8396	485.74777	667.2254	712.95154	553.88605	327.25699	263.4585	208.27147	334.7403	233.26318	153.77094	187.11118	226.99803	308.96255	291.35339	293.91171	231.73726	232.2697	200.08287	212.36546	203.17191	0	0	0	0	0	0	0	0	0	0	0	0	0	0	0	0	0	0	0	0	0	0
100	235	Portugal	POR	Colombia	COL	100235	164.19417	154.97723	329.07712	234.66827	246.17839	196.2321	160.43582	102.43328	84.614426	81.310966	98.384918	91.993668	86.838249	107.19389	100.37821	75.65345	53.017838	51.384148	39.343216	34.680935	32.34618	0	0	0	0	0	0	0	0	0	0	0	0	0	0	0	0	0	0	0	0	0	0
100	255	Germany	GMY	Colombia	COL	100255	2049.3052	1788.8264	2333.6294	1880.4462	1379.1052	1506.9712	1281.429	1088.8087	968.26013	1042.0428	1034.2523	1061.3108	1600.1833	1599.5754	1610.1725	1964.8195	1510.6206	1282.6244	1235.7225	1130.4475	1206.524	0	0	0	0	0	0	0	0	0	0	0	0	0	0	0	0	0	0	0	0	0	0
100	305	Austria	AUS	Colombia	COL	100305	125.91902	103.81967	139.76622	110.92972	108.57159	62.115185	48.160385	43.272881	36.052067	32.241886	34.37048	31.626097	91.388245	82.821373	62.515793	66.567909	76.266663	60.97258	56.936672	56.261887	63.375278	0	0	0	0	0	0	0	0	0	0	0	0	0	0	0	0	0	0	0	0	0	0
100	325	Italy	ITA	Colombia	COL	100325	1332.252	1154.8214	1411.2146	1268.9435	1000.9473	968.54474	875.92737	688.23743	588.54486	668.328	521.74292	483.50818	729.91553	660.46417	803.23254	492.90558	531.62964	358.00922	341.33524	237.8123	231.93417	0	0	0	0	0	0	0	0	0	0	0	0	0	0	0	0	0	0	0	0	0	0
100	375	Finland	FIN	Colombia	COL	100375	228.57173	160.8392	290.95435	209.01891	278.06229	301.93362	162.71124	124.61013	105.48895	113.79244	124.19878	109.45406	154.57112	175.62842	179.67087	154.49065	163.22253	112.50304	97.72554	114.67983	100.09061	0	0	0	0	0	0	0	0	0	0	0	0	0	0	0	0	0	0	0	0	0	0
100	380	Sweden	SWD	Colombia	COL	100380	197.54759	176.94875	239.50488	196.31879	192.01682	169.88721	120.12447	101.7579	94.68174	167.08066	148.07932	156.52362	254.76875	296.76471	224.8774	290.19363	277.41968	146.10527	135.89481	141.23093	163.15506	0	0	0	0	0	0	0	0	0	0	0	0	0	0	0	0	0	0	0	0	0	0
100	385	Norway	NOR	Colombia	COL	100385	103.98199	93.590073	127.81133	87.674492	60.912552	69.38987	66.767281	58.063946	54.959583	77.969742	52.411251	63.870724	98.358833	63.720444	63.825802	82.388443	64.583435	36.652756	42.736382	47.922943	45.522369	0	0	0	0	0	0	0	0	0	0	0	0	0	0	0	0	0	0	0	0	0	0
100	390	Denmark	DEN	Colombia	COL	100390	209.26207	287.56387	285.59442	286.24435	173.27333	129.19713	115.29206	142.26843	74.231789	66.44809	81.8339	89.614075	136.26907	184.78238	160.12915	147.96805	126.78089	109.23018	149.91232	160.10869	125.32487	0	0	0	0	0	0	0	0	0	0	0	0	0	0	0	0	0	0	0	0	0	0
100	666	Israel	ISR	Colombia	COL	100666	276.82861	268.5881	613.4552	745.68488	606.85486	634.62579	219.26169	177.70372	213.30042	137.73625	99.169998	130.41518	179.92717	165.95401	125.32017	108.15543	85.136009	91.046997	52.669998	44.692001	117.83089	0	0	0	0	0	0	0	0	0	0	0	0	0	0	0	0	0	0	0	0	0	0
100	900	Australia	AUL	Colombia	COL	100900	77.044617	79.840393	80.788193	47.66309	43.754192	45.636925	52.908611	64.531609	36.705658	30.668831	20.365181	32.14875	32.666779	38.996853	45.326927	34.402069	23.477207	18.173012	13.710807	9.2870102	18.45627	0	0	0	0	0	0	0	0	0	0	0	0	0	0	0	0	0	0	0	0	0	0
100	920	New Zealand	NEW	Colombia	COL	100920	17.407549	14.494624	16.536499	13.200109	9.6603012	8.2968512	14.802078	6.0734363	11.490031	14.62793	5.162077	7.1483746	23.713896	22.372438	9.2808857	6.048245	4.0971551	2.9546449	2.9400001	4.7550645	1.232056	0	0	0	0	0	0	0	0	0	0	0	0	0	0	0	0	0	0	0	0	0	0
101	20	Canada	CAN	Venezuela	VEN	10120	1322.9495	1453.9969	2164.7068	2046.2719	1631.6222	2030.2863	1460.4554	753.26489	1158.8164	1356.4146	1383.1543	1040.8975	900.47815	1054.8003	762.12512	965.91296	691.21722	593.38861	621.56116	753.22394	724.5318	0	0	0	0	0	0	0	0	0	0	0	0	0	0	0	0	0	0	0	0	0	0
101	70	Mexico	MEX	Venezuela	VEN	10170	2080.4324	1949.0549	2952.2712	3280.6802	2893.7705	2376.3767	1721.6486	1014.58	1171.9816	1388.9927	1120.7374	812.80511	942.7774	996.32001	616.4165	587.04138	508.53961	485.73361	504.0332	318.89221	252.61996	1	1	1	1	1	1	1	1	1	1	1	1	1	1	1	1	1	1	1	1	1	0
101	94	Costa Rica	COS	Venezuela	VEN	10194	182.73468	153.19481	696.73834	648.43164	642.591	508.31418	355.60635	277.72034	303.63321	313.07941	348.39734	253.02441	194.99216	275.4949	259.31577	221.8093	168.10754	122.41496	119.1649	126.6471	162.02731	1	1	1	1	1	1	1	1	1	1	1	1	1	1	1	1	1	1	1	1	1	0
101	95	Panama	PAN	Venezuela	VEN	10195	1112.3719	1394.7828	1706.2783	2129.7664	1523.6351	890.83514	538.54926	251.72446	391.52795	605.89337	566.10791	435.57324	305.03854	313.12103	317.0795	281.4935	145.87932	181.88957	269.29196	184.84587	110.0145	1	1	1	1	1	1	1	1	1	1	1	1	1	1	1	1	1	1	1	1	1	0
101	100	Colombia	COL	Venezuela	VEN	101100	1757.4302	4936.7412	8011.0171	7014.6738	4584.5645	3623.4944	2774.616	1439.1787	1830.981	2385.5137	2149.9675	1607.5908	2109.2693	2465.4919	2003.011	2174.5903	1550.7957	1484.6858	984.45728	624.18732	468.78003	1	1	1	1	1	1	1	1	1	1	1	1	1	1	1	1	1	1	1	1	1	1
101	135	Peru	PER	Venezuela	VEN	101135	624.92444	814.91772	1283.1676	990.73096	1015.547	832.03101	368.51883	319.43167	390.33771	533.88269	784.13385	412.34381	389.54089	521.96759	582.12	533.6181	240.81158	214.25909	254.75121	195.26871	106.88406	1	1	1	1	1	1	1	1	1	1	1	1	1	1	1	1	1	1	1	1	1	0
101	140	Brazil	BRA	Venezuela	VEN	101140	4382.3945	4291.5361	5697.209	4761.1353	3731.104	2270.2478	1438.3691	856.13177	1519.7432	1900.1774	2259.374	1528.7938	1487.7336	1780.3105	1441.2368	1321.2196	860.35974	879.74152	870.04608	1113.0548	702.6817	1	1	1	1	1	1	1	1	1	1	1	1	1	1	1	1	1	1	1	1	1	0
101	165	Uruguay	URU	Venezuela	VEN	101165	1159.7981	903.00439	1071.9119	663.31616	354.75122	46.186306	88.475311	112.74126	137.0072	282.07455	223.29459	207.31752	82.111	121.486	90.683998	37.518093	16.909536	25.582367	34.255199	43.244301	9.3544836	1	1	1	1	1	1	1	1	1	1	1	1	1	1	1	1	1	1	1	1	1	0
101	205	Ireland	IRE	Venezuela	VEN	101205	77.098366	81.872215	79.870148	77.868088	62.343201	42.6404	29.6577	27.433599	28.1772	50.678501	34.526299	19.810101	21.707823	19.512405	16.132896	14.687028	9.6032047	8.5958471	12.198272	16.511623	17.220612	0	0	0	0	0	0	0	0	0	0	0	0	0	0	0	0	0	0	0	0	0	0
101	211	Belgium	BEL	Venezuela	VEN	101211	917.07324	873.93109	1397.256	1002.7074	863.93262	664.80768	481.36002	315.60687	390.25	380.8222	383.74054	319.07492	289.5011	292.78149	213.2558	212.6308	213.99585	239.23369	363.21448	334.1684	257.69559	0	0	0	0	0	0	0	0	0	0	0	0	0	0	0	0	0	0	0	0	0	0
101	220	France	FRN	Venezuela	VEN	101220	781.43146	660.47955	777.27344	730.73724	1113.8479	705.12787	462.98639	570.72504	470.99139	566.84741	522.10107	410.9502	448.33752	433.26068	264.4614	356.68063	313.11871	459.16165	384.69299	479.31921	460.90469	0	0	0	0	0	0	0	0	0	0	0	0	0	0	0	0	0	0	0	0	0	0
101	225	Switzerland	SWZ	Venezuela	VEN	101225	438.30902	432.42239	380.48257	450.04822	268.64703	178.12694	133.06789	97.567001	117.32124	141.97311	110.74821	81.800003	84.955215	85.179642	65.480354	103.29934	85.497833	88.510963	111.89726	110.42024	95.584114	0	0	0	0	0	0	0	0	0	0	0	0	0	0	0	0	0	0	0	0	0	0
101	255	Germany	GMY	Venezuela	VEN	101255	1761.0028	2047.2769	2456.4629	2191.9329	1486.8069	1182.491	868.39703	603.95599	824.16589	942.64368	945.49371	930.47198	977.79144	934.93359	839.50201	1076.5167	942.36542	1316.5131	1779.8909	1508.4501	1545.4902	0	0	0	0	0	0	0	0	0	0	0	0	0	0	0	0	0	0	0	0	0	0
101	316	Czech Republic	CZR	Venezuela	VEN	101316	4.1164455	3.4551289	7.558105	9.334775	8.717001	8.099227	5.2365947	2.3739626	4.2597947	5.5364819	3.4293787	5.8049731	4.0332851	2.2615974	3.1242208	1.504793	1.1433191	0.60250002	#N/A	#N/A	#N/A	0	0	0	0	0	0	0	0	0	0	0	0	0	0	0	0	0	0	0	0	0	0
101	325	Italy	ITA	Venezuela	VEN	101325	987.789	1265.0985	1616.8292	1412.3279	1037.8826	817.58368	734.04248	582.3042	912.88702	959.45361	1056.3042	983.62451	773.1842	734.49878	567.03296	547.34033	447.57178	673.16931	770.02637	661.33081	548.21594	0	0	0	0	0	0	0	0	0	0	0	0	0	0	0	0	0	0	0	0	0	0
101	338	Malta	MLT	Venezuela	VEN	101338	0.72245824	0.017276499	0.025106831	2.5542221	2.3611112	2.168	3.0377834	1.5404294	0.043075267	0.24860001	0.14819835	0.1891903	0.23018226	0.2010954	1.2006265	1.6245712	0.76578975	0.38321644	0.000643154	0.00055237	0.000461586	0	0	0	0	0	0	0	0	0	0	0	0	0	0	0	0	0	0	0	0	0	0
101	375	Finland	FIN	Venezuela	VEN	101375	27.572886	54.453651	79.487465	100.85325	70.442001	29.483101	34.661598	39.840099	34.811901	37.73135	40.650799	28.408501	30.242332	32.076164	27.396303	35.554813	34.259857	36.087982	37.916111	44.262497	39.740757	0	0	0	0	0	0	0	0	0	0	0	0	0	0	0	0	0	0	0	0	0	0
101	380	Sweden	SWD	Venezuela	VEN	101380	639.10205	486.58582	768.7749	553.24335	465.2114	361.94681	203.40234	180.83047	238.93979	220.02231	218.00726	160.56514	212.90529	178.49515	170.05638	168.42403	140.45726	172.40773	191.12396	140.86615	148.03989	0	0	0	0	0	0	0	0	0	0	0	0	0	0	0	0	0	0	0	0	0	0
110	20	Canada	CAN	Guyana	GUY	11020	343.17926	318.68784	254.5464	194.43134	161.69971	148.14731	176.21568	166.03711	165.45227	154.66336	153.80432	152.32898	155.86324	162.86481	172.24229	143.87404	167.07764	137.27188	40.435658	42.891384	33.402458	0	0	0	0	0	0	0	0	0	0	0	0	0	0	0	0	0	0	0	0	0	0
110	220	France	FRN	Guyana	GUY	110220	15.30524	23.76576	18.92536	44.841301	34.694012	14.43575	19.15473	15.00407	23.20343	19.436729	11.92031	19.41717	20.252222	18.845997	31.248043	17.448732	9.7825089	16.776236	23.964401	20.164007	11.457599	0	0	0	0	0	0	0	0	0	0	0	0	0	0	0	0	0	0	0	0	0	0
110	255	Germany	GMY	Guyana	GUY	110255	13.36806	16.685369	21.960239	11.27886	8.2406797	13.1828	9.7447004	11.8173	9.3030996	9.0852003	9.9986	11.8439	9.1848688	44.247765	36.659447	40.064186	27.055351	14.046515	10.099997	14.006539	14.918817	0	0	0	0	0	0	0	0	0	0	0	0	0	0	0	0	0	0	0	0	0	0
115	20	Canada	CAN	Suriname	SUR	11520	644.97931	535.61169	630.60736	415.77982	212.69272	169.75549	124.96316	79.514786	34.06641	40.245773	44.489849	64.159454	69.762711	25.571793	14.65879	3.3440022	2.6283009	3.413312	4.1983232	4.3657665	0.70265657	0	0	0	0	0	0	0	0	0	0	0	0	0	0	0	0	0	0	0	0	0	0
115	210	Netherlands	NTH	Suriname	SUR	115210	195.34964	164.79292	141.297	119.30621	106.11752	94.559044	73.012321	86.636208	83.418068	96.086159	140.70363	142.72932	226.49478	268.14157	209.60661	194.51892	144.95346	198.46295	190.29265	195.8203	223.52542	0	0	0	0	0	0	0	0	0	0	0	0	0	0	0	0	0	0	0	0	0	0
115	255	Germany	GMY	Suriname	SUR	115255	6.5691404	14.245162	25.410761	5.2171283	6.4815698	8.9955721	2.9619288	4.1581903	5.9737372	6.5334687	7.0932002	19.146	37.612469	33.53244	40.298553	28.19359	48.384834	29.331261	39.082253	36.078384	60.770802	0	0	0	0	0	0	0	0	0	0	0	0	0	0	0	0	0	0	0	0	0	0
130	2	United States of America	USA	Ecuador	ECU	1302	13035.944	9468.1885	13065.365	9330.8271	10310.813	8246.6152	6217.4702	4353.7573	3767.0542	3544.7517	3297.9172	3104.76	3669.5454	3656.4805	3295.4812	3449.7832	2887.2412	2373.062	2295.209	2264.8843	2130.053	1	1	1	1	1	1	1	1	1	1	1	1	1	1	1	1	1	1	1	1	1	0
130	20	Canada	CAN	Ecuador	ECU	13020	494.37369	396.92194	425.4491	413.02173	279.7832	222.05392	194.69336	197.27573	176.35835	172.00049	153.64522	170.63124	246.66733	165.07469	153.39546	195.15274	155.03915	139.72977	145.62956	193.35349	180.4512	0	0	0	0	0	0	0	0	0	0	0	0	0	0	0	0	0	0	0	0	0	0
130	70	Mexico	MEX	Ecuador	ECU	13070	862.0661	675.94537	862.38574	527.17584	435.06531	419.60587	283.27762	231.23842	215.48074	278.13144	191.60725	141.59749	233.25645	217.25806	265.93112	234.1479	247.90131	99.997299	112.2461	58.1731	63.430599	1	1	1	1	1	1	1	1	1	1	1	1	1	1	1	1	1	1	1	1	1	0
130	100	Colombia	COL	Ecuador	ECU	130100	2857.2568	2232.4602	2592.0349	2207.1929	2224.8875	1924.0027	1513.9728	1301.5109	1221.2378	1057.0042	772.1861	616.07123	900.57117	864.2655	706.00171	677.78192	557.396	291.495	195.2897	134.9536	103.116	1	1	1	1	1	1	1	1	1	1	1	1	1	1	1	1	1	1	1	1	1	0
130	101	Venezuela	VEN	Ecuador	ECU	130101	1588.5465	1909.8733	3112.0879	1740.1051	695.62305	608.09149	595.32446	387.39032	375.16934	433.88748	362.86188	237.3	322.38358	343.85922	205.62338	292.12915	167.9213	55.446201	56.5882	110.0263	98.654678	1	1	1	1	1	1	1	1	1	1	1	1	1	1	1	1	1	1	1	1	1	0
130	135	Peru	PER	Ecuador	ECU	130135	2602.4072	1789.9587	2477.2253	2110.0806	1515.5032	1358.9177	419.58255	343.89941	311.11365	465.68976	421.24689	155.00101	177.31854	158.23738	96.162827	126.5647	231.3622	187.22321	154.2262	176.2585	80.640503	1	1	1	1	1	1	1	1	1	1	1	1	1	1	1	1	1	1	1	1	1	0
130	140	Brazil	BRA	Ecuador	ECU	130140	916.38342	719.32019	936.93256	762.93726	917.39288	786.05994	525.76227	356.28989	390.90079	196.74142	146.35527	135.92371	233.80209	165.00198	198.71288	239.4908	236.5161	132.51241	140.2679	145.77299	142.7995	1	1	1	1	1	1	1	1	1	1	1	1	1	1	1	1	1	1	1	1	1	0
130	145	Bolivia	BOL	Ecuador	ECU	130145	36.383495	30.591619	39.201008	22.350622	15.316229	14.87606	11.386537	16.408201	12.026553	12.613068	14.829017	19.912607	24.996197	10.218293	10.450224	10.32735	5.8793001	4.96527	6.4798498	2.0201061	1.1068929	1	1	1	1	1	1	1	1	1	1	1	1	1	1	1	1	1	1	1	1	1	0
130	155	Chile	CHL	Ecuador	ECU	130155	1363.6945	1437.1475	2179.4775	1261.4969	1098.2701	681.46692	517.59406	406.37323	366.22522	364.70126	445.23117	348.04901	350.92419	410.6275	360.0654	320.49881	253.7197	177.862	199.8028	183.8833	113.6255	1	1	1	1	1	1	1	1	1	1	1	1	1	1	1	1	1	1	1	1	1	0
130	160	Argentina	ARG	Ecuador	ECU	130160	744.15881	632.68896	739.34357	546.16797	487.24319	408.47647	275.42267	196.08725	175.4623	201.05255	184.14012	181.67708	240.28885	202.00616	189.9115	173.0829	142.37399	104.276	115.0574	82.000298	49.342602	1	1	1	1	1	1	1	1	1	1	1	1	1	1	1	1	1	1	1	1	1	0
130	210	Netherlands	NTH	Ecuador	ECU	130210	517.68744	477.61374	544.62469	542.97198	475.92389	406.66849	259.91559	189.30756	146.12755	133.15839	122.93494	138.45242	120.15091	116.1593	125.64751	96.042252	61.741535	55.324039	31.260155	45.482265	31.053331	0	0	0	0	0	0	0	0	0	0	0	0	0	0	0	0	0	0	0	0	0	0
130	220	France	FRN	Ecuador	ECU	130220	309.02521	235.51373	263.67239	224.35522	191.72112	177.40833	125.04031	170.18958	136.82335	78.852013	66.472939	121.50219	181.82416	221.05093	171.35762	200.33136	159.47331	131.62727	142.12071	140.34465	88.02932	0	0	0	0	0	0	0	0	0	0	0	0	0	0	0	0	0	0	0	0	0	0
130	225	Switzerland	SWZ	Ecuador	ECU	130225	190.30995	151.44193	156.24664	145.65575	115.46638	96.606964	40.283794	32.837811	58.385746	49.861233	47.91642	46.799999	56.687092	57.130798	60.839661	59.586567	55.572498	44.379772	58.959373	70.629951	59.042484	0	0	0	0	0	0	0	0	0	0	0	0	0	0	0	0	0	0	0	0	0	0
130	255	Germany	GMY	Ecuador	ECU	130255	810.76001	765.42859	814.18671	597.04266	525.37866	763.74762	648.86292	567.63763	491.38235	438.23862	358.22382	398.34851	480.53943	534.92603	481.90164	532.81299	497.07465	302.58038	421.5687	409.11401	274.20486	0	0	0	0	0	0	0	0	0	0	0	0	0	0	0	0	0	0	0	0	0	0
130	316	Czech Republic	CZR	Ecuador	ECU	130316	1.866926	2.8600731	6.4901009	4.4269972	3.623672	14.805988	25.988304	21.15189	15.335128	20.375681	15.838131	19.824694	11.266459	19.145182	15.378085	17.194246	17.71431	5.954	#N/A	#N/A	#N/A	0	0	0	0	0	0	0	0	0	0	0	0	0	0	0	0	0	0	0	0	0	0
130	325	Italy	ITA	Ecuador	ECU	130325	744.59601	685.96442	712.0957	572.77411	563.8371	505.87234	384.66559	386.57288	403.61206	301.77374	233.61295	314.12186	386.00134	319.98068	266.46689	248.35843	282.50742	328.31534	269.77438	242.53188	163.8968	0	0	0	0	0	0	0	0	0	0	0	0	0	0	0	0	0	0	0	0	0	0
130	360	Romania	ROM	Ecuador	ECU	130360	47.652809	45.676338	72.252808	83.324883	68.700272	61.728737	43.573425	30.553398	21.909389	15.718863	18.108646	21.497	11.759592	22.181442	30.706993	21.494801	14.7	4.7210002	2.7855823	2.1539972	1.1078986	0	0	0	0	0	0	0	0	0	0	0	0	0	0	0	0	0	0	0	0	0	0
130	380	Sweden	SWD	Ecuador	ECU	130380	29.905605	24.815779	36.43935	32.302456	36.824181	23.251402	20.291567	27.672056	19.079315	22.085661	22.643692	23.201723	27.382988	31.564251	15.204485	27.399433	29.414669	16.248941	21.865248	22.206568	13.615091	0	0	0	0	0	0	0	0	0	0	0	0	0	0	0	0	0	0	0	0	0	0
130	385	Norway	NOR	Ecuador	ECU	130385	40.259151	57.419415	44.819267	31.094921	29.754929	24.649353	33.465778	9.629734	9.1959925	10.231977	7.7040892	5.1762004	6.6313615	8.711298	8.2441616	7.6717849	12.15884	7.2345672	7.5378771	3.8912098	1.3137763	0	0	0	0	0	0	0	0	0	0	0	0	0	0	0	0	0	0	0	0	0	0
130	900	Australia	AUL	Ecuador	ECU	130900	25.256645	16.93882	24.91213	22.384882	16.775406	10.93373	18.534561	12.954672	7.4244604	8.8683643	5.2735744	4.8631029	14.856927	21.025621	19.171885	11.818381	4.4648781	5.0313139	6.7646589	5.2629166	5.8534102	0	0	0	0	0	0	0	0	0	0	0	0	0	0	0	0	0	0	0	0	0	0
135	20	Canada	CAN	Peru	PER	13520	4643.5518	3250.9612	2980.9258	2552.6365	2318.821	1444.2861	516.70593	302.72229	287.22324	339.49985	363.54645	258.7869	326.84933	357.77942	299.38	218.36784	166.92873	119.81356	158.85585	127.88258	143.73306	0	0	0	0	0	0	0	0	0	0	0	0	0	0	0	0	0	0	0	0	0	0
135	42	Dominican Republic	DOM	Peru	PER	13542	126.36864	101.21291	61.31982	45.322262	33.711288	22.699007	18.897472	24.118874	16.282333	14.315324	12.182222	9.4730854	11.233191	7.1918998	4.783	2.6664	3.3710001	0	1.7292	2.0581	1.6187476	1	1	1	1	1	1	1	1	1	1	1	1	1	1	1	1	1	1	1	1	1	0
135	70	Mexico	MEX	Peru	PER	13570	1602.3387	1198.4283	1746.6704	1323.3806	1172.8008	950.73285	550.58118	352.54285	387.98026	444.78854	497.88947	398.95816	415.01349	437.34021	363.69739	336.6264	387.1373	303.84091	305.87369	196.3445	130.4325	1	1	1	1	1	1	1	1	1	1	1	1	1	1	1	1	1	1	1	1	1	0
135	90	Guatemala	GUA	Peru	PER	13590	151.56473	108.43452	124.68835	140.94218	94.966194	49.186024	33.973743	24.02117	23.128225	23.96776	26.486057	25.9886	47.196602	18.0343	25.6735	49.500599	30.789301	22.322399	7.2993999	2.3596001	2.8445001	1	1	1	1	1	1	1	1	1	1	1	1	1	1	1	1	1	1	1	1	1	0
135	95	Panama	PAN	Peru	PER	13595	366.58395	269.82495	173.06598	158.50418	44.364265	88.238297	132.11234	130.88264	119.58792	80.851799	42.115673	105.24237	139.94772	151.6884	142.63881	118.54535	115.28358	78.79776	80.450836	51.064606	60.592766	1	1	1	1	1	1	1	1	1	1	1	1	1	1	1	1	1	1	1	1	1	0
135	100	Colombia	COL	Peru	PER	135100	2247.6863	1667.6188	2072.3113	1628.9766	1500.4109	1150.1593	812.07166	594.51123	518.80298	554.76544	581.79169	451.7674	430.80573	541.44861	738.08527	770.14056	363.5466	322.8522	426.3537	317.96939	179.49995	1	1	1	1	1	1	1	1	1	1	1	1	1	1	1	1	1	1	1	1	1	0
135	101	Venezuela	VEN	Peru	PER	135101	624.92444	814.91772	1283.1676	990.73096	1015.547	832.03101	368.51883	319.43167	390.33771	533.88269	784.13385	412.34381	389.54089	521.96759	582.12	533.6181	240.81158	214.25909	254.75121	195.26871	106.88406	1	1	1	1	1	1	1	1	1	1	1	1	1	1	1	1	1	1	1	1	1	0
135	130	Ecuador	ECU	Peru	PER	135130	2602.4072	1789.9587	2477.2253	2110.0806	1515.5032	1358.9177	419.58255	343.89941	311.11365	465.68976	421.24689	155.00101	177.31854	158.23738	96.162827	126.5647	231.3622	187.22321	154.2262	176.2585	80.640503	1	1	1	1	1	1	1	1	1	1	1	1	1	1	1	1	1	1	1	1	1	0
135	140	Brazil	BRA	Peru	PER	135140	3399.8186	2380.0129	3570.2964	3044.0813	2564.1272	1557.5936	968.29901	715.34424	613.48438	599.11884	626.87628	497.90619	586.54419	678.08948	641.00446	679.01898	587.75311	410.33301	386.09891	296.0166	316.31931	1	1	1	1	1	1	1	1	1	1	1	1	1	1	1	1	1	1	1	1	1	0
135	145	Bolivia	BOL	Peru	PER	135145	725.58649	617.2854	666.69366	400.91302	325.18173	275.93469	250.69795	188.94147	171.93831	170.64986	156.96059	163.21169	212.89853	240.43468	228.28952	199.31956	128.1067	101.23163	62.130138	42.296627	45.153503	1	1	1	1	1	1	1	1	1	1	1	1	1	1	1	1	1	1	1	1	1	0
135	155	Chile	CHL	Peru	PER	135155	2522.2869	1820.1755	3162.8164	2643.5981	2392.8506	1797.1677	1474.5762	1152.057	891.21594	802.59045	714.45685	662.48779	609.42181	615.53162	596.60352	771.47839	533.4715	280.0415	257.09879	163.4855	125.8568	1	1	1	1	1	1	1	1	1	1	1	1	1	1	1	1	1	1	1	1	1	0
135	160	Argentina	ARG	Peru	PER	135160	1340.8492	1030.2224	1663.6257	1208.3722	835.24902	732.31793	374.51517	310.7215	327.23611	465.7265	356.98563	222.41362	324.6571	322.63879	283.38934	382.53149	324.5737	291.91739	342.3364	242.78371	236.31261	1	1	1	1	1	1	1	1	1	1	1	1	1	1	1	1	1	1	1	1	1	0
135	165	Uruguay	URU	Peru	PER	135165	121.88947	107.3491	114.27209	62.706322	39.60807	49.470303	73.218567	75.027267	76.370712	26.5529	24.232286	85.215378	101.533	93.027702	67.191101	39.024502	37.894501	44.796101	21.8571	17.963799	14.070499	1	1	1	1	1	1	1	1	1	1	1	1	1	1	1	1	1	1	1	1	1	0
135	210	Netherlands	NTH	Peru	PER	135210	767.21661	528.55341	811.91077	758.76123	570.39978	555.07587	375.39246	262.05722	175.34496	135.69925	137.87657	192.27811	189.33571	208.25536	174.20413	188.14609	209.37732	146.21817	115.25391	95.476051	74.681404	0	0	0	0	0	0	0	0	0	0	0	0	0	0	0	0	0	0	0	0	0	0
135	211	Belgium	BEL	Peru	PER	135211	734.69318	512.12408	587.03693	691.16052	478.17249	256.9342	211.21086	137.7077	122.91109	139.98	129.89903	159.2113	147.84323	197.51295	166.14441	201.63947	182.24327	111.27237	132.31136	107.88393	121.08975	0	0	0	0	0	0	0	0	0	0	0	0	0	0	0	0	0	0	0	0	0	0
135	220	France	FRN	Peru	PER	135220	542.78149	441.91379	558.0766	432.1983	409.09888	306.34122	231.21381	232.1843	202.8102	255.55632	237.9178	266.44931	323.69275	282.69992	299.95978	249.48265	209.94563	159.65211	183.99757	151.00591	175.86639	0	0	0	0	0	0	0	0	0	0	0	0	0	0	0	0	0	0	0	0	0	0
135	225	Switzerland	SWZ	Peru	PER	135225	172.76653	164.08505	187.78252	128.41158	105.71449	103.22256	250.79645	255.99553	143.99126	74.032181	91.007843	128.29961	133.28818	110.49887	79.4487	78.226089	85.227875	66.272812	65.261055	53.94936	71.803741	0	0	0	0	0	0	0	0	0	0	0	0	0	0	0	0	0	0	0	0	0	0
135	255	Germany	GMY	Peru	PER	135255	2489.0459	1834.5005	2001.1998	1768.5565	1347.7708	1070.5043	795.21191	595.3429	563.64191	458.03882	494.22198	522.01599	638.86566	676.65387	641.93268	653.44098	561.29681	387.87006	391.2417	423.16629	460.0368	0	0	0	0	0	0	0	0	0	0	0	0	0	0	0	0	0	0	0	0	0	0
135	305	Austria	AUS	Peru	PER	135305	121.55695	89.060577	117.88006	67.029999	58.274509	31.894213	34.462112	26.704464	36.105145	20.120211	31.183464	19.207199	29.211485	38.522266	51.416668	28.177174	22.40163	21.998266	22.336464	23.567966	26.802534	0	0	0	0	0	0	0	0	0	0	0	0	0	0	0	0	0	0	0	0	0	0
135	325	Italy	ITA	Peru	PER	135325	1407.7971	1078.2637	1702.2773	1374.4222	944.03467	591.07294	456.37875	372.78619	322.93045	285.74744	283.72086	289.77859	373.27524	479.39282	419.6254	488.28635	379.03198	265.29709	324.52872	383.79559	289.44186	0	0	0	0	0	0	0	0	0	0	0	0	0	0	0	0	0	0	0	0	0	0
135	380	Sweden	SWD	Peru	PER	135380	634.76575	393.66434	418.83185	267.6347	194.61496	151.86736	118.8982	76.600609	75.171463	68.36161	84.05172	83.89167	99.579628	82.276955	79.41906	113.13676	88.476311	56.392906	56.67646	66.197548	76.139656	0	0	0	0	0	0	0	0	0	0	0	0	0	0	0	0	0	0	0	0	0	0
135	385	Norway	NOR	Peru	PER	135385	233.90172	301.20624	221.90794	214.67061	149.06326	173.76694	71.063065	59.100075	60.867092	49.175926	37.484764	35.096737	35.760677	36.476284	37.191891	49.187542	38.484653	18.363255	9.3553276	8.6926613	6.4572062	0	0	0	0	0	0	0	0	0	0	0	0	0	0	0	0	0	0	0	0	0	0
135	390	Denmark	DEN	Peru	PER	135390	175.11679	125.53152	137.0795	147.71915	115.78396	76.480316	53.227177	34.372475	31.183094	31.767572	35.569447	39.502201	46.430347	54.579472	77.872887	48.82938	36.727634	38.050526	23.124653	22.538597	19.702147	0	0	0	0	0	0	0	0	0	0	0	0	0	0	0	0	0	0	0	0	0	0
135	900	Australia	AUL	Peru	PER	135900	238.03889	198.59348	197.34839	210.71896	145.32152	122.88448	88.53849	93.726494	75.714828	82.469238	71.650848	39.984196	33.492893	41.27356	54.12112	38.42075	55.688301	36.642048	24.503433	21.348227	25.739201	0	0	0	0	0	0	0	0	0	0	0	0	0	0	0	0	0	0	0	0	0	0
140	2	United States of America	USA	Brazil	BRA	1402	54958.871	43358.203	60498.523	47984.57	44372.941	40358.324	35404.637	29664.01	28203.975	29600.811	28695.723	24887.402	25559.975	25927.324	22312.84	20927.141	16792.002	15302.342	13689.906	13167.312	13541.233	1	1	1	1	1	1	1	1	1	1	1	1	1	1	1	1	1	1	1	1	1	0
140	20	Canada	CAN	Brazil	BRA	14020	6504.0913	4266.1196	6294.8022	5350.8926	4619.6035	3987.9651	2937.7844	2399.6753	2149.949	2105.3384	2299.6228	2066.6785	2474.325	2632.1677	2281.8406	2058.8853	1688.157	1490.3749	1166.7626	1318.0945	1278.7722	0	0	0	0	0	0	0	0	0	0	0	0	0	0	0	0	0	0	0	0	0	0
140	205	Ireland	IRE	Brazil	BRA	140205	793.21423	736.11749	771.68219	711.82581	540.35944	537.22668	541.37457	451.73874	335.6185	361.6312	358.94894	289.83121	238.28172	281.67294	265.51666	230.08156	189.83908	155.45613	116.01268	124.92747	129.25287	0	0	0	0	0	0	0	0	0	0	0	0	0	0	0	0	0	0	0	0	0	0
140	210	Netherlands	NTH	Brazil	BRA	140210	11684.215	8833.0811	12785.381	9518.3818	6374.4644	5841.3618	5640.0669	4384.6094	3536.4172	3447.2434	3397.457	2850.3518	2483.7466	2275.7876	2346.2415	2357.9041	2278.9819	1730.3135	1376.7361	1416.5216	1468.5164	0	0	0	0	0	0	0	0	0	0	0	0	0	0	0	0	0	0	0	0	0	0
140	220	France	FRN	Brazil	BRA	140220	9405.8965	7378.5317	10301.728	8086.2212	6358.5981	6083.1353	5326.498	4559.6377	4096.188	4908.624	4600.5942	4071.6194	4154.8018	3801.4883	3231.8997	3516.2693	2836.7058	2300.9468	2306.7827	2402.8201	2434.4604	0	0	0	0	0	0	0	0	0	0	0	0	0	0	0	0	0	0	0	0	0	0
140	225	Switzerland	SWZ	Brazil	BRA	140225	3976.7878	2831.1245	3393.0474	3256.8706	2086.0886	1856.9729	1594.1741	1370.3854	1445.4026	1552.8313	1672.7838	1135.1761	1259.0017	1200.4082	1075.6251	1018.5492	793.33276	828.74609	755.02277	796.36292	699.10614	0	0	0	0	0	0	0	0	0	0	0	0	0	0	0	0	0	0	0	0	0	0
140	255	Germany	GMY	Brazil	BRA	140255	21432.922	17668.385	23384.207	18045.256	13635.438	13849.572	11273.71	8943.1299	8417.0908	8945.6133	8435.9844	8661.6289	9595.7559	9321.2305	8492.6406	8679.248	6876.9121	5349.1016	5545.3892	5522.6318	5412.248	0	0	0	0	0	0	0	0	0	0	0	0	0	0	0	0	0	0	0	0	0	0
140	325	Italy	ITA	Brazil	BRA	140325	9665.5107	7253.8296	10751.015	8866.6963	7147.9492	6094.7588	5570.9473	4375.8481	3978.697	4458.3281	4760.874	4814.521	5646.5962	5717.4282	5088.2437	5184.25	4116.2144	2634.8494	2754.855	2766.0884	2798.2446	0	0	0	0	0	0	0	0	0	0	0	0	0	0	0	0	0	0	0	0	0	0
140	375	Finland	FIN	Brazil	BRA	140375	1414.0088	1568.1549	1391.7174	1490.4948	1059.5197	758.62012	696.35345	508.91525	563.20422	566.07092	507.18835	545.85638	556.45923	438.36993	371.22357	321.63956	295.49988	236.51048	224.00151	262.0939	249.05708	0	0	0	0	0	0	0	0	0	0	0	0	0	0	0	0	0	0	0	0	0	0
140	380	Sweden	SWD	Brazil	BRA	140380	2397.5325	1701.6852	2713.2371	2234.9646	1589.5963	1509.5614	1455.139	973.59802	877.46722	1089.9905	1166.7792	1727.0912	1414.432	1179.7448	925.70551	812.71954	712.2724	446.11307	452.02917	482.17917	540.66632	0	0	0	0	0	0	0	0	0	0	0	0	0	0	0	0	0	0	0	0	0	0
615	70	Mexico	MEX	Algeria	ALG	61570	240.21259	240.63861	235.3239	230.00919	214.45563	158.29282	163.62282	176.31221	206.56471	304.74112	277.24902	261.94513	147.66687	116.75078	52.783401	67.658287	16.404699	5.9419999	10.6116	32.619598	32.715	0	0	0	0	0	0	0	0	0	0	0	0	0	0	0	0	0	0	0	0	0	0
140	900	Australia	AUL	Brazil	BRA	140900	2261.3191	1447.9456	2534.7207	1694.7855	1493.0143	1296.196	854.68201	669.30988	513.33575	589.83124	743.20361	521.53253	534.46405	609.09485	681.74908	647.85162	535.35803	554.50159	443.51175	450.61905	388.96527	0	0	0	0	0	0	0	0	0	0	0	0	0	0	0	0	0	0	0	0	0	0
145	2	United States of America	USA	Bolivia	BOL	1452	1405.8698	1126.4722	1079.1526	786.57788	723.95996	631.6264	534.5426	501.56702	476.73148	487.54541	643.5556	916.07349	861.15302	677.02594	743.01709	564.10248	500.3927	458.26651	437.00217	474.22934	366.03659	1	1	1	1	1	1	1	1	1	1	1	1	1	1	1	1	1	1	1	1	1	0
145	20	Canada	CAN	Bolivia	BOL	14520	216.02023	137.17935	129.79346	133.3698	71.502907	39.595764	31.240488	20.307537	22.580584	27.22294	24.228981	28.359819	38.169891	68.246101	56.559166	40.527161	21.253082	14.636241	14.135949	11.005264	11.251335	0	0	0	0	0	0	0	0	0	0	0	0	0	0	0	0	0	0	0	0	0	0
145	70	Mexico	MEX	Bolivia	BOL	14570	176.82109	145.50641	169.87619	126.62834	92.709709	83.875603	70.311104	67.077644	58.89864	53.194405	62.848602	53.50914	46.141441	48.928879	34.861729	25.56716	37.623402	30.58359	29.102091	21.879559	13.017129	1	1	1	1	1	1	1	1	1	1	1	1	1	1	1	1	1	1	1	1	1	0
145	100	Colombia	COL	Bolivia	BOL	145100	386.83398	343.72049	340.78506	211.14006	178.23422	248.18686	229.19507	242.41484	177.71072	179.09219	263.66333	249.05605	174.46848	123.32724	108.07613	93.721405	72.48307	58.166908	65.157448	33.468994	10.639059	1	1	1	1	1	1	1	1	1	1	1	1	1	1	1	1	1	1	1	1	1	0
145	135	Peru	PER	Bolivia	BOL	145135	725.58649	617.2854	666.69366	400.91302	325.18173	275.93469	250.69795	188.94147	171.93831	170.64986	156.96059	163.21169	212.89853	240.43468	228.28952	199.31956	128.1067	101.23163	62.130138	42.296627	45.153503	1	1	1	1	1	1	1	1	1	1	1	1	1	1	1	1	1	1	1	1	1	0
145	140	Brazil	BRA	Bolivia	BOL	145140	3457.3064	2345.561	4068.9255	2480.3804	2180.3425	1602.4594	1271.4647	919.53265	827.86066	558.20392	438.64053	299.69431	277.90302	259.22803	250.86636	209.87946	204.27634	170.75899	182.82826	166.74086	157.78175	1	1	1	1	1	1	1	1	1	1	1	1	1	1	1	1	1	1	1	1	1	0
145	150	Paraguay	PAR	Bolivia	BOL	145150	48.004276	48.846371	104.1387	70.259033	52.155766	36.748402	29.361788	20.068933	21.540106	26.404835	27.629	7.4598999	4.18328	4.3669391	2.41502	3.3752699	3.3277199	4.7824702	4.876564	4.9706578	6.546196	1	1	1	1	1	1	1	1	1	1	1	1	1	1	1	1	1	1	1	1	1	0
145	160	Argentina	ARG	Bolivia	BOL	145160	1050.5062	835.09857	878.61237	810.80255	775.79742	690.29492	426.01401	307.37592	324.43802	328.52142	337.28174	288.07498	348.83832	393.17816	273.98138	179.49782	262.44562	222.62021	248.59726	359.81866	309.60983	1	1	1	1	1	1	1	1	1	1	1	1	1	1	1	1	1	1	1	1	1	0
145	165	Uruguay	URU	Bolivia	BOL	145165	32.316414	21.841921	21.488028	11.927268	7.6832628	6.397294	4.906898	4.6610169	5.1080079	5.032063	5.0978632	8.024827	7.73492	7.9401398	7.7065301	6.6932902	4.32551	7.1462598	3.7744701	4.1061778	1.741156	1	1	1	1	1	1	1	1	1	1	1	1	1	1	1	1	1	1	1	1	1	0
145	205	Ireland	IRE	Bolivia	BOL	145205	3.648737	2.0180881	2.2481251	1.75589	1.129787	0.857472	0.75566882	0.92728591	1.0989029	1.016341	1.508468	1.6909699	3.5636303	3.7542083	3.3202722	2.4384103	2.1840308	2.2038343	1.2714264	1.2150249	0.92477357	0	0	0	0	0	0	0	0	0	0	0	0	0	0	0	0	0	0	0	0	0	0
145	211	Belgium	BEL	Bolivia	BOL	145211	137.31064	67.974335	91.255943	54.421741	22.097841	32.730217	26.849394	9.11551	12.485438	9.7012386	8.50914	9.5597801	16.832188	20.3109	23.653639	17.397778	11.141918	7.9841299	10.47508	8.6916695	14.24197	0	0	0	0	0	0	0	0	0	0	0	0	0	0	0	0	0	0	0	0	0	0
145	220	France	FRN	Bolivia	BOL	145220	111.38309	78.998154	88.007797	44.92421	45.015385	41.858883	33.497456	26.501419	35.588585	45.568298	47.393871	52.239239	59.177151	71.628555	66.349785	92.641998	72.473816	53.56665	87.482857	60.458435	57.207645	0	0	0	0	0	0	0	0	0	0	0	0	0	0	0	0	0	0	0	0	0	0
145	225	Switzerland	SWZ	Bolivia	BOL	145225	19.06358	13.866488	14.237302	10.045383	14.898787	8.0353031	7.3258553	7.8416443	5.8273931	13.918912	11.791432	9.7305098	9.8926544	10.377611	10.150817	10.538474	10.991476	9.9629555	9.4674397	9.7659779	4.8005624	0	0	0	0	0	0	0	0	0	0	0	0	0	0	0	0	0	0	0	0	0	0
145	255	Germany	GMY	Bolivia	BOL	145255	142.28981	133.2899	146.07283	112.09258	93.909454	71.936577	56.255009	48.5951	42.255779	48.860191	59.443581	63.534359	84.184624	108.96231	111.91654	126.31837	103.02419	102.95047	107.33647	109.55103	76.928398	0	0	0	0	0	0	0	0	0	0	0	0	0	0	0	0	0	0	0	0	0	0
145	305	Austria	AUS	Bolivia	BOL	145305	15.494047	11.4154	18.768543	13.766308	10.145717	7.6801043	5.593421	4.8691268	2.898699	2.82142	4.533824	5.8717098	9.9159679	10.913896	8.1494093	7.7670827	5.2296281	5.7615261	4.9103055	7.7996531	8.0410891	0	0	0	0	0	0	0	0	0	0	0	0	0	0	0	0	0	0	0	0	0	0
145	325	Italy	ITA	Bolivia	BOL	145325	112.28978	86.673744	100.08647	74.032379	59.448158	45.551334	41.189995	39.169968	44.12138	44.434177	66.193062	49.29496	63.863651	72.076675	69.945671	45.544189	28.669081	33.425858	48.131893	31.893259	33.863312	0	0	0	0	0	0	0	0	0	0	0	0	0	0	0	0	0	0	0	0	0	0
145	375	Finland	FIN	Bolivia	BOL	145375	5.6568079	3.6767709	4.3326092	5.112257	5.2824178	5.5592813	2.3325832	2.9173231	5.355505	4.1740069	2.9141436	1.6542799	1.8425653	1.3743373	1.5760323	2.1364672	1.0452495	0.77944416	1.9076622	2.1066287	2.3055952	0	0	0	0	0	0	0	0	0	0	0	0	0	0	0	0	0	0	0	0	0	0
145	380	Sweden	SWD	Bolivia	BOL	145380	58.461033	84.291328	99.687553	70.712914	55.241318	38.817997	21.431883	9.9477196	16.253803	12.373065	24.71418	37.27573	109.14731	91.394478	48.450417	39.828613	34.180698	27.122276	26.718487	18.528605	9.3143244	0	0	0	0	0	0	0	0	0	0	0	0	0	0	0	0	0	0	0	0	0	0
150	2	United States of America	USA	Paraguay	PAR	1502	517.1297	360.2887	504.92523	389.09604	417.45963	250.98244	170.32101	125.80949	133.71298	166.73126	205.86746	637.38	900.46997	709.7699	388.05441	439.88501	362.0871	286.85471	229.9521	256.15631	222.6171	1	1	1	1	1	1	1	1	1	1	1	1	1	1	1	1	1	1	1	1	1	0
150	20	Canada	CAN	Paraguay	PAR	15020	26.639788	22.247519	33.577839	23.688786	20.307936	29.203451	21.39257	11.494331	10.714927	6.2829738	5.4248438	6.7027416	12.623916	11.510775	8.1190863	20.956991	25.465271	8.5042181	2.5797191	4.0055885	3.9080367	0	0	0	0	0	0	0	0	0	0	0	0	0	0	0	0	0	0	0	0	0	0
150	140	Brazil	BRA	Paraguay	PAR	150140	3181.2607	2320.8064	3243.7495	2250.1611	1390.2473	1280.5128	1208.137	1201.2738	946.737	950.17419	938.56897	1104.5012	1757.8737	1900.2996	1632.7788	1274.3774	998.25549	677.45587	495.7106	503.41391	596.30341	1	1	1	1	1	1	1	1	1	1	1	1	1	1	1	1	1	1	1	1	1	0
150	160	Argentina	ARG	Paraguay	PAR	150160	2038.079	1845.5569	3126.5764	1931.1223	1265.6461	1132.3143	1049.2847	733.84546	595.73895	829.22156	706.96948	908.95251	1014.3497	953.85272	794.55078	638.18231	410.5173	305.03461	285.42941	207.91589	207.9117	1	1	1	1	1	1	1	1	1	1	1	1	1	1	1	1	1	1	1	1	1	0
150	220	France	FRN	Paraguay	PAR	150220	122.36075	67.363899	86.187531	58.81015	62.129501	56.160599	43.15274	30.25864	30.360714	32.705647	37.542557	35.413349	49.741795	54.732697	45.167358	56.997196	51.551357	42.145218	58.080772	47.157448	85.338867	0	0	0	0	0	0	0	0	0	0	0	0	0	0	0	0	0	0	0	0	0	0
150	225	Switzerland	SWZ	Paraguay	PAR	150225	109.15837	81.322571	67.74762	131.17801	194.6084	151.6322	72.741669	65.339714	66.833237	42.393269	40.680672	18.24	31.260153	16.427061	21.578636	19.371971	20.54203	13.051707	14.049167	18.421692	16.578184	0	0	0	0	0	0	0	0	0	0	0	0	0	0	0	0	0	0	0	0	0	0
150	255	Germany	GMY	Paraguay	PAR	150255	388.80481	196.69916	252.16078	297.69119	153.34993	152.88609	134.20493	115.82219	71.773705	90.956024	73.662796	67.626099	79.718575	102.1683	124.41687	175.84795	109.532	91.625252	83.782822	126.54095	150.42717	0	0	0	0	0	0	0	0	0	0	0	0	0	0	0	0	0	0	0	0	0	0
150	325	Italy	ITA	Paraguay	PAR	150325	337.59784	185.24236	165.73402	142.68274	122.53298	119.30095	168.31573	112.54664	54.316273	67.732933	87.807777	95.939529	122.57945	103.42953	68.244522	104.33348	75.547012	70.846397	83.304131	110.32429	92.67038	0	0	0	0	0	0	0	0	0	0	0	0	0	0	0	0	0	0	0	0	0	0
155	2	United States of America	USA	Chile	CHL	1552	17681.963	14583.712	20890.357	17644.184	16460.492	12575.681	8991.4131	7087.4087	6878	6949.8398	6898.4102	6263.1299	6836.4399	6959.6001	6689.9199	5989.7998	4710.3999	4179.1338	3610.95	3106.8	2944.1001	1	1	1	1	1	1	1	1	1	1	1	1	1	1	1	1	1	1	1	1	1	0
155	20	Canada	CAN	Chile	CHL	15520	2726.2688	2411.6355	2926.0093	2731.896	2301.4202	1936.6609	1470.0385	1023.1887	786.65259	881.66895	921.97784	717.01953	763.58356	690.33051	684.16034	537.32739	454.34601	382.27301	326.88788	502.17688	394.00134	0	0	0	0	0	0	0	0	0	0	0	0	0	0	0	0	0	0	0	0	0	0
155	70	Mexico	MEX	Chile	CHL	15570	4266.9116	3036.47	4649.7935	4243.7573	3763.7432	2735.4468	2266.7825	1782.3538	1586.4607	1604.9486	1598.4497	1330.4518	1457.0684	1485.8735	1369.4384	1148.7607	514.19531	352.5968	283.384	192.97121	141.61659	1	1	1	1	1	1	1	1	1	1	1	1	1	1	1	1	1	1	1	1	1	0
155	100	Colombia	COL	Chile	CHL	155100	2294.0217	1980.9568	2880.4712	1539.442	878.37238	728.0589	658.24646	530.61688	478.53378	451.6861	465.996	389.96844	400.22009	454.04691	434.80893	335.6813	247.79851	174.065	184.853	212.77	256.21198	1	1	1	1	1	1	1	1	1	1	1	1	1	1	1	1	1	1	1	1	1	0
155	101	Venezuela	VEN	Chile	CHL	155101	715.69873	1004.9341	1441.6305	1057.162	716.14386	475.11111	422.30966	264.3761	380.0293	503.89172	509.6741	408.14001	410.12	398.39001	429.20999	346.4906	205.60602	223.6424	207.5168	251.151	220.27332	1	1	1	1	1	1	1	1	1	1	1	1	1	1	1	1	1	1	1	1	1	0
155	145	Bolivia	BOL	Chile	CHL	155145	383.09589	303.30325	414.40057	284.08966	296.14917	201.04803	164.9922	167.5211	148.61981	169.8223	200.42889	154.66444	179.91005	185.96548	148.41777	131.5919	119.26101	101.66199	94.73143	82.80545	109.30949	1	1	1	1	1	1	1	1	1	1	1	1	1	1	1	1	1	1	1	1	1	1
155	160	Argentina	ARG	Chile	CHL	155160	5609.1177	5309.5371	6039.6172	5089.0845	5141.5317	5513.1177	4662.8027	4073.7759	3235.7292	3562.6936	3477.575	2656.7773	2610.083	2518.165	2193.5735	1886.351	1785.576	1282.837	1272.55	789.60699	614.974	1	1	1	1	1	1	1	1	1	1	1	1	1	1	1	1	1	1	1	1	1	0
155	210	Netherlands	NTH	Chile	CHL	155210	2857.1797	2135.573	3621.3689	3733.9846	3678.9575	2476.8269	1681.8788	876.59637	642.62292	669.27618	549.34192	518.95392	415.32159	401.16974	402.93631	425.20358	394.4838	319.53043	256.34955	297.43466	302.31778	0	0	0	0	0	0	0	0	0	0	0	0	0	0	0	0	0	0	0	0	0	0
155	211	Belgium	BEL	Chile	CHL	155211	1291.0077	913.19696	744.65881	639.45496	482.87918	472.3895	343.42136	272.44687	259.85999	249.42	255.51273	282.15063	321.77258	303.32712	251.02139	240.8757	298.19589	148.40373	168.98354	194.26448	191.59172	0	0	0	0	0	0	0	0	0	0	0	0	0	0	0	0	0	0	0	0	0	0
155	220	France	FRN	Chile	CHL	155220	2022.2039	2048.9431	3591.408	3380.5381	3443.1091	2126.2437	1877.4589	1387.756	1291.8405	1340.9725	1244.4767	981.94531	1320.0032	1107.8857	1168.4532	1184.9893	914.15491	869.74127	884.48743	911.4801	947.04224	0	0	0	0	0	0	0	0	0	0	0	0	0	0	0	0	0	0	0	0	0	0
155	225	Switzerland	SWZ	Chile	CHL	155225	277.24991	270.43134	293.10596	242.40096	188.70624	183.69398	155.2068	142.90955	136.85979	152.51956	171.54636	199.62	165.144	161.82726	176.8391	189.57701	154.52881	129.35135	127.82401	115.3884	102.83373	0	0	0	0	0	0	0	0	0	0	0	0	0	0	0	0	0	0	0	0	0	0
155	255	Germany	GMY	Chile	CHL	155255	3796.4397	3065.0796	4354.9873	3961.6321	3418.759	2821.8018	2391.115	1495.5356	1294.645	1294.386	1408.797	1271.403	1560.5038	1667.7135	1658.8545	1869.4554	1313.2794	1236.0997	1431.5363	1360.3348	1458.702	0	0	0	0	0	0	0	0	0	0	0	0	0	0	0	0	0	0	0	0	0	0
155	325	Italy	ITA	Chile	CHL	155325	3469.8562	2245.7183	4043.0771	4292.6899	3491.2349	2307.2783	2041.7587	1537.1075	1267.4437	1313.9714	1285.8792	1251.7657	1360.3534	1219.7123	1118.5471	1133.8613	743.06238	715.82922	745.41193	578.74872	652.47559	0	0	0	0	0	0	0	0	0	0	0	0	0	0	0	0	0	0	0	0	0	0
155	380	Sweden	SWD	Chile	CHL	155380	801.81256	608.92389	1015.1473	918.10284	787.08514	812.40961	571.74432	341.42578	289.45029	296.74875	412.56827	345.34265	329.7171	448.99271	365.72354	308.16833	208.01947	193.48967	188.39664	164.40123	288.45099	0	0	0	0	0	0	0	0	0	0	0	0	0	0	0	0	0	0	0	0	0	0
155	385	Norway	NOR	Chile	CHL	155385	181.40749	202.0079	260.12677	217.09352	159.66553	138.69247	122.24816	90.740524	77.881126	99.984879	70.080391	68.156494	68.726463	90.532455	161.42902	97.469566	45.979206	77.780418	56.280094	59.859245	58.790169	0	0	0	0	0	0	0	0	0	0	0	0	0	0	0	0	0	0	0	0	0	0
155	390	Denmark	DEN	Chile	CHL	155390	271.01007	310.57703	368.27676	324.55753	274.81876	268.62509	166.29404	163.68851	139.94754	140.41982	133.32918	103.761	118.21091	132.80928	135.0107	124.09552	85.949867	82.755859	60.32658	55.198689	42.72361	0	0	0	0	0	0	0	0	0	0	0	0	0	0	0	0	0	0	0	0	0	0
155	541	Mozambique	MZM	Chile	CHL	155541	1.1220922	0.77510881	0.42812535	0.82798165	0.50029498	0.17260836	0.44011468	0.70762098	0	0.07	0.14	0.16499999	0.19	0.19999999	0.20999999	0.189	0.182	0.175	0	0	0	0	0	0	0	0	0	0	0	0	0	0	0	0	0	0	0	0	0	0	0	0	0
155	615	Algeria	ALG	Chile	CHL	155615	10.072442	8.8081388	2.5392032	3.7728086	1.4252647	2.6824529	2.2686052	1.6931742	8.1450558	14.596938	20.321281	2.4600337	4.2690916	0	0.054000001	0.370399	0.1886995	0.27334976	0.35800001	0	0	0	0	0	0	0	0	0	0	0	0	0	0	0	0	0	0	0	0	0	0	0	0
155	900	Australia	AUL	Chile	CHL	155900	1267.972	792.2616	940.3548	549.58093	330.09567	285.90826	231.79961	192.34132	151.72456	133.05286	162.57033	138.12607	200.32877	211.1765	239.07617	201.35942	136.30394	110.67072	74.640839	78.011879	74.357155	0	0	0	0	0	0	0	0	0	0	0	0	0	0	0	0	0	0	0	0	0	0
155	920	New Zealand	NEW	Chile	CHL	155920	66.277725	60.912613	94.417198	73.533913	72.543823	73.776772	51.530132	38.792419	29.030649	39.362991	55.628429	39.840424	50.670338	76.598907	84.549454	73.260361	45.228275	32.880276	23.712999	23.61137	29.113121	0	0	0	0	0	0	0	0	0	0	0	0	0	0	0	0	0	0	0	0	0	0
160	2	United States of America	USA	Argentina	ARG	1602	10360.002	9297.7119	13157.713	10162.327	8569.0498	9468.3018	7944.9834	5698.936	5236.3501	7037.7065	8138.8931	7765.854	8544.7334	8447.8145	7199.9995	5552.7178	6762.8218	5156.0991	4595.6001	2907.9089	2540.7791	1	1	1	1	1	1	1	1	1	1	1	1	1	1	1	1	1	1	1	1	1	0
160	20	Canada	CAN	Argentina	ARG	16020	2050.7085	931.97699	963.88696	783.24957	740.67419	520.82556	321.4126	385.35913	291.62244	450.94406	571.74371	514.7663	578.67798	610.15802	425.90472	383.26572	381.41605	186.34216	170.61665	189.12599	156.37747	0	0	0	0	0	0	0	0	0	0	0	0	0	0	0	0	0	0	0	0	0	0
160	70	Mexico	MEX	Argentina	ARG	16070	3051.3198	2422.8831	3175.3904	3107.2961	3089.3044	2171.624	1933.6093	1192.1482	913.85486	922.91388	855.41357	723.69965	898.2478	859.65143	870.61176	954.65051	623.47772	510.56381	465.98111	582.00598	460.8902	1	1	1	1	1	1	1	1	1	1	1	1	1	1	1	1	1	1	1	1	1	0
160	130	Ecuador	ECU	Argentina	ARG	160130	744.15881	632.68896	739.34357	546.16797	487.24319	408.47647	275.42267	196.08725	175.4623	201.05255	184.14012	181.67708	240.28885	202.00616	189.9115	173.0829	142.37399	104.276	115.0574	82.000298	49.342602	1	1	1	1	1	1	1	1	1	1	1	1	1	1	1	1	1	1	1	1	1	0
160	140	Brazil	BRA	Argentina	ARG	160140	33627.027	23981.869	32269.48	25973.98	20611.531	17298.152	13855.703	9840.0537	7739.2627	12057.791	14006.249	11993.86	15925.944	15755.733	12779.272	10165.401	8314.4141	6658.6587	5232.1631	3453.0396	2383.75	1	1	1	1	1	1	1	1	1	1	1	1	1	1	1	1	1	1	1	1	1	0
160	220	France	FRN	Argentina	ARG	160220	2049.3328	1393.9033	2580.3857	1745.9448	1580.1707	1198.5867	1007.7339	794.76611	645.36652	1113.3348	1502.3973	1904.6865	2047.6254	1846.0062	1646.8363	1478.6229	1434.4882	1092.408	1055.0651	770.1391	643.23291	0	0	0	0	0	0	0	0	0	0	0	0	0	0	0	0	0	0	0	0	0	0
160	225	Switzerland	SWZ	Argentina	ARG	160225	546.62219	468.86169	426.9386	342.14551	306.73566	255.44962	197.52283	226.16403	157.21645	224.33681	273.34805	334.47278	395.10913	326.50058	328.53345	406.00739	251.82364	228.74174	250.05214	229.05597	161.95731	0	0	0	0	0	0	0	0	0	0	0	0	0	0	0	0	0	0	0	0	0	0
160	255	Germany	GMY	Argentina	ARG	160255	4874.7695	3458.3438	4391.9878	3686.781	2756.7803	2541.6179	2357.0713	1841.5708	1431.6102	1788.0577	2115.0381	2326.4338	2745.6501	2440.4797	2323.2434	2226.6665	2324.4785	1973.0303	2252.9543	1918.4316	1632.7177	0	0	0	0	0	0	0	0	0	0	0	0	0	0	0	0	0	0	0	0	0	0
160	325	Italy	ITA	Argentina	ARG	160325	2970.8682	2404.9343	3217.9734	2646.6807	2180.1602	1950.1425	1875.9241	1553.5341	1325.2074	1738.7003	1897.9871	2165.8987	2397.095	2572.113	2354.2056	2100.6636	2127.3484	1513.988	1372.8137	1057.3798	844.93427	0	0	0	0	0	0	0	0	0	0	0	0	0	0	0	0	0	0	0	0	0	0
160	380	Sweden	SWD	Argentina	ARG	160380	266.55658	307.07825	362.95584	397.53238	306.5018	217.67894	244.28992	183.65965	113.86893	206.71423	350.52271	338.50772	390.77701	432.08154	357.37042	272.78055	208.93893	144.00931	151.47775	109.8248	82.691605	0	0	0	0	0	0	0	0	0	0	0	0	0	0	0	0	0	0	0	0	0	0
165	2	United States of America	USA	Uruguay	URU	1652	1319.24	1073.14	1241.9399	1228.05	1077.9301	1045.0472	846.00159	438.68994	433.45001	514.1958	632.1452	583.72388	726.66803	673.32501	678.79901	462.73001	566.57098	502.759	467.754	405.14801	473.685	1	1	1	1	1	1	1	1	1	1	1	1	1	1	1	1	1	1	1	1	1	0
165	20	Canada	CAN	Uruguay	URU	16520	178.23384	138.91678	99.599731	122.2395	76.481888	139.97041	123.49303	117.27913	117.28343	117.28773	110.92913	114.17068	66.644852	81.937126	52.366608	38.154938	41.552429	60.167522	67.335487	74.503448	55.855137	0	0	0	0	0	0	0	0	0	0	0	0	0	0	0	0	0	0	0	0	0	0
165	160	Argentina	ARG	Uruguay	URU	165160	2675.9746	2414.9604	2811.1536	1749.3381	1593.5798	1290.4349	1056.7614	735.17957	702.02667	1034.4607	1262.141	1191.2739	1364.151	1154.486	809.88409	857.19501	1441.6851	1049.3929	697.00897	437.81	337.85501	1	1	1	1	1	1	1	1	1	1	1	1	1	1	1	1	1	1	1	1	1	0
165	211	Belgium	BEL	Uruguay	URU	165211	111.67244	89.962791	93.313171	102.43689	49.305759	36.325199	48.661602	49.955715	33.768089	35.123402	30.779047	36.510189	38.049492	42.018818	22.553032	23.814655	24.658039	32.105	18.740425	20.261745	22.14159	0	0	0	0	0	0	0	0	0	0	0	0	0	0	0	0	0	0	0	0	0	0
165	255	Germany	GMY	Uruguay	URU	165255	844.71753	547.86011	706.04236	468.68341	424.39227	257.01324	307.79102	225.59996	212.26939	166.43118	201.38611	201.06213	234.41516	234.95528	216.33629	222.55338	289.13409	195.82814	242.9584	220.49806	232.40222	0	0	0	0	0	0	0	0	0	0	0	0	0	0	0	0	0	0	0	0	0	0
165	325	Italy	ITA	Uruguay	URU	165325	361.26584	272.11749	321.19336	260.319	267.19751	188.55354	185.0818	174.74141	189.32498	195.75204	186.24445	199.1114	261.56653	263.61011	263.15335	222.36256	215.27039	156.8111	151.36276	128.51953	142.44971	0	0	0	0	0	0	0	0	0	0	0	0	0	0	0	0	0	0	0	0	0	0
165	380	Sweden	SWD	Uruguay	URU	165380	48.25285	82.619362	90.815018	76.465538	50.92403	48.712723	33.832882	21.835245	14.309264	22.141891	25.967833	29.147127	34.868324	47.187943	39.174099	34.501984	34.058811	12.1081	21.202286	13.594541	14.918961	0	0	0	0	0	0	0	0	0	0	0	0	0	0	0	0	0	0	0	0	0	0
411	20	Canada	CAN	Equatorial Guinea	EQG	41120	718.76422	337.93002	293.88184	249.83363	227.75284	260.77881	293.80481	371.4068	208.53842	79.540688	0.12425033	0.082451962	0.04065359	0.055489302	0.070325017	0.066103972	0	0.13971581	0	0	0.01562511	0	0	0	0	0	0	0	0	0	0	0	0	0	0	0	0	0	0	0	0	0	0
411	210	Netherlands	NTH	Equatorial Guinea	EQG	411210	641.08179	407.16351	453.52148	390.31586	200.64719	384.4014	80.137459	77.215103	39.541168	47.246841	11.53523	11.66973	22.445564	12.037093	14.438687	9.7361288	16.984335	9.5154381	11.446177	10.854127	12.131917	0	0	0	0	0	0	0	0	0	0	0	0	0	0	0	0	0	0	0	0	0	0
411	450	Liberia	LBR	Equatorial Guinea	EQG	411450	0	0	0	0	0	0	0	0	0	0	0	0	0	0	0	0	0	0	0	0	0	0	0	0	0	0	0	0	0	0	0	0	0	0	0	0	0	0	0	0	0	0	0
411	451	Sierra Leone	SIE	Equatorial Guinea	EQG	411451	0	0	0	0	0	0	0	0	0	0	0	0	0	0	0	0	0	0	0	0	0	0	0	0	0	0	0	0	0	0	0	0	0	0	0	0	0	0	0	0	0	0	0
205	20	Canada	CAN	Ireland	IRE	20520	2.5256355	2.9633448	4.6081815	1.7595558	1.8868299	1.2374147	0.12756936	0.18462473	0.36037561	0.63824779	0.91611999	0.20994946	0.17980975	0.14967002	0.70200878	1.2543476	2.5018125	3.7492771	1.3641145	2.0888	2.8134856	0	0	0	0	0	0	0	0	0	0	0	0	0	0	0	0	0	0	0	0	0	0
205	255	Germany	GMY	Ireland	IRE	205255	14146.124	13169.898	18459.012	19960.301	17512.711	25448.656	24223.412	19969.865	15967.51	18026.922	13070.867	11622.259	7881.2256	7072.6182	7514.1138	7426.9126	5755.3145	4885.0181	5829.5596	4955.4209	4663.7363	1	1	1	1	0	0	0	0	0	0	0	0	0	0	0	0	0	0	0	0	0	0
420	900	Australia	AUL	Gambia	GAM	420900	0.18701804	0.16190444	0.12267543	0.17646873	0.23026203	0.22325787	0.21625371	0.24272723	0.13214879	0.078993171	0.025837552	0.17108957	0.31634161	0.22250092	0.05019344	0.016066451	0.011592023	0.033363871	0.055135719	0.047844201	0.02718569	0	0	0	0	0	0	0	0	0	0	0	0	0	0	0	0	0	0	0	0	0	0
210	380	Sweden	SWD	Netherlands	NTH	210380	16455.941	13130.683	18157.873	17015.455	14392.87	12813.776	12545.034	10722.506	8990.4482	8439.7568	10184.376	9538.0205	9529.6172	9206.0361	9128.2334	8748.752	5193.2671	4425.3843	4899.7681	4722.7876	4962.6592	1	1	1	1	0	0	0	0	0	0	0	0	0	0	0	0	0	0	0	0	0	0
432	130	Ecuador	ECU	Mali	MLI	432130	0	0	0	0.012633	0	0	0	0	0	0	0	0	0	0.00393	0	0	0	0	0	0	0	0	0	0	0	0	0	0	0	0	0	0	0	0	0	0	0	0	0	0	0	0	0
432	140	Brazil	BRA	Mali	MLI	432140	6.6177883	10.081557	6.2205505	12.413305	19.515457	14.951356	5.4574232	8.218442	11.346	11.3201	15.1283	18.936501	31.1036	17.861799	14.146646	14.455423	11.725061	8.9947004	3.2251999	1.0186	0.93708998	0	0	0	0	0	0	0	0	0	0	0	0	0	0	0	0	0	0	0	0	0	0
432	338	Malta	MLT	Mali	MLI	432338	0	1.13736	1.05204	0.84995002	0.74348998	1.41064	0.33272728	0.061077848	0	0	0	0.000415235	0.009098502	0.007981142	0.040258169	0.072535194	0.033217013	0.00467663	0.000386927	0.000504265	0	0	0	0	0	0	0	0	0	0	0	0	0	0	0	0	0	0	0	0	0	0	0
432	435	Mauritania	MAA	Mali	MLI	432435	2.873735	2.2627835	2.5864332	2.2654903	1.825546	1.4770678	1.2927476	0.98432684	0.7777077	0.71660137	0.64909548	0.56443083	0.53400886	0.46842882	0.4258444	0.36396956	0.29591021	0.24866405	0.20896138	0.18996489	0.17269535	1	1	1	0	0	0	0	0	0	0	1	1	1	1	1	1	1	1	1	1	1	0
432	450	Liberia	LBR	Mali	MLI	432450	0	0	0	0	0	0	0	0	0	0	0	0	0	0	0	0	0	0	0	0	0	1	1	1	0	0	0	0	0	0	0	0	0	0	0	0	0	0	0	0	0	0	0
432	461	Togo	TOG	Mali	MLI	432461	27.549931	25.9226	24.651554	21.978392	31.626705	29.26919	47.855812	35.602791	3.6326804	1.862565	1.1821867	0.90163505	0.62108332	0.59307122	0.21275258	0.33759016	1.5464945	1.2995752	1.09208	0.9928	0.80190003	1	1	1	1	0	0	0	0	0	0	1	1	1	1	1	1	1	1	1	1	1	0
432	516	Burundi	BUI	Mali	MLI	432516	0	0	0	0	0	0	0	0	0	0	0	0	0	0	0	0	0	0	0	0	0	0	0	0	0	0	0	0	0	0	0	0	0	0	0	0	0	0	0	0	0	0	0
210	900	Australia	AUL	Netherlands	NTH	210900	2865.5193	2790.2688	3607.1877	3146.512	2633.2388	2274.5225	2023.3853	1710.7297	1499.8424	1558.6343	1595.5737	1200.9243	1038.955	998.65222	967.22339	912.95905	957.56598	858.10681	867.44257	889.96301	925.19116	0	0	0	0	0	0	0	0	0	0	0	0	0	0	0	0	0	0	0	0	0	0
432	600	Morocco	MOR	Mali	MLI	432600	42.957542	28.933245	35.877407	39.652145	28.248886	21.453575	18.988857	18.243013	16.195023	16.339434	15.426257	0	0	13.942418	11.395309	10.097309	7.4209728	8.5789003	7.4166999	5.7309999	12.877838	0	0	0	0	0	0	0	0	0	0	0	0	0	0	0	0	0	0	0	0	0	0
211	2	United States of America	USA	Belgium	BEL	2112	37367.914	34463.332	43702.719	38561.152	34048.641	30469.283	28490.623	23712.287	22673.23	22814.301	23432.697	21261.221	21227.973	20175.191	15488.506	14077.674	12787.1	10889.857	9727.4941	9393.8594	9470.3984	1	1	1	1	1	1	1	1	1	1	1	1	1	1	1	1	1	1	1	1	1	0
211	20	Canada	CAN	Belgium	BEL	21120	3988.771	3327.3406	5282.5015	4902.7441	3533.6011	2968.5547	2437.8748	2062.9382	1997.3254	2042.2798	2112.9944	1943.0223	1727.0365	1751.7452	1431.2595	1537.2319	1176.7529	854.94781	895.37488	1021.7697	1117.027	1	1	1	1	1	1	1	1	1	1	1	1	1	1	1	1	1	1	1	1	1	0
211	205	Ireland	IRE	Belgium	BEL	211205	21419.982	23118.705	20552.676	21871.352	21947.096	22422.197	19397.559	13963.061	14844.902	6722.8799	4820.0952	4415.5039	5029.1558	3447.033	2471.0403	2006.2161	1532.1168	1411.9934	1201.8696	1142.4465	1100.0952	1	1	1	1	0	0	0	0	0	0	0	0	0	0	0	0	0	0	0	0	0	0
211	255	Germany	GMY	Belgium	BEL	211255	132422.63	126659.48	165999.19	152159.06	127284.95	93597.906	88151.297	68679.352	59249.051	54369.77	52768.273	51112.063	62666.992	59388.07	55542.57	57497.891	44961	39947.797	55105.883	52778.941	0	1	1	1	1	1	1	1	1	1	1	1	1	1	1	1	1	1	1	1	1	1	0
211	380	Sweden	SWD	Belgium	BEL	211380	13044.877	10428.068	15830.734	15087.958	12517.127	10700.266	10332.24	8370.0537	6892.4028	6535.6987	6706.4585	6256.561	7529.438	6472.0166	6188.457	6119.2441	4375.689	3261.718	4012.4819	4273.5918	4046.229	1	1	1	1	0	0	0	0	0	0	0	0	0	0	0	0	0	0	0	0	0	0
211	385	Norway	NOR	Belgium	BEL	211385	6060.1626	4880.7271	8289.8311	5832.1094	6584.6616	6482.3999	3643.1648	2900.146	2215.0586	2568.2886	2425.2617	1790.0215	1854.8802	1872.9647	1870.1201	1953.0442	1507.6079	1826.1843	1982.8083	1972.181	1705.2798	1	1	1	1	1	1	1	1	1	1	1	1	1	1	1	1	1	1	1	1	1	0
433	310	Hungary	HUN	Senegal	SEN	433310	1.3929861	2.4676225	3.6422765	4.0246043	3.1704443	2.1390934	1.1077427	0.95759702	0.80745131	0.97139561	1.1353399	0.75855088	0.38176197	0.37259743	0.47040308	0.16755737	0.061200872	0.11018762	0.21678014	0.60755569	1.2228841	0	0	0	0	0	0	0	0	0	0	0	0	0	0	0	0	0	0	0	0	0	0
433	435	Mauritania	MAA	Senegal	SEN	433435	53.172726	56.761745	63.16946	43.379532	38.862064	40.792194	31.179886	32.237206	32.059757	33.423908	19.696978	31.438696	23.512384	16.317862	17.048859	14.34926	7.0133238	12.262156	5.1302271	0.034894705	0.027515538	1	1	1	0	0	0	0	0	0	0	1	1	1	1	1	1	1	1	1	1	1	0
212	255	Germany	GMY	Luxembourg	LUX	212255	10632.123	10249.621	13850.719	11828.442	9952.6953	8073.1968	7261.5928	5920.2563	4748.0762	4415.9834	4155.5396	4025.1177	4645.5176	4349.0684	4006.823	4020.803	3139.7949	2731.2061	3497.9189	3329.6609	0	1	1	1	1	1	1	1	1	1	1	1	1	1	1	1	1	1	1	1	1	1	0
435	205	Ireland	IRE	Mauritania	MAA	435205	1.12533	0.48194	0.52305001	0.93314999	0.33930001	0.3012425	0.26318499	0.36504	0.56212002	2.0391901	2.1735001	1.6627681	1.1520361	1.4091557	1.5579756	0.905626	0.41756371	0.75773335	0.75926143	0.76078951	0.08025597	0	0	0	0	0	0	0	0	0	0	0	0	0	0	0	0	0	0	0	0	0	0
435	210	Netherlands	NTH	Mauritania	MAA	435210	400.02594	290.33548	282.47702	155.33293	78.559052	80.070892	68.009018	64.507896	36.379688	28.838249	18.391439	15.11579	21.440626	15.858007	23.989374	33.04213	25.457233	17.872337	18.285212	15.439276	14.417084	0	0	0	0	0	0	0	0	0	0	0	0	0	0	0	0	0	0	0	0	0	0
435	211	Belgium	BEL	Mauritania	MAA	435211	205.37425	224.64334	243.91245	201.06689	205.63609	146.16486	111.73078	99.719948	122.81421	101.031	104.13583	88.00547	92.209442	81.32135	73.451248	87.669319	76.862419	46.463329	68.022202	95.805893	96.352699	0	0	0	0	0	0	0	0	0	0	0	0	0	0	0	0	0	0	0	0	0	0
435	220	France	FRN	Mauritania	MAA	435220	522.71143	362.61694	645.66772	494.46396	336.37662	372.87469	255.1255	260.26395	233.6483	236.877	261.5094	233.71259	249.46935	245.4942	266.17236	232.37059	208.85075	219.04361	217.69527	190.59862	212.17059	0	0	0	0	0	0	0	0	0	0	0	0	0	0	0	0	0	0	0	0	0	0
435	235	Portugal	POR	Mauritania	MAA	435235	12.64944	20.413361	12.26951	11.0359	21.67878	14.10999	14.51225	17.074369	16.68121	12.58983	14.54884	14.79786	15.497801	12	13.877389	10.905401	13.145726	5.9788589	0.70015371	1.034568	3.7768564	0	0	0	0	0	0	0	0	0	0	0	0	0	0	0	0	0	0	0	0	0	0
435	255	Germany	GMY	Mauritania	MAA	435255	116.40045	120.07596	148.05498	124.79052	95.719971	137.3983	132.33591	95.303299	106.6474	70.5439	50.029499	62.297699	67.439133	67.808708	53.41346	55.75547	48.704273	31.592112	48.114815	51.291519	34.01429	0	0	0	0	0	0	0	0	0	0	0	0	0	0	0	0	0	0	0	0	0	0
435	310	Hungary	HUN	Mauritania	MAA	435310	1.24095	1.00386	1.012	1.65218	1.22478	0.66513246	0.105485	0.31784251	0.5302	0.91469997	0	0.00925	0.038674999	0.068099998	0.1111	0	0	0	0	0	0.026585121	0	0	0	0	0	0	0	0	0	0	0	0	0	0	0	0	0	0	0	0	0	0
435	325	Italy	ITA	Mauritania	MAA	435325	187.93585	223.515	221.3768	194.2469	267.11151	183.63918	118.61847	102.46027	115.25989	120.03151	110.22649	86.767326	103.92135	117.6668	121.04624	132.18317	98.197411	109.72533	105.51756	139.56784	92.662979	0	0	0	0	0	0	0	0	0	0	0	0	0	0	0	0	0	0	0	0	0	0
435	344	Croatia	CRO	Mauritania	MAA	435344	2.8301001	2.7655001	1.5964	2.1938	1.1809375	0.65970302	0.1384685	0.33082402	0.52317953	0.84869301	0.53249002	0	0	0.22688812	0.20626192	0.089000002	0.108	0	0	#N/A	#N/A	0	0	0	0	0	0	0	0	0	0	0	0	0	0	0	0	0	0	0	0	0	0
435	375	Finland	FIN	Mauritania	MAA	435375	2.23124	5.5452104	6.4293699	7.31353	5.76788	9.22931	2.5032101	2.5841601	2.6651101	3.50106	4.3370099	4.3143601	8.4091921	9.3483868	6.8727598	0.5416249	0.26064226	0.27396637	0.28729048	0.53577453	1.0353526	0	0	0	0	0	0	0	0	0	0	0	0	0	0	0	0	0	0	0	0	0	0
435	380	Sweden	SWD	Mauritania	MAA	435380	10.6066	16.99094	17.30352	9.0537205	5.93541	5.8678002	3.1379004	1.0192527	1.8588014	1.232461	0.60612053	0.88892794	1.1144143	1.3399007	1.0960406	1.1313187	1.198089	1.2648593	1.8907841	0.8573578	1.5821006	0	0	0	0	0	0	0	0	0	0	0	0	0	0	0	0	0	0	0	0	0	0
435	432	Mali	MLI	Mauritania	MAA	435432	2.873735	2.2627835	2.5864332	2.2654903	1.825546	1.4770678	1.2927476	0.98432684	0.7777077	0.71660137	0.64909548	0.56443083	0.53400886	0.46842882	0.4258444	0.36396956	0.29591021	0.24866405	0.20896138	0.18996489	0.17269535	1	1	1	0	0	0	0	0	0	0	1	1	1	1	1	1	1	1	1	1	1	0
435	433	Senegal	SEN	Mauritania	MAA	435433	53.172726	56.761745	63.16946	43.379532	38.862064	40.792194	31.179886	32.237206	32.059757	33.423908	19.696978	31.438696	23.512384	16.317862	17.048859	14.34926	7.0133238	12.262156	5.1302271	0.034894705	0.027515538	1	1	1	0	0	0	0	0	0	0	1	1	1	1	1	1	1	1	1	1	1	0
435	439	Burkina Faso	BFO	Mauritania	MAA	435439	0	0	0	0	0	0	0	0	0	0	0	0.3510865	0.33216348	0.29137146	0.50945044	0.5062083	0.46919325	2.6638691	1.9183676	0	0.001699562	1	1	1	0	0	0	0	0	0	0	1	1	1	1	1	1	1	1	1	1	1	0
435	481	Gabon	GAB	Mauritania	MAA	435481	2.1263366	1.8450369	1.979187	1.5655502	1.2102966	0.98001593	0.7686367	0.59081692	0.53069329	0.51285464	0.51430714	0.41149843	0.42291719	0.39159	0.34349999	0.0001518	0.000132	0.53433853	0.48958999	0.4450818	0.49453536	1	1	1	0	0	0	0	0	0	0	0	0	0	0	0	0	0	0	0	0	0	0
437	666	Israel	ISR	Ivory Coast	CDI	437666	18.315268	18.860821	17.115376	12.909313	11.241636	14.340899	12.873158	13.15398	13.727216	12.372635	11.018054	15.957329	19.762733	10.7	7.1980195	9.137846	6.2883077	4.1342468	7.555213	5.0059528	4.3902326	0	0	0	0	0	0	0	0	0	0	0	0	0	0	0	0	0	0	0	0	0	0
437	800	Thailand	THI	Ivory Coast	CDI	437800	352.13913	358.55432	362.42764	193.71335	155.79585	111.57352	145.30899	89.751671	77.87072	84.759842	68.36293	96.563858	93.264503	41.037937	60.027458	66.590019	62.641861	66.07328	52.247677	60.293056	44.717613	0	0	0	0	0	0	0	0	0	0	0	0	0	0	0	0	0	0	0	0	0	0
437	840	Philippines	PHI	Ivory Coast	CDI	437840	3.3914371	1.3130137	1.8811464	3.1430781	4.4050097	0.82601821	1.0753721	1.6114001	2.3019342	3.2553136	2.7650917	3.1771958	4.7529745	8.9268599	9.2391901	5.7531023	2.2670143	2.403718	0.64065248	0.81415594	0.61133116	0	0	0	0	0	0	0	0	0	0	0	0	0	0	0	0	0	0	0	0	0	0
438	130	Ecuador	ECU	Guinea	GUI	438130	0	0	0	0	0.0150415	0	0.003676	0	0.0146817	0	0.019872	0.1052327	0	0.016068669	0	0	0	0	0	0	0	0	0	0	0	0	0	0	0	0	0	0	0	0	0	0	0	0	0	0	0	0	0
438	210	Netherlands	NTH	Guinea	GUI	438210	345.68698	237.58589	291.73215	219.86623	112.36328	66.447113	24.085644	28.065199	30.360451	14.474425	13.940625	26.304628	27.737291	17.525898	21.092342	29.107212	33.036289	36.596928	36.354889	35.329185	23.936466	0	0	0	0	0	0	0	0	0	0	0	0	0	0	0	0	0	0	0	0	0	0
438	310	Hungary	HUN	Guinea	GUI	438310	0.29975	0.29444	0.61748999	1.03444	0.39636999	0.6607486	0.92512721	0.58406359	1.2436005	1.9031373	2.8480861	6.712091	8.3830004	3.4300237	1.2292222	2.3006845	0	0	0	0	0	0	0	0	0	0	0	0	0	0	0	0	0	0	0	0	0	0	0	0	0	0	0
438	432	Mali	MLI	Guinea	GUI	438432	4.6614628	3.6704433	4.1954331	3.674834	2.9612041	2.3959403	2.0969558	1.1268456	0.88137841	0.81212646	0.85587364	0.06371624	0.080932602	0.16503131	0.11255127	0.060071222	0	0	0	0	0	1	1	1	1	0	0	0	0	0	0	0	0	0	0	0	0	0	0	0	0	0	0
438	434	Benin	BEN	Guinea	GUI	438434	0.41182548	0.32427204	0.37065321	0.32465994	0.26161298	0.21167374	0.1175047	0.095023021	0.018526779	0.024260292	0.05616666	0.064260222	0.044647254	0.036639404	0.035375465	0.034111526	0.054412365	0.08668647	0.06233665	0.03575946	0.009182273	1	1	1	1	1	1	1	1	1	1	1	1	1	1	1	1	1	1	1	1	1	0
438	439	Burkina Faso	BFO	Guinea	GUI	438439	0	0	0	0	0	0	0.001247025	0.005482224	0	0.002050695	0.009458379	0.016866064	0.016898016	0.016849255	0.016800495	0.010204087	0.006411986	0.002619884	0.001632087	0	0	1	1	1	1	1	1	1	1	1	1	1	1	1	1	1	1	1	1	1	1	1	0
438	450	Liberia	LBR	Guinea	GUI	438450	1.8818368	1.4817612	1.6937	1.4835337	1.1954406	0.96724319	0.84654289	2.0993772	2.2872107	2.1074991	1.201919	0.29633877	1.1966643	2.0969899	3.8261042	0.2571125	0	0	0	0	0	1	1	1	1	1	1	1	1	1	1	1	1	1	1	1	1	1	1	1	1	1	0
438	483	Chad	CHA	Guinea	GUI	438483	0.024924066	0.019865144	0.025988758	0.019997876	0.016246097	0.012988069	0.009730264	0.007474715	0.009610592	0.00917686	0.056615546	0	0	0.001078602	0.0071236	0.013168599	0	0	0	0	0	1	1	1	1	1	1	0	0	0	0	0	0	0	0	0	0	0	0	0	0	0	0
230	20	Canada	CAN	Spain	SPN	23020	2654.4175	2344.1504	3809.9155	2475.8528	2248.7417	2223.697	2099.0215	1552.6365	1281.2736	1185.6289	1258.7589	1180.9553	1146.2556	1154.9159	1101.0087	1203.4148	912.71198	817.86841	967.08105	880.1333	903.16223	1	1	1	1	1	1	1	1	1	1	1	1	1	1	1	1	1	1	1	1	1	0
438	800	Thailand	THI	Guinea	GUI	438800	11.671919	19.197441	36.874302	13.407134	12.026399	15.088376	18.487947	4.9216099	4.8012495	4.6808896	4.8667312	5.0525727	3.4459016	1.7453287	2.7155223	5.8274837	0	0	0	2.5012665	0	0	0	0	0	0	0	0	0	0	0	0	0	0	0	0	0	0	0	0	0	0	0
438	820	Malaysia	MAL	Guinea	GUI	438820	31.066957	14.354074	23.277552	16.906218	9.8378534	6.9652033	4.0925531	4.268887	1.0691228	2.0873075	3.163938	4.5977893	4.2075825	3.4093037	1.8007836	1.5105172	1.5945604	0.65830386	0.31742927	0.31717923	0.10778361	0	0	0	0	0	0	0	0	0	0	0	0	0	0	0	0	0	0	0	0	0	0
230	211	Belgium	BEL	Spain	SPN	230211	19055.191	18444.607	23198.189	21261.807	18097.83	16495.467	15117.938	12077.652	8878.7949	8254.4658	8201.7363	8479.9902	7651.1074	7037.9102	6814.354	6255.5889	4896.0039	4408.625	5575.582	6912.9912	4092.928	1	1	1	1	1	1	1	1	1	1	1	1	1	1	1	1	1	1	1	1	1	0
230	225	Switzerland	SWZ	Spain	SPN	230225	8940.2041	7759.8066	8043.0278	7731.8945	7725.4966	7518.9033	6747.6328	5540.6094	4162.436	3656.2598	3235.0854	3189.8838	3087.2444	2954.4202	2845.2134	2854.4458	2322.8516	2517.6162	2423.0073	2249.6284	2133.2214	0	0	0	0	0	0	0	0	0	0	0	0	0	0	0	0	0	0	0	0	0	0
230	255	Germany	GMY	Spain	SPN	230255	68875.203	67443.352	92294.148	90480.906	72754.391	66512.477	64777.422	53388.781	40407.332	36760.176	36191.766	36986.699	36312.957	32872.914	32665.26	31368.848	23721.436	21349.605	27382.379	25652.936	22646.629	1	1	1	1	1	1	1	1	1	1	1	1	1	1	1	1	1	1	1	1	1	0
439	140	Brazil	BRA	Burkina Faso	BFO	439140	19.578682	22.139568	22.296843	25.957129	25.815346	18.444727	6.0435119	7.029644	6.902986	5.7205286	3.1104882	4.2691002	3.256	5.059164	5.2883148	5.5174656	4.6986551	6.5047374	5.2470427	2.2087455	0	0	0	0	0	0	0	0	0	0	0	0	0	0	0	0	0	0	0	0	0	0	0
439	210	Netherlands	NTH	Burkina Faso	BFO	439210	46.1059	37.86277	67.447334	43.292625	20.979313	23.208761	15.938095	12.061471	13.70742	11.616361	12.230612	11.58314	15.396816	17.929054	11.920981	18.524052	10.901032	19.501862	20.298468	21.777382	18.429329	0	0	0	0	0	0	0	0	0	0	0	0	0	0	0	0	0	0	0	0	0	0
230	600	Morocco	MOR	Spain	SPN	230600	7688.4902	7300.4902	8167.8013	7205.4785	5525.4209	4764.9224	4435.4121	3517.5708	2646.5193	2121.1377	2006.1195	1942.6567	1561.8374	1379.5846	1350.1851	1310.9362	1139.265	1144.7755	1097.5173	993.72253	1008.3954	0	0	0	0	0	0	0	0	0	0	0	0	0	0	0	0	0	0	0	0	0	0
439	434	Benin	BEN	Burkina Faso	BFO	439434	36.861382	29.02471	33.176163	29.714077	15.069189	42.303379	69.537567	78.623512	1.932686	1.3142341	0.55893987	1.0267839	0.82130599	0.6158281	0.64374048	0.65613371	0.64605743	3.539113	3.5858357	1.0173486	1.7247834	1	1	1	1	1	1	1	1	1	1	1	1	1	1	1	1	1	1	1	1	1	0
232	255	Germany	GMY	Andorra	AND	232255	0	0	0	0	0	0	0	0	0	0	0	0	0	0	0	0	0	0	#N/A	#N/A	#N/A	0	0	0	0	0	0	0	0	0	0	0	0	0	0	0	0	0	0	0	0	0	0
235	20	Canada	CAN	Portugal	POR	23520	634.87335	476.53696	793.1532	516.11359	461.60315	416.97266	387.55457	430.29361	253.29106	281.47247	283.96494	242.96397	282.04935	278.2103	259.25311	273.06979	216.00241	253.55727	341.99756	311.49487	351.3338	1	1	1	1	1	1	1	1	1	1	1	1	1	1	1	1	1	1	1	1	1	0
235	225	Switzerland	SWZ	Portugal	POR	235225	971.23425	895.85461	1076.7638	969.20825	864.99707	787.28857	775.18195	758.83038	676.20685	674.4892	629.18579	719.5672	762.65302	801.18921	899.13708	944.77441	789.84747	784.24365	804.10718	750.31995	803.37335	0	0	0	0	0	0	0	0	0	0	0	0	0	0	0	0	0	0	0	0	0	0
235	255	Germany	GMY	Portugal	POR	235255	16019.395	14287.903	18606.137	17031.992	15153.331	14250.15	13600.616	12707.095	10570.027	10170.069	10573.013	10956.797	10790.617	10208.719	10551.403	9507.1641	7074.4937	6610.1816	8348.0557	7296.3574	6545.8774	1	1	1	1	1	1	1	1	1	1	1	1	1	1	1	1	1	1	1	1	1	0
451	349	Slovenia	SLV	Sierra Leone	SIE	451349	0.031199999	0.0286	0.044799998	0.041175	0.037550002	1.3232083	2.6088667	2.1651654	2.0956225	1.1868141	0.27800563	0.16284302	0.0476804	0.077399999	0.056200001	0.0418	0.0605	0.007	0	#N/A	#N/A	0	0	0	0	0	0	0	0	0	0	0	0	0	0	0	0	0	0	0	0	0	0
451	666	Israel	ISR	Sierra Leone	SIE	451666	0.66000003	0.41999999	0.44	0.22	0.22	0.495	0.76999998	0.11	0.11	0.22	0.22	0	0.11	0.11	0.11	0	0.055	0.11	0.22	0	0	0	0	0	0	0	0	0	0	0	0	0	0	0	0	0	0	0	0	0	0	0	0
451	771	Bangladesh	BNG	Sierra Leone	SIE	451771	0	0	0	0.18061602	0.1455415	0.11775912	0.10115379	0.14095369	0.18075359	0.23994152	0.17780581	0.1156701	0.1043299	0.078077786	0.069759287	0.061440788	0.071055904	0.10776415	0.12128205	0.061469685	0	0	0	0	0	0	0	0	0	0	0	0	0	0	0	0	0	0	0	0	0	0	0
451	820	Malaysia	MAL	Sierra Leone	SIE	451820	63.605087	54.474903	30.327723	22.126827	10.843752	6.4202447	7.3140488	2.7942684	1.9575248	1.886025	2.2807291	0.9458667	0.89226753	1.046659	1.5006365	2.8388071	3.4455714	1.9266593	0.56050086	0.41190132	0.4632073	0	0	0	0	0	0	0	0	0	0	0	0	0	0	0	0	0	0	0	0	0	0
451	850	Indonesia	INS	Sierra Leone	SIE	451850	15.452147	8.9076014	10.934881	20.243002	13.330391	7.0023804	8.6602325	4.8970652	4.0701499	5.30304	1.7392155	1.8114514	2.3194282	0.66453302	0.8739	1.0079	0.53109998	1.0454818	0.7094329	0.78488541	0.22066537	0	0	0	0	0	0	0	0	0	0	0	0	0	0	0	0	0	0	0	0	0	0
451	900	Australia	AUL	Sierra Leone	SIE	451900	15.310798	7.0833883	5.152976	7.2843275	7.0037503	3.1681912	0.98885167	0.66398412	0.43144381	0.19890347	0.13965376	0.12765521	0.18186499	0.51899409	0.85612315	1.4048047	1.5032225	0.57603115	0.54530841	0.22616051	0.31293049	0	0	0	0	0	0	0	0	0	0	0	0	0	0	0	0	0	0	0	0	0	0
452	70	Mexico	MEX	Ghana	GHA	45270	0	0	0	0	0	0	0	0	0	0	0	0	0	0	0	0	0	0	0.27599999	0	0.89429998	0	0	0	0	0	0	0	0	0	0	0	0	0	0	0	0	0	0	0	0	0	0
452	101	Venezuela	VEN	Ghana	GHA	452101	0	0	8.9039497	17.807899	8.9231997	0.0385	0.0275	5.7216501	11.4158	19.3974	9.8559999	0	0	0.13420001	0	0	0	0	0.004	0.008	0	0	0	0	0	0	0	0	0	0	0	0	0	0	0	0	0	0	0	0	0	0	0
452	130	Ecuador	ECU	Ghana	GHA	452130	2.6602762	1.6444986	0.628721	0.71367311	0.79862529	0.26556239	0.37056831	0.328769	0.19462121	0.1013065	0.22363806	0.34596962	0.35556999	0.22134501	0	0	0	0	0.025	0	0	0	0	0	0	0	0	0	0	0	0	0	0	0	0	0	0	0	0	0	0	0	0
452	230	Spain	SPN	Ghana	GHA	452230	292.77396	208.67543	241.72115	251.34903	251.60487	157.42587	166.27362	156.60382	129.19933	96.157631	122.56786	145.106	190.34102	202.07217	110.95708	114.7231	56.80378	51.56356	48.597591	23.218306	39.653442	0	0	0	0	0	0	0	0	0	0	0	0	0	0	0	0	0	0	0	0	0	0
452	255	Germany	GMY	Ghana	GHA	452255	461.29462	461.37524	444.65866	460.86636	338.4278	309.7099	307.85651	317.50751	271.10229	252.64819	261.88599	288.73441	318.83176	372.81711	340.62186	404.6087	355.34033	313.17868	422.0694	429.20883	562.89026	0	0	0	0	0	0	0	0	0	0	0	0	0	0	0	0	0	0	0	0	0	0
452	375	Finland	FIN	Ghana	GHA	452375	26.496321	27.107666	27.719009	21.255871	26.93211	17.86886	23.515169	10.45682	8.9628201	8.3671103	8.7128696	9.8987503	14.745007	14.447527	12.449928	11.443642	7.6993065	7.3423395	5.6623464	3.9207983	2.17925	0	0	0	0	0	0	0	0	0	0	0	0	0	0	0	0	0	0	0	0	0	0
452	434	Benin	BEN	Ghana	GHA	452434	131.57426	103.60178	118.42012	103.72572	83.582825	67.627716	70.273109	59.752586	54.898426	46.042164	28.757145	23.064821	17.947975	19.977543	18.648117	19.778126	9.9230375	0.067949809	0.108	0	16.217007	1	1	1	1	1	1	1	1	1	1	1	1	1	1	1	1	1	1	1	1	1	0
452	439	Burkina Faso	BFO	Ghana	GHA	452439	123.75153	97.442154	111.37946	101.61072	58.658386	53.834019	99.98597	123.04754	12.154281	11.417872	9.5038137	14.519124	13.736565	12.049619	10.938763	10.659995	8.3168879	7.0795116	4.4638376	4.423099	4.9161887	1	1	1	1	1	1	1	1	1	1	1	1	1	1	1	1	1	1	1	1	1	0
452	450	Liberia	LBR	Ghana	GHA	452450	2.4962964	1.9655877	2.2467291	1.967939	1.5857775	1.2830687	1.1229571	0.8550446	0.67556304	0.62248242	0.56384277	0.49029806	0.46387175	0.40690503	0.36991367	0.31578889	0.25673893	0.215747	0.1813	0	0.20350695	1	1	1	1	1	1	1	1	1	1	1	1	1	1	1	1	1	1	1	1	1	0
452	461	Togo	TOG	Ghana	GHA	452461	158.21707	153.61978	119.20108	48.326385	91.765999	92.471741	80.997803	83.533714	66.908127	61.594151	43.0868	23.910337	18.022724	11.701519	12.616948	9.8340969	148.85023	125.08423	105.1128	55.799992	6.4871826	1	1	1	1	1	1	1	1	1	1	1	1	1	1	1	1	1	1	1	1	1	0
452	560	South Africa	SAF	Ghana	GHA	452560	405.36041	377.40366	444.49387	354.25012	292.20557	277.29965	217.63606	169.418	109.65795	98.588356	110.41856	107.59948	101.88658	96.972855	68.990433	57.115036	31.421249	18.570328	1.14	0.011	0	0	0	0	0	0	0	0	0	0	0	0	0	0	0	0	0	0	0	0	0	0	0
290	20	Canada	CAN	Poland	POL	29020	1212.9026	879.70209	1158.0165	849.05786	792.65546	652.28094	573.25616	488.84949	378.24841	378.25281	367.69833	321.80896	363.1897	293.52628	299.33649	208.49426	155.88417	122.52139	107.09931	91.914841	85.403229	1	1	1	1	1	1	1	1	1	1	1	1	1	1	0	0	0	0	0	0	0	0
290	70	Mexico	MEX	Poland	POL	29070	494.48392	353.47922	494.11478	417.82193	334.92978	243.16287	223.66048	211.09781	192.31816	260.49451	155.82068	93.488274	69.233803	48.618801	42.909	62.6423	56.268902	82.610497	81.661797	125.78796	50.322048	0	0	0	0	0	0	0	0	0	0	0	0	0	0	0	0	0	0	0	0	0	0
290	140	Brazil	BRA	Poland	POL	290140	930.34039	674.76129	1010.295	650.38989	574.13867	426.3295	685.59656	370.88559	345.42542	501.75156	391.21854	329.28821	399.80029	403.80521	467.00027	346.9361	303.0123	267.80771	173.0938	237.92027	238.77625	0	0	0	0	0	0	0	0	0	0	0	0	0	0	0	0	0	0	0	0	0	0
290	205	Ireland	IRE	Poland	POL	290205	1379.8876	1547.5797	1892.2629	1018.7734	671.1662	443.1124	586.2066	516.72498	430.07269	393.06497	369.7879	324.74799	330.16769	303.00443	270.6907	223.82483	167.44347	141.59894	133.43022	112.56024	110.9203	1	1	1	1	0	0	0	0	0	0	0	0	0	0	0	0	0	0	0	0	0	0
290	210	Netherlands	NTH	Poland	POL	290210	16918.752	13801.543	17542.523	14377.21	10721.619	8640.4102	5527.7046	4211.1309	3465.0928	3185.5466	2979.095	2936.6204	2951.5586	2500.0425	2411.3926	2279.5046	1748.1399	1516.2767	1219.8564	1383.8654	779.90485	1	1	1	1	1	1	1	1	1	1	1	1	1	1	0	0	0	0	0	0	0	0
290	211	Belgium	BEL	Poland	POL	290211	9719.6406	8533.5781	10772.414	8914.2188	6892.415	6057.9629	4610.2456	3282.4849	2714.6858	2419.6707	2241.1853	2009.2343	1824.5503	1646.2253	1364.0294	1251.0261	908.599	655.8125	509.83667	363.86081	403.04111	1	1	1	1	1	1	1	1	1	1	1	1	1	1	0	0	0	0	0	0	0	0
290	220	France	FRN	Poland	POL	290220	17842.342	15709.093	20190.848	16538.219	13498.444	10716.238	9630.0596	7478.3115	5839.2402	5159.312	4692.542	4432.1006	4401.3057	3757.9768	3297.8228	2446.7937	1790.4127	1466.7988	1332.7487	1230.1755	890.74677	1	1	1	1	1	1	1	1	1	1	1	1	1	1	0	0	0	0	0	0	0	0
290	225	Switzerland	SWZ	Poland	POL	290225	2155.6262	2033.9861	2533.7354	1981.192	1637.976	1474.3781	1534.4119	1173.7744	1038.8975	905.62384	883.40277	870.96509	818.43494	748.57855	684.45227	646.52869	471.75629	399.50449	363.80701	737.98602	667.56165	0	0	0	0	0	0	0	0	0	0	0	0	0	0	0	0	0	0	0	0	0	0
290	255	Germany	GMY	Poland	POL	290255	89104.641	74950.047	99515.781	81499.063	63560.906	50017.496	41308.379	34325.063	26815.385	24047.52	22667.113	21414.082	21812.016	18456.504	17257.732	16417.061	12202.834	10477.423	8428.293	8909.4355	5315.1479	1	1	1	1	1	1	1	1	1	1	1	1	1	1	0	0	0	0	0	0	0	0
290	325	Italy	ITA	Poland	POL	290325	19481.074	19143.395	23208.605	19708.797	15190.685	11842.488	11374.021	8852.4248	6880.729	6119.1704	6001.7954	6070.2373	6093.0659	5714.5688	5036.2461	3709.9883	2736.7947	2296.3354	1937.7008	1371.5107	1351.9586	1	1	1	1	1	1	1	1	1	1	1	1	1	1	0	0	0	0	0	0	0	0
290	350	Greece	GRC	Poland	POL	290350	794.8678	984.60602	1070.3485	889.07233	562.21271	451.73318	362.64996	314.20221	283.83911	249.1541	269.02356	205.2704	198.21724	171.4585	177.612	139.07031	102.69157	94.321999	104.07938	160.61589	90.94603	1	1	1	1	1	1	1	1	1	1	1	1	1	1	0	0	0	0	0	0	0	0
290	380	Sweden	SWD	Poland	POL	290380	8344.0146	6941.6191	10516.666	8832.9961	6685.6094	5204.5508	4908.5845	3676.0872	2749.2952	2307.2219	2354.7864	2162.0012	2115.8699	1899.6847	1589.1982	1498.8612	1072.0853	740.13885	715.24573	669.57526	548.82666	1	1	1	1	0	0	0	0	0	0	0	0	0	0	0	0	0	0	0	0	0	0
290	385	Norway	NOR	Poland	POL	290385	3006.437	3211.8125	4452.4287	2999.811	2583.6196	2322.468	2046.1559	1737.8868	1138.2192	842.29913	772.70526	757.85126	655.11072	636.11639	569.39252	565.13428	511.91611	458.37488	457.14328	367.66061	208.59663	1	1	1	1	1	1	1	1	1	1	1	1	1	1	0	0	0	0	0	0	0	0
290	390	Denmark	DEN	Poland	POL	290390	4861.2324	4513.5322	5881.4624	4845.9219	3887.248	3122.7625	2523.6277	2017.2312	1893.1475	1802.0792	1594.6112	1611.8435	1710.3724	1577.9757	1514.3645	1359.8458	1122.1122	914.46338	778.30298	753.80609	436.63614	1	1	1	1	1	1	1	1	1	1	1	1	1	1	0	0	0	0	0	0	0	0
461	210	Netherlands	NTH	Togo	TOG	461210	97.429565	192.37317	133.66827	132.71196	53.663418	63.977436	40.265347	77.883133	17.850536	20.336517	22.822498	23.354185	28.987724	25.684006	32.610477	23.81234	29.146112	26.75404	31.588394	36.422749	58.539349	0	0	0	0	0	0	0	0	0	0	0	0	0	0	0	0	0	0	0	0	0	0
461	255	Germany	GMY	Togo	TOG	461255	180.43309	225.97548	128.38199	86.541779	54.580616	45.612183	24.014879	28.624332	24.996429	20.652689	15.652909	20.164234	24.515564	26.768986	29.357243	30.9655	24.562082	22.179377	22.558033	22.936689	42.991726	0	0	0	0	0	0	0	0	0	0	0	0	0	0	0	0	0	0	0	0	0	0
461	432	Mali	MLI	Togo	TOG	461432	27.549931	25.9226	24.651554	21.978392	31.626705	29.26919	47.855812	35.602791	3.6326804	1.862565	1.1821867	0.90163505	0.62108332	0.59307122	0.21275258	0.33759016	1.5464945	1.2995752	1.09208	0.9928	0.80190003	1	1	1	1	0	0	0	0	0	0	1	1	1	1	1	1	1	1	1	1	1	0
461	435	Mauritania	MAA	Togo	TOG	461435	11.090993	4.9181037	3.8795223	2.8409412	2.7816291	4.4806461	3.8670962	4.1804705	4.5508161	7.7832441	9.9272785	10.211905	12.764914	18.157152	24.116112	21.646875	4.8958826	4.1141868	3.4572999	3.1429999	3.049	1	1	1	0	0	0	0	0	0	0	1	1	1	1	1	1	1	1	1	1	1	0
461	560	South Africa	SAF	Togo	TOG	461560	43.398506	40.056858	34.626175	29.195492	23.665257	11.395232	13.204928	12.954378	12.703827	14.464149	17.733107	21.229265	21.595972	26.590929	25.301849	22.25366	20.867743	14.062486	12.141799	0.69700003	0	0	0	0	0	0	0	0	0	0	0	0	0	0	0	0	0	0	0	0	0	0	0
500	572	Swaziland	SWA	Uganda	UGA	500572	28.52401	22.45985	25.672321	25.271328	27.928865	18.315145	17.50469	10.038456	8.2569523	5.5055823	6.3198123	0	0	0	0	0	0	0	0	0	0	0	0	0	0	0	0	0	0	0	0	0	0	0	0	0	0	0	0	0	0	0	0
500	625	Sudan	SUD	Uganda	UGA	500625	38.367817	32.0075	34.909149	34.022087	42.259289	29.424343	22.959967	14.519279	6.3988209	10.206867	5.4181981	0.2759383	0.26106566	0.22900496	0.20818633	0.17793703	0.14466426	0.1215666	0.1021568	0.092869826	0.084427111	1	1	1	1	1	0	0	0	0	0	0	0	0	0	0	0	0	0	0	0	0	1
500	640	Turkey	TUR	Uganda	UGA	500640	26.41707	22.557398	21.889904	21.222408	21.475058	17.52247	6.9567275	2.614342	1.005452	1.415157	2.360713	3.7030678	2.45	1.35	2.4097273	1.6552637	0.90079999	0.63300002	0	1.1745	2.349	0	0	0	0	0	0	0	0	0	0	0	0	0	0	0	0	0	0	0	0	0	0
500	651	Egypt	EGY	Uganda	UGA	500651	29.258219	25.258812	43.453117	48.382011	17.258797	16.409754	10.281746	7.1517777	5.353375	7.1743822	7.7765837	1.0588222	1.4667215	1.4146452	5.4652667	7.1457586	2.5349	2.6805308	2.6022999	2.8318	3.5458	0	0	0	0	0	0	0	0	0	0	0	0	0	0	0	0	0	0	0	0	0	0
500	696	United Arab Emirates	UAE	Uganda	UGA	500696	622.23883	491.12213	656.44965	608.04272	530.19757	229.53011	121.68402	92.917473	68.831558	62.376728	49.627312	15.17312	15.333791	13.945428	13.662548	11.602316	10.466353	9.1022635	8.3399887	7.5818076	8.4242306	0	0	0	0	0	0	0	0	0	0	0	0	0	0	0	0	0	0	0	0	0	0
500	732	South Korea	ROK	Uganda	UGA	500732	24.396278	21.850901	26.990589	32.130276	27.999235	19.151278	13.849493	9.4695425	4.9727812	6.0369029	6.3365006	5.2800002	3.96	6.5999999	7.9200001	10.56	5.2800002	5.1599998	8.7600002	7.6304002	11.498382	0	0	0	0	0	0	0	0	0	0	0	0	0	0	0	0	0	0	0	0	0	0
500	900	Australia	AUL	Uganda	UGA	500900	8.5586243	10.63924	8.0790243	13.352314	20.966553	20.887465	38.507813	40.579384	34.969147	27.23826	26.252115	11.229643	6.4685431	7.7371125	6.689024	5.0044866	2.8601952	2.1948867	1.0695803	0.76085615	1.4349346	0	0	0	0	0	0	0	0	0	0	0	0	0	0	0	0	0	0	0	0	0	0
500	920	New Zealand	NEW	Uganda	UGA	500920	0.63424706	0.39687181	0.44031608	0.25607798	0.21730568	0.34465194	0.34118569	0.33771947	0.23464169	0.036525585	0.041378561	0.038952433	0.25429967	0.29847038	0.12717593	0.11949206	0.1058345	0.083610237	0.0372	0.019382074	0.002660834	0	0	0	0	0	0	0	0	0	0	0	0	0	0	0	0	0	0	0	0	0	0
501	2	United States of America	USA	Kenya	KEN	5012	803.7041	920.1189	812.29993	988.0116	715.15625	1063.74	556.43732	455.99329	388.16531	632.99854	244.5836	316.19	366.73831	360.06168	259.68912	233.39	272.56207	201.67072	229.21877	152.922	235.799	0	0	0	0	0	0	0	0	0	0	0	0	0	0	0	0	0	0	0	0	0	0
501	20	Canada	CAN	Kenya	KEN	50120	104.95388	93.82341	79.251587	60.413673	57.083439	51.538357	40.499619	37.601681	23.626711	27.965719	22.839283	41.187069	34.069874	39.753197	44.413513	26.532249	25.48196	27.387625	25.281752	28.671963	23.575495	0	0	0	0	0	0	0	0	0	0	0	0	0	0	0	0	0	0	0	0	0	0
501	155	Chile	CHL	Kenya	KEN	501155	4.9870968	3.4763451	3.4935589	3.0542281	4.203959	3.027338	1.382115	2.0941052	1.3004022	0.50669914	0.48076144	0.35600001	0.21645799	0.3168036	0.13081147	0.1	0.1	0.123	36.907001	0	0	0	0	0	0	0	0	0	0	0	0	0	0	0	0	0	0	0	0	0	0	0	0
501	205	Ireland	IRE	Kenya	KEN	501205	90.058266	39.570606	34.570488	68.900513	48.492626	28.08474	21.427986	18.829802	18.86517	20.743958	22.622747	26.344959	28.182076	26.281223	21.615383	23.225443	17.195494	16.827806	17.587471	14.206458	19.529369	0	0	0	0	0	0	0	0	0	0	0	0	0	0	0	0	0	0	0	0	0	0
501	210	Netherlands	NTH	Kenya	KEN	501210	688.05957	701.89063	724.78033	573.06299	485.44717	488.28546	382.25232	323.79263	259.18146	236.08226	276.50247	231.16185	215.90527	208.18489	222.47847	203.61211	158.23875	115.52437	111.71185	105.24241	123.5518	0	0	0	0	0	0	0	0	0	0	0	0	0	0	0	0	0	0	0	0	0	0
501	211	Belgium	BEL	Kenya	KEN	501211	149.98792	151.31268	194.29541	172.26454	143.96172	139.80232	154.0435	120.70403	119.895	135.17484	101.93571	79.140945	90.898811	95.248138	123.74321	110.26894	84.891701	59.464462	67.363983	133.44156	65.764099	0	0	0	0	0	0	0	0	0	0	0	0	0	0	0	0	0	0	0	0	0	0
501	220	France	FRN	Kenya	KEN	501220	309.35406	277.00894	340.78427	323.8616	245.28195	244.32246	248.84935	193.34036	191.14236	251.91429	172.61559	342.18225	196.54338	203.19447	202.12366	212.55968	152.73073	125.51541	166.32761	146.01311	169.54286	0	0	0	0	0	0	0	0	0	0	0	0	0	0	0	0	0	0	0	0	0	0
501	225	Switzerland	SWZ	Kenya	KEN	501225	165.58575	88.182289	104.50999	106.0994	116.62077	54.209324	69.313042	68.631752	53.981415	61.188606	46.036186	41.279999	50.202278	55.598312	59.75452	53.1418	54.131481	35.921597	38.125248	34.60537	34.789623	0	0	0	0	0	0	0	0	0	0	0	0	0	0	0	0	0	0	0	0	0	0
501	235	Portugal	POR	Kenya	KEN	501235	12.283714	13.726129	19.731905	13.418178	12.125093	15.718096	19.311098	23.235052	13.58643	3.9378068	6.4608483	8.9838896	14.922969	18.218733	15.296666	11.467449	9.6722269	5.7714248	11.36343	11.609499	8.4895163	0	0	0	0	0	0	0	0	0	0	0	0	0	0	0	0	0	0	0	0	0	0
501	255	Germany	GMY	Kenya	KEN	501255	432.21329	411.9769	548.29639	452.91913	365.45877	321.16891	269.86041	236.81476	248.76775	241.14299	214.43396	241.5609	331.1127	406.01346	371.88919	402.48547	293.39072	245.03238	274.51706	307.88989	295.83145	0	0	0	0	0	0	0	0	0	0	0	0	0	0	0	0	0	0	0	0	0	0
501	290	Poland	POL	Kenya	KEN	501290	38.593414	29.623741	17.342485	13.829087	15.82548	16.628771	13.518627	10.278987	8.7677851	10.213254	9.5181379	7.32967	9.432992	10.229449	6.9689999	8.5233002	3.4264989	3.9339581	3.5387037	5.7309999	3.0078211	0	0	0	0	0	0	0	0	0	0	0	0	0	0	0	0	0	0	0	0	0	0
501	305	Austria	AUS	Kenya	KEN	501305	16.000633	11.616619	22.545067	16.723404	17.801962	11.33777	7.2309704	8.0372601	8.2117043	7.4784198	13.710072	7.7334299	10.297833	13.15101	15.342283	17.533558	14.784736	11.078246	18.297535	15.154136	17.197432	0	0	0	0	0	0	0	0	0	0	0	0	0	0	0	0	0	0	0	0	0	0
501	325	Italy	ITA	Kenya	KEN	501325	204.07021	214.23209	264.92209	283.93719	235.01952	192.63429	149.97247	118.82211	93.13472	133.83717	137.51125	117.19856	143.86105	138.6731	143.83078	225.28348	116.31226	117.12532	104.71074	116.07197	154.86699	0	0	0	0	0	0	0	0	0	0	0	0	0	0	0	0	0	0	0	0	0	0
501	350	Greece	GRC	Kenya	KEN	501350	9.6078291	5.6032562	7.2045622	10.356533	13.508503	20.405649	13.453695	8.5592661	6.9187303	5.4598351	9.453373	9.61584	13.215319	11.353653	20.684971	7.0422249	7.9087181	5.1833439	4.1069937	5.173305	6.2396164	0	0	0	0	0	0	0	0	0	0	0	0	0	0	0	0	0	0	0	0	0	0
501	360	Romania	ROM	Kenya	KEN	501360	26.794918	26.347652	30.501007	21.262218	12.023428	12.12185	19.001448	17.299988	9.7454863	2.1909854	2.0339928	1.877	2.603652	7.1868544	6.0784068	6.2763228	5.7210202	2.7987115	2.6018667	2.8049333	4.4877415	0	0	0	0	0	0	0	0	0	0	0	0	0	0	0	0	0	0	0	0	0	0
501	375	Finland	FIN	Kenya	KEN	501375	77.940994	78.43454	97.082596	91.01989	39.233864	34.872959	31.590155	19.659878	24.687778	20.414146	35.024227	32.354881	34.200733	41.22472	36.023506	40.698502	33.095837	31.846157	32.049545	27.022419	43.251514	0	0	0	0	0	0	0	0	0	0	0	0	0	0	0	0	0	0	0	0	0	0
501	380	Sweden	SWD	Kenya	KEN	501380	113.80817	120.82388	135.28116	96.362305	83.412453	71.455963	40.617115	35.089954	31.54723	28.004503	32.043465	39.682747	55.93718	63.090084	55.150597	55.089756	43.508545	36.190342	33.158596	48.973217	53.517502	0	0	0	0	0	0	0	0	0	0	0	0	0	0	0	0	0	0	0	0	0	0
501	385	Norway	NOR	Kenya	KEN	501385	67.4729	55.641766	54.939739	23.039768	18.212452	16.019041	13.82563	12.043023	9.8796244	12.227883	11.369106	10.094831	13.291795	13.31602	20.001143	12.241629	9.478611	8.2644482	13.64579	16.953093	9.8889561	0	0	0	0	0	0	0	0	0	0	0	0	0	0	0	0	0	0	0	0	0	0
501	390	Denmark	DEN	Kenya	KEN	501390	57.409508	73.992546	73.31823	29.648691	27.45306	24.39588	22.860115	15.849164	18.290573	19.73098	13.299994	16.742701	22.397131	24.448229	26.539429	31.311302	25.232132	18.602816	18.762474	14.221457	16.672121	0	0	0	0	0	0	0	0	0	0	0	0	0	0	0	0	0	0	0	0	0	0
501	395	Iceland	ICE	Kenya	KEN	501395	0.73351896	0.72573525	0.71795154	1.0253469	0.80247366	0.6927923	0.58311099	0.76959717	0.69973034	0.41109592	0.12246151	0.22998014	0.13691944	0.10624073	0.084010914	0.096968658	0.1099264	0.087697186	0.064754225	0.045363527	0.054498363	0	0	0	0	0	0	0	0	0	0	0	0	0	0	0	0	0	0	0	0	0	0
501	500	Uganda	UGA	Kenya	KEN	501500	807.50525	691.75958	586.33563	584.72522	414.82889	600.36688	411.96317	370.99078	321.30698	290.18549	302.52185	335.88278	317.77921	314.01538	337.46167	308.07306	231.4604	132.39304	84.124962	79.066986	74.009018	1	1	1	1	1	0	0	0	0	0	0	0	0	0	0	0	0	0	0	0	0	0
501	522	Djibouti	DJI	Kenya	KEN	501522	12.415173	10.365866	35.676968	63.967037	13.004384	8.3298597	7.2903934	5.4805698	6.581543	11.862134	4.7387547	2.8172276	2.6653831	3.9087319	2.0394688	1.6161064	2.6675105	3.7189145	3.71767	1.632	0.83276594	0	0	0	0	0	0	0	0	0	0	0	0	0	0	0	0	0	0	0	0	0	0
501	530	Ethiopia	ETH	Kenya	KEN	501530	59.604511	60.21183	30.361137	37.071899	57.42934	28.431627	22.201147	20.609016	17.587433	15.933469	21.653877	19.672022	18.611731	32.020699	33.286598	34.988186	26.591936	21.018793	24.066338	20.357826	18.955	1	1	1	1	1	1	1	1	1	1	1	1	1	1	1	1	1	1	1	1	1	0
501	552	Zimbabwe	ZIM	Kenya	KEN	501552	16.964645	12.270292	5.7377777	9.8792353	4.9502559	7.5692148	7.976357	20.359493	11.940315	12.550007	13.159699	10.702683	16.727455	14.156077	11.5847	12.24334	12.901979	18.315659	20.118765	20.956717	30.333185	0	0	0	0	0	0	0	0	0	0	0	0	0	0	0	0	0	0	0	0	0	0
501	560	South Africa	SAF	Kenya	KEN	501560	756.10266	916.11951	734.95471	554.11694	493.25696	539.49963	492.47244	144.16245	98.384018	108.23644	224.3557	234.88341	247.42398	387.38492	250.85503	336.15353	231.47772	0	6.454	7.4829998	8.5120001	0	0	0	0	0	0	0	0	0	0	0	0	0	0	0	0	0	0	0	0	0	0
501	571	Botswana	BOT	Kenya	KEN	501571	0.780011	0.71751046	0.65500998	0.82288301	0.630382	0.22100776	0.19342865	0.23101628	0.26860392	0.23697917	0.27406549	0	0	0.10610119	0.21220237	0	0	0.039172068	0.078344136	0	0	0	0	0	0	0	0	0	0	0	0	0	0	0	0	0	0	0	0	0	0	0	0
501	572	Swaziland	SWA	Kenya	KEN	501572	47.68766	63.284103	74.701935	48.461407	53.007259	48.253815	42.232319	23.991236	25.811129	11.389308	2.7849586	0	0	0.029424012	0.058848023	0	0	0.18053034	8.925272	0	0	0	0	0	0	0	0	0	0	0	0	0	0	0	0	0	0	0	0	0	0	0	0
501	625	Sudan	SUD	Kenya	KEN	501625	73.457054	66.815666	59.74263	57.394932	41.008179	43.1035	40.096943	60.908024	42.593624	47.37619	31.968004	52.527515	49.696362	40.724724	25.855431	23.669327	30.214485	31.22505	15.278018	21.882299	16.874001	1	1	1	1	1	0	0	0	0	0	0	0	0	0	0	0	0	0	0	0	0	0
501	640	Turkey	TUR	Kenya	KEN	501640	73.932434	64.634521	55.336609	62.021996	48.660934	57.381813	16.86562	13.04426	9.2618027	13.713368	9.9875937	14.10876	9.7886515	13.871602	7.6202769	5.9162002	3.385479	1.2890048	1.0115637	2.4890001	3.6849999	0	0	0	0	0	0	0	0	0	0	0	0	0	0	0	0	0	0	0	0	0	0
501	651	Egypt	EGY	Kenya	KEN	501651	429.08118	327.05353	361.14542	176.86301	115.21924	58.458599	83.60321	124.36198	175.04646	136.58928	123.60276	88.581146	67.680443	78.287758	73.297256	82.420776	54.388477	48.532188	52.154667	44.959	22.914	0	0	0	0	0	0	0	0	0	0	0	0	0	0	0	0	0	0	0	0	0	0
501	660	Lebanon	LEB	Kenya	KEN	501660	4.7706342	3.340663	1.9106916	1.3171833	1.4450366	1.57289	1.2958853	1.2783518	1.280735	1.0329698	1.2482184	1.209	1.852716	2.6002328	1.79671	1.3879532	0.62314552	0.52313107	0.38083851	0.85140002	0	0	0	0	0	0	0	0	0	0	0	0	0	0	0	0	0	0	0	0	0	0	0
501	732	South Korea	ROK	Kenya	KEN	501732	248.73048	139.87965	127.66723	136.00288	130.90865	82.502899	43.93605	40.782627	36.928314	50.758724	39.534821	54	44.937538	32.961033	41.040409	51	23.448654	16.580315	18.327276	17.198999	18.740999	0	0	0	0	0	0	0	0	0	0	0	0	0	0	0	0	0	0	0	0	0	0
501	900	Australia	AUL	Kenya	KEN	501900	57.252926	37.532333	29.978642	36.448685	52.488148	48.025932	26.994743	35.099995	37.196629	52.626369	45.750412	68.190933	40.92186	47.485245	35.940884	22.056473	14.739856	11.711143	13.248958	14.327254	12.171249	0	0	0	0	0	0	0	0	0	0	0	0	0	0	0	0	0	0	0	0	0	0
501	920	New Zealand	NEW	Kenya	KEN	501920	10.623105	9.3755322	8.1279583	7.261384	5.4289799	4.8689303	3.2583702	2.5849502	2.8276834	3.6371088	2.2314866	2.6914537	4.1138844	4.1144614	2.6676633	3.8274994	2.6499228	1.9075948	1.7445908	2.5566361	3.3686814	0	0	0	0	0	0	0	0	0	0	0	0	0	0	0	0	0	0	0	0	0	0
510	2	United States of America	USA	Tanzania	TAZ	5102	224.07001	225.22	243.84	239.08	213.08	141.55	166.37	98.809998	117.98152	94.709831	93.231216	135.81418	113.7108	94.421753	75.519997	97.120003	70.190002	49.09	49.290001	54.16	47.0061	0	0	0	0	0	0	0	0	0	0	0	0	0	0	0	0	0	0	0	0	0	0
510	20	Canada	CAN	Tanzania	TAZ	51020	59.624928	40.357735	58.762901	49.653843	78.024689	57.901051	37.777412	23.363716	20.119459	24.374912	33.037655	27.241697	17.446779	17.172979	14.97247	12.796887	5.9223595	8.8417377	16.50235	18.170004	21.172564	0	0	0	0	0	0	0	0	0	0	0	0	0	0	0	0	0	0	0	0	0	0
510	140	Brazil	BRA	Tanzania	TAZ	510140	57.333435	46.906357	20.568459	0	20.988632	15.769011	9.0388947	5.204814	3.0865834	4.8653979	10.228616	17.417669	14.531768	8.6107464	5.1406188	6.8155999	7.9320998	6.8167	5.2349	3.0569	2.7530568	0	0	0	0	0	0	0	0	0	0	0	0	0	0	0	0	0	0	0	0	0	0
510	205	Ireland	IRE	Tanzania	TAZ	510205	5.4900398	16.6105	11.67518	13.67122	15.9489	9.76087	10.08323	8.11516	8.4154873	8.667305	4.9542899	6.0126162	4.9251461	4.837131	7.6766739	8.9133244	10.035252	7.9040408	4.1532855	4.2023058	3.3303084	0	0	0	0	0	0	0	0	0	0	0	0	0	0	0	0	0	0	0	0	0	0
510	210	Netherlands	NTH	Tanzania	TAZ	510210	229.91032	218.77277	270.43765	224.468	198.46297	179.02235	156.25105	133.14207	105.95289	79.529198	88.153648	85.559242	130.33102	79.735405	79.110558	76.92897	58.15834	62.177525	62.074749	86.888535	66.631744	0	0	0	0	0	0	0	0	0	0	0	0	0	0	0	0	0	0	0	0	0	0
510	211	Belgium	BEL	Tanzania	TAZ	510211	108.54411	117.48056	111.34832	116.4876	113.02334	76.739662	81.361053	72.646072	78.308624	98.706612	101.43043	41.151314	70.201889	52.834488	40.852879	49.62944	56.784519	50.600479	86.74382	55.395279	44.943829	0	0	0	0	0	0	0	0	0	0	0	0	0	0	0	0	0	0	0	0	0	0
510	212	Luxembourg	LUX	Tanzania	TAZ	510212	3.0383749	2.7507501	2.98263	4.1648102	2.61481	3.8190801	1.21021	1.3867199	6.3264718	5.0541692	6.6889296	6.4164433	0.524288	1.7357007	2.9471135	3.4705648	3.965476	3.4595218	5.5061779	3.4947181	2.6761672	0	0	0	0	0	0	0	0	0	0	0	0	0	0	0	0	0	0	0	0	0	0
510	220	France	FRN	Tanzania	TAZ	510220	157.81168	170.22887	190.11559	174.33914	70.381981	101.38403	95.203217	70.776123	46.168213	50.76144	31.873146	30.639603	30.352133	35.363419	39.011929	30.864782	36.512321	41.919807	40.061314	34.481415	56.60918	0	0	0	0	0	0	0	0	0	0	0	0	0	0	0	0	0	0	0	0	0	0
510	225	Switzerland	SWZ	Tanzania	TAZ	510225	49.599823	53.795895	46.675011	39.282265	30.636135	21.990005	17.228121	14.183014	11.137907	11.253408	14.562386	15.860162	18.81868	37.362225	25.295448	13.228671	15.561022	8.2780333	12.354733	11.876105	13.130336	0	0	0	0	0	0	0	0	0	0	0	0	0	0	0	0	0	0	0	0	0	0
510	255	Germany	GMY	Tanzania	TAZ	510255	263.60767	314.71313	355.69833	306.66968	242.92154	194.54179	156.6042	146.51421	100.1813	128.82306	112.18892	121.05547	139.705	118.79293	121.0377	131.82919	136.41246	137.99623	175.75478	148.40218	193.23384	0	0	0	0	0	0	0	0	0	0	0	0	0	0	0	0	0	0	0	0	0	0
510	310	Hungary	HUN	Tanzania	TAZ	510310	5.4200873	8.4801397	21.010071	23.005939	13.147985	3.29003	2.6645999	5.1975002	3.6236646	4.2380414	4.0336742	5.250679	7.7632494	7.0413027	9.4138002	0	0	0	0	0	0.5690676	0	0	0	0	0	0	0	0	0	0	0	0	0	0	0	0	0	0	0	0	0	0
510	325	Italy	ITA	Tanzania	TAZ	510325	139.80115	184.86992	184.46764	171.27164	180.69057	110.82469	77.554993	68.280289	58.98167	62.393204	47.706841	56.587234	76.451469	53.187801	80.551048	73.496124	75.805443	75.380981	89.829536	105.32938	92.627243	0	0	0	0	0	0	0	0	0	0	0	0	0	0	0	0	0	0	0	0	0	0
510	350	Greece	GRC	Tanzania	TAZ	510350	15.16145	21.630859	23.315941	11.95141	18.699961	12.67739	9.35256	11.21269	7.7969322	7.0256963	7.2512488	5.0964198	6.0668764	10.494795	13.65	8.3149614	2.9799228	2.2855999	1.7024729	1.119346	1.3800303	0	0	0	0	0	0	0	0	0	0	0	0	0	0	0	0	0	0	0	0	0	0
510	355	Bulgaria	BUL	Tanzania	TAZ	510355	13.72175	23.039	16.175711	8.4287758	0.68184	0.50533473	0.61554086	1.1644711	1.7134014	1.8063387	3.1056347	0.46143213	0.48912629	0.41231316	0.3355	0.55000001	1.0629321	0.89322031	0.75060529	1.25928	1.1447999	0	0	0	0	0	0	0	0	0	0	0	0	0	0	0	0	0	0	0	0	0	0
510	375	Finland	FIN	Tanzania	TAZ	510375	42.273914	49.251308	107.59595	122.78394	22.54595	17.52108	21.400459	17.54986	18.167875	6.5114436	12.068771	15.729215	17.133284	9.8474312	11.000863	8.5626879	9.9266148	14.298811	17.592997	14.697597	14.578814	0	0	0	0	0	0	0	0	0	0	0	0	0	0	0	0	0	0	0	0	0	0
510	380	Sweden	SWD	Tanzania	TAZ	510380	70.714188	82.873062	91.646149	100.41923	51.372391	86.326378	30.663494	41.659431	22.070797	12.86339	17.466331	18.21711	30.253212	20.981956	24.445435	31.510099	24.322283	45.283493	36.437202	32.439705	33.087395	0	0	0	0	0	0	0	0	0	0	0	0	0	0	0	0	0	0	0	0	0	0
510	385	Norway	NOR	Tanzania	TAZ	510385	31.507713	14.970949	12.994146	11.017343	10.556692	10.692599	9.7013493	7.3731585	9.7666235	9.0812597	8.3836308	14.069825	17.041222	10.660974	9.5906038	6.6742625	17.387047	12.718315	17.364344	8.4509544	13.206181	0	0	0	0	0	0	0	0	0	0	0	0	0	0	0	0	0	0	0	0	0	0
510	390	Denmark	DEN	Tanzania	TAZ	510390	22.23971	18.106899	23.25259	14.17052	10.31772	10.16275	14.827101	15.964665	17.755274	20.303024	25.606483	25.971624	29.353088	43.663639	22.52721	29.193377	25.612593	25.38534	29.062891	24.045258	32.624535	0	0	0	0	0	0	0	0	0	0	0	0	0	0	0	0	0	0	0	0	0	0
510	481	Gabon	GAB	Tanzania	TAZ	510481	0.60759795	0.48643631	0.63012534	0.48548356	0.39351618	0.31477869	0.23631854	0.17960517	0.15257025	0.22420996	0.25465968	0.095044188	0.18859851	0.32152387	0.089000002	0	0.01249	0	0	0	0	0	0	0	0	0	0	0	0	0	0	0	0	0	0	0	0	0	0	0	0	0	0
510	482	Central African Republic	CEN	Tanzania	TAZ	510482	0	0	0	0	0	0	0	0	0	0	0	0	0	0	0	0	0	0	0	0	0	1	1	1	1	1	0	0	0	0	0	0	0	0	0	0	0	0	0	0	0	0	0
510	500	Uganda	UGA	Tanzania	TAZ	510500	98.681641	77.70208	88.815933	64.45887	43.832806	47.081528	29.149736	17.204496	10.168118	18.019859	14.463615	18.165167	9.5187912	13.532013	12.957911	11.075138	9.0041771	7.5665355	6.3584332	5.7803936	5.2549033	1	1	1	1	1	0	0	0	0	0	0	0	0	0	0	0	0	0	0	0	0	0
510	501	Kenya	KEN	Tanzania	TAZ	510501	573.10522	512.43536	595.67865	460.68231	339.36502	313.48715	274.36774	229.33507	105.40359	103.52374	105.27686	127.35381	115.06557	104.01722	277.25464	263.62494	210.23094	111.01987	57.686085	45.685001	28.453754	1	1	1	1	1	0	0	0	0	0	0	0	0	0	0	0	0	0	0	0	0	0
510	520	Somalia	SOM	Tanzania	TAZ	510520	1.3997775	1.102187	1.2598346	1.1035055	0.88921154	0.71947008	0.62968886	0.47945917	0.37881634	0.44170547	0.50459462	0.28734344	0.070092246	0.071393549	4.1996274	3.5894251	2.918232	2.4522958	2.0607526	1.8734115	1.7031014	0	0	0	0	0	0	0	0	0	0	0	0	0	0	0	0	0	0	0	0	0	0
510	530	Ethiopia	ETH	Tanzania	TAZ	510530	0.51468754	0.40526578	0.46323162	0.13653401	0.76202494	1.3875159	1.0855081	1.0718542	1.0582004	1.2687287	1.3820016	1.1843746	0.9867475	0.47822052	0.31591725	0.153614	0.068472095	0	0	0	0.37425166	0	0	0	0	0	0	0	0	0	0	0	0	0	0	0	0	0	0	0	0	0	0
510	540	Angola	ANG	Tanzania	TAZ	510540	6.1666436	5.3622894	5.7217607	4.5295868	3.4966269	2.8324156	2.2244596	1.7104168	1.5388175	0.55774873	0.38724893	0.23482151	0.20802726	0.181233	0	0	0	0	0	0	0	1	1	1	1	1	1	1	1	0	0	0	0	0	0	0	0	0	0	0	0	0	0
510	552	Zimbabwe	ZIM	Tanzania	TAZ	510552	6.5997877	5.1966834	5.9399734	5.2028995	4.1925287	8.8016758	6.258544	7.1909199	4.057116	3.0677381	8.1525393	7.578084	25.883047	20.423878	7.9292088	12.7807	9.8143568	6.8480144	9.4115782	6.893661	6.4348874	1	1	1	1	1	1	1	1	0	0	0	0	0	0	0	0	0	0	0	0	0	0
510	560	South Africa	SAF	Tanzania	TAZ	510560	683.18896	523.93713	630.14233	478.00653	487.66739	503.11224	408.17792	291.60663	198.59052	208.03543	177.99019	175.06822	134.52951	113.92982	146.83783	194.58517	61.22937	26.394722	14.275726	0	0	1	1	1	1	1	1	1	1	0	0	0	0	0	0	0	0	0	0	0	0	0	0
510	696	United Arab Emirates	UAE	Tanzania	TAZ	510696	514.03308	406.06158	541.74945	415.83551	339.31021	270.96332	202.16411	153.39285	107.9814	122.27479	63.230583	59.006332	63.141296	116.337	66.890755	82.173416	72.047691	60.084316	46.973721	42.885201	47.427998	0	0	0	0	0	0	0	0	0	0	0	0	0	0	0	0	0	0	0	0	0	0
510	900	Australia	AUL	Tanzania	TAZ	510900	108.67332	90.289886	69.01609	30.676737	35.958408	38.054382	62.674721	41.482208	76.532478	146.8062	97.176399	85.489426	32.010933	28.106955	15.746144	9.4217348	4.1248956	6.4638748	6.7462358	7.9160752	8.464488	0	0	0	0	0	0	0	0	0	0	0	0	0	0	0	0	0	0	0	0	0	0
516	2	United States of America	USA	Burundi	BUI	5162	9.0259876	11.81385	5.4346142	4.1689582	11.865358	10.825553	5.0008993	9.9229574	8.6535788	7.3842006	11.010603	9.35748	10.439392	16.680681	14.331161	11.981643	16.158186	17.30484	18.451492	13.193147	10.597589	0	0	0	0	0	0	0	0	0	0	0	0	0	0	0	0	0	0	0	0	0	0
516	20	Canada	CAN	Burundi	BUI	51620	0	0	0	0	0	0	0	0	0	0	0	0	0.016604001	0	0	0	0	0	0	0	0.043000001	0	0	0	0	0	0	0	0	0	0	0	0	0	0	0	0	0	0	0	0	0	0
516	40	Cuba	CUB	Burundi	BUI	51640	20.103964	20.637405	20.106844	19.576283	22.676271	15.649171	22.487127	19.039864	13.727727	19.466179	25.1129	26.831984	23.411432	14.8074	13.67182	25.029301	8.4755001	1.892	0	0.670286	0.47615871	0	0	0	0	0	0	0	0	0	0	0	0	0	0	0	0	0	0	0	0	0	0
516	130	Ecuador	ECU	Burundi	BUI	516130	0	0	0	0	0	0	0	0	0	0	0	0	0	0	0	0	0	0	0	0	0	0	0	0	0	0	0	0	0	0	0	0	0	0	0	0	0	0	0	0	0	0	0
516	140	Brazil	BRA	Burundi	BUI	516140	0.20527101	0.210743	0.19699021	0	0.23167901	0.32151499	0.151298	0.195209	0.200258	0.1675279	0.31729999	0.057	0.066179998	0.07536	0.20268001	0.33000001	0.23999999	0.23	0.69099998	0.79299998	0.61199999	0	0	0	0	0	0	0	0	0	0	0	0	0	0	0	0	0	0	0	0	0	0
516	155	Chile	CHL	Burundi	BUI	516155	0	0	0	0.10366832	0	0.002241	0	0	0	0.005	0.012499999	0.02	0.105	0.19	0.2	0.1	0	0.127	0.14300001	0	0	0	0	0	0	0	0	0	0	0	0	0	0	0	0	0	0	0	0	0	0	0	0
516	160	Argentina	ARG	Burundi	BUI	516160	0	0	0	0	0.016339	0.051782001	0	0	0	0	0.0001145	0.000229	0	0	0	0	0	0	0	0	0	0	0	0	0	0	0	0	0	0	0	0	0	0	0	0	0	0	0	0	0	0	0
516	205	Ireland	IRE	Burundi	BUI	516205	0.053947315	0.096000001	0.10103814	0.20039999	0.10534297	0.010285936	0.034983087	0.059680238	0.10664361	0.095581084	0.1188563	0.46428937	0.80972242	1.1630926	1.2863852	0.2885237	0.35343751	0.27527645	0.66865653	0.47803655	0.58539802	0	0	0	0	0	0	0	0	0	0	0	0	0	0	0	0	0	0	0	0	0	0
516	210	Netherlands	NTH	Burundi	BUI	516210	4.2313461	4.2165279	5.3920417	7.4970355	6.4997568	12.802416	4.8937302	6.809742	4.2076111	4.8480077	9.4607153	9.2951622	9.1296101	15.09115	11.972641	13.45495	14.937261	11.054895	11.597393	16.678894	7.3743143	0	0	0	0	0	0	0	0	0	0	0	0	0	0	0	0	0	0	0	0	0	0
516	211	Belgium	BEL	Burundi	BUI	516211	53.51226	55.880371	54.484234	50.5467	54.837051	43.861019	28.438171	28.336916	18.683918	17.709999	21.183193	34.310471	27.69326	28.416988	39.006111	49.129158	59.252201	75.601189	67.702492	62.882912	66.349251	0	0	0	0	0	0	0	0	0	0	0	0	0	0	0	0	0	0	0	0	0	0
516	212	Luxembourg	LUX	Burundi	BUI	516212	0.0112	0.0084	0.039000001	0.069600001	0.14470001	0.233	0.18790001	0.1736	0.1593	0.15260001	0.1812	0.12276389	0.064327791	1.4391079	2.8138881	3.4758456	4.1378031	5.1688061	4.2975054	3.9670889	3.9507461	0	0	0	0	0	0	0	0	0	0	0	0	0	0	0	0	0	0	0	0	0	0
516	220	France	FRN	Burundi	BUI	516220	26.403807	20.326441	23.821905	15.091726	21.14934	17.042194	11.902361	9.6723089	10.697387	12.084365	23.560701	10.916348	16.665928	14.346786	15.615254	37.333614	32.9725	28.392672	30.180141	31.330809	33.331413	0	0	0	0	0	0	0	0	0	0	0	0	0	0	0	0	0	0	0	0	0	0
516	225	Switzerland	SWZ	Burundi	BUI	516225	3.6233032	3.3073232	1.9509062	2.5468538	4.7490358	8.1374388	2.3370986	2.4919305	1.8792534	2.4869134	3.5119026	5.7913718	3.3593407	1.9035137	1.6994649	4.6255836	7.1514802	7.8799362	2.2936981	3.9155941	3.872627	0	0	0	0	0	0	0	0	0	0	0	0	0	0	0	0	0	0	0	0	0	0
516	255	Germany	GMY	Burundi	BUI	516255	29.410498	29.652029	35.090279	39.389359	24.780413	39.656193	17.830418	13.494401	11.269917	11.679666	14.012021	20.963032	40.547779	29.057175	37.985977	40.363754	42.741535	49.993473	48.605247	46.199715	63.86417	0	0	0	0	0	0	0	0	0	0	0	0	0	0	0	0	0	0	0	0	0	0
516	305	Austria	AUS	Burundi	BUI	516305	1.6513001	0.32800001	0.34020001	0.4005	0.75569999	0.90990001	0.90125	0.8926	0.96869999	1.5382999	2.1078999	2.9886999	2.5610173	2.2411609	1.9213045	4.4848447	3.4078181	1.1271658	0.69313145	0.66754609	0.53500545	0	0	0	0	0	0	0	0	0	0	0	0	0	0	0	0	0	0	0	0	0	0
516	310	Hungary	HUN	Burundi	BUI	516310	0.0253	0.0416	0.062399998	0.0832	0.062100001	0.16599999	0.20100001	0.21600001	0.463	0.70999998	1.3	2.3429999	1.6390001	4.4460001	8.6440001	0	0	0	0	0	0	0	0	0	0	0	0	0	0	0	0	0	0	0	0	0	0	0	0	0	0	0	0
516	316	Czech Republic	CZR	Burundi	BUI	516316	0.24048257	0.20254129	0.1646	0.11897793	0.073355861	0.086279422	0.099202976	0.11990947	0.09892261	0.077935763	0.25577331	0.15830152	0.83684516	1.5153888	1.9972335	0.26829389	0.24538663	0	#N/A	#N/A	#N/A	0	0	0	0	0	0	0	0	0	0	0	0	0	0	0	0	0	0	0	0	0	0
516	325	Italy	ITA	Burundi	BUI	516325	10.124905	7.354269	8.2137337	6.5142856	17.444654	17.651566	6.6287107	4.3328538	3.513576	4.2842793	3.7806826	3.6838906	5.2102866	4.5480361	5.398293	10.906896	9.7282448	10.334099	10.971596	12.025016	11.469338	0	0	0	0	0	0	0	0	0	0	0	0	0	0	0	0	0	0	0	0	0	0
516	350	Greece	GRC	Burundi	BUI	516350	0.10960811	0.10789546	0.10618282	0.11229329	0.11840376	0.12742338	0.13644299	0.22163703	0.17075816	0.33186895	0.12152905	0.11555322	0.10957737	0.20123142	0.13509645	0.095292434	0.2382625	0.33515513	0.32887346	0.32259175	0.1908699	0	0	0	0	0	0	0	0	0	0	0	0	0	0	0	0	0	0	0	0	0	0
516	355	Bulgaria	BUL	Burundi	BUI	516355	0.0252	0.0145	0.013499999	0.0125	0.0287	0.025049366	0.030937266	0	0.0025	0.005	0.008	0.012	0.016000001	0	0	0	0	0	0.000960141	0	0	0	0	0	0	0	0	0	0	0	0	0	0	0	0	0	0	0	0	0	0	0	0
516	360	Romania	ROM	Burundi	BUI	516360	1.2425327	0.53121287	0.2946505	0.51633084	0.27878711	0.041243371	0.068881236	0.096519105	0.8631255	1.6297319	1.0878906	1.2335654	0.86324084	0.77609104	0.68894124	0.53001714	0.064512938	0.077436365	0	0	0.030364003	0	0	0	0	0	0	0	0	0	0	0	0	0	0	0	0	0	0	0	0	0	0
516	369	Ukraine	UKR	Burundi	BUI	516369	0.28621149	0.52410001	0.36039999	0.2044	0.264	0.201085	0.37289751	0.54470998	0.27636498	0.00802	0	1	0	0	0	0	0	0	0	0	#N/A	0	0	0	0	0	0	0	0	0	0	0	0	0	0	0	0	0	0	0	0	0	0
516	375	Finland	FIN	Burundi	BUI	516375	2.5462	2.1521001	0.78130001	1.2489001	0.899225	0.54955	0.41477501	0.28	0.41605002	0.5521	0.62800002	0.79439998	2.597744	2.918684	2.1264668	1.3342495	1.1477404	2.0995822	2.4259729	1.9968345	3.022234	0	0	0	0	0	0	0	0	0	0	0	0	0	0	0	0	0	0	0	0	0	0
516	380	Sweden	SWD	Burundi	BUI	516380	8.8033257	3.25175	3.2451999	4.5243001	3.4384	3.5615001	1.708838	0.82465076	1.0238358	0.3632721	0.2680921	0.17291206	0.14968802	0.27505293	0.31315446	0.42287284	2.5778148	2.1976001	2.8464563	2.0701971	0.45082569	0	0	0	0	0	0	0	0	0	0	0	0	0	0	0	0	0	0	0	0	0	0
516	385	Norway	NOR	Burundi	BUI	516385	0.068068877	0.033509023	0.047853369	0.087336451	0.12681954	0.14430434	0.16178913	0.089201331	0.11137521	0.13354909	0	0.63618875	0.65032494	0.66446114	1.0244898	1.6475842	2.2706788	2.0003133	1.1730164	0.34571949	0.33734277	0	0	0	0	0	0	0	0	0	0	0	0	0	0	0	0	0	0	0	0	0	0
516	390	Denmark	DEN	Burundi	BUI	516390	7.0530696	9.0033865	4.1322222	4.3493004	5.644763	6.9402256	4.3700247	4.6566949	3.4798973	3.1258483	3.8883154	2.614594	3.4065371	2.5275993	2.014734	2.8566549	3.6985757	2.3193495	1.8350911	2.3806689	2.0411789	0	0	0	0	0	0	0	0	0	0	0	0	0	0	0	0	0	0	0	0	0	0
516	432	Mali	MLI	Burundi	BUI	516432	0	0	0	0	0	0	0	0	0	0	0	0	0	0	0	0	0	0	0	0	0	0	0	0	0	0	0	0	0	0	0	0	0	0	0	0	0	0	0	0	0	0	0
516	433	Senegal	SEN	Burundi	BUI	516433	0.024612	0.38282394	0.33845538	0.011487569	0.0141935	0.002368409	0.001608981	0	0	0.000155517	0	0.000279357	0	0	0	0.000100171	0	0.000741624	0.000840601	0.00568581	0.00338678	0	0	0	0	0	0	0	0	0	0	0	0	0	0	0	0	0	0	0	0	0	0
516	434	Benin	BEN	Burundi	BUI	516434	0	0	0	0	0	0	0.000567876	0	0	0.003546881	0	0	0.000856649	0.005901859	0.010947069	0	0	0	0	0	0	0	0	0	0	0	0	0	0	0	0	0	0	0	0	0	0	0	0	0	0	0	0
516	438	Guinea	GUI	Burundi	BUI	516438	0	0	0	0	0	0	0	0	0	0	0	0	0	0	0	0	0	0	0	0	0	0	0	0	0	0	0	0	0	0	0	0	0	0	0	0	0	0	0	0	0	0	0
516	439	Burkina Faso	BFO	Burundi	BUI	516439	0	0	0	0	0	0	0	0	0	0	0	0.000407453	0.000385492	0.000385492	0.005737439	0.012033811	0.018330183	0.00389529	0	0	0	0	0	0	0	0	0	0	0	0	0	0	0	0	0	0	0	0	0	0	0	0	0
516	452	Ghana	GHA	Burundi	BUI	516452	0	0	0	0	0	0	0	0	0	0	0	0	0	0	0	0	0	0	0	0	0	0	0	0	0	0	0	0	0	0	0	0	0	0	0	0	0	0	0	0	0	0	0
516	461	Togo	TOG	Burundi	BUI	516461	0	0.004128811	0	0	0	3.08E-05	0.00192943	0.0038281	0	0	0	0.000433934	0.002257506	0.004081077	0	0	0	0	0	0	0	0	0	0	0	0	0	0	0	0	0	0	0	0	0	0	0	0	0	0	0	0	0
516	471	Cameroon	CAO	Burundi	BUI	516471	0	0	0	0	0	0	0	0	0	0	0.008427247	0	0	0.025699491	0	0.002003413	0	0	0	0.003544769	0	1	1	1	1	1	1	1	1	1	1	1	0	0	0	0	0	0	0	0	0	0	0
516	475	Nigeria	NIG	Burundi	BUI	516475	0	0	0	0	0	0	0	0.000935592	0.001871185	0.016120547	0.030369911	0	0	0	0	0	0	0	0	0.001841189	0.005286662	0	0	0	0	0	0	0	0	0	0	0	0	0	0	0	0	0	0	0	0	0	0
516	481	Gabon	GAB	Burundi	BUI	516481	0	0	0	0	0	0	0	0	0	0	0	0	0	0	0	0	0	0	0	0	0	1	1	1	1	1	1	1	1	1	1	1	0	0	0	0	0	0	0	0	0	0	0
516	482	Central African Republic	CEN	Burundi	BUI	516482	0	0	0	0	0	0	0	0	0	0	0	0	0	0	0	0	0	0	0	0	0	1	1	1	1	1	1	1	1	1	1	1	0	0	0	0	0	0	0	0	0	0	0
516	483	Chad	CHA	Burundi	BUI	516483	0	0	0	0	0	0	0	0	0	0	0	0	0	0	0	0	0	0	0	0	0	1	1	1	1	1	1	1	1	1	1	1	0	0	0	0	0	0	0	0	0	0	0
516	490	Democratic Republic of the Congo	DRC	Burundi	BUI	516490	3.6479757	3.1633847	2.1439316	2.306128	1.7283936	1.6232591	2.5370696	1.7293048	1.172507	0.90577102	0.71759284	0.70961076	0.63796741	0.85915482	1.0803422	1.9863667	5.3508139	4.6833348	3.9993353	3.5124481	3.9459717	1	1	1	1	1	1	1	1	1	1	1	0	0	0	0	0	0	0	0	0	0	0
516	500	Uganda	UGA	Burundi	BUI	516500	30.762772	35.156643	35.378208	39.453987	16.937126	11.525041	11.112851	9.2719097	1.3222526	0.8012619	0.74283266	0.035914384	0	0	0.083568223	1.0380869	0.83763915	0.79018039	0.77263975	0.75509918	0.7611438	1	1	1	1	1	0	0	0	0	0	0	0	0	0	0	0	0	0	0	0	0	0
516	501	Kenya	KEN	Burundi	BUI	516501	32.699001	35.060535	31.651894	31.681534	40.118408	34.388439	27.537376	22.541155	15.709235	10.199596	7.9212399	6.2563424	8.8182249	5.3080621	4.6478639	7.4673719	10.28688	7.4308238	7.833735	7.0530567	6.2392526	1	1	1	1	1	0	0	0	0	0	0	0	0	0	0	0	0	0	0	0	0	0
516	510	Tanzania	TAZ	Burundi	BUI	516510	27.318071	18.777086	16.84289	9.8596992	7.5909543	12.822017	15.06997	18.416582	13.449143	11.390272	12.01979	5.1291924	3.159893	3.1912224	8.1907759	11.296437	7.0673327	13.003542	19.882788	4.0536642	2.8858874	1	1	1	1	1	0	0	0	0	0	0	0	0	0	0	0	0	0	0	0	0	0
516	517	Rwanda	RWA	Burundi	BUI	516517	4.3312106	5.2026	9.2993126	4.0651569	4.4649301	3.8841982	5.356926	3.0871127	4.2602777	2.9062929	3.1068583	3.1438572	1.7887698	1.3274838	4.0423236	2.7067056	2.1502993	3.3288574	3.9100504	2.8526249	1.6430535	1	1	1	1	1	1	1	1	1	1	1	0	0	0	0	0	0	0	0	0	0	0
516	522	Djibouti	DJI	Burundi	BUI	516522	0.27698594	0	0	9.24E-05	0.002403884	0.004715336	0	0	0	0.081290692	0.095918715	0.11054675	0	0.05222068	0.10338677	0.011611263	0	0.094117247	0.18823449	0.14400284	0.6177907	0	0	0	0	0	0	0	0	0	0	0	0	0	0	0	0	0	0	0	0	0	0
516	530	Ethiopia	ETH	Burundi	BUI	516530	0	0	0	0	0	0	0	0	0	0	0	0.004294111	0	0	0	0	0	0	0	0	0	0	0	0	0	0	0	0	0	0	0	0	0	0	0	0	0	0	0	0	0	0	0
516	540	Angola	ANG	Burundi	BUI	516540	0	0	0	0	0	0	0	0	0	0	0	0	0	0.33685178	0	0	0	0	0.021651188	0	0	1	1	1	1	1	1	1	1	1	1	1	0	0	0	0	0	0	0	0	0	0	0
516	541	Mozambique	MZM	Burundi	BUI	516541	0	0.073187083	0	0	0	0	0	0	0	0	0	0	0	0	0	0	0.1	0	0	0.14875002	0	0	0	0	0	0	0	0	0	0	0	0	0	0	0	0	0	0	0	0	0	0	0
516	551	Zambia	ZAM	Burundi	BUI	516551	34.708412	11.321116	6.8452377	6.2152681	12.928727	9.9462156	6.6875777	8.1080256	4.6433692	3.6659093	7.2063761	6.7339797	6.7506123	6.7672448	4.3257985	7.7500834	7.2674432	5.0963364	6.7851176	7.7741323	6.7104077	1	1	1	1	1	0	0	0	0	0	0	0	0	0	0	0	0	0	0	0	0	0
516	552	Zimbabwe	ZIM	Burundi	BUI	516552	0.12455837	0.15713158	0.16268997	0.55209976	0.43918258	0.18825665	0.24679807	0.16949622	0.33780015	0.781591	1.2253819	2.2107878	1.5630646	2.8239992	3.4830084	4.1420178	4.9723058	2.2331004	2.0897591	5.3087144	6.8633919	0	0	0	0	0	0	0	0	0	0	0	0	0	0	0	0	0	0	0	0	0	0
516	553	Malawi	MAW	Burundi	BUI	516553	0	0	0	0	0	0	0	0	0	0	0	0	0	0	0.041949265	0.35798547	0.67402166	0.38266078	0.091299914	0.65730941	1.6802015	0	0	0	0	0	0	0	0	0	0	0	0	0	0	0	0	0	0	0	0	0	0
516	560	South Africa	SAF	Burundi	BUI	516560	8.1914444	5.700552	10.418736	12.687518	9.5354881	15.465046	4.5997972	5.6624827	4.8773618	4.1310167	4.4651299	5.9286628	5.7842736	5.3810005	4.4291158	3.296798	1.6867052	0.076612569	0.041060913	0.00550926	0	0	0	0	0	0	0	0	0	0	0	0	0	0	0	0	0	0	0	0	0	0	0
516	565	Namibia	NAM	Burundi	BUI	516565	0	0	0	0	0	0	0	0	0	0	0	0	0	0	0	0	0	0	0	0	0	0	0	0	0	0	0	0	0	0	0	0	0	0	0	0	0	0	0	0	0	0	0
516	571	Botswana	BOT	Burundi	BUI	516571	0	0	0	0	0	0	0	0	0	0	0	0	0	0	0	0	0	0	0	0	0	0	0	0	0	0	0	0	0	0	0	0	0	0	0	0	0	0	0	0	0	0	0
516	572	Swaziland	SWA	Burundi	BUI	516572	0	0	0	0	0	0	0	0	0	0	0	0	0	0	0	0	0	0	0	0	0	0	0	0	0	0	0	0	0	0	0	0	0	0	0	0	0	0	0	0	0	0	0
516	615	Algeria	ALG	Burundi	BUI	516615	0	0	0.062527053	0	0.029263914	0	0.008495619	0	0.000884439	0.015354685	0.029824929	0	0	0	0.24699999	0	0	0	0	0	0	0	0	0	0	0	0	0	0	0	0	0	0	0	0	0	0	0	0	0	0	0	0
516	616	Tunisia	TUN	Burundi	BUI	516616	0.18302362	0.19112477	0.1142942	0.037463628	0.057054218	0.076644808	0.089942187	0.046730265	0.001032542	0.000344753	0	0.000964147	0.015293336	0.14620697	0.076691024	0.007175072	0	0	0	0.35786131	0.63616127	0	0	0	0	0	0	0	0	0	0	0	0	0	0	0	0	0	0	0	0	0	0
516	620	Libya	LIB	Burundi	BUI	516620	0	0	0	0	0	0	0	0	0	0	0	0	0	0	0	0	0	0	0	0	0	0	0	0	0	0	0	0	0	0	0	0	0	0	0	0	0	0	0	0	0	0	0
516	625	Sudan	SUD	Burundi	BUI	516625	0.1825	0.55675	0.93099999	0.60049999	0.27000001	0.51700002	0.236	0.147	0	0	0	0	0	0	0	0	0	0	0	0	0	1	1	1	1	1	0	0	0	0	0	0	0	0	0	0	0	0	0	0	0	0	0
516	651	Egypt	EGY	Burundi	BUI	516651	17.097099	13.62351	4.2527008	2.3754361	2.592566	2.4293635	0.057349999	0.11414	0.16225	0.13944	0	0.065826498	0.131653	0.097286001	0.10553	0.229344	0.417	0.041728001	0	0.002	0.009000001	0	0	0	0	0	0	0	0	0	0	0	0	0	0	0	0	0	0	0	0	0	0
516	652	Syria	SYR	Burundi	BUI	516652	0	0	0	0	0	0	0	0	0	0	0	0	0	0	0	0	0	0	0	0	0	0	0	0	0	0	0	0	0	0	0	0	0	0	0	0	0	0	0	0	0	0	0
516	663	Jordan	JOR	Burundi	BUI	516663	0.003802817	0.003521127	0	0	0.098730609	0	0	0	0.029572645	0.03092847	0	0	0	0	0.002820875	0	0	0	0	0.0411902	0	0	0	0	0	0	0	0	0	0	0	0	0	0	0	0	0	0	0	0	0	0	0
516	679	Yemen	YEM	Burundi	BUI	516679	0	0	0	0	0	0	0	0	0	0	0	0	0.015638607	0	0	0	0	0	0	0	0	0	0	0	0	0	0	0	0	0	0	0	0	0	0	0	0	0	0	0	0	0	0
516	710	China	CHN	Burundi	BUI	516710	56.217701	37.396847	25.1395	14.845118	20.907082	12.456526	6.740541	8.7021284	7.5508709	7.3299651	7.6294971	4.4777141	6.5056324	2.8125377	4.2362332	9.3874979	9.2486658	8.2351885	8.1741304	13.437452	8.1217871	0	0	0	0	0	0	0	0	0	0	0	0	0	0	0	0	0	0	0	0	0	0
516	732	South Korea	ROK	Burundi	BUI	516732	0.63425016	0.9917745	0.71224302	1.0596892	0.65588683	0.5398013	0.42371577	0.56391895	0.70412207	0.86770368	0.98185956	0.85758013	1.120005	0.76770073	1.070532	2.5012262	2.238955	1.9618585	1.7609915	2.6714814	1.747682	0	0	0	0	0	0	0	0	0	0	0	0	0	0	0	0	0	0	0	0	0	0
516	740	Japan	JPN	Burundi	BUI	516740	38.315937	14.737517	16.792606	16.848606	33.554897	18.723423	10.830718	7.0184302	7.7264147	10.612191	8.8441353	6.1656756	6.1689682	7.567174	8.4600353	13.41179	17.975304	19.487757	20.025513	22.741354	20.079664	0	0	0	0	0	0	0	0	0	0	0	0	0	0	0	0	0	0	0	0	0	0
516	800	Thailand	THI	Burundi	BUI	516800	1.6747307	2.1518652	2.9031029	1.5029178	1.0827641	1.258141	1.4335181	0.64604557	0.74177992	0.81560189	1.053535	0.28004101	0.48930761	0.7238332	1.7246971	2.7255611	1.9967594	2.559756	1.2144483	0.99945694	0.88934827	0	0	0	0	0	0	0	0	0	0	0	0	0	0	0	0	0	0	0	0	0	0
516	820	Malaysia	MAL	Burundi	BUI	516820	0.45850801	0.25608996	0.053671908	0.061896823	0.070121735	0.10723466	0.07700026	0.085303813	0.093607366	0.070984207	0.004597369	0.008326149	0.012054928	0.038004432	0.027922211	0.12271563	0.20327893	0.28384224	0.15896778	0.034093313	0.063018806	0	0	0	0	0	0	0	0	0	0	0	0	0	0	0	0	0	0	0	0	0	0
516	900	Australia	AUL	Burundi	BUI	516900	0.26878095	0.19642547	0.24773599	0.4652009	0.68266582	0.51015639	0.27957222	0.048988059	0.07299874	0.09700942	0.1084808	0.18418543	0.35801679	0.070668206	0.074062422	0.1409367	0.22797209	0.19153143	0.10956386	0.071653612	0.03374337	0	0	0	0	0	0	0	0	0	0	0	0	0	0	0	0	0	0	0	0	0	0
516	920	New Zealand	NEW	Burundi	BUI	516920	2.0894604	0.28003076	0.093869328	0.13430673	0.38029483	0.72550619	0.12288815	0.037901256	0.030187428	0.022473602	0	0	0	0.010224536	0	0.021440491	0	0	0.005888125	0	0.006560151	0	0	0	0	0	0	0	0	0	0	0	0	0	0	0	0	0	0	0	0	0	0
517	2	United States of America	USA	Rwanda	RWA	5172	56.07	57.099998	53.530014	30.809999	22.07	18.25	18.23	11.7	14.52	26.85	25.299999	26.790001	28.280001	42.5	50.130001	44.040001	39.880001	11.81	9.7600002	11.04	10.7075	0	0	0	0	0	0	0	0	0	0	0	0	0	0	0	0	0	0	0	0	0	0
517	20	Canada	CAN	Rwanda	RWA	51720	3.4243248	3.650965	4.3896937	2.0914381	1.6507123	1.2099864	1.2208502	1.1797488	1.7789392	1.104671	1.3485087	1.5923464	2.5648398	3.1775887	2.2136326	3.0634735	3.1451595	2.4160352	4.5634356	7.5749283	4.8358741	0	0	0	0	0	0	0	0	0	0	0	0	0	0	0	0	0	0	0	0	0	0
517	40	Cuba	CUB	Rwanda	RWA	51740	139.85602	152.08371	223.50931	248.74597	232.86523	196.60733	208.72964	208.47769	248.9229	220.48631	225.48849	210.90135	228.97563	185.92513	154.98158	173.4993	106.3199	158.48378	87.124474	142.71983	104.43241	0	0	0	0	0	0	0	0	0	0	0	0	0	0	0	0	0	0	0	0	0	0
517	101	Venezuela	VEN	Rwanda	RWA	517101	0	0	0	0	0.75700003	0.57700002	0.109	0	0	0	0	0	0	0	0	0.001105	0	0	0	0	0	0	0	0	0	0	0	0	0	0	0	0	0	0	0	0	0	0	0	0	0	0	0
517	140	Brazil	BRA	Rwanda	RWA	517140	1.7319148	1.9242828	0.31769118	0	0.041449651	0.082899302	0.078304872	0.073710449	0.086307377	0.098904297	0.33545217	0.57200003	1.0956	0.75009	0.40458	0.36993	0.33528	0.38389999	0.41	0.58499998	0.75999999	0	0	0	0	0	0	0	0	0	0	0	0	0	0	0	0	0	0	0	0	0	0
517	155	Chile	CHL	Rwanda	RWA	517155	0	0	0	0	0	0	0	0	0	0	0	0	0	0	0	0	0	0	0	0	0	0	0	0	0	0	0	0	0	0	0	0	0	0	0	0	0	0	0	0	0	0	0
517	205	Ireland	IRE	Rwanda	RWA	517205	0.70788133	0.55879271	0.65813541	0.60668999	0.39418	0.63584	0.66198999	0.51313001	0.45140001	0.55120999	0.600595	0.64998001	0.74668622	2.7281363	2.7229369	2.284039	1.8451412	1.4414076	1.9964964	2.5515854	3.8963301	0	0	0	0	0	0	0	0	0	0	0	0	0	0	0	0	0	0	0	0	0	0
517	210	Netherlands	NTH	Rwanda	RWA	517210	19.35051	26.1723	14.920129	19.447399	22.21286	15.99733	14.0781	10.80935	8.7879696	14.22539	12.58029	9.4025297	11.418809	10.514417	12.349384	22.170761	15.873627	30.643948	23.289852	34.550442	19.024933	0	0	0	0	0	0	0	0	0	0	0	0	0	0	0	0	0	0	0	0	0	0
517	211	Belgium	BEL	Rwanda	RWA	517211	52.289532	72.82914	80.767052	50.423538	40.472069	38.33112	35.477413	25.522938	30.01561	25.200001	22.198448	26.923864	49.848042	68.920074	26.153311	20.907913	18.75058	49.935913	63.499298	62.628929	76.655571	0	0	0	0	0	0	0	0	0	0	0	0	0	0	0	0	0	0	0	0	0	0
517	212	Luxembourg	LUX	Rwanda	RWA	517212	0.020950001	0.0672075	0.113465	0.19384751	0.27423	0.32846001	0.41204	0.57910001	0.35775	0.52780002	0.72057003	0.5108	0.35719794	0.52467561	1.8866911	1.462082	1.3094225	3.4140859	4.0307021	3.9510672	4.5644331	0	0	0	0	0	0	0	0	0	0	0	0	0	0	0	0	0	0	0	0	0	0
517	220	France	FRN	Rwanda	RWA	517220	17.753429	21.271601	33.797031	16.202299	17.7651	13.93635	25.564289	18.43342	11.88235	9.53545	10.64071	12.34708	20.026779	14.847781	18.008038	17.988102	21.008556	26.838291	21.260113	23.088514	24.343555	0	0	0	0	0	0	0	0	0	0	0	0	0	0	0	0	0	0	0	0	0	0
517	225	Switzerland	SWZ	Rwanda	RWA	517225	3.162163	3.2726245	6.0287771	3.8826346	1.7364923	0.91752172	0.75269276	0.5878638	0.57747638	0.45608643	0.69360322	0.89300513	1.092407	0.88295776	2.01598	1.4099855	1.6700993	2.7650292	3.3297114	3.8943937	4.4532523	0	0	0	0	0	0	0	0	0	0	0	0	0	0	0	0	0	0	0	0	0	0
517	235	Portugal	POR	Rwanda	RWA	517235	0.67918503	0.47002	0.30309001	0.13616	0.14618501	0.15621001	0.1068	0.12331	0.29466999	0.44365001	0.27511001	0.22623	0.15670015	0	0.090271458	0.12525548	0.26514834	0.40504119	0.65016973	0.92294794	0.66542202	0	0	0	0	0	0	0	0	0	0	0	0	0	0	0	0	0	0	0	0	0	0
517	255	Germany	GMY	Rwanda	RWA	517255	48.17094	60.12117	63.231533	67.582863	69.102173	48.954102	46.906601	34.441799	24.9779	37.675598	27.874701	16.895399	27.917564	40.167725	46.122936	26.767838	20.329222	57.273884	51.722008	54.908554	68.757637	0	0	0	0	0	0	0	0	0	0	0	0	0	0	0	0	0	0	0	0	0	0
517	290	Poland	POL	Rwanda	RWA	517290	1.47469	1.88006	0.82020003	0.50028002	0.73717999	0.46369329	0.1902066	0.44136	0.71766001	0.41065866	0.10365731	0.25587866	0.40810001	0.75300002	1.4361	2.2990999	1.2742	0.2493	0.077	0	0	0	0	0	0	0	0	0	0	0	0	0	0	0	0	0	0	0	0	0	0	0	0
517	305	Austria	AUS	Rwanda	RWA	517305	2.028955	2.16379	3.9990242	8.5380898	6.3374	2.7985301	0.62528002	0.58311999	1.25858	1.05301	0.90841001	1.20953	0.82084143	0.43215293	0.62641704	1.1567529	1.1420915	0.75485784	0.36762419	0.28678182	0.46049559	0	0	0	0	0	0	0	0	0	0	0	0	0	0	0	0	0	0	0	0	0	0
517	325	Italy	ITA	Rwanda	RWA	517325	12.05123	12.65593	10.093339	7.4540501	11.56325	4.4899602	5.8136201	3.94681	4.3540201	4.51406	6.2374101	9.1634398	12.788489	11.432574	11.803559	7.5068641	13.532154	12.22838	12.58434	11.726735	12.864684	0	0	0	0	0	0	0	0	0	0	0	0	0	0	0	0	0	0	0	0	0	0
517	350	Greece	GRC	Rwanda	RWA	517350	0.032570001	0.059085004	0.085600004	0.06842	0.17991	0.20589	0.31061	0.51892	0.18231	0.16737001	0.16532999	0.1525	0.18277273	0.62871528	0	0.054249801	0.0836	0.47729999	0.87099999	0.3655287	0.52030772	0	0	0	0	0	0	0	0	0	0	0	0	0	0	0	0	0	0	0	0	0	0
517	352	Cyprus	CYP	Rwanda	RWA	517352	0.053569999	0.038445	0.023320001	0.01584	0.009994761	0.004149523	0.005109045	0.0018457	0.001809723	0.001554951	0	0	0.002072734	0.008210904	0.041427985	0.074645065	0.144629	0	0.10899823	0.10578045	0.14950384	0	0	0	0	0	0	0	0	0	0	0	0	0	0	0	0	0	0	0	0	0	0
517	355	Bulgaria	BUL	Rwanda	RWA	517355	0.029650001	0.030579999	0.032119997	0.033659998	0.00957	0.001084918	0	0.026843946	0.0198	0.0099	0.0099	0.078199998	0	0	0	0	0	0	0	0	0	0	0	0	0	0	0	0	0	0	0	0	0	0	0	0	0	0	0	0	0	0	0
517	360	Romania	ROM	Rwanda	RWA	517360	2.6275799	1.887	2.6447001	2.5150599	2.0776501	2.4239399	2.6800001	2.036	1.8430001	1.211	1.132	0.59200001	0.059999999	0	0	0	0	0	0.005	0.0075	0.01	0	0	0	0	0	0	0	0	0	0	0	0	0	0	0	0	0	0	0	0	0	0
517	365	Russia	RUS	Rwanda	RWA	517365	2.7816067	2.5443895	1.0866683	1.8139089	2.9942284	1.7213142	1.8803711	2.039428	1.2815617	2.6577635	4.0339651	5.0569124	0	0	0	0	0	0	0	0.16	0.27000001	0	0	0	0	0	0	0	0	0	0	0	0	0	0	0	0	0	0	0	0	0	0
517	369	Ukraine	UKR	Rwanda	RWA	517369	0.87809813	1.14763	0.84976	0.55189002	0.77994001	0.47880676	0.17767352	0.099648997	0.175669	0.075142004	0	0	0	0.1	0	0	0	0	0	0	#N/A	0	0	0	0	0	0	0	0	0	0	0	0	0	0	0	0	0	0	0	0	0	0
517	375	Finland	FIN	Rwanda	RWA	517375	2.7442	5.1591802	3.965735	2.77229	0.36640999	0.31448999	0.26256999	0.41789001	0.26931751	0.120745	0.03053	0.048179999	0.13009298	0.28620139	0.36154395	0.24475303	0.62762612	0.6302489	0.29952011	0.46668458	0.69261312	0	0	0	0	0	0	0	0	0	0	0	0	0	0	0	0	0	0	0	0	0	0
517	380	Sweden	SWD	Rwanda	RWA	517380	24.57456	39.606468	32.49366	19.54167	6.5896797	7.5715098	0.79463053	1.3724099	1.950166	0.69858032	0.56853068	0.43848109	0.74519473	0.97057331	1.1959518	0.98692489	3.4525795	2.367625	0.72031486	0.81	1.7257588	0	0	0	0	0	0	0	0	0	0	0	0	0	0	0	0	0	0	0	0	0	0
517	385	Norway	NOR	Rwanda	RWA	517385	0.33750641	0.26898888	0.34860799	0.21951377	0.17905909	0.12639245	0.10354508	0.0806977	0.087669574	0.040083814	0.069577642	0.099071473	0.24392596	0.29334968	0.34277338	0.29676628	0.58080798	0.375404	0.17	0.197	0.079999998	0	0	0	0	0	0	0	0	0	0	0	0	0	0	0	0	0	0	0	0	0	0
517	390	Denmark	DEN	Rwanda	RWA	517390	5.5216398	11.90019	11.412009	2.0294299	2.6644599	2.40453	5.0825758	4.2549167	4.4472795	2.7550766	2.7557938	3.7135999	5.1379185	3.9802048	6.0697002	7.1693096	3.7126024	4.2577977	4.4414134	4.150764	4.838737	0	0	0	0	0	0	0	0	0	0	0	0	0	0	0	0	0	0	0	0	0	0
517	432	Mali	MLI	Rwanda	RWA	517432	0.046672102	0.036749687	0.042006057	0	0	0	0	0	0	0	0	0	0	0	0	0	0	0	0	0	0	1	1	1	1	0	0	0	0	0	0	0	0	0	0	0	0	0	0	0	0	0	0
517	433	Senegal	SEN	Rwanda	RWA	517433	0.036508489	0.039614379	0.032775756	0.0380897	0.025213027	0.012336355	0.002791931	0	0	0.008670486	0	0.000661037	0.003755231	0.006849426	0.013658815	0	0.030101882	0	0.004760255	0	0	1	1	1	1	0	0	0	0	0	0	0	0	0	0	0	0	0	0	0	0	0	0
517	434	Benin	BEN	Rwanda	RWA	517434	0.73169023	0.57613403	0.65853941	0.005407531	0.004357422	0.003525635	0.002498652	0	0	0.002046277	0	0.044827089	0	0	0	0	0	0	0	0	0	1	1	1	1	0	0	0	0	0	0	0	0	0	0	0	0	0	0	0	0	0	0
517	435	Mauritania	MAA	Rwanda	RWA	517435	0	0	0	0	0	0	0	0	0	0	0	0	0	0	0	0	0	0	0	0	0	1	1	1	0	0	0	0	0	0	0	0	0	0	0	0	0	0	0	0	0	0	0
517	436	Niger	NIR	Rwanda	RWA	517436	0	0	0	0.029855397	0.024057664	0.019465301	0.017036265	0.005161732	0	0	0	0	0	0	0	0	0	0	0	0.017723776	0	1	1	1	1	0	0	0	0	0	0	0	0	0	0	0	0	0	0	0	0	0	0
517	438	Guinea	GUI	Rwanda	RWA	517438	0	0	0	0.042052787	0.033886395	0.027417827	0.023996413	0	0.003894734	0.003588716	0.000572452	0	0	0.000126903	0.004138891	0.02803982	0	0	0	0	0	1	1	1	1	0	0	0	0	0	0	0	0	0	0	0	0	0	0	0	0	0	0
517	439	Burkina Faso	BFO	Rwanda	RWA	517439	0	0	0	0	0	0	0	0	0	0	0	0	0	0	0	0.002343993	0	0.000122784	0.000245569	0	0	1	1	1	1	0	0	0	0	0	0	0	0	0	0	0	0	0	0	0	0	0	0
517	450	Liberia	LBR	Rwanda	RWA	517450	0	0	0	0	0	0	0	0	0	0	0	0	0	0	0	0	0	0	0	0	0	1	1	1	0	0	0	0	0	0	0	0	0	0	0	0	0	0	0	0	0	0	0
517	452	Ghana	GHA	Rwanda	RWA	517452	0.58814675	0.46310771	0.52934676	0.021683339	0.017472569	0.014137233	0.012373077	0.009421136	0.007443555	0.006858697	0.006212588	0.00540225	0.005111077	0.004483401	0.004075819	0.003483606	0.0028322	0.00238	0.002	0	0	1	1	1	1	0	0	0	0	0	0	0	0	0	0	0	0	0	0	0	0	0	0
517	461	Togo	TOG	Rwanda	RWA	517461	0	0.00250667	0.13633899	0.27017131	0.15283932	0.035507329	0.013250837	0	0.016904877	0	0	0	0	0	0	0.00661126	0.01869252	0.015707999	0.0132	0.012	0	1	1	1	1	0	0	0	0	0	0	0	0	0	0	0	0	0	0	0	0	0	0
517	471	Cameroon	CAO	Rwanda	RWA	517471	0.019508265	0.015360838	0.017557925	1.1168571	0.89997035	0.72817516	0.63730764	0.48526028	0.059515487	0	0	0	0	0	0	0	0	0	0	0	0.014691636	0	0	0	1	1	1	1	1	1	1	1	0	0	0	0	0	0	0	0	0	0	0
517	475	Nigeria	NIG	Rwanda	RWA	517475	0	0	0	0.24214748	0.18692617	0.15141813	0.11891755	0.091437325	0.047188781	0.038683381	0.030177981	0.057415728	0.059008971	0.054637935	0.047928013	0.043178391	0.037546426	0.039110862	0.038601324	0.045092113	0.092580818	0	0	0	0	0	0	0	0	0	0	0	0	0	0	0	0	0	0	0	0	0	0
517	481	Gabon	GAB	Rwanda	RWA	517481	0	0	0	0.086863585	0.072003424	0.057273507	0.042103857	0.031818949	0.026246522	0.024683418	0.022876197	0.018448547	0.01896048	0.017556001	0.0154	0.028081736	0.0244189	0	0	0	0	1	1	1	1	1	1	1	1	1	1	1	0	0	0	0	0	0	0	0	0	0	0
517	482	Central African Republic	CEN	Rwanda	RWA	517482	0	0	0	0	0	0	0	0	0	0	0	0	0	0	0	0	0	0	0	0	0	1	1	1	1	1	1	1	1	1	1	1	0	0	0	0	0	0	0	0	0	0	0
517	483	Chad	CHA	Rwanda	RWA	517483	0	0	0	0	0	0	0	0	0	0	0	0	0	0	0	0	0	0	0	0	0	1	1	1	1	1	1	1	1	1	1	1	0	0	0	0	0	0	0	0	0	0	0
517	490	Democratic Republic of the Congo	DRC	Rwanda	RWA	517490	74.559639	58.708378	67.105537	25.504395	20.551598	16.628508	14.55347	11.081336	8.7552633	8.0673418	7.3073745	6.354239	6.011755	5.2734694	4.7940631	4.0921397	3.3269429	2.7957504	2.34937	2.4867001	2.8998935	1	1	1	1	1	1	1	1	1	1	1	0	0	0	0	0	0	0	0	0	0	1
517	500	Uganda	UGA	Rwanda	RWA	517500	187.39026	147.55139	168.65591	95.426369	34.065426	40.195496	27.788322	23.419121	15.527614	8.3042049	1.0807953	1.8097538	1.7122108	1.5019393	1.3653994	1.167008	0.94878697	0.79729998	0.67000002	2.4614501	4.2529001	1	1	1	1	1	0	0	0	0	0	0	0	0	0	0	0	0	0	0	0	0	1
517	501	Kenya	KEN	Rwanda	RWA	517501	146.06992	134.49083	184.04396	95.481392	75.009544	98.497444	86.206146	87.144264	60.324146	49.262749	50.635788	50.875061	48.132973	67.642685	39.037445	37.617077	28.937321	25.91452	28.058809	41.098	48.639999	1	1	1	1	1	0	0	0	0	0	0	0	0	0	0	0	0	0	0	0	0	0
517	510	Tanzania	TAZ	Rwanda	RWA	517510	60.743931	47.829868	54.671055	12.535274	10.101001	8.172823	7.1529527	5.4464178	4.3031654	3.2136724	4.9412661	3.4458516	4.8461509	7.5715547	46.996197	40.167526	32.656525	27.442459	23.06089	12.1799	5.511014	1	1	1	1	1	0	0	0	0	0	0	0	0	0	0	0	0	0	0	0	0	0
517	516	Burundi	BUI	Rwanda	RWA	517516	4.3312106	5.2026	9.2993126	4.0651569	4.4649301	3.8841982	5.356926	3.0871127	4.2602777	2.9062929	3.1068583	3.1438572	1.7887698	1.3274838	4.0423236	2.7067056	2.1502993	3.3288574	3.9100504	2.8526249	1.6430535	1	1	1	1	1	1	1	1	1	1	1	0	0	0	0	0	0	0	0	0	0	0
517	522	Djibouti	DJI	Rwanda	RWA	517522	0.50444055	0.39719725	0.45400906	0	0	0	0	0	0	0	0	0	0	0	0	0	0	0	0	0	0	0	0	0	0	0	0	0	0	0	0	0	0	0	0	0	0	0	0	0	0	0	0
517	530	Ethiopia	ETH	Rwanda	RWA	517530	1.1267474	0.88720262	1.0141007	0.55113953	0.088178396	0.079372264	0.065183781	0.028246721	0.024634324	0.021021925	0.2662158	0.5114097	0.48384547	0.047053795	0	0.000365965	0.00073193	0	0	0	0	1	1	1	1	0	0	0	0	0	0	0	0	0	0	0	0	0	0	0	0	0	0
517	540	Angola	ANG	Rwanda	RWA	517540	0	0	0	0	0	0	0	0	0	0	0	0	0	0	0	0	0	0	0	0	0	1	1	1	1	1	1	1	1	1	1	1	0	0	0	0	0	0	0	0	0	0	0
517	541	Mozambique	MZM	Rwanda	RWA	517541	0	0	0	0	0	0	0	0	0	0	0	0	0	0	0	0.1419	0.88	0	0	0	0	1	1	1	1	0	0	0	0	0	0	0	0	0	0	0	0	0	0	0	0	0	0
517	551	Zambia	ZAM	Rwanda	RWA	517551	3.8659761	5.5905185	2.4826584	2.7572229	1.3919592	0.70463866	0.017318111	0.57055521	1.1237923	4.3562384	2.9140434	2.284349	1.9070295	1.5297101	1.1541865	0.57548547	0	0.032584902	0.065169804	0	0.090066031	1	1	1	1	1	0	0	0	0	0	0	0	0	0	0	0	0	0	0	0	0	0
517	552	Zimbabwe	ZIM	Rwanda	RWA	517552	0	0	0	0.049678717	0.040031418	0.39661968	0.4868381	0.069242179	0.10776741	0	0.028768759	0.37749472	0.603154	0.70260113	1.372815	0.97192228	0.57102954	0.77715904	0.46829069	0.15942232	0.39945632	0	0	0	0	0	0	0	0	0	0	0	0	0	0	0	0	0	0	0	0	0	0
517	553	Malawi	MAW	Rwanda	RWA	517553	3.0905406	2.4334967	2.7815638	0.062148187	0.050079394	0.040519748	0.03546337	0.027002601	0.02133451	0.019658208	0.017806347	0.015483781	0.014649228	0.0128502	0.011682	0.0099	0	0	0	0	0.040586706	0	0	0	0	0	0	0	0	0	0	0	0	0	0	0	0	0	0	0	0	0	0
517	560	South Africa	SAF	Rwanda	RWA	517560	27.88677	26.96044	21.748196	16.53595	13.181919	12.997712	12.798072	12.599204	9.117507	9.7925568	10.467606	9.4036179	13.269544	6.05899	3.4037735	3.5052168	3.433768	1.6191719	0	0	0	0	0	0	0	0	0	0	0	0	0	0	0	0	0	0	0	0	0	0	0	0	0
517	565	Namibia	NAM	Rwanda	RWA	517565	0	0	0	0	0	0	0	0	0	0	0	0	0	0	0	0	0	0	0	0	0	0	0	0	0	0	0	0	0	0	0	0	0	0	0	0	0	0	0	0	0	0	0
517	571	Botswana	BOT	Rwanda	RWA	517571	0	0	0	0	0	0	0	0	0	0	0	0	0	0	0	0	0	0	0	0	0	0	0	0	0	0	0	0	0	0	0	0	0	0	0	0	0	0	0	0	0	0	0
517	572	Swaziland	SWA	Rwanda	RWA	517572	22.913151	18.041851	20.622406	0	0	0	0	0	0	0	0	0	0	0	0	0	0	0	0	0	0	0	0	0	0	0	0	0	0	0	0	0	0	0	0	0	0	0	0	0	0	0	0
517	600	Morocco	MOR	Rwanda	RWA	517600	0.73120773	0.45088267	0.17055765	0.100368	0.1113409	0.15693887	0.20253684	0.17107107	0.12159066	0.003600822	0	0	0	0	0	0.00437927	0	0	0	0.02	0	0	0	0	0	0	0	0	0	0	0	0	0	0	0	0	0	0	0	0	0	0	0
517	616	Tunisia	TUN	Rwanda	RWA	517616	0.11962519	0.21444306	0.15644403	0.098444991	0.090575933	0.082706869	0.054282464	0.051737737	0.027901122	0.035557393	0.043213662	0.036132734	0.047195736	0.058258738	0.008218545	0	0	0.099315777	0	0	0.003961697	0	0	0	0	0	0	0	0	0	0	0	0	0	0	0	0	0	0	0	0	0	0
517	620	Libya	LIB	Rwanda	RWA	517620	0	0	0	0	0	0	0	0	0	0	0	0	0	0	0	0	0	0	0	0	0	1	1	1	1	0	0	0	0	0	0	0	0	0	0	0	0	0	0	0	0	0	0
517	640	Turkey	TUR	Rwanda	RWA	517640	8.7920322	8.3025761	1.9376421	3.0882974	1.256272	1.1386147	1.0209572	0.90100521	0.37846869	0.5872522	0.75049478	0.15008	0	0.92290002	1.8458	0.044	0.017000001	0	0	0	0	0	0	0	0	0	0	0	0	0	0	0	0	0	0	0	0	0	0	0	0	0	0
517	651	Egypt	EGY	Rwanda	RWA	517651	18.528984	16.00136	12.485275	0.3720538	0.2684539	0.46072894	0.65300399	0.66914099	0.17415801	0.067539997	0.072627448	0.063154303	0.048007701	0.034706224	0.021404749	0.048652377	0.075900003	0.47162941	0.60100001	0.32550001	0.050000001	0	0	0	0	0	0	0	0	0	0	0	0	0	0	0	0	0	0	0	0	0	0
517	710	China	CHN	Rwanda	RWA	517710	111.24602	100.58545	136.71062	74.712036	36.854988	30.84763	25.953747	16.075356	20.42655	23.462534	8.1411066	4.6054506	4.2354999	3.2154	4.2968001	2.2112999	2.6487999	3.3994	10.393	7.5599999	10.579448	0	0	0	0	0	0	0	0	0	0	0	0	0	0	0	0	0	0	0	0	0	0
517	770	Pakistan	PAK	Rwanda	RWA	517770	19.440468	15.307455	13.545749	11.784042	9.4956541	7.6830306	6.1860175	1.9466338	2.3563182	2.6100001	8.2823248	7.9177399	7.0698218	9.3336582	4.7937784	6.0621681	7.3305578	11.715502	14.738315	13.083159	14.372891	0	0	0	0	0	0	0	0	0	0	0	0	0	0	0	0	0	0	0	0	0	0
517	800	Thailand	THI	Rwanda	RWA	517800	2.6315167	23.794489	29.552145	8.2491417	7.3351526	3.6106453	3.1891348	2.3770182	1.2369852	2.4562552	1.0616349	3.3819919	5.7023487	10.179259	3.0682201	0.55128407	0.8945359	1.2377877	1.09	1.74	1.62	0	0	0	0	0	0	0	0	0	0	0	0	0	0	0	0	0	0	0	0	0	0
517	840	Philippines	PHI	Rwanda	RWA	517840	0.046698298	0.28519195	0.52368563	0.53673512	0.0076868	0.0054934	0.0033	0.021908	0.022384999	0.0057486	0.0014179	0	0	0	0	0	0	0	0	0	0.001	0	0	0	0	0	0	0	0	0	0	0	0	0	0	0	0	0	0	0	0	0	0
517	920	New Zealand	NEW	Rwanda	RWA	517920	0.057275459	0.03504049	0.05351682	0.069512442	0.085508056	0.091879152	0.039955217	0.022822067	0.005688916	0.00812322	0.010557524	0.010478018	0.015983371	0.002105559	0.03083165	0.05955774	0.1414649	0	0	0.00034623	0.003853408	0	0	0	0	0	0	0	0	0	0	0	0	0	0	0	0	0	0	0	0	0	0
520	20	Canada	CAN	Somalia	SOM	52020	2.5256355	2.9633448	4.6081815	1.7595558	1.8868299	1.2374147	0.12756936	0.18462473	0.36037561	0.63824779	0.91611999	0.20994946	0.17980975	0.14967002	0.70200878	1.2543476	2.5018125	3.7492771	1.3641145	2.0888	2.8134856	0	0	0	0	0	0	0	0	0	0	0	0	0	0	0	0	0	0	0	0	0	0
520	70	Mexico	MEX	Somalia	SOM	52070	0	0	0	0	0	0	0	0	0	0	0	0	0	0	0	0	0	0	0	0	0.0011	0	0	0	0	0	0	0	0	0	0	0	0	0	0	0	0	0	0	0	0	0	0
520	93	Nicaragua	NIC	Somalia	SOM	52093	0	0	0	0	0	0	0	0	0	0	0	0	0	0	0	0	0	0	0	0	0	0	0	0	0	0	0	0	0	0	0	0	0	0	0	0	0	0	0	0	0	0	0
520	94	Costa Rica	COS	Somalia	SOM	52094	0	0	0.00006441	0.20063999	0	0	0	0	0	0	0.01450816	0	0.031663369	0	0	0	0.061854102	0	0	0	0	0	0	0	0	0	0	0	0	0	0	0	0	0	0	0	0	0	0	0	0	0	0
520	100	Colombia	COL	Somalia	SOM	520100	0	0.10915	0	0	0	0.004169	0	0	0	0.002238	0	0.000904	0.001808	0	0	4.7475834	0	0	0	0	0	0	0	0	0	0	0	0	0	0	0	0	0	0	0	0	0	0	0	0	0	0	0
520	130	Ecuador	ECU	Somalia	SOM	520130	0	0.01004	0	0.001016	0	0	0	0	0	0	0	0	0	0	0.70375198	0	0	0	0	0	0	0	0	0	0	0	0	0	0	0	0	0	0	0	0	0	0	0	0	0	0	0	0
520	135	Peru	PER	Somalia	SOM	520135	0.034317799	0	0.000264614	0.000529227	0.000567863	0.000303335	0.000207512	0.00011169	0.000446887	0.00033159	0	0	0	0	0	0	0	0	0	0	0	0	0	0	0	0	0	0	0	0	0	0	0	0	0	0	0	0	0	0	0	0	0
520	140	Brazil	BRA	Somalia	SOM	520140	69.906822	65.147003	10.051048	0	67.678497	49.463463	48.999401	23.845335	30.425684	34.122002	20.159084	39.1688	26.076599	27.252501	17.154308	12.7094	21.512699	3.2351	4.0425	0	1.3056999	0	0	0	0	0	0	0	0	0	0	0	0	0	0	0	0	0	0	0	0	0	0
520	205	Ireland	IRE	Somalia	SOM	520205	0.36748999	0.31129	0.1719	0.056820001	0.054700002	0.052579999	0.082139999	0.111855	0.14157	0.30393001	0.25371501	0.2035	0.028622573	0.037993703	0.14500627	0.31878924	7.0768013	3.7969072	0.51701319	0	0.037585367	0	0	0	0	0	0	0	0	0	0	0	0	0	0	0	0	0	0	0	0	0	0
520	210	Netherlands	NTH	Somalia	SOM	520210	4.0618801	4.2536602	2.76756	4.0458698	5.5891399	3.8789101	1.23316	1.16566	3.6268799	2.55673	3.2262499	2.13625	1.6330857	0.82295477	0.52658385	0.41819856	2.000684	3.5831697	3.5516608	4.2897029	4.3553066	0	0	0	0	0	0	0	0	0	0	0	0	0	0	0	0	0	0	0	0	0	0
520	211	Belgium	BEL	Somalia	SOM	520211	0.68715	0.69594997	1.257905	1.81986	1.29855	0.55396003	0.086458184	0.15646441	0.12375173	1.122	0.74800003	0.2045771	0.17120916	0.71765786	1.17522	4.7853613	3.1648855	2.5000162	1.8351471	2.2143369	2.5935268	0	0	0	0	0	0	0	0	0	0	0	0	0	0	0	0	0	0	0	0	0	0
520	212	Luxembourg	LUX	Somalia	SOM	520212	0	0	0	0	0.26708001	0	0	0	0.07711	0	0	0.001492262	0.002984524	0	0.08478	0.3346383	0.22011429	0.1699836	0.1198529	0.1381631	0.15647331	0	0	0	0	0	0	0	0	0	0	0	0	0	0	0	0	0	0	0	0	0	0
520	220	France	FRN	Somalia	SOM	520220	2.3476501	13.01363	14.04574	4.2820001	2.7582901	1.28723	1.55528	0.92875999	0.95012999	4.05057	8.1987896	7.1526999	5.9452848	5.4318962	4.4437881	3.2663763	3.3012609	3.5450084	3.7887559	7.8085613	11.828366	0	0	0	0	0	0	0	0	0	0	0	0	0	0	0	0	0	0	0	0	0	0
520	225	Switzerland	SWZ	Somalia	SOM	520225	0.072801039	0.059543349	0.09912315	0.13870296	0.11766693	0.12214741	0.12662789	0.23180783	0.23891269	0.24601755	0.18445539	0.19251677	0.12400783	0.12627734	0.1437501	0.16122285	0.25996771	0.24185102	0.34424195	0.44663289	0.66953146	0	0	0	0	0	0	0	0	0	0	0	0	0	0	0	0	0	0	0	0	0	0
520	230	Spain	SPN	Somalia	SOM	520230	0.33748001	0.23648	0.06611	0.037069999	0.031440001	0.21116999	0.39089999	0.25149	0.38760999	0.099469997	0.096830003	0.083889998	0.14240138	0.20091276	0.33869779	0.4072372	0.32463032	0.24202341	0.020097375	0.038494267	0.36814871	0	0	0	0	0	0	0	0	0	0	0	0	0	0	0	0	0	0	0	0	0	0
520	255	Germany	GMY	Somalia	SOM	520255	6.8238502	1.12765	1.9113899	2.8979599	2.20468	1.8729	2.8090999	3.7732	1.9742	1.4529999	0	0.93259251	1.2481905	1.8042779	2.3603654	2.6320496	2.9037335	5.1047769	3.9310493	4.1818166	18.84988	0	0	0	0	0	0	0	0	0	0	0	0	0	0	0	0	0	0	0	0	0	0
520	290	Poland	POL	Somalia	SOM	520290	0.035969999	0	0.00539	0.01078	0.01264165	0.0145033	0.17915665	0.34380999	0.26267999	0.021898599	0.004	0.0056	0.059	0.0898	0	0	0	0.071400002	0.4752	0	0	0	0	0	0	0	0	0	0	0	0	0	0	0	0	0	0	0	0	0	0	0	0
520	305	Austria	AUS	Somalia	SOM	520305	0.20211999	0.11722749	0.032334998	0.22888249	0.42543	0.66583002	0.475795	0.28575999	0.63590997	3.0545101	2.0761399	2.8418701	1.9157263	0.73013943	0.69004488	1.100551	0.46396691	0.81700355	1.2926635	0.96684116	1.3234992	0	0	0	0	0	0	0	0	0	0	0	0	0	0	0	0	0	0	0	0	0	0
520	310	Hungary	HUN	Somalia	SOM	520310	0.01815	0.030724999	0.043299999	0.54372001	1.94997	0	0.002	0.00225	0.0025	0.001	0	0.0053	0.0055	0.00385	0.0022	0	0	0	0	0	0	0	0	0	0	0	0	0	0	0	0	0	0	0	0	0	0	0	0	0	0	0	0
520	316	Czech Republic	CZR	Somalia	SOM	520316	0	0.00726	0.23023	0	0.00297	0	0	0	0	0.7519325	0.50204855	0.093963556	0.067647673	0	0.12354626	0.21141116	0.076662548	0.033734776	#N/A	#N/A	#N/A	0	0	0	0	0	0	0	0	0	0	0	0	0	0	0	0	0	0	0	0	0	0
520	317	Slovakia	SLO	Somalia	SOM	520317	0	0	0.00022	0	0	0.000102164	0.000204328	0.000180256	0.000149295	0.001172466	0.000792	0	0.000814	0.31126699	0	0.0010439	0.0037389	0.040771499	#N/A	#N/A	#N/A	0	0	0	0	0	0	0	0	0	0	0	0	0	0	0	0	0	0	0	0	0	0
520	325	Italy	ITA	Somalia	SOM	520325	8.22892	3.60834	3.1661601	3.9149001	4.3924999	2.9876001	6.46455	5.9946799	10.01897	6.19947	6.29948	6.1981702	14.683365	31.785631	25.809084	29.474524	33.923466	36.341618	35.695103	53.992062	165.3941	0	0	0	0	0	0	0	0	0	0	0	0	0	0	0	0	0	0	0	0	0	0
520	338	Malta	MLT	Somalia	SOM	520338	0.0017	0.17385001	0.34600002	0.6886	0	0.016521927	0.086790614	0.1570593	0.14867383	1.0487415	0.98108506	0.24751596	0.077873178	0.068309806	0.099605277	0.028126366	0.000108248	0	0	0.94094527	0.48385003	0	0	0	0	0	0	0	0	0	0	0	0	0	0	0	0	0	0	0	0	0	0
520	344	Croatia	CRO	Somalia	SOM	520344	0.034600001	0.0294	0.030300001	0.0337479	0.037195802	0	0.020314001	0.016299	0.025730001	0.056152701	0.0435501	0	0	0	0	0.039099999	0.078199998	0	0	#N/A	#N/A	0	0	0	0	0	0	0	0	0	0	0	0	0	0	0	0	0	0	0	0	0	0
520	349	Slovenia	SLV	Somalia	SOM	520349	0.00814	0	0	0	0.0012	0	0.084197342	0.074277923	0.063187003	0.00856	0.007794	0.066897005	0.126	0.069700003	0.053100001	0.04555	0.037999999	0.032000002	0	#N/A	#N/A	0	0	0	0	0	0	0	0	0	0	0	0	0	0	0	0	0	0	0	0	0	0
520	350	Greece	GRC	Somalia	SOM	520350	0.35205999	0.13947999	0	0	0	0.047959998	0.061159998	0.063814998	0.066469997	0.26120999	0.26565	0.06078	0	0.15000001	0.30000001	0.21734101	0.27367049	0.33000001	1.51221	2.6944201	11.663249	0	0	0	0	0	0	0	0	0	0	0	0	0	0	0	0	0	0	0	0	0	0
520	352	Cyprus	CYP	Somalia	SOM	520352	0.13648251	0.16269	0.12397	0.17863999	0.25432	0.36916	0.22233297	0.07550595	0.072491087	0.069476224	0.055026419	0.00809121	0.008888889	0	0.006433471	0	0.002361022	0.050240729	0.17595428	0	0.044909336	0	0	0	0	0	0	0	0	0	0	0	0	0	0	0	0	0	0	0	0	0	0
520	355	Bulgaria	BUL	Somalia	SOM	520355	0.1122	0.063139997	0	0	0.0003	0.000216093	0.002860007	0.005503921	0.012	0	0.017999999	0	0	0.016000001	0	0	0	0	0	0	0	0	0	0	0	0	0	0	0	0	0	0	0	0	0	0	0	0	0	0	0	0	0
520	360	Romania	ROM	Somalia	SOM	520360	0.0011	0	0.021120001	0	0.045200001	0.10065	0	0	0	0.009090909	0.022	0.041000001	0.17050001	0.30000001	0	0	0	0	0	0	0	0	0	0	0	0	0	0	0	0	0	0	0	0	0	0	0	0	0	0	0	0	0
520	365	Russia	RUS	Somalia	SOM	520365	0	0	0.000021	0.000042	0	0.000944	0	0.003095	0	0.00552	0.2969791	0	0	0	0	0	0	0	0	0.36881706	0.33528826	0	0	0	0	0	0	0	0	0	0	0	0	0	0	0	0	0	0	0	0	0	0
520	366	Estonia	EST	Somalia	SOM	520366	0	0	0	0	0	0	0	0	0	0	0.01	0	0	0	0.0012	0	0	0.003214167	0	0	#N/A	0	0	0	0	0	0	0	0	0	0	0	0	0	0	0	0	0	0	0	0	0	0
520	368	Lithuania	LIT	Somalia	SOM	520368	0	0	0	0	0	0	0	0	0.00025	0.0005	0	0.0027	0.0053	0	0	0	0	0	0	0	#N/A	0	0	0	0	0	0	0	0	0	0	0	0	0	0	0	0	0	0	0	0	0	0
520	369	Ukraine	UKR	Somalia	SOM	520369	0.1998854	1.2512577	2.3026299	1.1945699	0.086510003	0.4202745	0.75403899	0	0.011561	0.15759499	0	0	0	0	0	0	0	0	0	0	#N/A	0	0	0	0	0	0	0	0	0	0	0	0	0	0	0	0	0	0	0	0	0	0
520	373	Azerbaijan	AZE	Somalia	SOM	520373	0.0043	0	0	0	0	0	0	0	0.00244	0	0	0	0	0	0	0	0	0	0	0	#N/A	0	0	0	0	0	0	0	0	0	0	0	0	0	0	0	0	0	0	0	0	0	0
520	375	Finland	FIN	Somalia	SOM	520375	0.044879999	0.079970002	0.15554	0.14861	0.079512499	0.010415	0.010050001	0.009685	0.026572499	0.04346	0.075510003	0.01077	0.00650368	0.00223736	0.006060595	0.00988383	0.01910861	0.11674466	0.21438071	1.4493263	2.6842718	0	0	0	0	0	0	0	0	0	0	0	0	0	0	0	0	0	0	0	0	0	0
520	380	Sweden	SWD	Somalia	SOM	520380	0.5607	0.55014998	0.37573001	0.51002002	0.83442003	0.11009	0.066504478	0.057553302	0.055995274	0.054437246	0.04610543	0.072432645	0.089875706	0.1296678	0.12824421	0.12336561	1.55392	2.5581937	0.50709778	0.65920484	1.8648725	0	0	0	0	0	0	0	0	0	0	0	0	0	0	0	0	0	0	0	0	0	0
520	385	Norway	NOR	Somalia	SOM	520385	0.11575484	0.23108035	0.14085278	0.17235221	0.16613719	0.15710892	0.14808065	0.10837648	0.068672314	0.097837716	0.12700312	0	0.17420523	0.38878044	0.28829145	0.20869079	0.12909015	0.17018197	0.13165966	0.29958996	1.0327177	0	0	0	0	0	0	0	0	0	0	0	0	0	0	0	0	0	0	0	0	0	0
520	390	Denmark	DEN	Somalia	SOM	520390	0.45785001	0.2783075	0.098765001	0.113145	0.127525	0.14566	0.2754105	0.20037423	0.43193457	0.56831717	0.49695814	0.1353	0.073423773	0.054130096	0.042281833	0.20938411	0.37648639	0.63380128	0.89111614	1.706038	2.5209599	0	0	0	0	0	0	0	0	0	0	0	0	0	0	0	0	0	0	0	0	0	0
520	395	Iceland	ICE	Somalia	SOM	520395	0	0	0	0	0.000166146	0	0	0	0	0.005497165	0	0	0	0	0	0	0	0	0	0	0	0	0	0	0	0	0	0	0	0	0	0	0	0	0	0	0	0	0	0	0	0	0
520	433	Senegal	SEN	Somalia	SOM	520433	0	0	8.25E-05	0	0	0	0.026002515	0	0	0	0	0	0	0	0	0	0	0.029643757	0	0	0	0	0	0	0	0	0	0	0	0	0	0	0	0	0	0	0	0	0	0	0	0	0
520	434	Benin	BEN	Somalia	SOM	520434	0	0	0	0	0	0	0	0.028194405	0	0	0	0	0	0.40913573	0	0.072523519	0	0	0	0	0	0	0	0	0	0	0	0	0	0	0	0	0	0	0	0	0	0	0	0	0	0	0
520	435	Mauritania	MAA	Somalia	SOM	520435	0	0	0	0	0	0	0	0	0	0	0	0	0	0	0	0	0	0	0	0	0	0	0	0	0	0	0	0	0	0	0	0	0	0	0	0	0	0	0	0	0	0	0
520	436	Niger	NIR	Somalia	SOM	520436	0	0	0	0	0	0	0	0	0	0	0	0	0.057631828	0	0	0	0	0.00273221	0.002295975	0.00208725	0.0018975	0	0	0	0	0	0	0	0	0	0	0	0	0	0	0	0	0	0	0	0	0	0
520	438	Guinea	GUI	Somalia	SOM	520438	0.071184672	0.056050919	0.064067975	0.05611797	0.045220207	0.036588129	0.032022372	0	0.021142844	0.019481601	0.015456216	0.02915382	0.042851426	0	0	0.098827787	0.56865764	0.47786358	0.40156603	0.36506003	0.33187276	0	0	0	0	0	0	0	0	0	0	0	0	0	0	0	0	0	0	0	0	0	0
520	450	Liberia	LBR	Somalia	SOM	520450	0	0	0	0	0	0	0	0	0	0	0	0	0	0	0	0	0	0	0	0	0	0	0	0	0	0	0	0	0	0	0	0	0	0	0	0	0	0	0	0	0	0	0
520	452	Ghana	GHA	Somalia	SOM	520452	0.49508888	0.38983378	0.44559234	0.3903001	0.31450623	0.2544702	0.22271538	0.16958046	0.13398398	0.12345655	0.11182658	0.0972405	0.091999389	0.080701217	0.073364742	0.062704906	0.050979599	0.04284	0.035999998	0	0.007493848	0	0	0	0	0	0	0	0	0	0	0	0	0	0	0	0	0	0	0	0	0	0
520	475	Nigeria	NIG	Somalia	SOM	520475	17.448614	15.172708	16.189768	12.81651	9.8937283	8.0143404	6.2941318	4.8396435	5.9846892	7.129735	4.8001013	0	0	0	0	0	0	0	0	0	0	0	0	0	0	0	0	0	0	0	0	0	0	0	0	0	0	0	0	0	0	0	0
520	481	Gabon	GAB	Somalia	SOM	520481	0	0	0	0	0	0	0	0	0	0	0	0	0	0	0	0.016602665	0.0144371	0	0	0	0	0	0	0	0	0	0	0	0	0	0	0	0	0	0	0	0	0	0	0	0	0	0
520	483	Chad	CHA	Somalia	SOM	520483	0.03519753	0.030606547	0.032658171	0.025853602	0.019957734	0.016166613	0.012696589	0.009762581	0.008783152	0.008492013	0.008527359	0.006821887	0.006454198	0.005661577	0.005146888	0.00439905	0.003576463	0.003005431	0.002525572	0.002295975	0.00208725	0	0	0	0	0	0	0	0	0	0	0	0	0	0	0	0	0	0	0	0	0	0
520	490	Democratic Republic of the Congo	DRC	Somalia	SOM	520490	0	0	0	0	0	0	0	0	0	0	0	0	0	0	0	0	0	0	0	0	0	0	0	0	0	0	0	0	0	0	0	0	0	0	0	0	0	0	0	0	0	0	0
520	500	Uganda	UGA	Somalia	SOM	520500	1.6669502	1.3125592	1.5002967	0.65236646	0.33426735	0.016168263	0.078533635	0.140899	0.055192348	0	0.017614	0.43474028	0.41130844	0.36079687	0.32799715	0.28033945	0.22791825	0.19152793	0.16094784	0.14631623	0.13301475	0	0	0	0	0	0	0	0	0	0	0	0	0	0	0	0	0	0	0	0	0	0
520	501	Kenya	KEN	Somalia	SOM	520501	175.12648	154.57594	221.41228	135.86447	115.42915	53.290459	46.64045	54.345608	63.679169	34.091412	42.524643	34.710205	32.839378	35.399963	44.421303	35.045151	41.735813	44.600922	32.691746	12.1251	18.024599	0	0	0	0	0	0	0	0	0	0	0	0	0	0	0	0	0	0	0	0	0	0
520	510	Tanzania	TAZ	Somalia	SOM	520510	1.3997775	1.102187	1.2598346	1.1035055	0.88921154	0.71947008	0.62968886	0.47945917	0.37881634	0.44170547	0.50459462	0.28734344	0.070092246	0.071393549	4.1996274	3.5894251	2.918232	2.4522958	2.0607526	1.8734115	1.7031014	0	0	0	0	0	0	0	0	0	0	0	0	0	0	0	0	0	0	0	0	0	0
520	516	Burundi	BUI	Somalia	SOM	520516	0	0	0	0	0	0	0	0	0	0	0	0	0	0	0	0	0	0	0	0	0	0	0	0	0	0	0	0	0	0	0	0	0	0	0	0	0	0	0	0	0	0	0
520	517	Rwanda	RWA	Somalia	SOM	520517	0	0	0	0	0	0	0	0	0	0	0	0	0	0	0	0	0	0	0	0	0	0	0	0	0	0	0	0	0	0	0	0	0	0	0	0	0	0	0	0	0	0	0
520	522	Djibouti	DJI	Somalia	SOM	520522	388.80515	306.14578	349.93433	306.51202	246.98927	199.84154	174.90372	133.17558	105.22083	96.953377	87.820091	76.365295	72.249321	63.376598	57.615089	49.243664	40.0355	33.643276	28.271662	25.701511	23.670311	1	1	1	1	1	1	1	1	1	1	1	1	1	1	1	1	1	1	1	1	1	0
520	530	Ethiopia	ETH	Somalia	SOM	520530	0	0	0	0	0	0	0	0	0	0	0	0	0	0	0	0	0	0	0	0	0	0	0	0	0	0	0	0	0	0	0	0	0	0	0	0	0	0	0	0	0	0	1
520	531	Eritrea	ERI	Somalia	SOM	520531	0	0	0	0	0	0	0	0	0	0	0	0	0	0	0	0	0	0	#N/A	#N/A	#N/A	0	0	0	0	0	0	0	0	0	0	0	0	0	0	0	0	0	0	0	0	0	0
520	540	Angola	ANG	Somalia	SOM	520540	0	0	0	0	0	0	0	0	0	0	0	0	0	0	0	0	0	0	0	0	0	0	0	0	0	0	0	0	0	0	0	0	0	0	0	0	0	0	0	0	0	0	0
520	541	Mozambique	MZM	Somalia	SOM	520541	0.046311099	0	0	0	0	0	0	0	0	0	0	0	0	0	0	0.0022	0	0	0	0.41651523	0.37865022	0	0	0	0	0	0	0	0	0	0	0	0	0	0	0	0	0	0	0	0	0	0
520	551	Zambia	ZAM	Somalia	SOM	520551	0	0	0.002229893	0	0.001147015	0	0	0	0	0	0	0	0	0.06998872	0	0	0	0.026479656	0	0	0	0	0	0	0	0	0	0	0	0	0	0	0	0	0	0	0	0	0	0	0	0	0
520	552	Zimbabwe	ZIM	Somalia	SOM	520552	0	0	0	0	0	0	0	0	0	0	0.067825727	0	0.004372663	0.019154187	0.021077093	0.023	0.011874813	0.008496128	0.00103023	0.001208408	0.011219155	0	0	0	0	0	0	0	0	0	0	0	0	0	0	0	0	0	0	0	0	0	0
520	553	Malawi	MAW	Somalia	SOM	520553	0.086850904	0.068386532	0.078167975	0.06846834	0.055172212	0.0446404	0.039069813	0.029748628	0.023504121	0.021657348	0.019617163	0.017058402	0.01613898	0.014157	0.01287	0.011	0.035021145	0.029429534	0.024730701	0.022482455	0.020438597	0	0	0	0	0	0	0	0	0	0	0	0	0	0	0	0	0	0	0	0	0	0
520	560	South Africa	SAF	Somalia	SOM	520560	20.599707	11.795481	2.9912558	1.2292513	0.7834872	0.33772314	0.18187067	0.2782675	0.44806287	0.42346454	0.23905461	0.28611109	0.65448022	0	0	0.63129431	1.2625886	0.51561093	0	0	0	0	0	0	0	0	0	0	0	0	0	0	0	0	0	0	0	0	0	0	0	0	0
520	565	Namibia	NAM	Somalia	SOM	520565	0	0	0	0	0	0	0	0	0	0	0	0	0	0	0	0	0	0	0	0	0	0	0	0	0	0	0	0	0	0	0	0	0	0	0	0	0	0	0	0	0	0	0
520	571	Botswana	BOT	Somalia	SOM	520571	0	0	0	0	0	0	0	0	0	0	0	0	0	0	0	0	0	0	0	0	0	0	0	0	0	0	0	0	0	0	0	0	0	0	0	0	0	0	0	0	0	0	0
520	572	Swaziland	SWA	Somalia	SOM	520572	0.48221183	0.37969434	0.43400267	0.38014856	0.30632606	0.24785152	0.21692264	0.16516973	0.13049911	0.12024549	0.10891801	0.094711319	0.089606524	0.07860221	0.071456552	0.061073978	0.05368286	0.046291742	0.038900625	0.035364203	0.032149274	0	0	0	0	0	0	0	0	0	0	0	0	0	0	0	0	0	0	0	0	0	0
520	600	Morocco	MOR	Somalia	SOM	520600	0.059618998	0.064662002	0.035324249	0.0059865	0.03445445	0.062922403	0.066531226	0.053476028	0.044065312	0.034654595	0	0	0	0.027710406	0	0	0	0	0	0	0	1	1	1	1	1	1	1	1	1	1	1	1	1	1	1	1	1	1	1	1	1	0
520	615	Algeria	ALG	Somalia	SOM	520615	0.001962735	0.001514163	0.001808691	0.00195602	0.002103348	0.002103477	0.002757201	0.0685452	0.061668422	0.004016537	0.007957635	0.013924381	0.023698071	0.019349035	0.015	0	0	0	0	0	0	1	1	1	1	1	1	1	1	1	1	1	1	1	1	1	1	1	1	1	1	1	0
520	616	Tunisia	TUN	Somalia	SOM	520616	0.004288199	0.001473033	0.002735075	0.002134373	0.00153367	0.002092593	0.005942846	0.009793099	0.01003845	0.009823438	0.009608424	0.016466472	0.009520486	0.002574499	0.006624341	0.010674183	0	0.004420144	0.005386355	0.13724385	0.26910135	1	1	1	1	1	1	1	1	1	1	1	1	1	1	1	1	1	1	1	1	1	0
520	620	Libya	LIB	Somalia	SOM	520620	0	0	0	0	0	0	0	0	0	0	0	0	0	0.007784931	0.006828887	0.00615215	0.005349696	0.0055726	0.0055	0.005	0.028999999	1	1	1	1	1	1	1	1	1	1	1	1	1	1	1	1	1	1	1	1	1	0
520	625	Sudan	SUD	Somalia	SOM	520625	0.13578872	0.17299436	0.2102	0.19	0.25550002	0.32100001	0.211	0.37666738	0.94659263	0.87221664	0.79005128	0.68700111	0.6499728	0.57015157	0.51831961	0.44300821	0.36016929	0.30266327	0.25433889	0.23121716	0.21019742	1	1	1	1	1	1	1	1	1	1	1	1	1	1	1	1	1	1	1	1	1	0
520	640	Turkey	TUR	Somalia	SOM	520640	6.6524944	5.445056	4.2376175	4.3678064	4.7705121	3.2658031	1.7617238	2.0642314	0.56249708	0.53581971	0.50852531	0.97901559	1.1139579	1.2489001	1.47895	1.709	1.6210001	1.533	0	0.60900003	0.50300002	0	0	0	0	0	0	0	0	0	0	0	0	0	0	0	0	0	0	0	0	0	0
520	651	Egypt	EGY	Somalia	SOM	520651	21.410364	29.529135	7.5374985	1.6938024	0.51567358	0.73856139	1.439914	1.0898814	0.73984897	0.97688651	1.2139241	1.0555861	0.53207642	0.58900511	0.6376012	0.72918761	0.57599998	0.81887567	0.73199999	0.89700001	0.72750002	1	1	1	1	1	1	1	1	1	1	1	1	1	1	1	1	1	1	1	1	1	0
520	652	Syria	SYR	Somalia	SOM	520652	0.28883496	0.22742911	0.25995865	0.22770116	0.183483	0.14845796	0.12993219	0.36059308	0.28490132	0.26251596	0.23778619	0.2067706	0.046449888	0	0	0	9.80E-05	0.12037417	0	0.005389755	0	1	1	1	1	1	1	1	1	1	1	1	1	1	1	1	1	1	1	1	1	1	0
520	660	Lebanon	LEB	Somalia	SOM	520660	4.8208523	2.3047123	1.5491002	1.006685	0.71741599	0.81341642	0.63079083	0.56266326	0.73160112	0.94821465	0.38999999	0.345	0.13420001	0.1269155	0.119631	0.53905398	0	0	0	0	0	1	1	1	1	1	1	1	1	1	1	1	1	1	1	1	1	1	1	1	1	1	0
520	663	Jordan	JOR	Somalia	SOM	520663	1.4502676	1.310493	1.5752738	1.0266575	1.2053597	1.0953258	1.5673907	1.4766361	1.292979	1.5065145	0.9180395	0.79444289	0.47305006	0.15165725	0.19040902	0	0.021433186	0.042866372	0.0209	0	0.89152873	1	1	1	1	1	1	1	1	1	1	1	1	1	1	1	1	1	1	1	1	1	0
520	670	Saudi Arabia	SAU	Somalia	SOM	520670	38.617355	31.469048	39.174408	30.339581	24.365065	19.535929	15.044848	13.640634	10.930061	11.902007	25.796526	39.691044	34.751881	93.61541	107.03199	120.83591	91.569855	97.059731	60.26379	30.046461	55.858398	1	1	1	1	1	1	1	1	1	1	1	1	1	1	1	1	1	1	1	1	1	0
520	679	Yemen	YEM	Somalia	SOM	520679	182.8131	152.77324	179.433	140.07347	110.90086	89.245209	53.715729	33.787052	29.481339	30.351482	31.221624	43.805676	44.16576	23.774826	31.301987	34.729202	52.630383	59.204395	62.072514	34.763954	27.25915	1	1	1	1	1	1	1	1	1	1	1	1	1	1	1	1	1	1	1	1	1	0
520	690	Kuwait	KUW	Somalia	SOM	520690	14.01225	12.184565	13.001323	10.292402	7.9452376	6.4359803	5.054553	3.8865147	3.4966011	3.3806977	3.3947692	2.7158153	3.1762924	3.4146199	4.1830001	2.1968975	0.81090963	0	0	0	0.081798755	1	1	1	1	1	1	1	1	1	1	1	1	1	1	1	1	1	1	1	1	1	0
520	692	Bahrain	BAH	Somalia	SOM	520692	9.399271	8.1704893	8.7255707	6.9066448	5.3328447	4.3195658	3.3916829	2.6077712	2.345547	2.2676234	2.2765801	1.8213012	1.7231358	1.0406419	0.94603813	0.38925099	0.066478997	0	0	0	0	1	1	1	1	1	1	1	1	1	1	1	1	1	1	1	1	1	1	1	1	1	0
520	694	Qatar	QAT	Somalia	SOM	520694	4.4681072	3.7688816	1.1574743	1.8685067	2.5103011	1.6273931	0.56750172	0.55042183	0.52689904	0.080233514	0.067510992	0	0	0	0	0	0	0	0	0	0	1	1	1	1	1	1	1	1	1	1	1	1	1	1	1	1	1	1	1	1	1	0
520	696	United Arab Emirates	UAE	Somalia	SOM	520696	348.40341	296.62802	333.2933	261.83228	204.95396	165.41922	128.26736	98.308762	51.719875	56.12537	37.591167	46.558395	47.642532	34.332558	35.308609	37.462372	21.555691	15.265086	19.656668	27.051516	31.723906	1	1	1	1	1	1	1	1	1	1	1	1	1	1	1	1	1	1	1	1	1	0
520	705	Kazakhstan	KZK	Somalia	SOM	520705	0	0	0.0008775	0.001755	0.000162	0	2.30E-05	0.0031	0	0.0093	0.0064	0	0	0	0	0	0	0	0	0	#N/A	0	0	0	0	0	0	0	0	0	0	0	0	0	0	0	0	0	0	0	0	0	0
520	710	China	CHN	Somalia	SOM	520710	82.011124	74.788963	44.617985	31.452812	34.059883	22.412868	19.210432	11.368298	3.6971388	2.2275407	2.4055979	0.61676371	0.71728182	0.81779999	1.1088001	1.5923001	2.5998001	2.0304999	1.4612	5.5953503	9.7295008	0	0	0	0	0	0	0	0	0	0	0	0	0	0	0	0	0	0	0	0	0	0
520	732	South Korea	ROK	Somalia	SOM	520732	0.94904703	0.78759998	0.53775001	0.2879	0.99440002	2.0933001	1.7531	1.55	1.170499	2.455539	1.866918	0	0	1.3200001	1.26	6.0900002	10.92	15.84	1.3200001	0.63480002	0.95020908	0	0	0	0	0	0	0	0	0	0	0	0	0	0	0	0	0	0	0	0	0	0
520	740	Japan	JPN	Somalia	SOM	520740	1.0149385	1.8250965	3.3249638	1.6647877	0.81828851	0.83034194	1.498227	0.61539984	0.44599301	0.40327969	0.4233073	0.44333494	0.57101792	1.0171794	0.94913971	0.8811	1.6434	1.5894583	1.5355167	2.5726328	9.6721001	0	0	0	0	0	0	0	0	0	0	0	0	0	0	0	0	0	0	0	0	0	0
520	770	Pakistan	PAK	Somalia	SOM	520770	97.562386	76.82077	13.581021	11.895793	9.5857029	7.7558899	7.3971033	5.3937254	4.9482999	4.9019933	2.7605345	3.46877	3.0017867	2.5348032	2.4537826	4.4471669	6.4405513	3.0064354	2.3376098	2.6790309	3.020452	0	0	0	0	0	0	0	0	0	0	0	0	0	0	0	0	0	0	0	0	0	0
520	771	Bangladesh	BNG	Somalia	SOM	520771	0	0	0	0	0	0	0	0	0.085572749	0	0.051764704	0.13333334	0	0	0.01565836	0.041147143	0	0	0	0	0	0	0	0	0	0	0	0	0	0	0	0	0	0	0	0	0	0	0	0	0	0	0
520	780	Sri Lanka	SRI	Somalia	SOM	520780	0.054411966	0.095618151	0.20985691	0	0	0.00066	0	0	0	0	0.003542	0	0.027346	0	0	0	0	0	0.1452	0	0.018425001	0	0	0	0	0	0	0	0	0	0	0	0	0	0	0	0	0	0	0	0	0	0
520	790	Nepal	NEP	Somalia	SOM	520790	0	0	0	0	0	0	0	0	0	0	0	0	0	0	0	0	0	0	0	0	0	0	0	0	0	0	0	0	0	0	0	0	0	0	0	0	0	0	0	0	0	0	0
520	800	Thailand	THI	Somalia	SOM	520800	14.328201	18.129423	15.313918	12.871698	10.429478	9.1706133	19.901312	16.038166	18.316095	21.538546	22.104074	10.648138	7.2482734	4.9813213	3.3916698	11.361187	8.3745146	6.7498512	13.390574	14.116958	19.147984	0	0	0	0	0	0	0	0	0	0	0	0	0	0	0	0	0	0	0	0	0	0
520	811	Cambodia	CAM	Somalia	SOM	520811	0.011890112	0.00856055	0.008474488	0.008929737	0	0.002920675	0	0.21836889	0.14782552	0	0	0	0	0	0	0	0	0	0	0	0	0	0	0	0	0	0	0	0	0	0	0	0	0	0	0	0	0	0	0	0	0	0
520	820	Malaysia	MAL	Somalia	SOM	520820	10.188704	12.509969	14.727943	16.945919	6.8471003	10.679258	4.6459866	3.7672279	3.8080103	2.9133434	4.1787605	4.7283554	2.014801	0.82848281	0.44247693	0.29914382	1.4466841	1.9355559	0.32912228	0.18441269	0.039703101	0	0	0	0	0	0	0	0	0	0	0	0	0	0	0	0	0	0	0	0	0	0
520	830	Singapore	SIN	Somalia	SOM	520830	0	0	0	0	0	0	0	0	0	0	0	0	0	0	0	0	0.1433	0	0.035694595	1.3733867	2.7110789	0	0	0	0	0	0	0	0	0	0	0	0	0	0	0	0	0	0	0	0	0	0
520	840	Philippines	PHI	Somalia	SOM	520840	0.080917098	0.119484	0	0.0118855	0.0084623	0.0099044	0.0132638	0.15426449	0.11079365	0.067322798	0.034346402	0.028693	0.020020001	0.01347	0	0.4402	0	0	0.00116325	0.0023265	0	0	0	0	0	0	0	0	0	0	0	0	0	0	0	0	0	0	0	0	0	0	0
520	850	Indonesia	INS	Somalia	SOM	520850	4.6505179	2.8539884	3.4283702	8.5977077	6.4362364	9.7867317	1.2366641	1.4021386	3.75822	5.5834255	7.4086308	10.665137	5.8402319	1.0153265	0.778	0.57819998	0.049890909	0.048232555	0.046574201	0.079640403	0	0	0	0	0	0	0	0	0	0	0	0	0	0	0	0	0	0	0	0	0	0	0
520	900	Australia	AUL	Somalia	SOM	520900	0.5735656	0.3119773	0.52785635	0.27540565	0.19979514	0.20755929	0.21532342	0.26312786	0.20111316	0.13909845	0.039972425	0.03818877	0.051569652	2.8117163	5.5718632	2.8422062	0.11254916	0.11966181	0.12677446	0.028679715	0.04780006	0	0	0	0	0	0	0	0	0	0	0	0	0	0	0	0	0	0	0	0	0	0
520	910	Papua New Guinea	PNG	Somalia	SOM	520910	0	0	0	0	0	0	0	0	0	0	0	0	0	0	0	0	0	0	0	0	0	0	0	0	0	0	0	0	0	0	0	0	0	0	0	0	0	0	0	0	0	0	0
520	920	New Zealand	NEW	Somalia	SOM	520920	0.001170219	0.001248212	0.014184064	0.082357779	0.062009629	0.042060774	0.022111921	0.033320025	0.001882472	0	0	0	3.59E-05	0.00083142	0.001626918	0	0.010820013	0.015620502	0.020420989	0	3.66E-05	0	0	0	0	0	0	0	0	0	0	0	0	0	0	0	0	0	0	0	0	0	0
522	2	United States of America	USA	Djibouti	DJI	5222	139.84	219.27	161.99001	69.809998	55.98	53.580002	48.630001	38.439999	63.599998	21.360001	18.99	20.01	22.799999	8.1400003	8.9099998	10.67	7.48	14.52	11.66	7.9060001	6.9941087	0	0	0	0	0	0	0	0	0	0	0	0	0	0	0	0	0	0	0	0	0	0
522	20	Canada	CAN	Djibouti	DJI	52220	368.89868	386.76871	375.90131	356.90393	417.26465	364.59167	386.33176	293.6489	243.07318	218.39499	195.51407	192.82088	211.0686	200.90163	70.323746	104.83768	85.202515	47.934399	66.647675	48.811935	44.452148	0	0	0	0	0	0	0	0	0	0	0	0	0	0	0	0	0	0	0	0	0	0
522	210	Netherlands	NTH	Djibouti	DJI	522210	28.934851	39.650471	49.578789	41.503712	37.63261	22.10906	20.60006	20.73024	27.968031	22.13756	21.024139	18.318081	19.339025	21.366125	15.080448	15.947485	15.332311	17.473169	17.109694	9.7685499	6.3409467	0	0	0	0	0	0	0	0	0	0	0	0	0	0	0	0	0	0	0	0	0	0
522	211	Belgium	BEL	Djibouti	DJI	522211	23.75206	24.10148	18.725639	22.65081	33.41161	21.257353	9.103096	11.419042	10.604087	7.8639998	9.6565638	11.721853	9.2232447	9.4313526	7.3964248	6.663991	6.2346134	5.1199522	9.2150621	5.1171732	6.7009921	0	0	0	0	0	0	0	0	0	0	0	0	0	0	0	0	0	0	0	0	0	0
522	220	France	FRN	Djibouti	DJI	522220	74.732849	98.394707	86.549828	77.579651	61.453941	57.682121	56.698502	53.186691	58.645859	64.89769	71.149521	131.80791	64.210358	59.723518	55.524693	55.857361	57.040459	69.954887	75.368904	56.833836	63.424202	0	0	0	0	0	0	0	0	0	0	0	0	0	0	0	0	0	0	0	0	0	0
522	225	Switzerland	SWZ	Djibouti	DJI	522225	0.79601955	0.61828971	1.1390409	0.69070083	0.72438997	0.58436418	0.44433838	0.44687173	0.52925563	0.112967	0.17752917	0.41081849	0.66223633	1.6250277	2.4463527	2.3494163	1.3770754	1.404585	1.8957124	3.6252217	3.0666044	0	0	0	0	0	0	0	0	0	0	0	0	0	0	0	0	0	0	0	0	0	0
522	255	Germany	GMY	Djibouti	DJI	522255	8.0222197	15.32452	21.44161	31.436741	18.606489	8.7846003	13.2179	14.4012	17.732599	16.620701	10.3428	9.6829004	10.925542	10.837784	7.0582628	11.749598	7.5728774	10.456253	15.272131	4.8451691	3.3162632	0	0	0	0	0	0	0	0	0	0	0	0	0	0	0	0	0	0	0	0	0	0
522	380	Sweden	SWD	Djibouti	DJI	522380	13.09803	5.3250799	4.5907698	4.1258497	3.6609299	4.8611999	4.6399732	4.1512074	2.4637387	0.77626991	1.1701276	1.5639855	2.4670599	1.239048	0.2654357	0.18504842	0.63634253	0.72736013	0.81837767	0.76400054	0.55556554	0	0	0	0	0	0	0	0	0	0	0	0	0	0	0	0	0	0	0	0	0	0
522	385	Norway	NOR	Djibouti	DJI	522385	0.23145282	0.31570432	0.27315158	0.23059882	0.27484563	0.39853573	0.51923358	0.68051779	0.51404285	0.34756789	0.63473213	0.35351384	0.23417336	0.11483289	0.17128529	0.19081499	0.15008996	0.10936494	0.20240207	0.14753109	0.092660099	0	0	0	0	0	0	0	0	0	0	0	0	0	0	0	0	0	0	0	0	0	0
522	390	Denmark	DEN	Djibouti	DJI	522390	6.03477	2.32796	3.75407	1.7180901	1.60832	2.52105	2.8575928	2.8522968	2.35094	1.4934846	1.3756849	2.0915999	2.901448	2.2114301	2.4270387	1.8978944	1.5295982	2.8185644	4.2937946	3.26	3.494241	0	0	0	0	0	0	0	0	0	0	0	0	0	0	0	0	0	0	0	0	0	0
522	501	Kenya	KEN	Djibouti	DJI	522501	12.415173	10.365866	35.676968	63.967037	13.004384	8.3298597	7.2903934	5.4805698	6.581543	11.862134	4.7387547	2.8172276	2.6653831	3.9087319	2.0394688	1.6161064	2.6675105	3.7189145	3.71767	1.632	0.83276594	0	0	0	0	0	0	0	0	0	0	0	0	0	0	0	0	0	0	0	0	0	0
522	530	Ethiopia	ETH	Djibouti	DJI	522530	58.918159	46.39225	53.027813	57.011574	158.42068	123.33898	93.249245	106.68372	120.1182	182.45721	77.218857	57.159187	54.078396	54.962589	69.360947	70.745003	74.687828	61.244598	60.405708	39.570255	38.089767	0	0	0	0	0	0	0	0	0	0	0	0	0	0	0	0	0	0	0	0	0	0
522	651	Egypt	EGY	Djibouti	DJI	522651	76.270508	46.41301	37.369453	11.879721	11.746247	10.417082	9.9887753	7.9006982	9.1560411	2.296252	4.1500196	3.6087129	4.0267258	1.0633966	0.8799932	0.68735367	2.1006	2.5983815	3.7093	0.90799999	0.36874181	1	1	1	1	1	1	1	1	1	1	1	1	1	1	1	1	1	1	1	1	1	0
522	652	Syria	SYR	Djibouti	DJI	522652	0	0	0	0	0	0	0	0	0	0	0	0	0	0	0	0	0	0	0	0	0	1	1	1	1	1	1	1	1	1	1	1	1	1	1	1	1	1	1	1	1	1	0
522	679	Yemen	YEM	Djibouti	DJI	522679	41.245251	33.859142	41.446499	32.1717	25.73242	20.653528	26.181309	53.653038	47.364914	58.327335	45.009529	38.785866	42.342922	31.716084	22.491753	35.727509	48.963264	55.941174	26.184629	48.880726	20.696747	1	1	1	1	1	1	1	1	1	1	1	1	1	1	1	1	1	1	1	1	1	0
522	900	Australia	AUL	Djibouti	DJI	522900	6.8364706	2.6233156	3.8900666	2.7799873	1.5932229	1.7496613	1.6412663	0.95811033	0.27495438	0.34554487	0.41613534	0.45644215	0.57142878	0.35636067	0.1412926	0.13442609	0.26234481	0.10991864	0.19263875	0.28400001	0.16390908	0	0	0	0	0	0	0	0	0	0	0	0	0	0	0	0	0	0	0	0	0	0
522	920	New Zealand	NEW	Djibouti	DJI	522920	2.1935532	1.9752706	2.2865591	1.9941409	1.1010625	0.43638414	0.060751401	0.015815169	0.17711683	0.33841848	0.26608169	0.39194572	0	0.25492281	0	0.001370042	0	0.00055	0.0011	0	0.023091218	0	0	0	0	0	0	0	0	0	0	0	0	0	0	0	0	0	0	0	0	0	0
530	20	Canada	CAN	Ethiopia	ETH	53020	35.614952	28.842085	49.198395	18.015711	13.418291	12.48246	11.546629	10.988387	10.722009	18.531384	10.673121	12.35143	17.527941	13.36783	13.106545	9.3741035	14.294794	19.215485	17.755444	11.023144	15.218606	0	0	0	0	0	0	0	0	0	0	0	0	0	0	0	0	0	0	0	0	0	0
530	40	Cuba	CUB	Ethiopia	ETH	53040	0.017579831	0.013842387	0.015822288	0.011882201	0.061359186	0.052327812	0.073565185	0.094802551	0	0	0.000519876	0.001039753	0.000983711	0.000649294	0.000314878	0.000487145	0.001280878	0	0	0.017000001	2.0074	0	0	0	0	0	0	0	0	0	0	0	0	0	0	0	0	0	0	0	0	0	0
530	70	Mexico	MEX	Ethiopia	ETH	53070	0	0	0.57096231	1.1419246	0.84104824	0.54017186	0.54571277	0.67447549	0.39357227	0.11266903	0.35389528	0	0.058724094	0.11744819	0.20514274	0.19907984	0.038975298	0	0	0	2.1721001	0	0	0	0	0	0	0	0	0	0	0	0	0	0	0	0	0	0	0	0	0	0
530	94	Costa Rica	COS	Ethiopia	ETH	53094	0.046839345	0.15867005	0.14717776	0.12320787	0.099237986	0.14135176	0.036083259	0	0	0.005	0	0	0.023065001	0.035577502	0.048090003	0.050050002	0	0	0	0	0	0	0	0	0	0	0	0	0	0	0	0	0	0	0	0	0	0	0	0	0	0	0
530	95	Panama	PAN	Ethiopia	ETH	53095	0	0	0	0	0	0	0	0	0	0	0	0	0	0.018999999	0	0	0	0	0	0	0	0	0	0	0	0	0	0	0	0	0	0	0	0	0	0	0	0	0	0	0	0	0
530	100	Colombia	COL	Ethiopia	ETH	530100	0.38153601	0.43333429	0.26454401	0.245979	0.20378649	0.161594	0.182024	0.000556	0	0.062793002	0.071331047	0.1016787	0.082234003	0.05508	0.088545002	0	0.015853999	0.071999997	0	0	0	0	0	0	0	0	0	0	0	0	0	0	0	0	0	0	0	0	0	0	0	0	0
530	101	Venezuela	VEN	Ethiopia	ETH	530101	0	0	0	0.016000001	0	0.013	0.012	0.011	0.022	0	0.0022	0	0	0	0	0	0	0	0	0	0.01876314	0	0	0	0	0	0	0	0	0	0	0	0	0	0	0	0	0	0	0	0	0	0
530	130	Ecuador	ECU	Ethiopia	ETH	530130	0.033031899	0.48552239	0.61316401	0.39563799	0.006434	0	0.0025	0	0	0	0	0.005019752	0.005062	0.005825	0.00025	0	0	0	0	0	0	0	0	0	0	0	0	0	0	0	0	0	0	0	0	0	0	0	0	0	0	0	0
530	140	Brazil	BRA	Ethiopia	ETH	530140	53.303856	62.542717	47.348507	52.882961	58.417416	29.559002	15.824325	15.490698	9.0338478	9.2100525	7.4485264	5.6869998	4.2536311	3.1427836	2.0319362	1.7524474	1.0429398	0.33343226	0.257	1.14895	2.0409	0	0	0	0	0	0	0	0	0	0	0	0	0	0	0	0	0	0	0	0	0	0
530	160	Argentina	ARG	Ethiopia	ETH	530160	1.1917834	0.76096332	0.81137502	0.512869	0.16995899	0.143905	0.104857	0.033890001	0.0400155	0.046140999	0.049681	0.053220998	0	0	0.040114999	0	0	0	0	0.012	0.046	0	0	0	0	0	0	0	0	0	0	0	0	0	0	0	0	0	0	0	0	0	0
530	205	Ireland	IRE	Ethiopia	ETH	530205	5.5192199	14.48154	10.780347	17.307903	10.610463	9.2822294	8.0837412	4.9918928	4.4155431	4.9148984	5.4142537	6.0502501	5.0461483	3.078018	3.8868561	2.4656851	4.5161815	4.0928884	5.6868119	3.7689116	3.36097	0	0	0	0	0	0	0	0	0	0	0	0	0	0	0	0	0	0	0	0	0	0
530	210	Netherlands	NTH	Ethiopia	ETH	530210	134.61369	190.05675	153.78416	122.28828	104.79111	108.51124	58.332874	60.023407	46.212978	45.483822	34.500729	32.37299	26.504934	61.355625	60.623501	37.952751	47.283955	31.300823	40.30101	22.084974	39.760818	0	0	0	0	0	0	0	0	0	0	0	0	0	0	0	0	0	0	0	0	0	0
530	211	Belgium	BEL	Ethiopia	ETH	530211	220.53831	141.11005	111.58671	114.39204	156.09312	120.7877	59.565304	59.371719	48.843056	59.164303	44.521317	55.811886	37.202553	30.585054	26.871494	34.703213	20.797621	21.865095	13.615727	13.084536	23.981998	0	0	0	0	0	0	0	0	0	0	0	0	0	0	0	0	0	0	0	0	0	0
530	212	Luxembourg	LUX	Ethiopia	ETH	530212	1.1636325	1.48418	2.2579999	2.0658	2.2348001	1.4222	0.49599999	0.28040001	0.2809	0.25830001	0.172435	0.17669514	0.18095526	0.30289626	1.9385006	2.4267812	1.4523764	1.4949023	0.86427599	0.82546329	1.4280013	0	0	0	0	0	0	0	0	0	0	0	0	0	0	0	0	0	0	0	0	0	0
530	220	France	FRN	Ethiopia	ETH	530220	210.30243	181.65575	126.89434	118.68652	133.69847	94.96489	56.16	55.368336	40.85173	73.053787	55.911701	84.904228	68.338448	52.820343	40.68972	54.199848	41.268551	23.258316	24.462383	33.719875	51.910294	0	0	0	0	0	0	0	0	0	0	0	0	0	0	0	0	0	0	0	0	0	0
530	225	Switzerland	SWZ	Ethiopia	ETH	530225	55.77721	44.978573	47.606289	29.160587	56.719212	26.845808	20.849813	15.606383	16.289972	21.432711	14.513967	12.84	15.222291	12.426405	10.286018	10.821264	11.35651	13.287984	24.327948	24.97509	25.622232	0	0	0	0	0	0	0	0	0	0	0	0	0	0	0	0	0	0	0	0	0	0
530	230	Spain	SPN	Ethiopia	ETH	530230	79.173317	52.386211	51.285637	37.409103	29.01119	19.857809	12.872497	17.042503	13.774911	10.769493	11.139895	14.56348	17.987064	17.247841	10.826137	11.704261	11.622198	6.931282	6.8049622	3.4992864	5.5609374	0	0	0	0	0	0	0	0	0	0	0	0	0	0	0	0	0	0	0	0	0	0
530	235	Portugal	POR	Ethiopia	ETH	530235	4.7444201	22.482491	36.7164	21.44714	9.5511818	10.274598	11.341575	10.092517	8.3085947	1.4136513	0.8514666	0.28928182	0.39295143	0.49662101	1.8904897	2.7263122	1.1480528	1.0170318	0.88601083	1.2910272	1.1789336	0	0	0	0	0	0	0	0	0	0	0	0	0	0	0	0	0	0	0	0	0	0
530	255	Germany	GMY	Ethiopia	ETH	530255	407.37134	355.5361	389.43219	292.89914	287.42493	269.25266	193.90694	158.80627	131.09062	123.7369	144.87486	180.6226	244.08086	243.52634	218.17554	259.13718	170.72893	132.21045	99.474251	105.61263	174.17368	0	0	0	0	0	0	0	0	0	0	0	0	0	0	0	0	0	0	0	0	0	0
530	290	Poland	POL	Ethiopia	ETH	530290	6.30407	7.6531801	6.0401978	4.4272156	4.7707562	5.8829651	5.4628091	6.32619	2.9454749	3.3539903	6.5634718	8.1084204	18.774763	31.377741	9.0243387	3.1272097	6.1778107	1.513	0.81396478	1.2214824	1.6289999	0	0	0	0	0	0	0	0	0	0	0	0	0	0	0	0	0	0	0	0	0	0
530	305	Austria	AUS	Ethiopia	ETH	530305	9.7581902	15.1501	14.73692	14.323741	7.4636869	6.246932	8.7513599	5.6527257	6.3228822	7.9793468	7.1523085	6.3252702	12.446407	19.21788	6.4958162	7.0858545	5.5347023	4.6701074	3.8055124	4.335783	7.6148672	0	0	0	0	0	0	0	0	0	0	0	0	0	0	0	0	0	0	0	0	0	0
530	310	Hungary	HUN	Ethiopia	ETH	530310	4.0536499	2.28687	3.2741883	5.7006121	2.8019052	2.7438583	2.0388403	3.2767091	3.4923842	3.1941543	2.8959246	4.9784999	5.7468066	5.12396	2.6553087	0.27328822	0.28106129	0.23687319	0.1926851	0.43478259	1.918	0	0	0	0	0	0	0	0	0	0	0	0	0	0	0	0	0	0	0	0	0	0
530	316	Czech Republic	CZR	Ethiopia	ETH	530316	7.9998698	17.01899	14.926491	16.381077	7.8233666	13.890571	1.9238155	3.4834268	3.9222114	2.0974724	2.3111525	2.9563041	3.6014557	4.806139	5.3094277	3.8863285	0.97889322	1.892	#N/A	#N/A	#N/A	0	0	0	0	0	0	0	0	0	0	0	0	0	0	0	0	0	0	0	0	0	0
530	325	Italy	ITA	Ethiopia	ETH	530325	274.36621	295.17639	512.99915	492.64145	387.22952	244.84279	167.11279	205.94553	187.32129	181.66759	152.90718	155.16977	161.91945	161.52016	189.30254	192.81001	150.25842	115.18893	71.467987	67.823242	211.08055	0	0	0	0	0	0	0	0	0	0	0	0	0	0	0	0	0	0	0	0	0	0
530	338	Malta	MLT	Ethiopia	ETH	530338	0.00189	0.002195	0.0025	0.43900001	0.5988	0.33371466	0.068629324	0.070621774	0.072614215	0	0.24239139	0.48478279	0.27274415	0.24374999	0.15637261	0.068995208	0.1792943	0.2895934	0.45458889	0.3822467	0.30990452	0	0	0	0	0	0	0	0	0	0	0	0	0	0	0	0	0	0	0	0	0	0
530	350	Greece	GRC	Ethiopia	ETH	530350	23.394079	24.0557	27.369076	21.897299	12.562846	17.06666	10.851373	14.790394	19.800856	18.114742	7.7495408	14.51021	18.637325	11.20437	7.527441	7.405406	4.7814937	8.1569996	2.2576365	2.0448661	13.945488	0	0	0	0	0	0	0	0	0	0	0	0	0	0	0	0	0	0	0	0	0	0
530	352	Cyprus	CYP	Ethiopia	ETH	530352	5.8199401	4.4151702	4.7267785	4.1188641	2.2317221	2.6098828	1.2949251	1.4557507	1.9885966	1.1218692	0.75012982	0.37839037	0.35197875	0.038680322	0.068460599	0.098240867	0.11485326	0.13146564	0.10454933	0.17575693	0.15860555	0	0	0	0	0	0	0	0	0	0	0	0	0	0	0	0	0	0	0	0	0	0
530	355	Bulgaria	BUL	Ethiopia	ETH	530355	30.74419	16.873009	3.0018287	3.9761274	2.2935004	0.61087352	0.88953948	1.1682054	1.4755622	2.1419747	1.9416319	2.0855999	1.3433207	1.1359501	0.064006776	0.1156157	0.089807853	0.064000003	0	0.28019324	0.78500003	0	0	0	0	0	0	0	0	0	0	0	0	0	0	0	0	0	0	0	0	0	0
530	360	Romania	ROM	Ethiopia	ETH	530360	4.4271598	41.865978	22.171661	2.4773464	3.263659	3.475214	3.0088563	3.4853413	3.9035335	3.3650217	3.1388888	4.1251025	5.1113162	5.593152	3.6555479	3.6864412	1.4437329	0.46000001	0.58900797	0.71801597	5.6755915	0	0	0	0	0	0	0	0	0	0	0	0	0	0	0	0	0	0	0	0	0	0
530	365	Russia	RUS	Ethiopia	ETH	530365	74.4533	142.05312	110.7204	43.39624	49.056038	25.450584	33.257111	26.32445	16.065308	9.11516	14.07427	7.8152494	1.5562291	1.7757254	1.9952217	1.6624628	1.3410896	1.0197164	1.3	1.121256	151.1111	0	0	0	0	0	0	0	0	0	0	0	0	0	0	0	0	0	0	0	0	0	0
530	369	Ukraine	UKR	Ethiopia	ETH	530369	0	48.319221	42.936298	34.25325	25.5702	39.856949	22.862089	37.712639	17.546101	14.171073	10.796045	15.25	7.9499998	0.64999998	0.40000001	0	0	0	0	0	#N/A	0	0	0	0	0	0	0	0	0	0	0	0	0	0	0	0	0	0	0	0	0	0
530	370	Belarus	BLR	Ethiopia	ETH	530370	3.6144824	2.255295	2.2023001	1.8686	8.2073002	6.9791002	1.5986	0.57050002	0.29719999	0.45379999	2.4145801	2.3043799	2.19418	0.013	0	0.208	0	0.088	0	0	#N/A	0	0	0	0	0	0	0	0	0	0	0	0	0	0	0	0	0	0	0	0	0	0
530	375	Finland	FIN	Ethiopia	ETH	530375	13.13161	8.7674103	13.724369	15.80504	26.656132	37.507225	27.066637	8.3597202	3.2007825	3.4897387	3.2815948	8.5270596	6.3637938	5.9455523	5.6509538	3.3385866	6.4280076	4.7089162	4.5471396	4.4060135	17.13541	0	0	0	0	0	0	0	0	0	0	0	0	0	0	0	0	0	0	0	0	0	0
530	380	Sweden	SWD	Ethiopia	ETH	530380	53.513618	56.085884	58.658146	67.775398	91.886673	115.30972	42.72715	26.996143	32.268257	39.222012	33.150307	32.551743	36.710487	35.774273	30.452686	33.421749	19.950903	18.940151	16.48444	10.471103	19.694092	0	0	0	0	0	0	0	0	0	0	0	0	0	0	0	0	0	0	0	0	0	0
530	385	Norway	NOR	Ethiopia	ETH	530385	16.505598	8.5241337	9.5944624	12.204253	17.064522	15.298596	6.6694522	5.647934	3.379936	2.0676024	1.683879	2.10587	1.5618725	2.1536694	2.844877	3.5360847	4.3267026	1.485575	1.4808893	1.173913	1.7776591	0	0	0	0	0	0	0	0	0	0	0	0	0	0	0	0	0	0	0	0	0	0
530	390	Denmark	DEN	Ethiopia	ETH	530390	11.67362	19.41469	30.636213	45.396736	75.539558	49.65049	32.19825	14.746012	11.016093	21.400608	12.962209	15.4003	18.391151	16.555265	14.906947	11.633953	9.2998505	14.608338	11.416312	5.0999846	8.9651375	0	0	0	0	0	0	0	0	0	0	0	0	0	0	0	0	0	0	0	0	0	0
530	433	Senegal	SEN	Ethiopia	ETH	530433	0.039684098	0.073212497	0.3768473	0.29929695	0.082839318	0.081427261	0.10412665	0.049673986	0	0.00040107	0	0.001112803	0.005978992	0.010845181	0.0182386	0.00919765	0.000156699	0.001136677	0.002116655	0.001229085	0.000341515	1	1	1	1	1	1	0	0	0	0	0	0	0	0	0	0	0	0	0	0	0	0
530	434	Benin	BEN	Ethiopia	ETH	530434	0	0	0	0	0	0.0056318	0.003288769	0.002300988	0.001313207	0.002782151	0.004251095	0.006821514	0.003753417	0.000685319	0.015834155	0	0	0	0	0	0	1	1	1	1	1	1	0	0	0	0	0	0	0	0	0	0	0	0	0	0	0	0
530	450	Liberia	LBR	Ethiopia	ETH	530450	0	0	0	0	0	0	0	0	0	0	0	0	0	0	0	0	0	0	0	0	0	1	1	1	0	0	0	0	0	0	0	0	0	0	0	0	0	0	0	0	0	0	0
530	452	Ghana	GHA	Ethiopia	ETH	530452	0.15618552	0.12298073	0.14057086	0.099213019	0.069964282	0.040715545	0.023575906	0.020429838	0.034742326	0.037303139	0.02125095	0.005198762	0.004918557	0.015081957	0.025245357	0.049834911	0.009533394	0	0.002	0.004	0	1	1	1	1	1	1	0	0	0	0	0	0	0	0	0	0	0	0	0	0	0	0
530	475	Nigeria	NIG	Ethiopia	ETH	530475	0.5947755	0.49594283	0.58551896	0.27087921	0.48239398	0.32494426	0.16749454	0.18161181	0.38619047	0.59076917	0.58060181	0.28212452	0.28440502	0.10196231	0.023615818	0.046278756	0.029277219	0	0	0.008939611	0.019561388	0	0	0	0	0	0	0	0	0	0	0	0	0	0	0	0	0	0	0	0	0	0
530	481	Gabon	GAB	Ethiopia	ETH	530481	0	0	0	0	0	0	0	0	0	0	0	0	0	0	0	0	0	0	0	0	0	1	1	1	1	1	0	0	0	0	0	0	0	0	0	0	0	0	0	0	0	0	0
530	483	Chad	CHA	Ethiopia	ETH	530483	0	0	0	0	0	0	0	0	0	0	0	0	0	0	0	0	0	0	0	0	0	1	1	1	1	1	1	0	0	0	0	0	0	0	0	0	0	0	0	0	0	0	0
530	490	Democratic Republic of the Congo	DRC	Ethiopia	ETH	530490	0	0	0	0	0	0	0	0	0	0	0	0	0	0	0	0	0	0	0	0	0	0	0	0	0	0	0	0	0	0	0	0	0	0	0	0	0	0	0	0	0	0	0
530	500	Uganda	UGA	Ethiopia	ETH	530500	1.4370589	1.1315424	1.2933888	0.66737145	0.37248453	0.58102804	0.73706758	0.21312819	0.30618927	0.42072159	0.53525394	0.058835138	0.05566401	0.039120365	0.022576721	0.023723951	0.013632205	0	0	0.00055	0.076724999	0	0	0	0	0	0	0	0	0	0	0	0	0	0	0	0	0	0	0	0	0	0
530	501	Kenya	KEN	Ethiopia	ETH	530501	59.604511	60.21183	30.361137	37.071899	57.42934	28.431627	22.201147	20.609016	17.587433	15.933469	21.653877	19.672022	18.611731	32.020699	33.286598	34.988186	26.591936	21.018793	24.066338	20.357826	18.955	1	1	1	1	1	1	1	1	1	1	1	1	1	1	1	1	1	1	1	1	1	0
530	516	Burundi	BUI	Ethiopia	ETH	530516	0	0	0	0	0	0	0	0	0	0	0	0.004294111	0	0	0	0	0	0	0	0	0	0	0	0	0	0	0	0	0	0	0	0	0	0	0	0	0	0	0	0	0	0	0
530	517	Rwanda	RWA	Ethiopia	ETH	530517	1.1267474	0.88720262	1.0141007	0.55113953	0.088178396	0.079372264	0.065183781	0.028246721	0.024634324	0.021021925	0.2662158	0.5114097	0.48384547	0.047053795	0	0.000365965	0.00073193	0	0	0	0	1	1	1	1	0	0	0	0	0	0	0	0	0	0	0	0	0	0	0	0	0	0
530	520	Somalia	SOM	Ethiopia	ETH	530520	0	0	0	0	0	0	0	0	0	0	0	0	0	0	0	0	0	0	0	0	0	0	0	0	0	0	0	0	0	0	0	0	0	0	0	0	0	0	0	0	0	0	1
530	522	Djibouti	DJI	Ethiopia	ETH	530522	58.918159	46.39225	53.027813	57.011574	158.42068	123.33898	93.249245	106.68372	120.1182	182.45721	77.218857	57.159187	54.078396	54.962589	69.360947	70.745003	74.687828	61.244598	60.405708	39.570255	38.089767	0	0	0	0	0	0	0	0	0	0	0	0	0	0	0	0	0	0	0	0	0	0
530	531	Eritrea	ERI	Ethiopia	ETH	530531	0	0	0	0	0	0	0	0	0	0	0	0	0	0	0	0	0	0	#N/A	#N/A	#N/A	0	0	0	0	0	0	0	0	0	0	0	0	0	0	0	0	0	0	0	0	0	1
530	541	Mozambique	MZM	Ethiopia	ETH	530541	0.0136906	0.012333273	0	0	0	0	0	0	0	0	0	0	0	0	0	0.097000003	0	0	0	0	0	1	1	1	1	0	0	0	0	0	0	0	0	0	0	0	0	0	0	0	0	0	0
530	551	Zambia	ZAM	Ethiopia	ETH	530551	0.14033391	0.19355315	0.24677241	0.27362013	0.27644512	0.28115585	0.28586659	0.48153323	0.16407421	0.10533564	0.046597067	0.11085727	0.17511748	0.16419761	0.097746499	0.031295389	0.008966148	0.000552166	0.000523609	0.000495052	0.001297209	0	0	0	0	0	0	0	0	0	0	0	0	0	0	0	0	0	0	0	0	0	0
530	552	Zimbabwe	ZIM	Ethiopia	ETH	530552	0	0	0	0	0.2280239	0.42327797	0.61853206	0.35919839	0.099864706	0.36043391	0.62100309	0.68995184	0.75890058	0.62087941	0.26066262	0.23	0.20794931	0.29187724	0.22260225	0.62276989	1.3665718	0	0	0	0	0	0	0	0	0	0	0	0	0	0	0	0	0	0	0	0	0	0
530	553	Malawi	MAW	Ethiopia	ETH	530553	0	0	0	0	0	0	0	0	0	0	0	0	0	0	0	0.055	0	0	0	0	0.008098137	0	0	0	0	0	0	0	0	0	0	0	0	0	0	0	0	0	0	0	0	0	0
530	560	South Africa	SAF	Ethiopia	ETH	530560	47.648151	46.755733	51.674839	38.959202	37.811642	27.118761	41.21553	18.914253	17.460239	13.103875	11.263062	17.487188	19.308088	3.2477107	3.0291224	2.1791611	0	0	0	0	0.01	0	0	0	0	0	0	0	0	0	0	0	0	0	0	0	0	0	0	0	0	0	0
530	565	Namibia	NAM	Ethiopia	ETH	530565	0	0	0	0	0	0	0	0	0	0	0	0	0	0	0	0	0	0	0	0	0	0	0	0	0	0	0	0	0	0	0	0	0	0	0	0	0	0	0	0	0	0	0
530	570	Lesotho	LES	Ethiopia	ETH	530570	0	0	0	0	0	0	0	0	0	0	0	0	0	0	0	0	0	0	0	0	0	0	0	0	0	0	0	0	0	0	0	0	0	0	0	0	0	0	0	0	0	0	0
530	571	Botswana	BOT	Ethiopia	ETH	530571	0	0	0	0	0	0	0	0	0	0	0	0	0	0	0	0	0	0	0	0	0	0	0	0	0	0	0	0	0	0	0	0	0	0	0	0	0	0	0	0	0	0	0
530	572	Swaziland	SWA	Ethiopia	ETH	530572	0	0	0	0	0	0	0	0	0	0	0	0	0	0	0	0	0	0	0	0	0	0	0	0	0	0	0	0	0	0	0	0	0	0	0	0	0	0	0	0	0	0	0
530	620	Libya	LIB	Ethiopia	ETH	530620	17.800907	13.588478	19.510321	0.29720631	0.30444854	0.31169078	0.21058029	0.11010177	0.009623267	0.001664678	0	0.000139406	0.00014053	0.017860847	0.035581164	0.020352339	0.005123513	0	0	0	0.004	1	1	1	1	1	0	0	0	0	0	0	0	0	0	0	0	0	0	0	0	0	0
530	625	Sudan	SUD	Ethiopia	ETH	530625	191.19344	107.3626	153.75415	43.168961	57.643864	49.144012	25.606272	2.0685301	3.2965326	0.88260239	0.72698224	2.3607283	2.2334886	0.53023088	0.42303801	2.1368282	5.3141446	0	0	0.0033	0.28819999	0	0	0	0	0	0	0	0	0	0	0	0	0	0	0	0	0	0	0	0	0	1
530	640	Turkey	TUR	Ethiopia	ETH	530640	233.26077	287.04791	196.52901	191.06213	121.64271	143.09525	91.803413	62.838493	42.764931	23.317345	21.461229	26.698669	27.051941	18.020187	13.196684	7.5955682	6.6411271	11.082	0	1.2995	2.599	0	0	0	0	0	0	0	0	0	0	0	0	0	0	0	0	0	0	0	0	0	0
530	645	Iraq	IRQ	Ethiopia	ETH	530645	0	0	0	0	0	0	0	0	0	0	0	0	0	0	0	0	0	0	0	0	0	0	0	0	0	0	0	0	0	0	0	0	0	0	0	0	0	0	0	0	0	0	0
530	651	Egypt	EGY	Ethiopia	ETH	530651	64.248886	53.819447	105.76303	131.51042	84.570641	63.430084	36.043495	26.033829	28.023275	21.612656	22.691481	19.675091	16.658701	18.359722	27.160938	29.188135	9.6046076	2.7705221	2.2183077	1.0386473	1.75	0	0	0	0	0	0	0	0	0	0	0	0	0	0	0	0	0	0	0	0	0	0
530	652	Syria	SYR	Ethiopia	ETH	530652	0	0	0	0	0	0	0	0	0	0	0	0	0	0	0	0	0	0	0	0	0	0	0	0	0	0	0	0	0	0	0	0	0	0	0	0	0	0	0	0	0	0	0
530	660	Lebanon	LEB	Ethiopia	ETH	530660	16.396807	11.673634	3.5567102	2.1985583	1.0499996	0.55213779	0.59021562	0.47425124	0.55135417	0.7410987	0.24831779	0.215	0.27094921	0.28501496	1.4168648	0.70907283	0.001280878	0	0	0	0	0	0	0	0	0	0	0	0	0	0	0	0	0	0	0	0	0	0	0	0	0	0
530	663	Jordan	JOR	Ethiopia	ETH	530663	126.60096	50.656113	28.24988	24.625391	35.406254	46.187115	78.943863	12.22175	18.226664	7.9147558	9.5785618	10.18108	10.783597	13.692688	16.601778	17.793261	4.8157878	16.513393	28.211	23.753084	12.750387	0	0	0	0	0	0	0	0	0	0	0	0	0	0	0	0	0	0	0	0	0	0
530	670	Saudi Arabia	SAU	Ethiopia	ETH	530670	919.61792	716.93604	984.27509	674.22168	832.69849	666.24542	430.47653	288.3645	136.24818	227.35449	308.05621	388.7579	391.58054	122.90026	136.95023	158.47937	159.74475	151.3499	139.95425	54.001785	25.918633	0	0	0	0	0	0	0	0	0	0	0	0	0	0	0	0	0	0	0	0	0	0
530	679	Yemen	YEM	Ethiopia	ETH	530679	47.297974	40.09618	45.52055	42.564899	43.494255	18.455189	12.793596	13.075944	75.242447	137.40895	241.60735	6.501925	9.9409885	8.0224009	7.4766741	5.2252779	2.9738812	7.4179983	11.862115	27.04586	42.229607	0	0	0	0	0	0	0	0	0	0	0	0	0	0	0	0	0	0	0	0	0	0
530	690	Kuwait	KUW	Ethiopia	ETH	530690	6.7962341	5.2770448	7.3078179	5.1304173	1.5572064	1.5175618	0.98809743	0.4586331	0.71414399	0.96965492	0.78838307	14.875974	15.208945	10.552999	5.8970537	4.4042797	5.4086404	0	0	0.009	0.088	0	0	0	0	0	0	0	0	0	0	0	0	0	0	0	0	0	0	0	0	0	0
530	696	United Arab Emirates	UAE	Ethiopia	ETH	530696	0	0	0	0	0	0	0	33.799999	0	0	0	6.8109999	7	5.5	4	2	1	0.55000001	0	0	3.2049999	0	0	0	0	0	0	0	0	0	0	0	0	0	0	0	0	0	0	0	0	0	0
530	705	Kazakhstan	KZK	Ethiopia	ETH	530705	0.046482999	2.1980228	1.7729584	1.4499464	1.1269345	0.90597498	1.143626	1.6784	1.1387501	0.59909999	0.8872	0	0.42699999	0	0	0	0	0	0	0	#N/A	0	0	0	0	0	0	0	0	0	0	0	0	0	0	0	0	0	0	0	0	0	0
530	732	South Korea	ROK	Ethiopia	ETH	530732	67.271255	102.6013	105.45285	111.56193	80.459297	74.482048	28.925041	28.88973	22.564096	43.773949	31.441786	31.559999	51.018097	54.663666	32.779701	28.861055	15.937786	6.684	4.3543267	4.4000001	14.88	0	0	0	0	0	0	0	0	0	0	0	0	0	0	0	0	0	0	0	0	0	0
530	740	Japan	JPN	Ethiopia	ETH	530740	140.34615	261.51462	382.68307	461.42413	262.32599	209.68541	185.20941	124.01402	156.08212	123.80827	134.37137	154.66235	174.27985	184.38251	146.19765	157.61111	121.6383	77.914825	81.244659	94.624313	120.56107	0	0	0	0	0	0	0	0	0	0	0	0	0	0	0	0	0	0	0	0	0	0
530	770	Pakistan	PAK	Ethiopia	ETH	530770	14.092624	11.096554	49.455498	87.814438	15.965264	9.063879	5.5175757	3.9115257	3.6363807	3.3612354	4.5168004	4.594048	1.1723133	1.0057648	1.0733528	1.0332813	0.99320978	0.5522114	0.242681	0.26011094	0.47513595	0	0	0	0	0	0	0	0	0	0	0	0	0	0	0	0	0	0	0	0	0	0
530	790	Nepal	NEP	Ethiopia	ETH	530790	0	0	0	0	0	0	0	0	0	0	0	0	0	0	0	0	0	0	0	0	0	0	0	0	0	0	0	0	0	0	0	0	0	0	0	0	0	0	0	0	0	0	0
530	800	Thailand	THI	Ethiopia	ETH	530800	70.685982	36.960953	66.371971	72.912613	40.732872	32.528667	18.46228	16.706192	15.813172	9.6604033	8.3472404	5.2232776	7.1182542	8.7579222	5.1242266	1.4905307	1.519377	1.5482234	2.5708272	1.4412805	0.31173381	0	0	0	0	0	0	0	0	0	0	0	0	0	0	0	0	0	0	0	0	0	0
530	820	Malaysia	MAL	Ethiopia	ETH	530820	29.080202	22.767185	123.57541	87.761475	39.493946	35.416958	16.790998	16.820271	8.755311	14.390539	10.443802	8.5293741	13.613522	12.114347	7.8267746	7.7012353	3.8539109	2.1911352	3.3073843	3.2518685	2.5089343	0	0	0	0	0	0	0	0	0	0	0	0	0	0	0	0	0	0	0	0	0	0
530	840	Philippines	PHI	Ethiopia	ETH	530840	0.91783118	0.703363	0.89651197	1.090468	1.006566	0.92266399	1.423053	0.031163	0.061434001	0.035744	0.028727863	0.021711728	0.20715086	0.39258999	0	0.075000003	0	0.0015	0.003	0	0.001	0	0	0	0	0	0	0	0	0	0	0	0	0	0	0	0	0	0	0	0	0	0
530	850	Indonesia	INS	Ethiopia	ETH	530850	20.509666	23.939528	29.926847	32.523003	35.11916	45.199501	34.575676	21.481821	13.1604	9.2888002	10.870134	9.7810402	8.9128199	17.365686	19.346001	10.276602	6.4039998	7.3554978	7.1972899	5.2670135	3.3367369	0	0	0	0	0	0	0	0	0	0	0	0	0	0	0	0	0	0	0	0	0	0
530	900	Australia	AUL	Ethiopia	ETH	530900	14.932423	11.43551	20.72414	14.840159	11.438658	7.5452304	12.621082	10.359779	5.695312	7.5920401	8.9860268	10.380013	8.1258211	5.2951455	2.363632	2.0055184	7.1210899	5.9276052	0.91598594	0.99061644	1.562741	0	0	0	0	0	0	0	0	0	0	0	0	0	0	0	0	0	0	0	0	0	0
530	920	New Zealand	NEW	Ethiopia	ETH	530920	2.9384317	2.2993007	2.1487768	1.2722422	1.1974235	0.81690454	0.4363856	0.24937446	0.35545266	0.26407945	0.17102112	0.22277625	0.21951143	0.05723824	0.078744173	0.11904594	0.1637724	0.20849887	0.41499999	0	0.40277508	0	0	0	0	0	0	0	0	0	0	0	0	0	0	0	0	0	0	0	0	0	0
531	2	United States of America	USA	Eritrea	ERI	5312	5.6999998	7.1999998	6.8499999	6.5	9.6999998	32.299999	54.400002	87.199997	29.1	21.799999	16.9	21.299999	25.700001	17.6	15.7	16.799999	8.3999996	0.89999998	#N/A	#N/A	#N/A	0	0	0	0	0	0	0	0	0	0	0	0	0	0	0	0	0	0	0	0	0	0
531	20	Canada	CAN	Eritrea	ERI	53120	2.8478489	2.332912	1.2894934	0.92878479	1.0792789	1.3695312	0.85611778	0.34270442	0.22460237	0.072860003	0	0	0	0	0	0	0	0	#N/A	#N/A	#N/A	0	0	0	0	0	0	0	0	0	0	0	0	0	0	0	0	0	0	0	0	0	0
531	70	Mexico	MEX	Eritrea	ERI	53170	0	0	0	0	0	0	0	0	0	0	0	0	0	0	0	0	0	0	#N/A	#N/A	#N/A	0	0	0	0	0	0	0	0	0	0	0	0	0	0	0	0	0	0	0	0	0	0
531	94	Costa Rica	COS	Eritrea	ERI	53194	0	3.64E-05	0.00011235	0	0	0	0	0	0	0	0.04355	0	0	0	0	0	0	0	#N/A	#N/A	#N/A	0	0	0	0	0	0	0	0	0	0	0	0	0	0	0	0	0	0	0	0	0	0
531	100	Colombia	COL	Eritrea	ERI	531100	0.005461	0.0040105	0.045037251	0.086064003	0.149718	0.21337201	0.00415	0.04821625	0.092282496	0.18233299	0.077638797	0.096744999	0.119348	0.14195099	0	0	0	0	#N/A	#N/A	#N/A	0	0	0	0	0	0	0	0	0	0	0	0	0	0	0	0	0	0	0	0	0	0
531	130	Ecuador	ECU	Eritrea	ERI	531130	0	0	0	0	0	0	0	0	0	0	0	0	0	0	0	0	0	0	#N/A	#N/A	#N/A	0	0	0	0	0	0	0	0	0	0	0	0	0	0	0	0	0	0	0	0	0	0
531	140	Brazil	BRA	Eritrea	ERI	531140	20.8288	29.285057	4.2658648	0	7.406394	8.9254999	0.019175	0.021981999	0	0	0	0	0	0.034515001	0.069030002	0.064900003	0	0	#N/A	#N/A	#N/A	0	0	0	0	0	0	0	0	0	0	0	0	0	0	0	0	0	0	0	0	0	0
531	205	Ireland	IRE	Eritrea	ERI	531205	0.045674998	0.071999997	0.28349999	0.25639999	1.3821	1.0687	0.62449998	1.2198499	1.8152	0.96034998	0.1055	0.086900003	0.83149981	1.5570416	1.3335238	1.6276133	1.921703	0	#N/A	#N/A	#N/A	0	0	0	0	0	0	0	0	0	0	0	0	0	0	0	0	0	0	0	0	0	0
531	210	Netherlands	NTH	Eritrea	ERI	531210	2.4998	2.2671001	1.8237	3.5383	4.2755499	5.0128002	6.8385	8.4896002	7.6964002	10.4792	11.4041	7.8280001	9.5989895	3.2749555	3.70859	2.969408	2.2302258	0	#N/A	#N/A	#N/A	0	0	0	0	0	0	0	0	0	0	0	0	0	0	0	0	0	0	0	0	0	0
531	211	Belgium	BEL	Eritrea	ERI	531211	8.3072996	3.4786999	3.5392001	3.9749	5.2765999	7.7844	3.9753757	7.0726914	7.6264634	6.3699999	6.439682	3.4868803	3.9282033	5.1233459	4.7004433	4.2775412	5.309236	0	#N/A	#N/A	#N/A	0	0	0	0	0	0	0	0	0	0	0	0	0	0	0	0	0	0	0	0	0	0
531	212	Luxembourg	LUX	Eritrea	ERI	531212	0.069600001	0.098999999	0.043499999	0.043049999	0.042599998	0	0	0.0022	0.01575	0.029300001	0.035599999	0.4553	0	0.002628864	0.23415419	0.302459	0.37076381	0	#N/A	#N/A	#N/A	0	0	0	0	0	0	0	0	0	0	0	0	0	0	0	0	0	0	0	0	0	0
531	220	France	FRN	Eritrea	ERI	531220	4.5110002	6.9647002	4.8972001	6.1781001	5.0950999	4.72715	7.643775	10.5604	8.4582005	14.5255	14.1119	8.8310003	9.4106026	14.277437	18.140413	13.040726	7.9410381	0	#N/A	#N/A	#N/A	0	0	0	0	0	0	0	0	0	0	0	0	0	0	0	0	0	0	0	0	0	0
531	225	Switzerland	SWZ	Eritrea	ERI	531225	0.56960481	0.83688509	1.5380051	0.88565415	1.2695793	1.6535044	1.8797489	1.2894686	0.74068421	0.63212818	0.38797817	0	0.82785916	1.6557183	1.4233289	1.1909393	0	0	#N/A	#N/A	#N/A	0	0	0	0	0	0	0	0	0	0	0	0	0	0	0	0	0	0	0	0	0	0
531	235	Portugal	POR	Eritrea	ERI	531235	0.0162	0.30599999	0.2182	0.1304	0	0.2818	0	0.099799998	0.071099997	0.030400001	0.038800001	0.13129339	0.22378677	0	0.23888826	0.20728229	0.17567632	0	#N/A	#N/A	#N/A	0	0	0	0	0	0	0	0	0	0	0	0	0	0	0	0	0	0	0	0	0	0
531	255	Germany	GMY	Eritrea	ERI	531255	25.514799	18.5548	13.7333	17.4993	12.9714	14.917	9.8599997	8.8009996	14.88	17.940001	11.593	18.864	27.668222	32.191483	36.714745	18.796431	4.3470263	0	#N/A	#N/A	#N/A	0	0	0	0	0	0	0	0	0	0	0	0	0	0	0	0	0	0	0	0	0	0
531	290	Poland	POL	Eritrea	ERI	531290	0	0.078299999	0.1655	0.2124	0.69749999	1.1826	0.98797399	1.684	1.0423	1.608516	0.86000001	0.36250001	0.285	0.236	0	0	0	0	#N/A	#N/A	#N/A	0	0	0	0	0	0	0	0	0	0	0	0	0	0	0	0	0	0	0	0	0	0
531	305	Austria	AUS	Eritrea	ERI	531305	0.031999998	0.064599998	0.097199999	0.15549999	0.18175	0.208	0.54180002	1.0563999	0.3362	0.082699999	0.14309999	0.2739	0.34474656	0.41559312	0.56241137	0.28636622	0	0	#N/A	#N/A	#N/A	0	0	0	0	0	0	0	0	0	0	0	0	0	0	0	0	0	0	0	0	0	0
531	310	Hungary	HUN	Eritrea	ERI	531310	0.0094	0.0062	0.003	0.00485	0.0067	0.015225	0.02375	0.039999999	0.20099999	0.36199999	0.40000001	0	0	0	0	0	0	0	#N/A	#N/A	#N/A	0	0	0	0	0	0	0	0	0	0	0	0	0	0	0	0	0	0	0	0	0	0
531	316	Czech Republic	CZR	Eritrea	ERI	531316	0.048099998	0.031649999	0.0152	0.060199998	0.1497	0.17275168	0.17500004	0.17724839	0.3604317	0.71775377	0.44043258	0.24836357	0.09225376	0.12331357	0.63114929	0	0	0	#N/A	#N/A	#N/A	0	0	0	0	0	0	0	0	0	0	0	0	0	0	0	0	0	0	0	0	0	0
531	317	Slovakia	SLO	Eritrea	ERI	531317	0	0	0.0131	0.037599999	0.034600001	0.0198	0.005598951	0.004646529	0.003946973	0	0.000253	0.032761499	0.065269999	0	0	0	0	0	#N/A	#N/A	#N/A	0	0	0	0	0	0	0	0	0	0	0	0	0	0	0	0	0	0	0	0	0	0
531	325	Italy	ITA	Eritrea	ERI	531325	28.9161	43.254799	40.8274	41.8591	41.455002	45.776649	50.098301	43.182999	52.7393	42.2285	32.644299	47.2953	61.977127	78.82309	51.510696	28.491653	15.209984	0	#N/A	#N/A	#N/A	0	0	0	0	0	0	0	0	0	0	0	0	0	0	0	0	0	0	0	0	0	0
531	338	Malta	MLT	Eritrea	ERI	531338	0.0005	0.054400001	0	0	0.0286	0.0252	0	0	0	0	0	0	0	0	0	0	0	0	#N/A	#N/A	#N/A	0	0	0	0	0	0	0	0	0	0	0	0	0	0	0	0	0	0	0	0	0	0
531	344	Croatia	CRO	Eritrea	ERI	531344	0.026000001	0	0.001	0	0.001121	0	0.014772	0.01502475	0.015277499	0.01008125	0.004885	0	0	0	0	0.292	0.30700001	0	#N/A	#N/A	#N/A	0	0	0	0	0	0	0	0	0	0	0	0	0	0	0	0	0	0	0	0	0	0
531	349	Slovenia	SLV	Eritrea	ERI	531349	0	0.032299999	0	0	0	0.0016	0.25503147	0.21166444	0.14095201	0.072064251	0.0031765	0.016088249	0.028999999	0.37099999	0	0.003	0.006	0	#N/A	#N/A	#N/A	0	0	0	0	0	0	0	0	0	0	0	0	0	0	0	0	0	0	0	0	0	0
531	350	Greece	GRC	Eritrea	ERI	531350	0.1294	0.098899998	0.2289	0.35890001	0.1912	0.1391	0.81220001	0.8707	0.92919999	1.2855999	2.0165751	2.3296001	1.7250253	0.28115866	0	0	0	0	#N/A	#N/A	#N/A	0	0	0	0	0	0	0	0	0	0	0	0	0	0	0	0	0	0	0	0	0	0
531	352	Cyprus	CYP	Eritrea	ERI	531352	0.3443	0.41370001	0.037700001	0.0266	0.1129	0.207	0.12977096	0.17767127	0.21167678	0.24568228	0	0.25416967	0.19419879	0.18680774	0.1779927	0	0	0	#N/A	#N/A	#N/A	0	0	0	0	0	0	0	0	0	0	0	0	0	0	0	0	0	0	0	0	0	0
531	355	Bulgaria	BUL	Eritrea	ERI	531355	0	0.0112	0.01725	0.0233	0.019362155	0.015424313	0.018248625	0.015461598	0.012	0.006	0	0	0	0	0	0	0	0	#N/A	#N/A	#N/A	0	0	0	0	0	0	0	0	0	0	0	0	0	0	0	0	0	0	0	0	0	0
531	359	Moldova	MLD	Eritrea	ERI	531359	0	0	0	0	0	0	0	0	0	0	0	0	0	0	0	0	0	0	#N/A	#N/A	#N/A	0	0	0	0	0	0	0	0	0	0	0	0	0	0	0	0	0	0	0	0	0	0
531	360	Romania	ROM	Eritrea	ERI	531360	0	0	0	0	0	0	0	0	0	0	0	0	0	0	0	0	0	0	#N/A	#N/A	#N/A	0	0	0	0	0	0	0	0	0	0	0	0	0	0	0	0	0	0	0	0	0	0
531	365	Russia	RUS	Eritrea	ERI	531365	3.755059	7.3339882	7.6742368	4.6716528	6.2129474	7.7542419	5.8702993	3.986357	2.1645906	0.34282401	3.009973	8.3444538	74.087997	0	0	0	0	0	#N/A	#N/A	#N/A	0	0	0	0	0	0	0	0	0	0	0	0	0	0	0	0	0	0	0	0	0	0
531	367	Latvia	LAT	Eritrea	ERI	531367	0	0	0	0	0.0253	0.032600001	0.033318937	0.047394276	0.061469611	0.095554084	0	0	0	0	0	0	0	0	#N/A	#N/A	#N/A	0	0	0	0	0	0	0	0	0	0	0	0	0	0	0	0	0	0	0	0	0	0
531	368	Lithuania	LIT	Eritrea	ERI	531368	0	0	0	0	0	0	0.0133	0	0.044799998	0	0	0	0	0	0	0	0	0	#N/A	#N/A	#N/A	0	0	0	0	0	0	0	0	0	0	0	0	0	0	0	0	0	0	0	0	0	0
531	369	Ukraine	UKR	Eritrea	ERI	531369	0	0	0.00505	0.81287497	1.6207	3.47119	5.3216801	4.1729698	2.4241748	0.67537999	0	0	0.1	0	1.1	0	0	0	#N/A	#N/A	#N/A	0	0	0	0	0	0	0	0	0	0	0	0	0	0	0	0	0	0	0	0	0	0
531	375	Finland	FIN	Eritrea	ERI	531375	0.1099	0.1496	0.15465	0.28947499	0.42429999	0.6401	1.3638	0.93129998	1.0793999	0.80699998	0.25040001	0.38710001	1.1925117	1.1416316	1.2911191	1.1628712	0	0	#N/A	#N/A	#N/A	0	0	0	0	0	0	0	0	0	0	0	0	0	0	0	0	0	0	0	0	0	0
531	380	Sweden	SWD	Eritrea	ERI	531380	1.834	2.6368999	3.8557999	2.6853001	1.7549001	2.1021423	2.4493845	3.4833186	4.0919132	3.0528834	2.2344427	1.4160022	3.3995905	5.3831787	1.774542	3.028065	1.451535	0	#N/A	#N/A	#N/A	0	0	0	0	0	0	0	0	0	0	0	0	0	0	0	0	0	0	0	0	0	0
531	385	Norway	NOR	Eritrea	ERI	531385	1.0276476	0.3393386	0.47953391	0.34601036	0.32350415	0.61885715	0.881302	1.1762924	0.89539105	0.33817011	0	0.27722797	0.76980454	1.5268469	2.0818131	0.64575094	0	0	#N/A	#N/A	#N/A	0	0	0	0	0	0	0	0	0	0	0	0	0	0	0	0	0	0	0	0	0	0
531	390	Denmark	DEN	Eritrea	ERI	531390	1.5676999	1.0057	1.0398999	1.6578	1.7075	1.995	4.5234089	4.0378442	4.2686791	3.7727609	3.3753033	0	1.9451331	1.6747775	2.0840981	2.4536059	0.27490079	0	#N/A	#N/A	#N/A	0	0	0	0	0	0	0	0	0	0	0	0	0	0	0	0	0	0	0	0	0	0
531	395	Iceland	ICE	Eritrea	ERI	531395	0	0	0	1.16E-05	5.19E-05	9.22E-05	0.000370863	0.001084201	0.001797538	0.002945508	0	0	0	0	0	0	0	0	#N/A	#N/A	#N/A	0	0	0	0	0	0	0	0	0	0	0	0	0	0	0	0	0	0	0	0	0	0
531	452	Ghana	GHA	Eritrea	ERI	531452	0	0	0	0	0	0	0	0	0	0	0	0	0	0	0	0	0	0	#N/A	#N/A	#N/A	0	0	0	0	0	0	0	0	0	0	0	0	0	0	0	0	0	0	0	0	0	0
531	475	Nigeria	NIG	Eritrea	ERI	531475	0	0	0	0	0	0	0	0	0	0	0	0	0	0	0	0	0	0	#N/A	#N/A	#N/A	0	0	0	0	0	0	0	0	0	0	0	0	0	0	0	0	0	0	0	0	0	0
531	483	Chad	CHA	Eritrea	ERI	531483	0	0	0	0	0	0	0	0	0	0	0	0	0	0	0	0	0	0	#N/A	#N/A	#N/A	0	0	0	0	0	0	0	0	0	0	0	0	0	0	0	0	0	0	0	0	0	0
531	500	Uganda	UGA	Eritrea	ERI	531500	0.30135927	0.23729077	0.27123085	0.36466825	0.45810565	0.39203969	0.52093494	1.5240722	1.9986238	0.15212899	0	0	0	0	0	0	0	0	#N/A	#N/A	#N/A	0	0	0	0	0	0	0	0	0	0	0	0	0	0	0	0	0	0	0	0	0	0
531	501	Kenya	KEN	Eritrea	ERI	531501	4.753264	7.3404989	7.8855929	4.3501668	8.3284187	2.9670551	2.5968022	5.4498153	5.4816723	6.0957575	5.9589782	4.8098526	4.5506091	0.92562979	1.3071729	0	0	0	#N/A	#N/A	#N/A	0	0	0	0	0	0	0	0	0	0	0	0	0	0	0	0	0	0	0	0	0	0
531	517	Rwanda	RWA	Eritrea	ERI	531517	0	0	0	0	0	0	0	0	0	0	0	0	0	0	0	0	0	0	#N/A	#N/A	#N/A	0	0	0	0	0	0	0	0	0	0	0	0	0	0	0	0	0	0	0	0	0	0
531	520	Somalia	SOM	Eritrea	ERI	531520	0	0	0	0	0	0	0	0	0	0	0	0	0	0	0	0	0	0	#N/A	#N/A	#N/A	0	0	0	0	0	0	0	0	0	0	0	0	0	0	0	0	0	0	0	0	0	0
531	522	Djibouti	DJI	Eritrea	ERI	531522	0	0	0	0	0	0	0	0	0	0	0	0	0	0	0	0	0	0	#N/A	#N/A	#N/A	0	0	0	0	0	0	0	0	0	0	0	0	0	0	0	0	0	0	0	0	0	1
531	530	Ethiopia	ETH	Eritrea	ERI	531530	0	0	0	0	0	0	0	0	0	0	0	0	0	0	0	0	0	0	#N/A	#N/A	#N/A	0	0	0	0	0	0	0	0	0	0	0	0	0	0	0	0	0	0	0	0	0	1
531	540	Angola	ANG	Eritrea	ERI	531540	0	0	0	0	0	0	0	0	0	0	0	0	0	0	0	0	0	0	#N/A	#N/A	#N/A	0	0	0	0	0	0	0	0	0	0	0	0	0	0	0	0	0	0	0	0	0	0
531	551	Zambia	ZAM	Eritrea	ERI	531551	0.007986707	0.007952519	0.021922976	0.019113814	0.003906481	0.00445766	0.005344566	0.006231473	0.007904411	0.00957735	0	0.001220388	0.002440776	0	0	0	0	0	#N/A	#N/A	#N/A	0	0	0	0	0	0	0	0	0	0	0	0	0	0	0	0	0	0	0	0	0	0
531	552	Zimbabwe	ZIM	Eritrea	ERI	531552	0	0	0	0	0	0	0	0	0	0	0	0	0	0	0	0	0	0	#N/A	#N/A	#N/A	0	0	0	0	0	0	0	0	0	0	0	0	0	0	0	0	0	0	0	0	0	0
531	560	South Africa	SAF	Eritrea	ERI	531560	15.479165	17.967939	6.6085758	6.2882986	4.3521519	3.9590716	2.707237	2.9820585	1.9855691	1.6316878	0.98827839	0.34486902	0.19762516	0	0	0	0	0	#N/A	#N/A	#N/A	0	0	0	0	0	0	0	0	0	0	0	0	0	0	0	0	0	0	0	0	0	0
531	565	Namibia	NAM	Eritrea	ERI	531565	0	0	0	0	0	0	0	0	0	0	0	0	0	0	0	0	0	0	#N/A	#N/A	#N/A	0	0	0	0	0	0	0	0	0	0	0	0	0	0	0	0	0	0	0	0	0	0
531	571	Botswana	BOT	Eritrea	ERI	531571	0	0	0	0	0	0	0	0	0	0	0	0	0	0	0	0	0	0	#N/A	#N/A	#N/A	0	0	0	0	0	0	0	0	0	0	0	0	0	0	0	0	0	0	0	0	0	0
531	600	Morocco	MOR	Eritrea	ERI	531600	0.001726	0.106388	0.21105	0.240538	0.13072699	0.10271957	0.074712142	0.082616284	0.088065743	0.093515202	0.23123321	0	0	0	0	0	0	0	#N/A	#N/A	#N/A	0	0	0	0	0	0	0	0	0	0	0	0	0	0	0	0	0	0	0	0	0	0
531	620	Libya	LIB	Eritrea	ERI	531620	0	0	0	0	0	0	0	0	0	0	0	0	0	0	0	0	0	0	#N/A	#N/A	#N/A	0	0	0	0	0	0	0	0	0	0	0	0	0	0	0	0	0	0	0	0	0	0
531	625	Sudan	SUD	Eritrea	ERI	531625	22.1985	23.948999	1.671	3.25	3.4579999	3.2750001	0	0	0	0	0	0	0	0	0	0	0	0	#N/A	#N/A	#N/A	0	0	0	0	0	0	0	0	0	0	0	0	0	0	0	0	0	0	0	0	0	1
531	640	Turkey	TUR	Eritrea	ERI	531640	6.838459	8.9410343	11.04361	19.960716	15.080852	11.609494	18.723982	14.907235	9.9936209	4.9067688	0.169517	0	0	0	0	0	0	0	#N/A	#N/A	#N/A	0	0	0	0	0	0	0	0	0	0	0	0	0	0	0	0	0	0	0	0	0	0
531	645	Iraq	IRQ	Eritrea	ERI	531645	0	0	0	0	0	0	0	0	0	0	0	0	0	0	0	0	0	0	#N/A	#N/A	#N/A	0	0	0	0	0	0	0	0	0	0	0	0	0	0	0	0	0	0	0	0	0	0
531	651	Egypt	EGY	Eritrea	ERI	531651	61.664879	36.587524	14.657351	0.90609801	0.74087101	2.4974771	2.1151299	1.18952	0.76845998	0.42365	0.48635799	0.42291999	0.64687699	0.525509	0.379877	0	0	0	#N/A	#N/A	#N/A	0	0	0	0	0	0	0	0	0	0	0	0	0	0	0	0	0	0	0	0	0	0
531	652	Syria	SYR	Eritrea	ERI	531652	0	0	0	0	0	0	0	0	0	0	0	0	0	0	0	0	0	0	#N/A	#N/A	#N/A	0	0	0	0	0	0	0	0	0	0	0	0	0	0	0	0	0	0	0	0	0	0
531	660	Lebanon	LEB	Eritrea	ERI	531660	0.0825532	0.23459236	0.46919507	0.50020641	0.53121775	0.35863775	0.26070517	0.16277261	0.12749179	0.15210685	0.092053428	0.032000002	0.088500001	0.145	0	0	0	0	#N/A	#N/A	#N/A	0	0	0	0	0	0	0	0	0	0	0	0	0	0	0	0	0	0	0	0	0	0
531	663	Jordan	JOR	Eritrea	ERI	531663	0.52535212	0.99267608	0.73622829	0.76699615	0.78716505	1.1025064	0.61636108	0.57648802	0.52450931	0.91824901	1.3119887	1.2132581	2.280818	0.52045137	0.1112835	0.14677799	0	0	#N/A	#N/A	#N/A	0	0	0	0	0	0	0	0	0	0	0	0	0	0	0	0	0	0	0	0	0	0
531	666	Israel	ISR	Eritrea	ERI	531666	0.2	0.30000001	0.40000001	0.2	0	0.2	0.70000005	1.2	1.2	1.1	0.69999999	1	0.64999998	0.30000001	0.30000001	0.1	0	0	#N/A	#N/A	#N/A	0	0	0	0	0	0	0	0	0	0	0	0	0	0	0	0	0	0	0	0	0	0
531	670	Saudi Arabia	SAU	Eritrea	ERI	531670	56.206551	43.022923	61.41853	46.757236	38.712093	30.801805	22.377295	16.862926	13.909694	13.360729	12.831015	10.662329	10.428305	60.20454	94.675301	36.206409	30.984512	37.746063	#N/A	#N/A	#N/A	0	0	0	0	0	0	0	0	0	0	0	0	0	0	0	0	0	0	0	0	0	0
531	679	Yemen	YEM	Eritrea	ERI	531679	8.8868999	6.8350654	9.659276	7.362329	6.0826573	4.8423061	4.6845331	4.5267606	3.7474904	3.0823848	2.6189795	1.8764778	0.7770732	0.8237564	1.0874445	1.3511328	2.320816	0	#N/A	#N/A	#N/A	0	0	0	0	0	0	0	0	0	0	0	0	0	0	0	0	0	0	0	0	0	0
531	696	United Arab Emirates	UAE	Eritrea	ERI	531696	0	0	0	0	0	0	0	0	0	0	0	0	0	0	0	0	0	0	#N/A	#N/A	#N/A	0	0	0	0	0	0	0	0	0	0	0	0	0	0	0	0	0	0	0	0	0	0
343	2	United States of America	USA	Macedonia	MAC	3432	141.9353	157.59373	179.67159	155.40097	85.99894	95.734535	131.31384	121.29348	137.28439	168.44484	230.02559	217.69212	265.04355	238.15356	199.33943	151.40067	137.528	143.66499	#N/A	#N/A	#N/A	0	0	0	0	0	0	0	0	0	0	0	0	0	0	0	0	0	0	0	0	0	0
343	20	Canada	CAN	Macedonia	MAC	34320	24.054697	31.457254	25.720499	24.691465	40.071411	25.991346	11.380464	6.2026844	5.5347557	4.9520845	9.2826357	13.728856	6.6685519	7.7834806	7.2929692	8.2800951	4.309	3.1989999	#N/A	#N/A	#N/A	0	0	0	0	0	0	0	0	0	0	0	0	0	0	0	0	0	0	0	0	0	0
343	140	Brazil	BRA	Macedonia	MAC	343140	61.686234	64.935295	122.65147	75.452591	41.932201	38.778496	41.123539	23.282961	23.22798	10.682963	11.853514	15.368705	15.855944	14.444319	11.950505	9.5071917	7.5749998	1.8710001	#N/A	#N/A	#N/A	0	0	0	0	0	0	0	0	0	0	0	0	0	0	0	0	0	0	0	0	0	0
343	205	Ireland	IRE	Macedonia	MAC	343205	26.34605	29.592171	27.921854	26.481627	20.156162	14.142927	12.479442	5.3857932	5.5987411	9.4261637	8.6378708	4.062458	6.1402431	2.8693986	2.2483444	1.2750092	1.2549667	1.505	#N/A	#N/A	#N/A	0	0	0	0	0	0	0	0	0	0	0	0	0	0	0	0	0	0	0	0	0	0
343	210	Netherlands	NTH	Macedonia	MAC	343210	142.82834	137.96661	176.97655	145.13396	125.35733	112.76167	107.89211	99.89772	97.762276	93.472298	79.51696	85.051048	83.259453	88.889687	86.323799	93.675621	82.401718	42.524448	#N/A	#N/A	#N/A	0	0	0	0	0	0	0	0	0	0	0	0	0	0	0	0	0	0	0	0	0	0
343	211	Belgium	BEL	Macedonia	MAC	343211	100.19695	72.035408	112.45644	112.73534	113.01423	80.826561	56.419224	56.804321	44.376583	31.535543	36.814793	42.094044	65.015816	47.826073	31.646999	37.077202	33.622051	38.23584	#N/A	#N/A	#N/A	0	0	0	0	0	0	0	0	0	0	0	0	0	0	0	0	0	0	0	0	0	0
343	220	France	FRN	Macedonia	MAC	343220	93.964867	105.061	148.51649	113.4355	78.720322	75.815178	82.280243	61.171471	64.846916	45.89996	54.818554	55.743942	65.276741	51.713741	68.096649	98.219131	71.648285	54.959442	#N/A	#N/A	#N/A	0	0	0	0	0	0	0	0	0	0	0	0	0	0	0	0	0	0	0	0	0	0
343	225	Switzerland	SWZ	Macedonia	MAC	343225	118.95301	144.00708	136.40924	128.8114	69.762054	73.067497	52.51384	34.891556	38.138443	34.13876	35.527168	26.207115	41.287994	31.493675	27.631647	25.33873	34.994061	25.906391	#N/A	#N/A	#N/A	0	0	0	0	0	0	0	0	0	0	0	0	0	0	0	0	0	0	0	0	0	0
343	255	Germany	GMY	Macedonia	MAC	343255	1372.0367	989.01849	1306.5895	1109.3619	821.03052	720.90479	703.45844	591.99811	509.63531	463.63342	498.84317	505.40948	548.27234	467.63968	482.77841	619.30487	494.96179	308.61301	#N/A	#N/A	#N/A	0	0	0	0	0	0	0	0	0	0	0	0	0	0	0	0	0	0	0	0	0	0
343	305	Austria	AUS	Macedonia	MAC	343305	143.28287	136.09529	162.92421	122.99926	99.339447	84.400635	76.922348	64.271812	60.488895	51.759972	45.473835	51.318008	65.283203	53.145718	47.736465	66.303307	59.519295	39.092999	#N/A	#N/A	#N/A	0	0	0	0	0	0	0	0	0	0	0	0	0	0	0	0	0	0	0	0	0	0
343	325	Italy	ITA	Macedonia	MAC	343325	597.10687	621.85443	759.80524	714.35706	528.4552	458.63565	400.64426	279.19589	226.77327	210.81277	284.61426	261.56723	258.1665	214.267	296.42206	398.54156	329.51245	228.51221	#N/A	#N/A	#N/A	0	0	0	0	0	0	0	0	0	0	0	0	0	0	0	0	0	0	0	0	0	0
343	338	Malta	MLT	Macedonia	MAC	343338	0.16760682	0.20570482	0.19470689	0.4463324	0.5046128	0.56289321	0.42782852	0.50756037	0.23060587	0.1711109	0.17739645	0.19440572	0.21141499	0.23914801	0.033984002	0	0	0	#N/A	#N/A	#N/A	0	0	0	0	0	0	0	0	0	0	0	0	0	0	0	0	0	0	0	0	0	0
343	349	Slovenia	SLV	Macedonia	MAC	343349	209.82495	228.356	292.82932	235.22745	178.08777	164.57219	170.24609	164.36552	153.90839	145.41119	191.82687	193.50542	195.57352	193.67162	195.73669	202.1655	242.577	263.05301	#N/A	#N/A	#N/A	0	0	0	0	0	0	0	0	0	0	0	0	0	0	0	0	0	0	0	0	0	0
343	375	Finland	FIN	Macedonia	MAC	343375	7.907002	8.9078131	9.9086246	9.2035141	5.7416916	5.1635652	3.6656332	4.9201779	4.2272563	4.395607	2.639147	2.155818	3.4474561	2.2118726	3.829638	2.6127501	1.395862	1.1493387	#N/A	#N/A	#N/A	0	0	0	0	0	0	0	0	0	0	0	0	0	0	0	0	0	0	0	0	0	0
343	380	Sweden	SWD	Macedonia	MAC	343380	47.824543	43.02264	63.207123	73.142372	53.302563	28.503635	30.731346	25.158379	20.855356	21.450272	32.791698	28.219023	19.523762	17.435337	16.733921	15.590353	19.459873	10.462	#N/A	#N/A	#N/A	0	0	0	0	0	0	0	0	0	0	0	0	0	0	0	0	0	0	0	0	0	0
343	385	Norway	NOR	Macedonia	MAC	343385	9.986598	9.0226297	9.5180168	6.9580412	4.5632668	2.6212511	2.0775399	2.0695119	2.5965128	2.3339732	1.350432	1.4408735	1.0253193	1.2155886	1.3429374	1.0488011	1.2139006	1.3789999	#N/A	#N/A	#N/A	0	0	0	0	0	0	0	0	0	0	0	0	0	0	0	0	0	0	0	0	0	0
343	390	Denmark	DEN	Macedonia	MAC	343390	25.312223	24.829069	40.646656	28.126377	18.273043	17.531668	16.870022	13.257521	15.640776	10.541216	10.378518	11.675909	11.946692	10.430669	12.731385	11.440576	9.1916761	13.162327	#N/A	#N/A	#N/A	0	0	0	0	0	0	0	0	0	0	0	0	0	0	0	0	0	0	0	0	0	0
343	900	Australia	AUL	Macedonia	MAC	343900	6.7753315	7.4681869	7.3294797	7.2467079	3.047225	5.9309645	7.2108421	8.4907198	7.7836337	5.7543898	5.480505	8.818428	12.932323	12.090361	13.295041	13.887489	6.3857875	9.8421173	#N/A	#N/A	#N/A	0	0	0	0	0	0	0	0	0	0	0	0	0	0	0	0	0	0	0	0	0	0
344	2	United States of America	USA	Croatia	CRO	3442	785.448	803.729	914.21301	836.13397	732.85999	774.20483	662.78027	554.77319	461.49326	445.15057	391.28555	358.54999	353.82999	353.57001	288.53	301.75	297.23801	235.922	0	#N/A	#N/A	1	1	1	0	0	0	0	0	0	0	0	0	0	0	0	0	0	0	0	0	0	0
344	20	Canada	CAN	Croatia	CRO	34420	169.01639	129.55252	145.77667	81.684448	57.481754	48.785694	41.403713	57.033241	27.738813	23.888943	49.070847	64.721733	28.800352	56.48735	26.949272	23.557749	24.622	15.397	0	#N/A	#N/A	1	1	1	0	0	0	0	0	0	0	0	0	0	0	0	0	0	0	0	0	0	0
344	95	Panama	PAN	Croatia	CRO	34495	1.15	1.1900001	46.672001	87.022003	46.287998	3.1501019	2.307307	1.734509	1.0849355	0.43536201	0.30184299	10.99	9.3800001	2.98	2.8199999	4.3189998	35.862999	0	0	#N/A	#N/A	0	0	0	0	0	0	0	0	0	0	0	0	0	0	0	0	0	0	0	0	0	0
344	130	Ecuador	ECU	Croatia	CRO	344130	35.360027	35.415779	37.67675	28.649	19.885054	19.199469	19.745033	16.880379	13.414451	13.894679	11.402692	17.841999	15.282774	23.836025	21.795422	31.990999	23.937	0	0	#N/A	#N/A	0	0	0	0	0	0	0	0	0	0	0	0	0	0	0	0	0	0	0	0	0	0
344	140	Brazil	BRA	Croatia	CRO	344140	181.72774	205.74405	270.45084	233.32446	163.2775	136.04861	118.19454	127.33524	88.947594	74.110306	54.250847	56.0364	71.962997	81.105499	66.048637	61.0112	41.091999	10.2082	0	#N/A	#N/A	0	0	0	0	0	0	0	0	0	0	0	0	0	0	0	0	0	0	0	0	0	0
344	205	Ireland	IRE	Croatia	CRO	344205	115.1112	127.4364	148.5649	130.3891	136.71439	122.29977	117.97018	93.148994	94.119576	59.269482	70.045059	46.1502	78.024597	64.617188	41.90358	32.795036	21.213999	8.6584711	0	#N/A	#N/A	0	0	0	0	0	0	0	0	0	0	0	0	0	0	0	0	0	0	0	0	0	0
344	210	Netherlands	NTH	Croatia	CRO	344210	553.95758	532.72931	651.8808	536.82727	441.48285	449.55026	360.31067	319.74051	239.47974	207.76752	176.46759	182.9232	215.91821	227.34222	241.23206	248.87926	186.94092	188.86809	0	#N/A	#N/A	1	1	1	0	0	0	0	0	0	0	0	0	0	0	0	0	0	0	0	0	0	0
344	211	Belgium	BEL	Croatia	CRO	344211	330.82779	358.79361	390.44312	339.3678	282.74936	247.02141	273.86829	229.38977	207.29834	186.58205	162.1394	174.68578	197.70683	174.71355	132.63197	122.15758	92.341446	70.078758	0	#N/A	#N/A	1	1	1	0	0	0	0	0	0	0	0	0	0	0	0	0	0	0	0	0	0	0
344	220	France	FRN	Croatia	CRO	344220	670.16357	768.86749	1197.6833	1086.9792	992.02692	917.74976	869.27002	903.06366	698.06183	543.17963	542.83466	488.38959	518.86749	356.57202	292.82394	307.26715	281.8493	255.27605	0	#N/A	#N/A	1	1	1	0	0	0	0	0	0	0	0	0	0	0	0	0	0	0	0	0	0	0
344	225	Switzerland	SWZ	Croatia	CRO	344225	436.56165	560.38971	534.26874	480.80319	347.42215	327.87534	255.93759	217.89104	197.61108	178.77684	175.00087	182.24001	204.79645	235.43022	170.72777	211.35371	136.32106	109.39309	0	#N/A	#N/A	0	0	0	0	0	0	0	0	0	0	0	0	0	0	0	0	0	0	0	0	0	0
344	305	Austria	AUS	Croatia	CRO	344305	1692.8062	1837.3917	2696.896	2327.76	2033.3383	1792.1954	1983.0875	1523.4121	1128.6616	967.90546	819.94928	773.59497	492.82758	957.44299	834.22662	765.63129	485.51456	428.961	0	#N/A	#N/A	0	0	0	0	0	0	0	0	0	0	0	0	0	0	0	0	0	0	0	0	0	0
344	325	Italy	ITA	Croatia	CRO	344325	4742.1929	5163.3237	7290.458	6066.2324	5572.5703	4604.0645	4488.6055	3829.1621	2773.1807	2511.1072	2061.5681	1949.7446	2187.5806	2459.2776	2248.7495	2337.4468	1818.2863	1606.4242	0	#N/A	#N/A	1	1	1	0	0	0	0	0	0	0	0	0	0	0	0	0	0	0	0	0	0	0
344	375	Finland	FIN	Croatia	CRO	344375	124.1344	115.3053	121.1139	111.1526	84.565369	72.909477	68.721268	58.540585	53.282177	58.245808	35.590473	41.239101	46.856323	33.481407	28.61504	28.585611	10.115374	15.277766	0	#N/A	#N/A	0	0	0	0	0	0	0	0	0	0	0	0	0	0	0	0	0	0	0	0	0	0
344	380	Sweden	SWD	Croatia	CRO	344380	228.5311	240.01601	390.21179	336.1235	320.61694	301.70782	378.91455	239.07394	153.22682	133.948	144.80264	139.53349	126.66785	162.16498	126.06546	162.65433	245.271	85.519997	0	#N/A	#N/A	0	0	0	0	0	0	0	0	0	0	0	0	0	0	0	0	0	0	0	0	0	0
344	385	Norway	NOR	Croatia	CRO	344385	86.843575	103.49592	114.23775	104.62112	88.075386	70.911003	69.308136	79.544189	47.241505	45.137268	36.367691	40.369789	44.371887	26.509813	30.705011	49.944481	13.698635	7.4260001	0	#N/A	#N/A	1	1	1	0	0	0	0	0	0	0	0	0	0	0	0	0	0	0	0	0	0	0
344	390	Denmark	DEN	Croatia	CRO	344390	169.1227	170.07249	287.99329	216.7639	158.84477	157.20447	145.59326	129.47186	102.51411	83.385956	69.888824	75.205002	95.810936	65.249527	55.090248	70.887352	47.748383	24.609413	0	#N/A	#N/A	1	1	1	0	0	0	0	0	0	0	0	0	0	0	0	0	0	0	0	0	0	0
344	560	South Africa	SAF	Croatia	CRO	344560	31.502268	72.513123	72.680992	85.360146	72.031242	56.178356	20.87384	19.61343	20.999367	25.256655	21.169094	6.5289421	8.6457548	12.97	8.0200005	8.2539997	5.2290001	0	0	#N/A	#N/A	0	0	0	0	0	0	0	0	0	0	0	0	0	0	0	0	0	0	0	0	0	0
346	2	United States of America	USA	Bosnia and Herzegovina	BOS	3462	55.720001	49.52	65.510002	48.720001	83.540001	92.059998	42.66	35.810001	51.990002	59.900002	65.75	64.010002	52.009998	62.924995	73.839996	34.73	47.5	24.719999	0	#N/A	#N/A	0	0	0	0	0	0	0	0	0	0	0	0	0	0	0	0	0	0	0	0	0	0
346	20	Canada	CAN	Bosnia and Herzegovina	BOS	34620	13.536677	11.590635	13.057735	11.024391	8.8996935	4.6714253	4.7734122	5.4848561	2.3683782	1.9097644	2.2337577	2.5577509	1.016667	0.72547835	0.4441981	0.16291784	0	0	0	#N/A	#N/A	0	0	0	0	0	0	0	0	0	0	0	0	0	0	0	0	0	0	0	0	0	0
346	95	Panama	PAN	Bosnia and Herzegovina	BOS	34695	0	0	0	0	0	0	0	0	0	0	0	0	0	0	0	0	0	0	0	#N/A	#N/A	0	0	0	0	0	0	0	0	0	0	0	0	0	0	0	0	0	0	0	0	0	0
346	101	Venezuela	VEN	Bosnia and Herzegovina	BOS	346101	0	0	0	0	0	0	0	0	0	0	0	0	0	0	0	0	0.0077	0	0	#N/A	#N/A	0	0	0	0	0	0	0	0	0	0	0	0	0	0	0	0	0	0	0	0	0	0
346	135	Peru	PER	Bosnia and Herzegovina	BOS	346135	0.2317711	0.13677619	0.11113187	0.10344269	0.29129687	0.47915107	0.057687122	0.011642773	0.014783612	0.018644499	0.041353803	0	0	0	0.0462	0.0385	0	0	0	#N/A	#N/A	0	0	0	0	0	0	0	0	0	0	0	0	0	0	0	0	0	0	0	0	0	0
346	205	Ireland	IRE	Bosnia and Herzegovina	BOS	346205	16.56212	18.857321	19.919359	18.58321	23.310369	10.08123	11.54802	5.0461702	5.54423	5.6764398	5.4235201	4.7483301	3.6416805	0.92739266	1.0775638	0.71902478	1.7386576	1.5505294	0	#N/A	#N/A	0	0	0	0	0	0	0	0	0	0	0	0	0	0	0	0	0	0	0	0	0	0
346	210	Netherlands	NTH	Bosnia and Herzegovina	BOS	346210	165.22253	166.42017	208.3412	158.95303	116.02492	134.87663	95.41626	75.817299	72.305389	58.822121	80.15892	80.198387	73.663048	67.085236	42.792236	21.070175	11.811233	12.391109	0	#N/A	#N/A	0	0	0	0	0	0	0	0	0	0	0	0	0	0	0	0	0	0	0	0	0	0
346	211	Belgium	BEL	Bosnia and Herzegovina	BOS	346211	96.112083	88.940483	130.43146	120.9912	73.100769	69.95182	60.744797	48.620975	36.374222	38.041	32.335144	52.76009	33.771332	30.752012	19.642965	7.2995458	5.4307504	3.1262589	0	#N/A	#N/A	0	0	0	0	0	0	0	0	0	0	0	0	0	0	0	0	0	0	0	0	0	0
346	212	Luxembourg	LUX	Bosnia and Herzegovina	BOS	346212	2.48542	1.89666	2.25335	1.70962	2.4983799	1.79661	1.51571	1.35938	1.44943	1.12157	0.75919002	1.20051	1.5303507	1.0561178	1.4170374	0.51045406	0.3792496	0.21374041	0	#N/A	#N/A	0	0	0	0	0	0	0	0	0	0	0	0	0	0	0	0	0	0	0	0	0	0
346	220	France	FRN	Bosnia and Herzegovina	BOS	346220	134.16106	144.43364	174.94814	170.7935	176.61551	170.14888	110.75802	115.91176	76.026901	77.53299	87.786377	66.894379	44.034309	31.256369	13.293484	9.24617	5.1988564	11.346338	0	#N/A	#N/A	0	0	0	0	0	0	0	0	0	0	0	0	0	0	0	0	0	0	0	0	0	0
346	225	Switzerland	SWZ	Bosnia and Herzegovina	BOS	346225	91.792511	88.202553	98.476631	86.536423	58.447697	46.444031	45.076694	34.558739	28.464622	20.926619	22.88722	26.16	26.104971	16.210079	14.870552	2.311765	2.3109493	20.951132	0	#N/A	#N/A	0	0	0	0	0	0	0	0	0	0	0	0	0	0	0	0	0	0	0	0	0	0
346	235	Portugal	POR	Bosnia and Herzegovina	BOS	346235	6.9305401	11.70612	16.481701	17.847031	13.12049	6.5732298	3.4498899	6.1459498	5.7388749	5.3318	7.3538399	6.9313002	0.24473462	0	2.4985676	0	0.068459511	0.05733997	0	#N/A	#N/A	0	0	0	0	0	0	0	0	0	0	0	0	0	0	0	0	0	0	0	0	0	0
346	255	Germany	GMY	Bosnia and Herzegovina	BOS	346255	1395.9781	1339.828	1707.0558	1443.0852	1239.9484	1105.7633	1064.2511	758.75427	578.35748	525.61499	463.2341	481.1366	475.159	420.89117	279.63504	98.403267	72.490593	53.535587	0	#N/A	#N/A	0	0	0	0	0	0	0	0	0	0	0	0	0	0	0	0	0	0	0	0	0	0
346	290	Poland	POL	Bosnia and Herzegovina	BOS	346290	144.44064	164.77264	166.03065	143.06084	142.3288	170.79254	101.27809	101.32087	85.451118	50.041428	35.293598	39.053989	26.3409	7.0279002	8.7608995	5.0177002	4.0679002	3.1180999	0	#N/A	#N/A	0	0	0	0	0	0	0	0	0	0	0	0	0	0	0	0	0	0	0	0	0	0
346	305	Austria	AUS	Bosnia and Herzegovina	BOS	346305	834.47797	747.03876	1020.4962	857.56909	619.95056	561.09528	443.55023	388.33588	340.25876	268.86188	228.61792	188.07135	148.47705	102.83051	62.14019	20.097643	12.170101	8.865613	0	#N/A	#N/A	0	0	0	0	0	0	0	0	0	0	0	0	0	0	0	0	0	0	0	0	0	0
346	310	Hungary	HUN	Bosnia and Herzegovina	BOS	346310	496.86746	454.4545	826.2522	605.24646	471.8063	446.37021	375.23941	334.1503	262.69809	236.41611	198.75999	180.22659	146.53169	122.5268	107.8713	0	0	0	0	#N/A	#N/A	0	0	0	0	0	0	0	0	0	0	0	0	0	0	0	0	0	0	0	0	0	0
346	316	Czech Republic	CZR	Bosnia and Herzegovina	BOS	346316	220.18979	208.31583	268.06381	217.92767	190.82878	173.20364	124.50787	103.05128	91.088425	80.630302	60.384422	53.820236	50.970715	42.61821	35.73431	9.3315926	2.3532703	0	#N/A	#N/A	#N/A	0	0	0	0	0	0	0	0	0	0	0	0	0	0	0	0	0	0	0	0	0	0
346	317	Slovakia	SLO	Bosnia and Herzegovina	BOS	346317	91.38343	78.597099	108.1235	91.956703	62.846931	62.42395	45.251614	37.714905	31.979197	17.798328	18.210808	18.489857	15.061783	14.361314	16.429312	6.591135	3.2945759	3.0672846	#N/A	#N/A	#N/A	0	0	0	0	0	0	0	0	0	0	0	0	0	0	0	0	0	0	0	0	0	0
346	325	Italy	ITA	Bosnia and Herzegovina	BOS	346325	1376.3788	1293.0552	1681.4797	1338.3258	1064.5791	1055.9468	918.91229	842.70367	712.40979	624.1933	581.45953	503.22702	419.16061	389.22037	285.85269	92.942139	33.227871	31.331596	0	#N/A	#N/A	0	0	0	0	0	0	0	0	0	0	0	0	0	0	0	0	0	0	0	0	0	0
346	344	Croatia	CRO	Bosnia and Herzegovina	BOS	346344	2106.9851	2049.1145	3215.2461	2694.6084	2041.9404	1834.8916	1617.803	1212.8711	941.24432	743.39899	625.92383	711.02197	875.367	850.41998	666.99298	430.28311	376.36649	221.7177	0	#N/A	#N/A	1	1	1	1	1	1	1	1	1	1	1	1	1	1	1	1	1	1	1	0	0	1
346	349	Slovenia	SLV	Bosnia and Herzegovina	BOS	346349	1651.5081	1452.0029	1896.4241	1571.7544	1300.9745	1117.5613	807.33673	675.26825	577.98767	499.12601	483.19263	452.12549	396.36041	346.8125	305.13541	138.86951	80.6175	31.027	0	#N/A	#N/A	0	0	0	0	0	0	0	0	0	0	0	0	0	0	0	0	0	0	0	0	0	0
346	352	Cyprus	CYP	Bosnia and Herzegovina	BOS	346352	2.6644399	1.51667	0.66381001	0.44468999	0.26853001	0.26908058	0.26963115	0.36850888	0.4673866	0.25897425	0.36732894	0.34807149	0.33549258	0.27446696	0.72145492	0.70389569	0.68633646	0	0	#N/A	#N/A	0	0	0	0	0	0	0	0	0	0	0	0	0	0	0	0	0	0	0	0	0	0
346	355	Bulgaria	BUL	Bosnia and Herzegovina	BOS	346355	55.413269	68.996887	102.86307	72.959152	76.126793	79.294434	14.751904	11.319701	12.5478	11.5829	10.1965	9.3753996	11.9153	3.7314	3.1610999	0.11	0	0	0	#N/A	#N/A	0	0	0	0	0	0	0	0	0	0	0	0	0	0	0	0	0	0	0	0	0	0
346	360	Romania	ROM	Bosnia and Herzegovina	BOS	346360	127.72707	103.96743	183.23174	128.6987	273.18408	185.46262	63.498001	19.601999	16.639999	22.275	25.514	18.49	27.389	19.27	3.04	0.76999998	0.55000001	23.23	0	#N/A	#N/A	0	0	0	0	0	0	0	0	0	0	0	0	0	0	0	0	0	0	0	0	0	0
346	369	Ukraine	UKR	Bosnia and Herzegovina	BOS	346369	23.913122	19.471251	122.10111	92.5354	97.341743	19.800013	8.549571	14.625528	25.074118	11.601781	3.6500001	1.98	1.37	0.69999999	0	0	0	0	0	#N/A	#N/A	0	0	0	0	0	0	0	0	0	0	0	0	0	0	0	0	0	0	0	0	0	0
346	375	Finland	FIN	Bosnia and Herzegovina	BOS	346375	4.0349798	4.4714499	10.0234	8.7421198	13.11686	6.2428799	3.68523	6.1180902	8.5277805	10.93747	7.3052702	12.91591	11.594339	7.1171408	2.6399422	1.4461837	0.25242522	0.047466375	0	#N/A	#N/A	0	0	0	0	0	0	0	0	0	0	0	0	0	0	0	0	0	0	0	0	0	0
346	380	Sweden	SWD	Bosnia and Herzegovina	BOS	346380	59.489021	57.793709	93.07412	62.94857	44.09618	44.540001	39.558105	26.38542	18.014326	17.243362	27.935276	32.121899	27.554859	20.10244	21.856689	0.96169102	1.3089734	2.5642405	0	#N/A	#N/A	0	0	0	0	0	0	0	0	0	0	0	0	0	0	0	0	0	0	0	0	0	0
346	385	Norway	NOR	Bosnia and Herzegovina	BOS	346385	11.499804	11.485991	15.403809	10.732642	9.4902954	7.6306853	6.946929	2.7924633	3.2062168	3.3099134	4.1003313	5.7420268	5.6587243	10.013571	4.7852421	2.676548	0.56785411	0.30509141	0	#N/A	#N/A	0	0	0	0	0	0	0	0	0	0	0	0	0	0	0	0	0	0	0	0	0	0
346	390	Denmark	DEN	Bosnia and Herzegovina	BOS	346390	31.55975	33.618519	39.708611	32.085258	17.806471	25.4666	20.587353	15.70509	23.252266	23.839283	25.699505	27.869301	28.836084	26.006702	15.212605	3.5162103	2.8528252	3.384239	0	#N/A	#N/A	0	0	0	0	0	0	0	0	0	0	0	0	0	0	0	0	0	0	0	0	0	0
520	235	Portugal	POR	Somalia	SOM	520235	0	0.04862	0.087779999	0.081949994	0.097182497	0.112415	0.14871	0.13288	0.173675	0.21447	0.087779999	0.15964781	0.23151562	0	0.47803909	0.59148729	0.079703465	0.058625553	0.005107032	0.009841899	0.013522988	0	0	0	0	0	0	0	0	0	0	0	0	0	0	0	0	0	0	0	0	0	0
346	552	Zimbabwe	ZIM	Bosnia and Herzegovina	BOS	346552	0.35089907	0.27629849	0.31581792	0.276629	0.22290936	0.1263687	0.029828044	0.035359301	0.04089056	0.022165604	0.003440647	0	0	0	0	0	0	0	0	#N/A	#N/A	0	0	0	0	0	0	0	0	0	0	0	0	0	0	0	0	0	0	0	0	0	0
346	560	South Africa	SAF	Bosnia and Herzegovina	BOS	346560	3.7191367	3.2406058	2.7620749	3.9731135	3.1929564	2.2644007	2.173727	0.9182145	1.2360225	1.1259747	0.82645667	0.52693862	0.4987326	0.39903992	0.45645887	7.3573027	0	0	0	#N/A	#N/A	0	0	0	0	0	0	0	0	0	0	0	0	0	0	0	0	0	0	0	0	0	0
346	616	Tunisia	TUN	Bosnia and Herzegovina	BOS	346616	0.77121705	0.81444603	0.95610416	0.76369393	1.2009062	0.98845416	1.3665832	1.2757587	0.89116079	0.77340263	0.22621709	0.33101025	0.43263149	0.98558104	0	0	0	0	0	#N/A	#N/A	0	0	0	0	0	0	0	0	0	0	0	0	0	0	0	0	0	0	0	0	0	0
346	620	Libya	LIB	Bosnia and Herzegovina	BOS	346620	0	0	0	0	0	0	0	0	0	0	0	0	0	0	0	0	0	0	0	#N/A	#N/A	0	0	0	0	0	0	0	0	0	0	0	0	0	0	0	0	0	0	0	0	0	0
346	640	Turkey	TUR	Bosnia and Herzegovina	BOS	346640	319.05777	301.23334	654.1286	511.15939	175.30002	156.43816	121.2887	77.892738	53.907604	35.270626	37.055481	60.10326	47	36.356098	26.903223	5.8866	4.0888	2.2909999	0	#N/A	#N/A	0	0	0	0	0	0	0	0	0	0	0	0	0	0	0	0	0	0	0	0	0	0
346	652	Syria	SYR	Bosnia and Herzegovina	BOS	346652	0	0	0	0	0	0	0	0	0	0	0	0	0	0	0	0	0	0	0	#N/A	#N/A	0	0	0	0	0	0	0	0	0	0	0	0	0	0	0	0	0	0	0	0	0	0
346	663	Jordan	JOR	Bosnia and Herzegovina	BOS	346663	1.2747042	0.8129155	1.5702264	2.4900432	1.8735684	1.5966928	1.3198173	1.4220874	0.54811198	0.19810265	0.28132582	0.21379408	0.23040903	0.25586742	0.24203102	0.035023969	0.049515992	0.29746664	0	#N/A	#N/A	0	0	0	0	0	0	0	0	0	0	0	0	0	0	0	0	0	0	0	0	0	0
346	696	United Arab Emirates	UAE	Bosnia and Herzegovina	BOS	346696	0	0	0	0	0	0	0	0	0	0	0	0	0	0	0	0	0	0	0	#N/A	#N/A	0	0	0	0	0	0	0	0	0	0	0	0	0	0	0	0	0	0	0	0	0	0
346	820	Malaysia	MAL	Bosnia and Herzegovina	BOS	346820	2.6543858	3.66085	4.6673145	3.7520473	2.115725	0.69024187	0.48643202	1.4754702	2.7475858	0.24102421	0.28744909	0.19497684	0.16451031	0.3241826	1.7245567	0	0	0	0	#N/A	#N/A	0	0	0	0	0	0	0	0	0	0	0	0	0	0	0	0	0	0	0	0	0	0
346	920	New Zealand	NEW	Bosnia and Herzegovina	BOS	346920	0.83999598	0.66401726	1.2297893	0.15874755	0.15224776	0.11426197	0.091446191	0.068630405	0.12838316	0.18813591	0.42991367	0.29646036	0.20161504	0.52122241	0	0	0	0	0	#N/A	#N/A	0	0	0	0	0	0	0	0	0	0	0	0	0	0	0	0	0	0	0	0	0	0
349	2	United States of America	USA	Slovenia	SLV	3492	868.30841	854.40558	1117.5168	892.5238	755.24091	615.62817	743.47998	833.29297	635.99573	598.38214	632.21918	586.40979	596.40997	573.25702	630.18103	607.72998	476.79501	431.04599	0	#N/A	#N/A	1	1	1	1	1	1	1	1	0	0	0	0	0	0	0	0	0	0	0	0	0	0
349	20	Canada	CAN	Slovenia	SLV	34920	114.16756	130.61403	238.59764	171.42009	108.29615	110.36639	85.704346	90.948311	74.376389	70.145462	91.49453	88.608078	142.38014	65.92202	84.518387	90.231651	76.836998	50.375999	0	#N/A	#N/A	1	1	1	1	1	1	1	1	0	0	0	0	0	0	0	0	0	0	0	0	0	0
349	211	Belgium	BEL	Slovenia	SLV	349211	778.24908	749.43988	959.97119	883.03088	697.91431	563.7962	563.47864	291.22366	246.24577	253.58499	244.31021	244.66211	250.29103	257.09964	230.62296	364.75296	227.20352	116.85097	0	#N/A	#N/A	1	1	1	1	1	1	1	1	0	0	0	0	0	0	0	0	0	0	0	0	0	0
349	225	Switzerland	SWZ	Slovenia	SLV	349225	623.52338	557.4621	523.5177	496.76663	488.89285	423.19705	443.01065	358.33273	297.71402	250.06433	254.63721	290.35608	236.2448	234.34537	249.52182	275.81995	218.19102	180.67027	0	#N/A	#N/A	0	0	0	0	0	0	0	0	0	0	0	0	0	0	0	0	0	0	0	0	0	0
349	255	Germany	GMY	Slovenia	SLV	349255	9698.5527	8450.6006	11887.305	10627.079	8503.8691	7077.9536	6589.0869	5391.5801	4544.1289	4267.3364	4291.6494	4556.0361	4539.2778	4310.6182	4466.0835	4746.957	3803.7295	3435.0503	0	#N/A	#N/A	1	1	1	1	1	1	1	1	0	0	0	0	0	0	0	0	0	0	0	0	0	0
349	325	Italy	ITA	Slovenia	SLV	349325	7570.7881	6707.2593	9394.1436	8560.8564	6765.6846	5898.5229	5431.4912	4377.4707	3332.748	3063.4878	3032.623	2831.9314	2923.8979	2766.1462	2682.2585	2780.0007	2172.4797	1732.2209	0	#N/A	#N/A	1	1	1	1	1	1	1	1	0	0	0	0	0	0	0	0	0	0	0	0	0	0
349	380	Sweden	SWD	Slovenia	SLV	349380	338.0354	333.84219	513.14819	477.11111	406.09641	326.05481	316.45789	266.37064	194.2104	175.43846	232.38092	251.50795	217.15907	175.94705	170.44679	168.1185	154.29037	125.90193	0	#N/A	#N/A	1	1	1	1	0	0	0	0	0	0	0	0	0	0	0	0	0	0	0	0	0	0
349	560	South Africa	SAF	Slovenia	SLV	349560	51.927757	63.567528	75.207298	62.097301	60.700802	60.054501	26.36792	22.695143	17.978441	14.601865	16.457125	11.418365	15.299	10.85	10.097	10.54	8.5679998	5.6589999	0	#N/A	#N/A	0	0	0	0	0	0	0	0	0	0	0	0	0	0	0	0	0	0	0	0	0	0
349	900	Australia	AUL	Slovenia	SLV	349900	55.76902	38.430477	64.772308	64.969833	62.293884	62.841473	52.267361	57.14064	38.804188	36.618801	39.337803	37.316349	32.672245	40.186111	42.404537	45.499275	36.915291	28.282791	0	#N/A	#N/A	0	0	0	0	0	0	0	0	0	0	0	0	0	0	0	0	0	0	0	0	0	0
350	2	United States of America	USA	Greece	GRC	3502	2055.6504	2803.615	3450.3789	3027.9077	2208.7473	2916.7734	3145.8882	2953.5454	2079.1948	1546.9918	1563.6772	2128.4282	1652.8988	1422.0933	1487.9	1280.7831	1221.2222	1195.2939	1241.3872	1388.8143	1280.7468	1	1	1	1	1	1	1	1	1	1	1	1	1	1	1	1	1	1	1	1	1	0
530	666	Israel	ISR	Ethiopia	ETH	530666	66.949997	48.830002	68.392265	60.031254	72.316849	79.949173	39.090424	23.274588	18.494459	17.457432	19.467073	30.280001	21.411583	8.4099703	3.4239819	1.7236265	1.2784226	0.83321869	0.94228369	1.1932367	2.767	0	0	0	0	0	0	0	0	0	0	0	0	0	0	0	0	0	0	0	0	0	0
350	255	Germany	GMY	Greece	GRC	350255	9824.0098	11413.229	14698.677	13497.488	11219.624	10108.502	8838.752	7343.7393	5275.6875	5371.4443	5335.1709	6016.3706	6252.4404	5608.1113	6086.7031	6302.8115	5310.5776	5135.7783	7041.0742	6505.2666	6304.2544	1	1	1	1	1	1	1	1	1	1	1	1	1	1	1	1	1	1	1	1	1	0
350	380	Sweden	SWD	Greece	GRC	350380	708.83978	766.82208	1094.4686	1116.7694	975.46661	923.99469	988.758	735.39288	497.54398	522.77417	728.83209	624.12878	676.12616	574.4281	561.48877	510.02841	461.80911	367.17447	425.44876	502.16873	436.08206	1	1	1	1	0	0	0	0	0	0	0	0	0	0	0	0	0	0	0	0	0	0
350	900	Australia	AUL	Greece	GRC	350900	190.21576	189.47397	220.9028	243.58206	156.85475	153.05127	156.30305	128.7413	112.5415	96.341705	143.41078	106.46901	89.79705	96.439651	112.86027	69.29023	52.791012	52.876095	60.02655	57.343983	64.088692	0	0	0	0	0	0	0	0	0	0	0	0	0	0	0	0	0	0	0	0	0	0
352	2	United States of America	USA	Cyprus	CYP	3522	125.2692	171.6071	197.97301	122.8264	159.9265	130.39999	158.37578	212.65039	227.05605	505.04984	425.40024	425.09552	493.32892	718.41626	689.47675	494.83618	332.8735	252.31119	290.03912	225.11676	200.37694	0	0	0	0	0	0	0	0	0	0	0	0	0	0	0	0	0	0	0	0	0	0
352	20	Canada	CAN	Cyprus	CYP	35220	14.46528	12.755257	18.83831	15.680892	14.359847	23.924713	15.543829	10.087406	11.389953	19.880745	10.906067	20.108599	20.889971	12.35009	17.624186	26.781952	24.703176	15.836296	19.562283	11.596298	13.272739	0	0	0	0	0	0	0	0	0	0	0	0	0	0	0	0	0	0	0	0	0	0
352	255	Germany	GMY	Cyprus	CYP	352255	1139.1798	974.59131	1234.3745	1698.269	1139.7721	648.93347	655.04004	459.20685	413.60553	405.18051	437.15607	306.82291	382.36523	281.77628	370.82819	399.3432	366.47888	325.65738	394.01517	333.27783	313.3031	1	1	1	1	0	0	0	0	0	0	0	0	0	0	0	0	0	0	0	0	0	0
355	20	Canada	CAN	Bulgaria	BUL	35520	110.50439	185.47629	186.05164	156.65988	184.7003	143.93324	106.98834	71.001442	73.794891	64.720451	60.197403	46.307079	48.195705	70.088638	48.911221	52.345047	34.856495	29.371925	17.257328	13.725403	32.374561	1	1	1	1	1	1	1	1	0	0	0	0	0	0	0	0	0	0	0	0	0	0
355	135	Peru	PER	Bulgaria	BUL	355135	133.09045	183.0387	252.09457	207.22498	208.39111	132.06235	83.249901	43.809517	44.396832	19.66114	26.190805	19.2668	19.3738	33.113499	12.6876	17.580601	10.1222	8.9449253	7.7676497	9.1948996	7.4590998	0	0	0	0	0	0	0	0	0	0	0	0	0	0	0	0	0	0	0	0	0	0
355	145	Bolivia	BOL	Bulgaria	BUL	355145	0.67610103	0.104718	0.194942	0.108957	0.153088	0.064830475	0.044509996	0.024189517	0.031780001	0.02806	0.029611999	0.022019999	0.064379998	0	0.000255	0.003665	0.007075	0.01364	0	0	0	0	0	0	0	0	0	0	0	0	0	0	0	0	0	0	0	0	0	0	0	0	0
355	160	Argentina	ARG	Bulgaria	BUL	355160	89.017029	70.92363	52.830227	44.989075	115.42158	83.166191	21.620747	25.849367	23.044842	13.270974	11.255	11.552534	21.903	36.723999	38.68383	22.632999	25.798901	21.185801	29.684999	20.2883	51.423199	0	0	0	0	0	0	0	0	0	0	0	0	0	0	0	0	0	0	0	0	0	0
355	205	Ireland	IRE	Bulgaria	BUL	355205	77.4748	75.662003	115.0362	107.6015	90.292603	72.227341	56.620533	30.252054	26.0152	24.138399	37.761501	22.0233	11.801136	7.6030064	7.8325424	11.397017	6.5086651	4.6951156	7.5276914	6.6777496	5.8278074	1	1	1	1	0	0	0	0	0	0	0	0	0	0	0	0	0	0	0	0	0	0
355	210	Netherlands	NTH	Bulgaria	BUL	355210	973.80103	911.03003	1239.162	982.15997	493.34979	411.51495	384.72131	326.16064	275.11292	238.4048	200.5511	210.7699	204.54825	182.00294	185.84143	228.93231	248.46124	169.63249	128.74185	92.790764	99.061516	1	1	1	1	1	1	1	1	0	0	0	0	0	0	0	0	0	0	0	0	0	0
355	211	Belgium	BEL	Bulgaria	BUL	355211	1475.5049	1476.403	1949.6932	1675.3442	1268.7814	931.33917	857.77484	651.65698	444.20282	431.95999	551.62177	320.7464	314.11575	188.00276	109.4447	154.09425	136.12395	87.422951	145.81424	82.843643	63.933121	1	1	1	1	1	1	1	1	0	0	0	0	0	0	0	0	0	0	0	0	0	0
355	220	France	FRN	Bulgaria	BUL	355220	1627.4916	1509.8513	2057.7256	1667.1863	1539.0116	1372.9745	1272.8939	1009.0091	750.7243	770.56812	592.66748	498.1004	431.7016	324.27289	323.91904	344.64575	312.50443	273.88376	238.12164	314.68555	210.06276	1	1	1	1	1	1	1	1	0	0	0	0	0	0	0	0	0	0	0	0	0	0
355	225	Switzerland	SWZ	Bulgaria	BUL	355225	310.65921	317.47064	435.27811	493.15472	348.47958	252.33867	225.32666	166.75114	143.61977	120.34703	110.5624	94.565002	101.93396	84.636955	93.605804	113.64398	87.915901	78.817207	110.69693	60.627247	118.18449	0	0	0	0	0	0	0	0	0	0	0	0	0	0	0	0	0	0	0	0	0	0
355	255	Germany	GMY	Bulgaria	BUL	355255	4979.9136	4599.5635	6361.46	5609.771	4531.2627	3800.6973	3305.9038	2459.644	1817.642	1726.595	1444.392	1317.637	1316.4589	1016.1593	1107.4611	1256.8011	1190.8235	941.33868	949.64923	853.09949	1169.1589	1	1	1	1	1	1	1	1	0	0	0	0	0	0	0	0	0	0	0	0	0	0
355	305	Austria	AUS	Bulgaria	BUL	355305	1277.1207	1243.0189	1943.3691	1605.0295	909.5033	730.9024	634.85468	437.19638	291.24289	251.34779	235.8629	251.0132	240.95464	183.07231	189.06439	218.84636	190.2146	177.33731	203.91129	182.56876	183.60602	1	1	1	1	0	0	0	0	0	0	0	0	0	0	0	0	0	0	0	0	0	0
355	316	Czech Republic	CZR	Bulgaria	BUL	355316	635.828	763.77539	952.4057	728.6131	420.5463	350.48492	337.01407	240.5667	164.17026	145.31184	143.84772	124.12064	122.19833	79.239738	90.812218	94.539482	86.217155	64.126007	#N/A	#N/A	#N/A	1	1	1	1	1	1	1	1	0	0	0	0	0	0	0	0	0	0	0	0	0	0
355	325	Italy	ITA	Bulgaria	BUL	355325	4019.2312	3372.6238	4580.3921	4336.7515	3656.0813	3159.1355	2766.658	2268.7275	1816.8005	1546.1407	1227.8165	1021.0449	1010.6708	941.68066	836.22308	831.47217	668.677	454.61557	428.93066	434.34747	424.83029	1	1	1	1	1	1	1	1	0	0	0	0	0	0	0	0	0	0	0	0	0	0
355	380	Sweden	SWD	Bulgaria	BUL	355380	223.05209	213.03011	370.27481	381.68469	298.55161	273.16013	214.52632	163.22211	113.9437	117.45805	80.806297	97.253227	74.184822	56.602219	58.477554	66.880524	48.456642	43.231319	50.208954	51.225628	41.141418	1	1	1	1	0	0	0	0	0	0	0	0	0	0	0	0	0	0	0	0	0	0
355	385	Norway	NOR	Bulgaria	BUL	355385	57.348701	70.687019	80.269577	49.108521	49.430576	37.707184	33.683868	29.255299	21.0597	10.446	16.930504	19.352089	18.505375	17.468475	17.005732	12.757788	12.740415	8.1098871	7.8043275	6.0330868	6.7584753	1	1	1	1	1	1	1	1	0	0	0	0	0	0	0	0	0	0	0	0	0	0
355	390	Denmark	DEN	Bulgaria	BUL	355390	197.0538	187.80099	206.63181	173.10429	135.67841	135.8512	117.04975	101.15975	89.505745	88.338463	75.315483	72.886002	74.217857	63.090382	53.20739	57.78532	55.213799	47.105362	38.231842	28.822861	27.868011	1	1	1	1	1	1	1	1	0	0	0	0	0	0	0	0	0	0	0	0	0	0
541	255	Germany	GMY	Mozambique	MZM	541255	114.46364	83.935799	81.145378	85.941101	75.966797	182.64999	170.582	132.90199	95.850929	63.929379	19.999001	17.624001	16.916174	27.15353	28.070595	29.898096	30.757801	53.743519	48.212254	52.32626	60.782566	0	0	0	0	0	0	0	0	0	0	0	0	0	0	0	0	0	0	0	0	0	0
541	325	Italy	ITA	Mozambique	MZM	541325	513.74976	282.37115	416.82355	610.07129	445.27881	253.35361	236.18539	134.812	53.151619	48.412624	29.9918	25.1161	23.191427	22.857136	43.670586	32.782654	61.452091	81.170166	79.053101	76.936035	83.016426	0	0	0	0	0	0	0	0	0	0	0	0	0	0	0	0	0	0	0	0	0	0
541	552	Zimbabwe	ZIM	Mozambique	MZM	541552	82.5215	88.927101	77.710732	91.266777	28.470949	21.520668	57.841576	49.600502	74.207199	98.813889	67.298302	33.585438	39.72683	40.218227	42.856686	35.428001	36.423767	68.927742	38.256432	69.325974	62.030659	1	1	1	1	1	1	1	1	0	0	0	0	0	0	0	0	1	1	1	1	1	0
355	920	New Zealand	NEW	Bulgaria	BUL	355920	7.5031772	7.4490309	8.7268658	5.2588305	8.3799934	4.0718346	1.8465499	1.2687829	1.6785542	0.64078718	0.6301282	0.68053269	0.58104151	0.48155034	0.60273755	0.30320182	0.60008985	0.3659094	0.35699999	0.3905544	0.99837226	0	0	0	0	0	0	0	0	0	0	0	0	0	0	0	0	0	0	0	0	0	0
359	20	Canada	CAN	Moldova	MLD	35920	10.351821	7.8526697	13.729513	20.335361	26.941212	19.793213	3.626117	3.8293679	3.3606291	2.3595099	6.2162528	5.8855004	2.2435551	3.9945209	5.5394897	8.1208725	2.3123579	2.2	2.4000001	0	#N/A	0	0	0	0	0	0	0	0	0	0	0	0	0	0	0	0	0	0	0	0	0	0
359	165	Uruguay	URU	Moldova	MLD	359165	1.1849	0.77943999	0.3531	0.65357	0.43040001	0.33616501	0.099638999	0.060324751	0.021010501	0.036200002	0.034299999	0	0.001	0.0033	0.0056	0	0	0	0	0	#N/A	0	0	0	0	0	0	0	0	0	0	0	0	0	0	0	0	0	0	0	0	0	0
359	205	Ireland	IRE	Moldova	MLD	359205	5.1262002	3.3295	5.4056001	3.8552999	3.5116999	3.2447	4.2982998	1.0413001	1.3823	1.9619	2.1212001	1.0874	1.1286652	1.6493068	1.5122753	1.003696	1.1293385	5.7489634	0	0	#N/A	0	0	0	0	0	0	0	0	0	0	0	0	0	0	0	0	0	0	0	0	0	0
359	210	Netherlands	NTH	Moldova	MLD	359210	51.5322	44.509899	67.846397	59.0994	33.527699	42.668098	25.910601	17.247999	16.348801	22.1691	17.8822	14.627	15.093012	19.254524	18.209145	7.8053699	5.9348288	4.0642872	3.9000001	0	#N/A	0	0	0	0	0	0	0	0	0	0	0	0	0	0	0	0	0	0	0	0	0	0
359	211	Belgium	BEL	Moldova	MLD	359211	39.923698	29.674801	41.533298	47.284599	49.823002	43.907902	31.189707	25.422237	17.599899	16.9144	8.6803789	5.7848148	10.197468	13.426603	8.6902895	3.953975	3.6547732	3.1168995	1.1283751	0	#N/A	0	0	0	0	0	0	0	0	0	0	0	0	0	0	0	0	0	0	0	0	0	0
359	220	France	FRN	Moldova	MLD	359220	96.387604	93.102303	143.27251	128.3652	91.616898	148.7811	143.3287	116.1018	34.241501	35.091499	28.2945	18.0737	31.824181	23.758543	11.558037	8.9814272	5.7614517	2.5414758	1.9561479	0	#N/A	0	0	0	0	0	0	0	0	0	0	0	0	0	0	0	0	0	0	0	0	0	0
359	225	Switzerland	SWZ	Moldova	MLD	359225	26.008562	29.101387	30.940306	22.024876	19.725317	15.257807	9.4936895	5.8895311	6.501719	13.288234	10.180256	7.9880509	5.795846	13.34763	11.447413	9.7076111	2.8985236	3.411927	8.1999998	0	#N/A	0	0	0	0	0	0	0	0	0	0	0	0	0	0	0	0	0	0	0	0	0	0
359	255	Germany	GMY	Moldova	MLD	359255	402.05441	350.69531	482.27859	483.4071	331.2193	293.18039	287.47119	238.21809	159.29449	149.04781	148.4917	115.5907	133.58838	137.62549	131.55362	116.7252	67.617477	40.312218	27.1	0	#N/A	0	0	0	0	0	0	0	0	0	0	0	0	0	0	0	0	0	0	0	0	0	0
359	290	Poland	POL	Moldova	MLD	359290	154.9924	124.2805	248.78081	210.08189	108.2177	92.824699	67.848175	43.565201	28.757401	22.881678	21.048401	15.4891	10.1245	15.5234	10.7464	6.4590001	6.4219999	3.2149999	6.0207	0	#N/A	0	0	0	0	0	0	0	0	0	0	0	0	0	0	0	0	0	0	0	0	0	0
359	305	Austria	AUS	Moldova	MLD	359305	70.986099	67.433502	93.664902	67.382599	40.635399	34.871399	22.7293	24.7547	14.8164	20.503401	19.5277	24.8622	40.095982	15.731544	8.9111691	14.776742	4.0103769	3.970259	4.5051088	0	#N/A	0	0	0	0	0	0	0	0	0	0	0	0	0	0	0	0	0	0	0	0	0	0
359	316	Czech Republic	CZR	Moldova	MLD	359316	49.941399	43.229301	65.4245	50.296398	35.854401	37.958344	41.698048	21.198795	14.188583	12.432578	11.805574	8.8530197	8.4187708	10.560277	4.5411057	4.3557806	2.8353903	1.3150001	#N/A	#N/A	#N/A	0	0	0	0	0	0	0	0	0	0	0	0	0	0	0	0	0	0	0	0	0	0
359	325	Italy	ITA	Moldova	MLD	359325	488.44101	431.49521	526.18188	461.1044	352.98389	262.26031	273.2225	220.83231	181.4426	130.95509	103.5345	75.2827	105.04675	80.527176	64.678741	47.771397	28.001598	18.709732	7.9000001	0	#N/A	0	0	0	0	0	0	0	0	0	0	0	0	0	0	0	0	0	0	0	0	0	0
359	352	Cyprus	CYP	Moldova	MLD	359352	2.1884	5.1522999	10.99615	16.84	3.0867	5.8497	9.4105873	6.5203142	2.738332	3.8213999	4.2658701	4.71034	8.7057047	10.316042	11.92638	11.172348	1.9900151	0.095795877	0	0	#N/A	0	0	0	0	0	0	0	0	0	0	0	0	0	0	0	0	0	0	0	0	0	0
359	360	Romania	ROM	Moldova	MLD	359360	569.27393	493.09052	945.81219	700.45911	483.4039	342.2226	241.2632	181.7063	140.59641	132.14281	160.7955	121.9139	171.9713	163.3231	119.9869	160.5	137.60001	155.10001	164.8	0	#N/A	0	0	0	0	0	0	0	0	0	0	0	0	0	0	0	0	0	0	0	0	0	0
359	365	Russia	RUS	Moldova	MLD	359365	1004.8521	726.70026	1317.0269	988.33423	740.30347	815.99915	708.50317	579.90967	433.97098	488.11987	444.1712	402.44028	719.86981	1174.5935	1129.0425	913.90002	784.20001	393.79999	429.39999	0	#N/A	0	0	0	0	0	0	0	0	0	0	0	0	0	0	0	0	0	0	0	0	0	0
359	375	Finland	FIN	Moldova	MLD	359375	17.1866	13.8643	21.7906	15.412	8.2445002	10.034	6.1622	9.5467997	3.8334999	3.6494	2.3941	2.2135	3.6189647	2.4856384	3.0840447	2.7162163	1.5175829	0.31894952	0.2042416	0	#N/A	0	0	0	0	0	0	0	0	0	0	0	0	0	0	0	0	0	0	0	0	0	0
359	380	Sweden	SWD	Moldova	MLD	359380	26.603201	22.716299	53.731701	41.117699	20.133499	24.770201	16.127792	10.117959	4.5867052	3.5833633	3.2786429	2.9739225	5.4307089	3.5785816	1.7264543	1.2841129	2.3648007	1.2658049	0.7090748	0	#N/A	0	0	0	0	0	0	0	0	0	0	0	0	0	0	0	0	0	0	0	0	0	0
359	385	Norway	NOR	Moldova	MLD	359385	11.515028	8.8372993	10.304755	8.1360168	6.4243608	5.6721497	3.3686202	2.6825283	2.8579407	3.3255143	1.8706204	0.92421854	1.1522614	1.4416373	0.56911933	0.1271245	0.25248173	0.37783894	0	0	#N/A	0	0	0	0	0	0	0	0	0	0	0	0	0	0	0	0	0	0	0	0	0	0
359	390	Denmark	DEN	Moldova	MLD	359390	11.1636	11.5936	15.797	12.3763	7.8203001	8.1336002	6.1122494	7.1023183	5.1826	3.0025668	2.1340663	3.1138	5.2126493	8.3598633	6.5989289	4.8002396	3.6373019	4.3729029	5.1085043	0	#N/A	0	0	0	0	0	0	0	0	0	0	0	0	0	0	0	0	0	0	0	0	0	0
359	395	Iceland	ICE	Moldova	MLD	359395	4.7843218	4.5483065	5.5722542	3.0242081	1.6811793	0.33048952	0.48818234	0.41675729	0.29375821	0.14141156	0.082462206	0.068619393	0.14491653	0.54135823	0.93779999	0.30000001	0	0	0	0	#N/A	0	0	0	0	0	0	0	0	0	0	0	0	0	0	0	0	0	0	0	0	0	0
360	2	United States of America	USA	Romania	ROM	3602	1723.1589	1486.3719	2379.0205	2068.938	2457.9885	2432.6108	1853.86	1339.2	1280.21	1045.9	882.54999	825.64001	919.13	868.90002	644.90002	660	676.70001	449	326.26611	525.13672	724.00739	1	1	1	1	1	1	1	1	0	0	0	0	0	0	0	0	0	0	0	0	0	0
360	20	Canada	CAN	Romania	ROM	36020	356.39249	231.7514	444.48428	322.56522	459.81027	383.7915	320.0054	235.66374	138.0536	125.12474	129.0515	88.2519	145.76654	133.40855	78.88205	90.93911	107.44863	98.540344	63.378395	43.457329	103.42095	1	1	1	1	1	1	1	1	0	0	0	0	0	0	0	0	0	0	0	0	0	0
360	94	Costa Rica	COS	Romania	ROM	36094	3.6402683	3.4984238	5.657743	4.8926806	15.12161	14.009801	10.350552	7.5101132	5.9725161	3.0706215	1.494722	1.3728552	1.157398	2.7086148	4.2598319	6.7621021	2.30949	1.2692699	0.22905001	0.29440001	0.52759999	0	0	0	0	0	0	0	0	0	0	0	0	0	0	0	0	0	0	0	0	0	0
360	100	Colombia	COL	Romania	ROM	360100	20.830555	38.241428	53.368626	15.141331	18.992828	13.853436	13.869695	12.460318	11.389477	17.876537	23.594999	19.014996	23.375984	34.148457	21.352409	17.987959	20.891535	28.462	6.1909661	4.8374004	7.1998792	0	0	0	0	0	0	0	0	0	0	0	0	0	0	0	0	0	0	0	0	0	0
360	160	Argentina	ARG	Romania	ROM	360160	76.827179	66.017258	169.31184	125.21885	57.436207	53.288349	43.381466	24.973797	22.588558	26.19742	17.874001	25.285416	61.150002	68.654999	85.754761	45.604	68.788002	80.605003	62.750523	61.326828	81.20813	0	0	0	0	0	0	0	0	0	0	0	0	0	0	0	0	0	0	0	0	0	0
360	205	Ireland	IRE	Romania	ROM	360205	404.07169	370.189	278.5076	293.92279	327.3847	266.79721	189.6051	123.1825	83.7631	105.9833	81.368301	43.5979	50.306355	33.20237	32.428215	31.060717	15.332273	17.760332	14.357806	11.616261	10.531734	1	1	1	1	0	0	0	0	0	0	0	0	0	0	0	0	0	0	0	0	0	0
360	211	Belgium	BEL	Romania	ROM	360211	2040.1202	1662.0306	2288.6047	1848.7732	1363.1676	1212.3621	1119.3606	759.9928	589.37	535.66998	448.32028	365.26889	436.0303	351.25537	272.71631	387.7171	159.28644	129.4028	116.18501	104.32825	87.49041	1	1	1	1	1	1	1	1	0	0	0	0	0	0	0	0	0	0	0	0	0	0
360	220	France	FRN	Romania	ROM	360220	7367.7446	6365.689	7864.4961	7057.9917	5480.0767	4584.7324	4079.1406	3207.188	2274.7224	1917.7465	1536.0153	1320.0664	1411.7351	1160.0326	986.36664	993.85938	690.50183	790.63708	646.25885	513.93469	554.18176	1	1	1	1	1	1	1	1	0	0	0	0	0	0	0	0	0	0	0	0	0	0
360	225	Switzerland	SWZ	Romania	ROM	360225	864.29187	723.66376	810.71777	706.61237	700.81665	596.31171	470.82355	322.41913	227.32402	227.00174	207.12383	175.92999	185.49063	181.05931	192.82607	240.65154	181.70491	169.95517	144.46989	208.37976	224.10368	0	0	0	0	0	0	0	0	0	0	0	0	0	0	0	0	0	0	0	0	0	0
360	255	Germany	GMY	Romania	ROM	360255	18492.986	17013.473	20684.424	18317.363	12967.227	9883.9111	8728.6328	6532.0532	4980.2861	4421.3198	3853.7729	3735.656	3881.7869	3428.6099	3204.4648	3305.5286	2411.9001	1854.7936	1721.8363	1322.1093	1902.4404	1	1	1	1	1	1	1	1	0	0	0	0	0	0	0	0	0	0	0	0	0	0
360	290	Poland	POL	Romania	ROM	360290	3460.2603	2643.7014	3603.1101	3053.1873	1974.1659	1563.8323	1228.1395	777.85797	492.1091	404.47873	316.341	312.94891	275.591	156.869	143.595	82.306999	49.215	53.063	91.896736	120.20589	474.1745	1	1	1	1	1	1	1	1	0	0	0	0	0	0	0	0	0	1	1	1	1	0
360	310	Hungary	HUN	Romania	ROM	360310	7628.8677	6419.2822	8642.2822	6970.6133	3844.7566	2662.4602	1935.652	1467.9611	1065.049	960.77399	841.85999	646.46002	732.65302	498.42899	389.03799	445.20001	286.20001	254.10001	253.38412	184.17004	328.26563	1	1	1	1	1	1	1	1	0	0	0	0	0	0	1	1	1	1	1	1	1	0
360	316	Czech Republic	CZR	Romania	ROM	360316	2151.8423	1739.5435	2668.8511	2127.9431	1632.6895	1275.8424	935.44562	641.26123	432.32492	337.42365	234.34209	199.66177	223.7596	129.67305	88.99511	86.465317	62.633186	45.776596	#N/A	#N/A	#N/A	1	1	1	1	1	1	1	1	0	0	0	0	0	0	0	0	1	1	0	0	0	0
360	325	Italy	ITA	Romania	ROM	360325	13382.203	11594.466	16112.365	15060.672	12864.312	11292.762	10636.689	9107.7363	7322.6978	6123.1611	4811.8853	4133.269	3983.7402	3468.6812	2988.6208	2736.8699	1754.5151	1074.2699	870.13959	605.53711	623.07642	1	1	1	1	1	1	1	1	0	0	0	0	0	0	0	0	0	0	0	0	0	0
360	350	Greece	GRC	Romania	ROM	360350	1520.8665	1523.9777	2047.7352	1844.0555	1240.903	1002.3709	1065.5098	767.78009	586.98218	667.44769	676.90118	406.82941	395.80365	392.19666	314.60001	280.70728	180.44603	135.843	144.56099	186.50133	145.42384	1	1	1	1	1	1	1	1	0	0	0	0	0	0	0	0	0	0	0	0	0	0
360	380	Sweden	SWD	Romania	ROM	360380	657.50763	525.40778	876.6134	939.96912	723.96289	544.67621	499.87573	322.26965	252.09726	223.95421	300.58536	197.54172	195.59357	194.11244	114.79594	116.21719	100.7003	85.183411	97.805168	51.936863	55.921597	1	1	1	1	0	0	0	0	0	0	0	0	0	0	0	0	0	0	0	0	0	0
360	385	Norway	NOR	Romania	ROM	360385	504.61142	617.8291	632.58936	474.64523	442.61115	298.20374	205.84261	209.60165	183.0536	117.31741	90.036316	60.920319	86.78006	69.703064	53.065819	80.911407	28.03434	20.671562	13.157549	10.82775	21.786921	1	1	1	1	1	1	1	1	0	0	0	0	0	0	0	0	0	0	0	0	0	0
360	390	Denmark	DEN	Romania	ROM	360390	392.84698	348.58649	431.2739	378.8822	274.87061	191.2141	158.18329	141.92226	106.09742	105.48305	79.813286	74.713997	93.262619	67.757935	94.419044	71.559967	56.146545	56.551098	30.195751	15.906329	24.885927	1	1	1	1	1	1	1	1	0	0	0	0	0	0	0	0	0	0	0	0	0	0
360	395	Iceland	ICE	Romania	ROM	360395	9.1495981	10.792428	12.435258	13.354383	12.267704	22.921124	7.0600152	5.8701649	4.3131504	2.9337106	3.8898537	4.3623977	2.5514472	1.4023793	0.99313015	2.2831252	2.4718831	3.03637	0.52885842	0.60965401	0.47906399	1	1	1	1	1	1	1	1	0	0	0	0	0	0	0	0	0	0	0	0	0	0
552	349	Slovenia	SLV	Zimbabwe	ZIM	552349	1.06761	0.79459	1.14527	1.5749	1.0909425	1.1532577	2.4118707	3.6704838	3.2737827	2.368207	1.462631	1.1287133	1.3100373	1.7110147	2.1328249	2.2195177	2.3062103	3.8924785	0	#N/A	#N/A	0	0	0	0	0	0	0	0	0	0	0	0	0	0	0	0	0	0	0	0	0	0
552	560	South Africa	SAF	Zimbabwe	ZIM	552560	2552.9084	2004.3333	2915.5886	2245.0696	1855.8064	846.09888	1600.6783	721.99451	1211.6447	983.73291	901.41473	1086.1802	1186.8713	1656.8634	1453.3719	1468.8571	963.53992	679.73462	708.01068	648.83545	527.79077	1	1	1	1	1	1	1	1	0	0	0	0	0	0	0	0	0	0	0	0	0	0
365	20	Canada	CAN	Russia	RUS	36520	2974.4663	2726.2932	3819.0554	2764.0864	2625.9463	2096.042	1536.1976	943.56512	489.38702	499.28806	674.80042	615.06213	747.70203	828.08112	696.42816	625.61938	460.70938	541.29999	1252.9	1614.2678	1235.7126	0	0	0	0	0	0	0	0	0	0	0	0	0	0	0	0	0	0	0	0	0	0
365	94	Costa Rica	COS	Russia	RUS	36594	122.30581	95.339226	68.372643	58.805374	59.738323	82.405922	22.102291	28.803564	21.185099	31.262955	21.909935	32.861038	51.439392	33.973961	25.067068	20.969711	16.872356	4.6953001	3.2360001	2.7663751	2.2967501	0	0	0	0	0	0	0	0	0	0	0	0	0	0	0	0	0	0	0	0	0	0
365	95	Panama	PAN	Russia	RUS	36595	5.4347839	10.181643	9.8667879	10.639833	8.6009541	6.5620742	3.095422	4.9360719	109.27497	172.78517	187.35446	146.69257	81.86515	17.037737	13.345513	11.281257	47.640629	84	166.5	83.388031	0.2760593	0	0	0	0	0	0	0	0	0	0	0	0	0	0	0	0	0	0	0	0	0	0
365	145	Bolivia	BOL	Russia	RUS	365145	17.924805	8.2168789	7.2250962	5.2971859	4.1530118	6.3409858	2.769928	2.55042	1.2906719	2.101223	2.9117739	3.6526229	4.2992501	3.1273766	1.955503	4.0381799	3.3191199	4.1498299	3.111546	2.073262	1.893464	0	0	0	0	0	0	0	0	0	0	0	0	0	0	0	0	0	0	0	0	0	0
365	150	Paraguay	PAR	Russia	RUS	365150	454.97769	369.53738	360.25369	168.98245	224.77443	71.881584	25.159033	2.3641336	3.6465523	3.2904694	0.091578297	0.000842	0	0.1199	0.23980001	0	0.050000001	0.1	0.2	0.14785001	0.095700003	0	0	0	0	0	0	0	0	0	0	0	0	0	0	0	0	0	0	0	0	0	0
365	155	Chile	CHL	Russia	RUS	365155	364.35211	295.67328	408.45361	306.55804	180.3347	150.51378	106.17167	69.544533	66.200188	48.91222	83.700897	64.511803	33.316002	40.175999	70.960098	104.4	67.400002	31.700001	25.299999	0	0	0	0	0	0	0	0	0	0	0	0	0	0	0	0	0	0	0	0	0	0	0	0
552	820	Malaysia	MAL	Zimbabwe	ZIM	552820	8.7228403	9.3784933	3.1790097	5.4933767	2.9314775	4.7436781	4.2060728	6.3944144	8.582756	11.65879	14.734823	13.523122	28.420238	23.305178	31.464697	16.831316	19.313019	11.13314	11.175866	10.014276	22.79063	0	0	0	0	0	0	0	0	0	0	0	0	0	0	0	0	0	0	0	0	0	0
365	205	Ireland	IRE	Russia	RUS	365205	1197.4175	771.08795	1084.2542	758.18939	546.82843	363.96741	304.37918	279.35272	225.96025	173.06268	115.58335	198.97249	310.84119	418.72592	362.3566	352.95306	271.9407	121.18134	139.2	203.69553	237.34071	0	0	0	0	0	0	0	0	0	0	0	0	0	0	0	0	0	0	0	0	0	0
365	210	Netherlands	NTH	Russia	RUS	365210	33029.984	23365.912	36300.484	28965.055	24147.09	18085.172	10420.452	7474.1538	5099.4604	4683.8418	4367.9146	2825.6052	2382.2371	3058.8992	2604.4731	2967.3267	2568.8025	1418.7108	2645	1812.4661	2199.762	0	0	0	0	0	0	0	0	0	0	0	0	0	0	0	0	0	0	0	0	0	0
365	211	Belgium	BEL	Russia	RUS	365211	11141.417	8129.3467	12206.708	9908.4072	8136.4565	6690.6074	5040.7622	3311.3804	2509.1987	2337.5127	1960.6563	1527.7338	1727.2579	2290.5186	1783.2195	2104.8306	1886.7141	1599.1102	1125.366	1718.5049	1807.1914	0	0	0	0	0	0	0	0	0	0	0	0	0	0	0	0	0	0	0	0	0	0
365	212	Luxembourg	LUX	Russia	RUS	365212	133.47737	135.13342	231.20958	391.98755	242.1828	116.27933	138.59938	48.621918	18.6336	23.008942	30.412554	14.440476	18.749407	26.535162	128.64084	147.18988	131.75629	109.33012	71.434082	108.41521	107.60867	0	0	0	0	0	0	0	0	0	0	0	0	0	0	0	0	0	0	0	0	0	0
365	220	France	FRN	Russia	RUS	365220	23479.105	18880.898	29615.896	22432.783	17715.627	13603.027	12077.028	9075.2227	6668.8262	5986.0439	5342.5527	4094.4619	4359.6763	5072.4053	5287.4819	4557.8755	3781.1663	3584.4697	2777.877	4659.8242	5014.1782	0	0	0	0	0	0	0	0	0	0	0	0	0	0	0	0	0	0	0	0	0	0
365	225	Switzerland	SWZ	Russia	RUS	365225	3427.1387	2644.7947	3361.6582	3044.5742	2790.2864	1700.3894	1488.0626	1428.2122	1417.8795	3219.7747	2555.2932	1419.7045	1368.2271	1265.6195	800.13367	1130.1305	932.69525	934.40826	711.3988	993.30402	1088.9792	0	0	0	0	0	0	0	0	0	0	0	0	0	0	0	0	0	0	0	0	0	0
365	235	Portugal	POR	Russia	RUS	365235	855.7157	990.13275	918.94415	993.46808	957.10022	552.81604	826.1261	631.64807	369.12994	407.65738	249.10699	219.56059	200.98897	321.673	334.37015	275.83414	231.67699	205.1962	136.10201	73.394325	124.13104	0	0	0	0	0	0	0	0	0	0	0	0	0	0	0	0	0	0	0	0	0	0
365	255	Germany	GMY	Russia	RUS	365255	65666.578	54712.059	86614.898	64570.555	54550.223	40097.805	30813.414	22974.719	18869.447	18723.242	17260.164	13063.066	13790.372	16537.625	15377.605	16013.177	13839.71	11620.558	12597.8	20998.482	20386.061	0	0	0	0	0	0	0	0	0	0	0	0	0	0	0	0	0	0	0	0	0	0
365	305	Austria	AUS	Russia	RUS	365305	5229.0098	4384.0337	6568.5586	4738.1245	4612.0215	3852.8511	2542.8137	2191.0623	1483.2992	1478.8053	1457.1361	1098.6414	1360.9597	1686.5311	1728.2775	2102.3772	1879.769	2260.1001	1672.6086	1709.733	1884.6462	0	0	0	0	0	0	0	0	0	0	0	0	0	0	0	0	0	0	0	0	0	0
365	325	Italy	ITA	Russia	RUS	365325	21639.242	24821.072	34714.488	28559.703	22762.033	18978.307	15261.886	11653.915	9698.5781	8987.1455	8850.0898	5625.7373	5507.2158	6939.418	7015.5625	7156.5601	6391.3945	4991.0718	6003	7166.1602	7042.9595	0	0	0	0	0	0	0	0	0	0	0	0	0	0	0	0	0	0	0	0	0	0
365	355	Bulgaria	BUL	Russia	RUS	365355	4663.7749	3580.6514	5989.251	4156.0645	2795.6777	1435.2913	2033.02	1506.7817	1280.4026	1577.9758	1696.656	1147.1954	1200.9449	1291.436	1937.7983	2055.3999	865.94	1280.35	1594.173	0	0	0	0	0	0	0	0	0	0	0	0	0	0	0	0	0	0	0	0	1	1	1	0
365	359	Moldova	MLD	Russia	RUS	365359	1004.8521	726.70026	1317.0269	988.33423	740.30347	815.99915	708.50317	579.90967	433.97098	488.11987	444.1712	402.44028	719.86981	1174.5935	1129.0425	913.90002	784.20001	393.79999	429.39999	0	#N/A	0	0	0	0	0	0	0	0	0	0	0	0	0	0	0	0	0	0	0	0	0	0
365	360	Romania	ROM	Russia	RUS	365360	4046.3008	2994.7434	5990.8809	5176.0435	4564.9922	3565.4094	2359.6104	2049.3923	1347.663	1269.797	1199.8569	751.89734	1152.62	1557.6639	1393.585	1360.7	1130	865.79999	1035.8	2052.6438	4055.9819	0	0	0	0	0	0	0	0	0	0	0	0	0	0	0	0	0	0	0	1	1	0
365	366	Estonia	EST	Russia	RUS	365366	1083.0669	1203.9056	1705.9705	1938.7687	2065.2385	1181.5598	946.71881	936.62439	808.11841	755.08954	809.12256	630.68231	682.315	893.224	577.31427	684.67822	474.36798	194.97371	0	0	#N/A	0	0	0	0	0	0	0	0	0	0	0	0	0	0	0	0	0	0	0	0	0	0
365	368	Lithuania	LIT	Russia	RUS	365368	8569.2881	6323.7114	10338.157	5252.0376	5411.311	4882.9741	3315.28	2553.8101	1945.7817	1814.3159	1642.4938	1095.4827	1545.7776	1887.0266	1399.8262	1525.9084	1199.2601	382.29999	0	0	#N/A	0	0	0	0	0	0	0	0	0	0	0	0	0	0	0	0	0	0	0	0	0	0
365	369	Ukraine	UKR	Russia	RUS	365369	36200.535	22200.102	35644.934	30163.756	23025.822	20618.623	18225.133	13014.133	9536.1055	9590.6992	9471.585	8115.165	10283.736	11818.884	15072.406	14204.2	10398.18	0	0	0	#N/A	0	0	0	0	0	0	0	0	0	0	0	0	0	0	0	0	0	0	0	0	0	0
365	372	Georgia	GRG	Russia	RUS	365372	396.66641	340.1167	477.04266	639.6394	627.0777	541.33795	364.79449	244.10344	190.02725	176.25395	175.36484	113.33525	176.16521	275.02399	194.50929	106.287	78.688004	112.974	0	0	#N/A	0	1	1	1	1	1	1	1	1	1	1	1	1	1	1	1	1	1	0	0	0	0
365	375	Finland	FIN	Russia	RUS	365375	16392.119	13804.415	21670.871	16436.273	13640.595	11206.372	8929.5273	6760.085	4814.251	4350.7251	4151.4209	3234.8813	3521.4629	4265.6523	3826.6013	4061.373	3693.4382	2115.073	2722.3533	3146.1597	6414.6797	0	0	0	0	0	0	0	0	0	0	0	0	0	0	0	0	0	0	1	1	1	0
365	380	Sweden	SWD	Russia	RUS	365380	10002.406	6435.0659	11807.436	7644.835	6970.5522	5585.8994	3802.3521	2452.9116	2011.8059	1087.1107	1028.6521	1305.5071	1103.011	1288.7964	1005.5088	1024.824	1031.4075	736.41907	1109.0068	964.83862	1307.1423	0	0	0	0	0	0	0	0	0	0	0	0	0	0	0	0	0	0	0	0	0	0
365	385	Norway	NOR	Russia	RUS	365385	3409.2791	2277.4026	3228.2979	2945.8174	2669.6538	2035.2805	1604.9415	1148.3721	972.44745	958.72833	979.31091	790.59314	760.75476	1068.4755	818.9234	723.01599	732.29132	415.24496	494.5	458.78561	561.63458	0	0	0	0	0	0	0	0	0	0	0	0	0	0	0	0	0	0	0	0	0	0
365	390	Denmark	DEN	Russia	RUS	365390	2581.6597	2016.8323	3507.3669	2827.168	2373.3486	1862.8347	1639.1444	1208.3649	917.00372	911.24335	729.25153	661.64404	840.59814	885.89093	822.03882	953.69708	669.29773	545.24707	460.35916	545.23474	649.13867	0	0	0	0	0	0	0	0	0	0	0	0	0	0	0	0	0	0	0	0	0	0
365	395	Iceland	ICE	Russia	RUS	365395	144.94867	78.201141	117.96161	144.83609	98.536781	61.366154	66.196648	89.174889	95.369049	42.766972	51.510384	53.670094	56.492889	78.914841	78.338326	53.713009	47.24308	35.764072	30.479816	65.717842	124.51064	0	0	0	0	0	0	0	0	0	0	0	0	0	0	0	0	0	0	0	0	0	0
553	255	Germany	GMY	Malawi	MAW	553255	141.14967	134.55098	93.737984	130.78374	100.7802	60.149101	91.978401	79.9851	76.571098	78.832802	94.133499	109.4342	81.091278	89.501434	73.901939	108.98661	72.76281	63.568703	138.91617	98.985291	81.173584	0	0	0	0	0	0	0	0	0	0	0	0	0	0	0	0	0	0	0	0	0	0
553	325	Italy	ITA	Malawi	MAW	553325	12.57029	10.22931	16.107401	14.13765	10.5688	8.7553997	16.847179	12.25938	5.7638302	7.4538698	10.54589	15.04246	13.49277	10.218805	6.9448414	8.8695812	10.469129	10.018403	11.578863	10.389409	18.465759	0	0	0	0	0	0	0	0	0	0	0	0	0	0	0	0	0	0	0	0	0	0
365	552	Zimbabwe	ZIM	Russia	RUS	365552	13.56205	24.150648	31.781984	39.414623	16.687885	19.707737	19.132298	23.688503	35.386036	34.249516	28.536304	26.289309	14.420628	19.085508	6.1283407	3.4506667	0.77299249	0.82264292	0.87229329	0.90660155	1.4849063	0	0	0	0	0	0	0	0	0	0	0	0	0	0	0	0	0	0	0	0	0	0
365	616	Tunisia	TUN	Russia	RUS	365616	1123.2538	957.3479	791.44196	838.91864	578.31116	388.17798	395.67401	227.81139	186.8345	179.24709	164.06813	132.92648	121.86158	120.03106	87.995628	61.700001	81.178055	100.65611	90.248528	162.30151	144.71996	0	0	0	0	0	0	0	0	0	0	0	0	0	0	0	0	0	0	0	0	0	0
553	510	Tanzania	TAZ	Malawi	MAW	553510	77.557632	61.069004	69.803802	61.142056	49.268646	39.863762	34.889244	26.565451	20.98912	8.5227709	14.025095	14.430808	6.4981031	8.8330812	8.8342018	7.5043998	3.8103318	3.2019596	2.6907222	2.4461112	2.2237375	1	1	1	1	1	1	1	1	0	0	0	0	0	0	0	0	0	0	0	0	0	0
553	560	South Africa	SAF	Malawi	MAW	553560	553.34644	546.98108	632.06775	425.685	356.57101	357.69257	339.20972	299.85214	296.72086	282.14642	304.89487	340.32831	329.26318	357.29608	309.97781	202.784	244.86612	248.50107	316.1738	227.55714	206.87013	1	1	1	1	1	1	1	1	0	0	0	0	0	0	0	0	0	0	0	0	0	0
365	900	Australia	AUL	Russia	RUS	365900	1140.6027	896.77887	1589.4156	764.32178	553.44958	328.68524	188.75264	119.40958	125.38734	154.33617	211.86896	140.68855	163.24338	115.73075	115.09177	164.77289	208.75003	96.048782	241.20624	386.36368	344.59366	0	0	0	0	0	0	0	0	0	0	0	0	0	0	0	0	0	0	0	0	0	0
365	920	New Zealand	NEW	Russia	RUS	365920	401.12891	232.38699	194.71068	101.32533	93.945755	86.016113	68.957619	104.89754	71.305382	41.608105	28.755188	47.455837	143.43254	230.09631	145.45935	115.1493	118.8355	39.092407	90.559273	142.02614	195.57997	0	0	0	0	0	0	0	0	0	0	0	0	0	0	0	0	0	0	0	0	0	0
366	2	United States of America	USA	Estonia	EST	3662	721.20349	297.4996	577.35553	494.88431	716.198	701.15839	531.40997	427.35001	340.51999	380.73999	713.90002	422.32999	358.19	250.2	138.4792	131.98836	74.444466	45.743118	76.895454	0	#N/A	1	1	1	1	1	1	1	1	0	0	0	0	0	0	0	0	0	0	0	0	0	0
366	20	Canada	CAN	Estonia	EST	36620	52.58633	37.583687	70.854523	86.943695	64.550171	66.506073	62.344944	58.183815	48.841457	75.506821	80.609047	45.700207	35.111435	20.736546	27.536469	15.179672	8.6281557	3.4834695	0	0	#N/A	1	1	1	1	1	1	1	1	0	0	0	0	0	0	0	0	0	0	0	0	0	0
366	205	Ireland	IRE	Estonia	EST	366205	45.220798	58.741402	80.298401	71.896202	52.309799	46.888901	52.823299	71.480003	55.666302	57.8797	37.359699	29.1674	26.29693	32.910915	16.486589	13.656044	5.3209519	1.6602473	0.40070492	0	#N/A	1	1	1	1	0	0	0	0	0	0	0	0	0	0	0	0	0	0	0	0	0	0
366	210	Netherlands	NTH	Estonia	EST	366210	734.57202	845.41827	766.51068	849.09412	837.45459	693.60522	541.2644	295.026	304.98291	273.5506	414.01559	279.89731	331.71579	334.53018	262.54733	214.31169	85.624016	61.171474	19.25886	0	#N/A	1	1	1	1	1	1	1	1	0	0	0	0	0	0	0	0	0	0	0	0	0	0
366	220	France	FRN	Estonia	EST	366220	405.5954	428.1839	551.16138	641.55139	602.64551	407.32901	476.65601	332.5097	204.7205	210.4449	163.1922	127.4887	168.08975	138.17921	115.63828	66.903839	40.280933	21.339466	20.974628	0	#N/A	1	1	1	1	1	1	1	1	0	0	0	0	0	0	0	0	0	0	0	0	0	0
366	255	Germany	GMY	Estonia	EST	366255	1957.0748	1573.6454	2759.8594	2612.5554	2133.9292	1853.7504	1611.621	1439.207	1013.247	803.354	769.79303	610.51202	813.64233	707.11749	524.97968	420.41458	284.06143	195.46013	137.74814	0	#N/A	1	1	1	1	1	1	1	1	0	0	0	0	0	0	0	0	0	0	0	0	0	0
366	365	Russia	RUS	Estonia	EST	366365	1083.0669	1203.9056	1705.9705	1938.7687	2065.2385	1181.5598	946.71881	936.62439	808.11841	755.08954	809.12256	630.68231	682.315	893.224	577.31427	684.67822	474.36798	194.97371	0	0	#N/A	0	0	0	0	0	0	0	0	0	0	0	0	0	0	0	0	0	0	0	0	0	0
366	380	Sweden	SWD	Estonia	EST	366380	3034.2825	1771.3787	2870.0005	2806.6477	2213.4707	1745.1929	1736.3469	1427.4655	1132.0056	1050.1547	1324.0197	947.22711	975.10339	893.59442	657.39764	508.42303	314.28891	156.27725	168.21138	0	#N/A	1	1	1	1	0	0	0	0	0	0	0	0	0	0	0	0	0	0	0	0	0	0
366	390	Denmark	DEN	Estonia	EST	366390	497.10059	489.05679	691.23401	652.77478	583.4259	451.91589	413.02869	338.05917	305.6785	290.06845	265.38889	225.106	242.88168	189.99399	163.73163	134.50052	83.14534	53.073109	39.991615	0	#N/A	1	1	1	1	1	1	1	1	0	0	0	0	0	0	0	0	0	0	0	0	0	0
366	560	South Africa	SAF	Estonia	EST	366560	13.198148	9.9524069	8.0081644	6.9461374	9.9382706	12.864364	15.790457	7.0883594	4.7023168	5.0063519	7.321166	2.3316028	1.764792	1.442096	1.1194	0.27716023	0.15368052	0.029751847	0	0	#N/A	0	0	0	0	0	0	0	0	0	0	0	0	0	0	0	0	0	0	0	0	0	0
366	900	Australia	AUL	Estonia	EST	366900	42.449944	17.773384	18.102604	10.60906	14.212817	16.867067	12.334575	5.1425223	2.6653652	2.68823	5.9352365	9.3065863	12.677937	4.1047029	0.66473073	0.93346173	0.4824076	0.33689597	0.13682157	0	#N/A	0	0	0	0	0	0	0	0	0	0	0	0	0	0	0	0	0	0	0	0	0	0
367	2	United States of America	USA	Latvia	LAT	3672	267.6109	232.843	396.90369	529.16058	423.5997	478.1149	486.20816	493.4613	273.43207	224.67897	322.81253	299.33173	191.06728	226.66296	159.19044	130.86607	84.398499	38.674187	70.849998	0	#N/A	1	1	1	1	1	1	1	1	0	0	0	0	0	0	0	0	0	0	0	0	0	0
367	20	Canada	CAN	Latvia	LAT	36720	32.986752	32.963036	32.939323	39.224674	34.257988	31.918989	23.85515	20.308628	15.141493	21.295641	28.332941	25.77788	11.551999	10.39461	10.866361	7.8155565	3.8841219	1.3777833	0	0	#N/A	1	1	1	1	1	1	1	1	0	0	0	0	0	0	0	0	0	0	0	0	0	0
367	165	Uruguay	URU	Latvia	LAT	367165	0.83734	0.73947001	1.19581	0.41328001	0.075060003	0.090705998	0.22094199	0.35117799	0.47218364	1.7289408	0.87464291	0.45742092	0.040198937	0.060052905	0.46242705	0.86480117	1.2972962	1.7297912	0.042119566	0	#N/A	0	0	0	0	0	0	0	0	0	0	0	0	0	0	0	0	0	0	0	0	0	0
367	205	Ireland	IRE	Latvia	LAT	367205	48.027649	67.212776	86.397903	85.394501	104.8613	72.089104	68.123199	72.66993	43.940884	42.678337	58.299	45.281502	33.211216	29.893314	27.584846	15.988653	14.607362	12.491798	4.7569327	0	#N/A	1	1	1	1	0	0	0	0	0	0	0	0	0	0	0	0	0	0	0	0	0	0
367	210	Netherlands	NTH	Latvia	LAT	367210	687.38251	606.84412	884.75952	743.40619	570.88373	456.16422	359.3667	280.5321	245.46054	201.0876	424.75931	347.86935	407.1741	397.95599	458.48105	371.26254	238.68288	268.34836	39.220432	0	#N/A	1	1	1	1	1	1	1	1	0	0	0	0	0	0	0	0	0	0	0	0	0	0
367	211	Belgium	BEL	Latvia	LAT	367211	280.5976	320.69669	387.85019	355.6496	248.39169	174.6138	179.21313	134.65408	121.23859	119.59401	87.547363	91.132561	102.12565	116.56318	79.663132	79.164093	39.978172	43.012634	46.047096	0	#N/A	1	1	1	1	1	1	1	1	0	0	0	0	0	0	0	0	0	0	0	0	0	0
367	220	France	FRN	Latvia	LAT	367220	532.3067	431.98141	649.36298	577.84723	590.37122	605.24463	472.34265	226.61115	176.96608	234.99867	153.08733	128.85869	118.84145	91.991493	114.98344	67.502327	78.377029	71.307175	102.55361	0	#N/A	1	1	1	1	1	1	1	1	0	0	0	0	0	0	0	0	0	0	0	0	0	0
367	225	Switzerland	SWZ	Latvia	LAT	367225	191.73792	191.32297	207.47523	182.76846	144.60786	123.26025	117.10906	105.24645	84.262733	69.233612	65.772041	68.042587	53.480324	40.61433	30.642588	18.796995	7.9996748	8.091466	3.2702749	0	#N/A	0	0	0	0	0	0	0	0	0	0	0	0	0	0	0	0	0	0	0	0	0	0
367	255	Germany	GMY	Latvia	LAT	367255	2077.6682	1773.7333	2883.3313	2985.4941	2398.946	1677.5015	1470.6528	1337.6051	1107.963	1012.2368	869.84033	757.57867	939.94348	816.03033	645.63043	686.68427	446.17432	281.86942	330.56302	0	#N/A	1	1	1	1	1	1	1	1	0	0	0	0	0	0	0	0	0	0	0	0	0	0
367	365	Russia	RUS	Latvia	LAT	367365	1832.1652	1435.1277	2345.5391	1844.6614	1307.6268	1079.2433	826.58551	635.36017	503.88687	438.7019	460.19193	406.98239	580.31476	730.40082	701.65826	772.0556	518.69238	374.15289	427.5061	0	#N/A	0	0	0	0	0	0	0	0	0	0	0	0	0	0	0	0	0	0	0	0	0	0
367	375	Finland	FIN	Latvia	LAT	367375	870.48828	576.68683	1042.278	1079.4979	821.29138	670.91272	565.5282	477.25662	392.62283	338.37936	336.31458	307.19824	358.01663	296.117	248.68582	243.23779	147.80798	65.771988	66.85807	0	#N/A	1	1	1	1	0	0	0	0	0	0	0	0	0	0	0	0	0	0	0	0	0	0
367	380	Sweden	SWD	Latvia	LAT	367380	992.75458	886.96021	1414.8079	1404.7897	1018.3952	855.33612	931.29059	796.36914	708.48566	602.26776	598.77325	456.71249	574.24811	622.62842	568.72443	550.82172	316.88593	158.78613	141.15068	0	#N/A	1	1	1	1	0	0	0	0	0	0	0	0	0	0	0	0	0	0	0	0	0	0
367	900	Australia	AUL	Latvia	LAT	367900	5.7312794	4.798274	5.724896	8.452549	7.5348172	5.5277553	3.8826258	3.165092	5.2085366	6.487947	6.8871307	5.1547699	7.7045188	2.9884806	3.5156281	3.0608563	2.6060846	0.51284975	0.2638607	0	#N/A	0	0	0	0	0	0	0	0	0	0	0	0	0	0	0	0	0	0	0	0	0	0
368	2	United States of America	USA	Lithuania	LIT	3682	818.72247	823.02759	1340.2108	1034.5895	925.08661	989.85327	721.6192	669.2616	539.1413	375.9834	278.29211	286.29779	253.6662	253.4595	129.9929	99.143303	64.108101	80.580002	54.34	0	#N/A	1	1	1	1	1	1	1	1	0	0	0	0	0	0	0	0	0	0	0	0	0	0
368	20	Canada	CAN	Lithuania	LIT	36820	442.21643	312.97229	183.72816	327.23956	470.75098	485.66339	143.28058	66.979546	30.022079	40.192081	55.126236	36.906887	27.893734	28.053526	37.215954	30.000267	7.5666165	5.8642974	0	0	#N/A	1	1	1	1	1	1	1	1	0	0	0	0	0	0	0	0	0	0	0	0	0	0
[truncated: 36,362 more rows]
[truncated: 37 more columns]
