# Supplementary material for: How inter-state amity and animosity complement migration networks to drive refugee flows: A multi-layer network analysis, 1991–2016
Source: PLoS One. 2021 Jan 27;16(1):e0245712. doi: 10.1371/journal.pone.0245712 (PMC7840044; doi:10.1371/journal.pone.0245712)
Supplement: S1 File — (ZIP) [file pone.0245712.s001.zip › S1_File/Data_5.csv]

ccode1	ccode2	state.destination.name	state.destination.abb	state.origin.name	state.origin.abb	dyad.id	gdppc.2010.gradient	gdppc.2009.gradient	gdppc.2008.gradient	gdppc.2007.gradient	gdppc.2006.gradient	gdppc.2005.gradient	gdppc.2004.gradient	gdppc.2003.gradient	gdppc.2002.gradient	gdppc.2001.gradient	gdppc.2000.gradient	gdppc.1999.gradient	gdppc.1998.gradient	gdppc.1997.gradient	gdppc.1996.gradient	gdppc.1995.gradient	gdppc.1994.gradient	gdppc.1993.gradient	gdppc.1992.gradient	gdppc.1991.gradient	gdppc.1990.gradient	polyarchy.additive.2010.gradient	polyarchy.additive.2009.gradient	polyarchy.additive.2008.gradient	polyarchy.additive.2007.gradient	polyarchy.additive.2006.gradient	polyarchy.additive.2005.gradient	polyarchy.additive.2004.gradient	polyarchy.additive.2003.gradient	polyarchy.additive.2002.gradient	polyarchy.additive.2001.gradient	polyarchy.additive.2000.gradient	polyarchy.additive.1999.gradient	polyarchy.additive.1998.gradient	polyarchy.additive.1997.gradient	polyarchy.additive.1996.gradient	polyarchy.additive.1995.gradient	polyarchy.additive.1994.gradient	polyarchy.additive.1993.gradient	polyarchy.additive.1992.gradient	polyarchy.additive.1991.gradient	polyarchy.additive.1990.gradient
2	20	Canada	CAN	United States of America	USA	220	-928.3248585	-1033.497806	-855.8292715	-1428.591428	-1542.100537	-1575.75815	-1445.027638	-1065.859034	-546.4387576	-1084.120883	-1419.111242	-1914.351494	-2162.639167	-1999.301301	-1917.151733	-1109.604084	-1212.323415	-1430.859535	-1458.923064	-574.1199726	175.5339583	-0.021540313	-0.018760797	-0.019237214	-0.010452512	-0.01019173	-0.002240459	-0.001928196	-0.002540639	-0.003511204	0.019834705	0.01774386	-0.002045027	-0.002045027	-0.001584164	-0.004737487	-0.006502852	-0.006502852	-0.00305376	-0.004590247	-0.007776206	-0.010694527
2	130	Ecuador	ECU	United States of America	USA	2130	-43716.78506	-43002.37237	-44740.46013	-45557.63951	-45174.54456	-44469.1005	-43475.19868	-42415.6939	-41580.37766	-41287.59175	-41376.9156	-40062.23522	-38326.71836	-37048.18999	-35848.7575	-34830.20544	-34260.187	-33307.70268	-32783.98627	-32013.35888	-32591.47536	-0.152525679	-0.151234317	-0.110557197	-0.073306443	-0.069685568	-0.068164841	-0.067852578	-0.06681812	-0.063324249	-0.04561666	-0.052710834	-0.066732634	-0.066732634	-0.061922185	-0.072588561	-0.071069226	-0.069920108	-0.05937017	-0.058552717	-0.061597478	-0.063335991
2	160	Argentina	ARG	United States of America	USA	2160	-38097.57352	-38146.929	-39239.38564	-40148.77397	-40463.2556	-40233.09398	-39700.55349	-38966.26244	-38611.92396	-37311.9992	-36873.13164	-35428.98742	-33563.94066	-32464.90533	-31726.39243	-31047.69369	-30152.26069	-29465.36742	-29280.74391	-29205.14618	-30372.65745	-0.064034971	-0.051427857	-0.057239107	-0.050631281	-0.042278333	-0.024188835	-0.021466542	-0.022556748	-0.012430704	0.014976438	0.003293429	-0.019643136	-0.017868655	-0.01620142	-0.017772733	-0.01945017	-0.017674351	-0.018326267	-0.015642488	-0.018099135	-0.018633358
2	220	France	FRN	United States of America	USA	2220	-7668.320563	-7456.840544	-7816.877535	-8280.360325	-8585.408356	-8436.406067	-7632.781103	-7118.922536	-6285.600513	-6054.860254	-6531.312799	-6426.678979	-5994.796638	-5784.814066	-5182.18086	-4529.977242	-4533.644027	-4153.725401	-3295.045479	-2893.35167	-3714.468259	-0.001400045	0.004703763	0.005012253	0.007064771	0.004747063	0.020329627	0.02064189	0.021676348	0.021256877	0.040029647	0.032935473	0.017375645	0.017375645	0.017836508	0.015268125	0.013282011	0.012457708	0.0159068	0.017406309	0.014861927	0.011943606
2	225	Switzerland	SWZ	United States of America	USA	2225	25903.03372	25325.81965	26059.63983	24708.39603	22786.94639	21252.98047	20766.61207	20645.21072	21985.64748	22781.44517	22230.31946	21327.65804	22057.33806	21729.63522	21744.96261	22652.00004	23340.47563	24082.58166	25231.85637	26706.6055	27569.27368	-0.006869108	-0.000609447	-0.001426591	0.003463887	0.005184605	0.018489554	0.018801817	0.018015186	0.017500209	0.037998002	0.030903828	0.01386327	0.014855088	0.015315951	0.013762656	0.012973963	0.014122963	0.017572055	0.017258052	0.01471367	0.008351544
2	255	Germany	GMY	United States of America	USA	2255	-6586.042008	-7487.117114	-6997.024676	-8145.176125	-9116.13487	-9783.974166	-8938.089142	-8083.410959	-6913.432614	-6467.464687	-7055.130216	-6811.395103	-6032.057962	-5403.520138	-4713.747147	-3893.075542	-3813.806176	-3493.044148	-2433.289253	-2059.640224	0	-0.005533685	0.003811482	0.000726821	0.006633259	0.006301725	0.019606674	0.018688114	0.01830492	0.017885449	0.039683889	0.032589715	0.015549157	0.015549157	0.014170003	0.014170003	0.01338131	0.01338131	0.016904262	0.016590259	0.014045877	0
2	305	Austria	AUS	United States of America	USA	2305	-1714.245975	-1688.477941	-1540.269657	-2736.193391	-3835.161971	-4278.836372	-3771.984343	-3351.088114	-2589.877037	-2698.675774	-3111.055585	-3093.259048	-2950.437699	-2934.116624	-2428.114058	-2247.682509	-2567.26085	-2240.148457	-1623.881017	-1199.347744	-2523.551933	-0.023964985	-0.015946393	-0.016763537	-0.014787151	-0.015118685	-0.000161476	0.000150787	-0.004063321	-0.004482792	0.017941141	0.010846967	-0.005642141	-0.003454295	-0.002749148	-0.002749148	-0.003537841	-0.00558829	0.002338109	0.002024106	-0.001386711	-0.004305032
2	310	Hungary	HUN	United States of America	USA	2310	-35348.292	-34666.6271	-35570.22982	-36330.61841	-36008.44067	-35712.66819	-35143.81319	-34454.27981	-34048.3899	-34188.57453	-34615.80158	-33775.89191	-32637.6111	-31722.95775	-30752.41669	-29764.43411	-29334.72696	-28570.53069	-28019.11048	-26990.07911	0	-0.074859581	-0.043088358	-0.043905502	-0.039015024	-0.043591943	-0.02614688	-0.025834617	-0.024800159	-0.025451057	-0.004960141	-0.012054315	-0.028053295	-0.02784323	-0.025107465	-0.025107465	-0.025896158	-0.025145688	-0.027793669	-0.028107672	-0.030652054	-0.056194423
2	380	Sweden	SWD	United States of America	USA	2380	3702.343731	1978.90102	3346.730456	3441.665515	2471.255006	1240.726792	1206.489921	679.1987086	630.8755436	223.4456649	-361.9314638	-1027.118817	-1371.601533	-1682.269375	-1483.372229	-990.7634542	-1685.391784	-1839.13756	-374.4016051	1027.528963	1200.791403	0.004142898	0.007787174	0.00697003	0.012111546	0.01320619	0.023355265	0.023667528	0.024701986	0.025219891	0.044734073	0.037639899	0.020902994	0.020902994	0.017607902	0.017607902	0.016819209	0.016819209	0.024724538	0.024454099	0.021909717	0.01947415
2	385	Norway	NOR	United States of America	USA	2385	39272.1833	40638.32235	41442.19199	41614.14037	40336.7298	39763.4705	39230.31602	37728.39477	38327.68533	37968.22988	36676.67185	35940.88516	36380.63218	36153.58439	33965.20648	31799.66143	29913.75699	28037.20373	27125.59101	26045.81835	23973.08072	-0.002141883	0.003191205	0.00118399	0.006074468	0.005742934	0.019955675	0.01909315	0.020127608	0.019708137	0.04020593	0.033182211	0.014527162	0.014527162	0.014988025	0.014277824	0.013489131	0.013489131	0.016938223	0.017075092	0.01453071	0.011612389
2	390	Denmark	DEN	United States of America	USA	2390	9667.066428	9653.188683	11139.8618	11194.73937	11317.09492	10036.79398	9994.198953	9952.481451	10761.91907	11061.22611	10794.57025	10244.65289	10347.81432	10719.90412	10580.48222	10444.94849	9823.180282	8577.66599	9237.022718	9268.956433	8256.398825	-0.00821058	-0.002421683	-0.003238827	0.001651651	0.005192448	0.018497397	0.011320827	0.012355285	0.011935814	0.032433607	0.02975937	0.012718812	0.012718812	0.014732941	0.014732941	0.013944248	0.013944248	0.013798469	0.013484466	0.010940084	0.008021763
20	255	Germany	GMY	Canada	CAN	20255	-5657.717149	-6453.619309	-6141.195405	-6716.584696	-7574.034333	-8208.216016	-7493.061504	-7017.551925	-6366.993856	-5383.343804	-5636.018974	-4897.043609	-3869.418795	-3404.218836	-2796.595414	-2783.471458	-2601.482761	-2062.184613	-974.3661896	-1485.520252	0	0.016006628	0.022572279	0.019964035	0.017085771	0.016493455	0.021847133	0.02061631	0.020845559	0.021396653	0.019849184	0.014845855	0.017594184	0.017594184	0.015754167	0.01890749	0.019884162	0.019884162	0.019958022	0.021180506	0.021822083	0
20	350	Greece	GRC	Canada	CAN	20350	-20526.4003	-18025.60292	-18632.29312	-18494.26359	-18855.17047	-19479.69815	-18553.20215	-18887.33091	-19915.12647	-19850.51329	-20359.87657	-19363.87855	-18226.20919	-17766.49254	-17373.83615	-17657.39601	-17300.08308	-16342.37384	-15372.78539	-15482.19063	-17102.85939	0.007405671	0.011457668	0.009052224	0.004304627	0.004689424	0.010279917	0.010279917	0.014588688	0.015570475	0.012722359	0.004271507	0.00688656	0.00688656	0.00688656	0.010039883	0.013729886	0.013729886	0.013729886	0.01307032	0.013023521	0.013023521
20	900	Australia	AUL	Canada	CAN	20900	4399.892926	5074.583755	3241.079864	2359.399883	1340.755061	1476.617105	1601.795546	1164.507204	696.9871618	462.2047978	539.6050565	1186.521469	1329.442222	1147.17187	1260.198129	470.3577285	170.4269234	356.4766288	-168.1910915	-4.709387646	-675.0178215	0.022694634	0.015132343	0.014791616	0.010897392	0.0059838	0.011337478	0.009183297	0.008661214	0.009212308	0.008755413	0.005954608	0.009573639	0.009573639	0.00363141	0.011519038	0.010412721	0.010412721	0.010412721	0.013122866	0.013764443	0.014550834
100	70	Mexico	MEX	Colombia	COL	10070	2610.83922	2482.413651	3078.845517	3236.464715	3405.807698	3394.093257	3426.254402	3372.675105	3477.892991	3624.312611	3803.907712	3631.50443	3273.640605	2995.993924	2702.56729	2436.298357	3190.078234	3162.997308	3036.106316	3055.438091	2916.675766	0.048045658	0.091814446	0.08933401	0.086203119	0.095928708	0.127804633	0.130637828	0.136157311	0.109604755	0.09580618	0.084956544	0.050993171	0.035187652	0.028965846	-0.015223504	-0.036075758	-0.040970665	-0.068626206	-0.079322875	-0.047273593	-0.064001215
100	91	Honduras	HON	Colombia	COL	10091	-4154.451551	-4024.44134	-3907.181814	-3820.099887	-3592.764736	-3396.940343	-3300.18725	-3180.897473	-3104.46771	-3082.646816	-3082.865901	-3006.162015	-3214.528234	-3272.298371	-3226.280202	-3224.660291	-3087.025687	-2843.049143	-2873.156713	-2780.696476	-2770.656225	-0.091658331	-0.026923291	0.036343501	0.03012033	0.032776013	0.040372822	0.0514875	0.057006983	0.030185649	0.027275069	0.032057584	0.036329078	0.015035278	0.018052608	0.022257406	0.013181914	0.006405659	-0.027177831	-0.037270038	-0.007306929	0.010327127
101	130	Ecuador	ECU	Venezuela	VEN	101130	-8924.05164	-9424.398435	-10063.79491	-9754.641512	-8849.829229	-7977.266739	-7169.745899	-5841.132855	-6889.557587	-8238.006619	-8142.573557	-7911.890872	-8630.038816	-8890.402186	-8452.082332	-8717.173002	-8499.201307	-9145.773767	-9386.130228	-8910.658118	-8128.069623	0.093767357	0.096317902	0.139637124	0.164107805	0.170429721	0.141052216	0.129003536	0.123863954	0.11912449	0.089874704	0.070698449	0.002911163	-0.02841513	-0.028804771	-0.039471147	-0.037163119	-0.036014001	-0.024781343	-0.015630852	-0.020345749	-0.018685468
130	165	Uruguay	URU	Ecuador	ECU	130165	7280.973317	6539.255412	6073.895388	5593.000621	5023.713183	4781.779765	4303.510458	4148.177094	4118.941442	4876.687684	5318.810789	5501.188413	5472.768741	5171.500447	4599.890432	4197.164723	4377.212667	3950.155657	3794.001155	3280.036121	3156.387063	0.156039161	0.160657584	0.116128827	0.083768551	0.079816142	0.091600364	0.085425072	0.086323601	0.082410259	0.085200463	0.085200463	0.079815244	0.079859159	0.072543249	0.083209625	0.080901597	0.073519976	0.064984056	0.0638526	0.064352979	0.061260932
135	2	United States of America	USA	Peru	PER	1352	43352.83742	42881.10566	44662.74082	45617.67241	45506.63411	44925.19975	43965.81102	42784.63267	42007.25456	41761.01574	41745.85755	40501.18344	39027.12661	37638.07612	36506.77113	35537.72105	35129.72937	34379.15518	33951.31279	33121.24069	33633.14326	0.062221811	0.052348214	0.053868065	0.048977587	0.045720994	0.020127579	0.019815316	0.01631734	0.018413708	-0.000373346	0.259723012	0.436306363	0.436306363	0.425799961	0.425799961	0.421786941	0.380363273	0.366288616	0.280459543	0.12445612	0.120195579
155	130	Ecuador	ECU	Chile	CHL	155130	-8127.750137	-7649.179754	-7862.76622	-7801.590276	-7353.395326	-7099.914423	-6772.018154	-6521.427908	-6284.280617	-6277.943587	-6154.124327	-5822.611278	-5760.733373	-5630.422394	-5246.907414	-4725.815381	-4019.054508	-3781.869413	-3387.031248	-2696.525934	-2384.561457	-0.137931157	-0.132030012	-0.090878801	-0.058518525	-0.054385055	-0.068363779	-0.067178176	-0.067178176	-0.063264834	-0.065351368	-0.06355688	-0.052745006	-0.057183574	-0.052833988	-0.059496451	-0.057188423	-0.056039305	-0.045779446	-0.035537967	-0.036038346	-0.02554619
200	20	Canada	CAN	United Kingdom	UKG	20020	8737.085643	8261.936433	8193.243218	7660.353855	7850.078366	7688.649673	7553.652491	7359.769948	8101.904253	7891.755027	8386.908055	7755.555673	7005.013406	6771.897165	6465.467177	6969.295782	6962.928673	6763.33504	6862.172762	7009.739659	7860.19448	-0.024631657	-0.02285474	-0.022514013	-0.018619789	-0.018027473	-0.021305173	-0.014870421	-0.016517322	-0.017068416	-0.017699777	-0.002347812	0.000891033	0.009491836	0.013697252	0.009551522	0.00857485	0.003707016	0.007788917	0.006566433	0.006102444	0.006102444
200	210	Netherlands	NTH	United Kingdom	UKG	200210	11632.57563	11620.02168	11805.62356	10559.73415	9540.133053	8619.241532	8587.635229	8546.381667	9731.983603	10690.04944	10886.12445	10478.36457	9591.817568	8925.763236	8329.751029	7842.027217	7534.076209	7722.557754	8159.562319	7845.609246	6857.658477	-0.018798442	-0.013439514	-0.013612592	-0.014162883	-0.014861793	-0.012991375	-0.006556623	-0.006556623	-0.014384172	-0.010757421	-0.000600304	0.006523804	0.012491153	0.014692403	0.01719746	0.01719746	0.012329626	0.016321693	0.016321693	0.016499281	0.016499281
200	225	Switzerland	SWZ	United Kingdom	UKG	200225	35568.44422	34621.25389	35108.71232	33797.34131	32179.12529	30517.3883	29765.2922	29070.83971	30633.99049	31757.32108	32036.33876	30997.56521	31224.99063	30500.83369	30127.58153	30730.89991	31515.72772	32276.77624	33552.95219	34290.46513	35253.9342	-0.009960452	-0.00470339	-0.00470339	-0.00470339	-0.002651138	-0.00057516	0.005859592	0.004038503	0.003942997	0.00046352	0.010812156	0.01679933	0.026391951	0.030597367	0.028051665	0.028051665	0.024332831	0.028414732	0.028414732	0.02859232	0.025148515
200	255	Germany	GMY	United Kingdom	UKG	200255	3079.368493	1808.317124	2052.047813	943.7691589	276.0440334	-519.5663434	60.59098704	342.2180228	1734.910397	2508.411224	2750.889081	2858.512064	3135.594611	3367.678328	3668.871763	4185.824325	4361.445913	4701.150427	5887.806573	5524.219407	0	-0.008625029	-0.000282461	-0.002549978	-0.001534018	-0.001534018	0.00054196	0.005745889	0.004328237	0.004328237	0.002149407	0.012498043	0.018485217	0.02708602	0.029451419	0.028459012	0.028459012	0.023591178	0.027746939	0.027746939	0.027924527	0
200	380	Sweden	SWD	United Kingdom	UKG	200380	13367.75423	11274.33526	12395.80294	12530.6108	11863.43391	10505.13461	10205.17005	9104.827691	9279.218555	9199.321576	9444.087833	8642.78835	7796.05104	7088.929091	6899.246682	7088.136412	6489.860305	6355.057014	7946.694221	8611.388595	8885.451924	0.001051554	0.003693231	0.003693231	0.003944269	0.005370447	0.004290551	0.010725303	0.010725303	0.011662679	0.007199591	0.017548227	0.023839054	0.032439857	0.032889318	0.031896911	0.031896911	0.027029077	0.035567215	0.035610779	0.035788367	0.036271121
200	900	Australia	AUL	United Kingdom	UKG	200900	13136.97857	13336.52019	11434.32308	10019.75374	9190.833427	9165.266778	9155.448037	8524.277152	8798.891415	8353.959825	8926.513112	8942.077142	8334.455628	7919.069035	7725.665306	7439.653511	7133.355597	7119.811669	6693.981671	7005.030271	7185.176658	-0.001937023	-0.007722397	-0.007722397	-0.007722397	-0.012043673	-0.009967695	-0.005687124	-0.007856108	-0.007856108	-0.008944364	0.003606796	0.010464672	0.019065475	0.017328662	0.02107056	0.018987571	0.014119737	0.018201638	0.019689299	0.019866887	0.020653278
210	2	United States of America	USA	Netherlands	NTH	2102	-1967.165126	-2324.587439	-2756.551068	-1470.788865	-147.95415	645.1662906	411.0449003	-120.7526845	-1083.640592	-1714.173532	-1080.105154	-808.4574046	-424.1649949	-154.5647705	52.86788133	236.8726495	641.1758798	471.6368206	161.5335066	-261.7496143	827.0020445	0.015707098	0.009345571	0.010335793	0.005995606	0.00702605	-0.006073339	-0.006385602	-0.00742006	0.00082696	-0.026777061	-0.019491368	-0.003587744	-0.00095429	0.000589013	-0.002908451	-0.002119758	-0.002119758	-0.005479016	-0.005165013	-0.002620631	0.00029769
210	20	Canada	CAN	Netherlands	NTH	21020	-2895.489985	-3358.085245	-3612.380339	-2899.380293	-1690.054687	-930.5918591	-1033.982738	-1186.611719	-1630.07935	-2798.294415	-2499.216395	-2722.808898	-2586.804162	-2153.866072	-1864.283852	-872.7314345	-571.1475357	-959.2227141	-1297.389557	-835.8695869	1002.536003	-0.005833215	-0.009415226	-0.008901421	-0.004456906	-0.00316568	-0.008313798	-0.008313798	-0.009960699	-0.002684244	-0.006942356	-0.001747508	-0.005632771	-0.002999317	-0.000995151	-0.007645938	-0.00862261	-0.00862261	-0.008532776	-0.00975526	-0.010396837	-0.010396837
210	255	Germany	GMY	Netherlands	NTH	210255	-8553.207134	-9811.704554	-9753.575744	-9615.964989	-9264.08902	-9138.807875	-8527.044242	-8204.163644	-7997.073206	-8181.638219	-8135.235369	-7619.852507	-6456.222957	-5558.084908	-4660.879266	-3656.202892	-3172.630296	-3021.407327	-2271.755747	-2321.389839	0	0.010173413	0.013157053	0.011062614	0.012628865	0.013327775	0.013533335	0.012302512	0.01088486	0.018712409	0.012906828	0.013098347	0.011961413	0.014594867	0.014759016	0.011261552	0.011261552	0.011261552	0.011425246	0.011425246	0.011425246	0
210	385	Norway	NOR	Netherlands	NTH	210385	37305.01818	38313.73491	38685.64092	40143.35151	40188.77565	40408.63679	39641.36092	37607.64209	37244.04473	36254.05635	35596.56669	35132.42775	35956.46719	35999.01962	34018.07436	32036.53408	30554.93287	28508.84055	27287.12451	25784.06874	24800.08276	0.013565215	0.012536776	0.011519783	0.012070074	0.012768984	0.013882336	0.012707548	0.012707548	0.020535097	0.013428869	0.013690843	0.010939418	0.013572872	0.015577038	0.011369373	0.011369373	0.011369373	0.011459207	0.011910079	0.011910079	0.011910079
220	2	United States of America	USA	France	FRN	2202	7668.320563	7456.840544	7816.877535	8280.360325	8585.408356	8436.406067	7632.781103	7118.922536	6285.600513	6054.860254	6531.312799	6426.678979	5994.796638	5784.814066	5182.18086	4529.977242	4533.644027	4153.725401	3295.045479	2893.35167	3714.468259	0.001400045	-0.004703763	-0.005012253	-0.007064771	-0.004747063	-0.020329627	-0.02064189	-0.021676348	-0.021256877	-0.040029647	-0.032935473	-0.017375645	-0.017375645	-0.017836508	-0.015268125	-0.013282011	-0.012457708	-0.0159068	-0.017406309	-0.014861927	-0.011943606
220	20	Canada	CAN	France	FRN	22020	6739.995705	6423.342738	6961.048264	6851.768896	7043.307819	6860.647917	6187.753465	6053.063502	5739.161756	4970.73937	5112.201557	4512.327485	3832.157471	3785.512764	3265.029126	3420.373158	3321.320611	2722.865866	1836.122415	2319.231697	3890.002218	-0.020140268	-0.02346456	-0.024249467	-0.017517283	-0.014938793	-0.022570086	-0.022570086	-0.024216987	-0.024768081	-0.020194942	-0.015191613	-0.019420672	-0.019420672	-0.019420672	-0.020005612	-0.019784863	-0.01896056	-0.01896056	-0.021996556	-0.022638133	-0.022638133
220	210	Netherlands	NTH	France	FRN	220210	9635.48569	9781.427983	10573.4286	9751.149189	8733.362506	7791.239776	7221.736203	7239.67522	7369.241105	7769.033786	7611.417952	7235.136383	6418.961633	5939.378836	5129.312978	4293.104593	3892.468147	3682.08858	3133.511972	3155.101284	2887.466215	-0.014307053	-0.014049334	-0.015348046	-0.013060377	-0.011773113	-0.014256288	-0.014256288	-0.014256288	-0.022083837	-0.013252586	-0.013444105	-0.013787901	-0.016421355	-0.018425521	-0.012359674	-0.011162253	-0.01033795	-0.010427784	-0.012241296	-0.012241296	-0.012241296
220	225	Switzerland	SWZ	France	FRN	220225	33571.35428	32782.66019	33876.51736	32988.75635	31372.35474	29689.38654	28399.39317	27764.13326	28271.248	28836.30542	28761.63226	27754.33702	28052.13469	27514.44929	26927.14347	27181.97728	27874.11966	28236.30706	28526.90185	29599.95717	31283.74193	-0.005469063	-0.00531321	-0.006438844	-0.003600884	0.000437542	-0.001840073	-0.001840073	-0.003661162	-0.003756668	-0.002031645	-0.002031645	-0.003512375	-0.002520557	-0.002520557	-0.001505469	-0.000308048	0.001665255	0.001665255	-0.000148257	-0.000148257	-0.003592062
220	255	Germany	GMY	France	FRN	220255	1082.278555	-30.27657037	819.852859	135.1842	-530.726514	-1347.568099	-1305.308039	-964.4884236	-627.8321009	-412.6044331	-523.8174173	-384.7161237	-37.261324	381.293928	468.4337124	636.9017007	719.8378509	660.6812529	861.7562254	833.7114454	0	-0.00413364	-0.000892281	-0.004285432	-0.000431512	0.001554662	-0.000722953	-0.001953776	-0.003371428	-0.003371428	-0.000345758	-0.000345758	-0.001826488	-0.001826488	-0.003666505	-0.001098122	9.93E-05	0.000923602	0.000997462	-0.00081605	-0.00081605	0
220	380	Sweden	SWD	France	FRN	220380	11370.66429	9435.741564	11163.60799	11722.02584	11056.66336	9677.132858	8839.271024	7798.121244	6916.476057	6278.305919	6169.381335	5399.560162	4623.195105	4102.54469	3698.808631	3539.213788	2848.252243	2314.58784	2920.643874	3920.880633	4915.259662	0.005542943	0.003083411	0.001957777	0.005046775	0.008459127	0.003025638	0.003025638	0.003025638	0.003963014	0.004704426	0.004704426	0.003527349	0.003527349	-0.000228606	0.002339777	0.003537198	0.004361501	0.008817738	0.00704779	0.00704779	0.007530544
220	900	Australia	AUL	France	FRN	220900	11139.88863	11497.92649	10202.12813	9211.168779	8384.06288	8337.265022	7789.549011	7217.570706	6436.148917	5432.944168	5651.806613	5698.848955	5161.599694	4932.684635	4525.227255	3890.730887	3491.747535	3079.342495	1667.931324	2314.522309	3214.984396	0.002554366	-0.008332217	-0.009457851	-0.006619891	-0.008954993	-0.011232608	-0.013386789	-0.015555773	-0.015555773	-0.011439529	-0.009237005	-0.009847033	-0.009847033	-0.015789262	-0.008486574	-0.009372142	-0.008547839	-0.008547839	-0.00887369	-0.00887369	-0.008087299
225	20	Canada	CAN	Switzerland	SWZ	22520	-26831.35858	-26359.31745	-26915.4691	-26136.98746	-24329.04692	-22828.73862	-22211.63971	-21711.06976	-22532.08624	-23865.56605	-23649.4307	-23242.00953	-24219.97722	-23728.93653	-23662.11435	-23761.60413	-24552.79905	-25513.4412	-26690.77943	-27280.72547	-27393.73972	-0.014671205	-0.01815135	-0.017810623	-0.013916399	-0.015376335	-0.020730013	-0.020730013	-0.020555825	-0.021011413	-0.018163297	-0.013159968	-0.015908297	-0.016900115	-0.016900115	-0.018500143	-0.019476815	-0.020625815	-0.020625815	-0.021848299	-0.022489876	-0.019046071
225	255	Germany	GMY	Switzerland	SWZ	225255	-32489.07573	-32812.93676	-33056.66451	-32853.57215	-31903.08126	-31036.95464	-29704.70121	-28728.62168	-28899.0801	-29248.90985	-29285.44967	-28139.05314	-28089.39602	-27133.15536	-26458.70976	-26545.07558	-27154.28181	-27575.62581	-27665.14562	-28766.24573	0	0.001335423	0.004420929	0.002153412	0.003169372	0.00111712	0.00111712	-0.000113703	0.000289734	0.00038524	0.001685887	0.001685887	0.001685887	0.000694069	-0.001145948	0.000407347	0.000407347	-0.000741653	-0.000667793	-0.000667793	-0.000667793	0
230	2	United States of America	USA	Spain	SPN	2302	17636.25452	16700.18713	17060.02739	17517.68383	17708.10478	17643.71933	17108.10623	16219.61852	15741.51429	15780.83092	16719.0964	16735.02201	16314.34357	15956.46333	15460.75028	14989.42797	14950.38856	14354.51016	13486.43113	12824.34296	13846.31212	0.009764914	0.003295857	0.004113001	0.004036946	0.00436848	-0.008936469	-0.010815838	-0.011417928	-0.012766587	-0.03326438	-0.026170206	-0.009768487	-0.009768487	-0.01022935	-0.01022935	-0.009621656	-0.009621656	-0.013070748	-0.01213674	-0.009592358	-0.006674037
230	130	Ecuador	ECU	Spain	SPN	230130	-26080.53053	-26302.18525	-27680.43274	-28039.95567	-27466.43978	-26825.38117	-26367.09245	-26196.07538	-25838.86337	-25506.76083	-24657.81921	-23327.21321	-22012.37479	-21091.72666	-20388.00722	-19840.77747	-19309.79844	-18953.19252	-19297.55514	-19189.01592	-18745.16325	-0.142760765	-0.14793846	-0.106444196	-0.069269497	-0.065317088	-0.07710131	-0.078668416	-0.078236048	-0.076090836	-0.07888104	-0.07888104	-0.076501121	-0.076501121	-0.072151535	-0.082817911	-0.080690882	-0.079541764	-0.072440918	-0.070689457	-0.071189836	-0.070010028
235	211	Belgium	BEL	Portugal	POR	235211	21842.88376	21484.59361	22164.08235	22197.07375	21549.86814	21065.18253	20541.16324	19568.74848	19139.01474	18650.88312	18727.52051	18049.66276	17464.00661	17639.52375	17140.05581	17209.67687	17142.39518	16285.71626	16362.33668	16189.55737	16476.06067	-0.004688542	-0.004138972	-0.002006572	-0.001211626	-0.001026889	-0.005372646	-0.003107695	0.004247419	0.005246686	0.004830829	0.004705323	0.004705323	0.000981092	0.000981092	0.000981092	0.000981092	0.006727258	0.006727258	0.006727258	0.004720247	0.003932838
255	2	United States of America	USA	Germany	GMY	2552	6586.042008	7487.117114	6997.024676	8145.176125	9116.13487	9783.974166	8938.089142	8083.410959	6913.432614	6467.464687	7055.130216	6811.395103	6032.057962	5403.520138	4713.747147	3893.075542	3813.806176	3493.044148	2433.289253	2059.640224	0	0.005533685	-0.003811482	-0.000726821	-0.006633259	-0.006301725	-0.019606674	-0.018688114	-0.01830492	-0.017885449	-0.039683889	-0.032589715	-0.015549157	-0.015549157	-0.014170003	-0.014170003	-0.01338131	-0.01338131	-0.016904262	-0.016590259	-0.014045877	0
255	20	Canada	CAN	Germany	GMY	25520	5657.717149	6453.619309	6141.195405	6716.584696	7574.034333	8208.216016	7493.061504	7017.551925	6366.993856	5383.343804	5636.018974	4897.043609	3869.418795	3404.218836	2796.595414	2783.471458	2601.482761	2062.184613	974.3661896	1485.520252	0	-0.016006628	-0.022572279	-0.019964035	-0.017085771	-0.016493455	-0.021847133	-0.02061631	-0.020845559	-0.021396653	-0.019849184	-0.014845855	-0.017594184	-0.017594184	-0.015754167	-0.01890749	-0.019884162	-0.019884162	-0.019958022	-0.021180506	-0.021822083	0
255	210	Netherlands	NTH	Germany	GMY	255210	8553.207134	9811.704554	9753.575744	9615.964989	9264.08902	9138.807875	8527.044242	8204.163644	7997.073206	8181.638219	8135.235369	7619.852507	6456.222957	5558.084908	4660.879266	3656.202892	3172.630296	3021.407327	2271.755747	2321.389839	0	-0.010173413	-0.013157053	-0.011062614	-0.012628865	-0.013327775	-0.013533335	-0.012302512	-0.01088486	-0.018712409	-0.012906828	-0.013098347	-0.011961413	-0.014594867	-0.014759016	-0.011261552	-0.011261552	-0.011261552	-0.011425246	-0.011425246	-0.011425246	0
255	211	Belgium	BEL	Germany	GMY	255211	2594.834983	3526.265088	2627.669486	3181.396102	3398.214013	4099.650208	3744.181929	2889.475411	2450.076731	1849.565114	2241.573446	1967.994069	1411.659809	1459.32662	815.9323725	506.6607899	250.3921752	-19.96118884	-109.2010899	-97.24485634	0	-0.011249153	-0.013766295	-0.011498778	-0.011719792	-0.011535055	-0.013638632	-0.020236001	-0.011463235	-0.010475346	-0.011775993	-0.011775993	-0.011775993	-0.017859881	-0.016019864	-0.016019864	-0.016019864	-0.008262257	-0.008336117	-0.008336117	-0.010343128	0
255	220	France	FRN	Germany	GMY	255220	-1082.278555	30.27657037	-819.852859	-135.1842	530.726514	1347.568099	1305.308039	964.4884236	627.8321009	412.6044331	523.8174173	384.7161237	37.261324	-381.293928	-468.4337124	-636.9017007	-719.8378509	-660.6812529	-861.7562254	-833.7114454	0	0.00413364	0.000892281	0.004285432	0.000431512	-0.001554662	0.000722953	0.001953776	0.003371428	0.003371428	0.000345758	0.000345758	0.001826488	0.001826488	0.003666505	0.001098122	-9.93E-05	-0.000923602	-0.000997462	0.00081605	0.00081605	0
255	225	Switzerland	SWZ	Germany	GMY	255225	32489.07573	32812.93676	33056.66451	32853.57215	31903.08126	31036.95464	29704.70121	28728.62168	28899.0801	29248.90985	29285.44967	28139.05314	28089.39602	27133.15536	26458.70976	26545.07558	27154.28181	27575.62581	27665.14562	28766.24573	0	-0.001335423	-0.004420929	-0.002153412	-0.003169372	-0.00111712	-0.00111712	0.000113703	-0.000289734	-0.00038524	-0.001685887	-0.001685887	-0.001685887	-0.000694069	0.001145948	-0.000407347	-0.000407347	0.000741653	0.000667793	0.000667793	0.000667793	0
255	380	Sweden	SWD	Germany	GMY	255380	10288.38574	9466.018135	10343.75513	11586.84164	11587.38988	11024.70096	10144.57906	8762.609668	7544.308158	6690.910352	6693.198752	5784.276286	4660.456429	3721.250763	3230.374918	2902.312087	2128.414392	1653.906588	2058.887648	3087.169188	0	0.009676583	0.003975692	0.006243209	0.005478287	0.006904465	0.003748591	0.004979414	0.006397066	0.007334442	0.005050184	0.005050184	0.005353837	0.005353837	0.003437899	0.003437899	0.003437899	0.003437899	0.007820276	0.00786384	0.00786384	0
290	2	United States of America	USA	Poland	POL	2902	35774.56193	35449.40511	37563.0523	38657.47922	39003.22483	38805.04339	38003.83551	37168.38828	36613.2091	36412.42662	36529.5475	35699.13987	34581.782	33592.24567	32750.78514	32137.80097	31981.84717	31250.43434	30934.24992	30293.23719	30364.95447	0.012072785	0.007807093	0.008624237	0.015724903	0.014958234	-0.007828046	-0.007399041	-0.008433499	-0.008014028	-0.028511821	-0.023410244	-0.005732304	-0.005732304	-0.007701325	-0.000856591	-6.79E-05	-0.003876112	-0.010392952	-0.0090831	-0.000560057	0.054763295
290	101	Venezuela	VEN	Poland	POL	290101	981.8285128	1871.431176	2886.387082	2854.481224	2678.509493	2313.209622	1698.382729	593.8272354	1922.389032	3362.84149	3295.205454	3548.795523	4885.102448	5434.457861	5354.10998	6024.768527	6220.861481	7088.505429	7536.39388	7190.536427	5901.548725	-0.234220251	-0.239745126	-0.241570084	-0.221689345	-0.225157055	-0.217045103	-0.204255155	-0.199115573	-0.190462767	-0.164003185	-0.146819527	-0.075376101	-0.044049808	-0.040818739	-0.033974005	-0.033974005	-0.037782219	-0.044981779	-0.052004965	-0.041811786	0.010112772
305	2	United States of America	USA	Austria	AUS	3052	1714.245975	1688.477941	1540.269657	2736.193391	3835.161971	4278.836372	3771.984343	3351.088114	2589.877037	2698.675774	3111.055585	3093.259048	2950.437699	2934.116624	2428.114058	2247.682509	2567.26085	2240.148457	1623.881017	1199.347744	2523.551933	0.023964985	0.015946393	0.016763537	0.014787151	0.015118685	0.000161476	-0.000150787	0.004063321	0.004482792	-0.017941141	-0.010846967	0.005642141	0.003454295	0.002749148	0.002749148	0.003537841	0.00558829	-0.002338109	-0.002024106	0.001386711	0.004305032
305	255	Germany	GMY	Austria	AUS	305255	-4871.796033	-5798.639173	-5456.755019	-5408.982734	-5280.972899	-5505.137794	-5166.104799	-4732.322845	-4323.555577	-3768.788913	-3944.074631	-3718.136055	-3081.620263	-2469.403513	-2285.633089	-1645.393033	-1246.545326	-1252.89569	-809.4082369	-860.2924803	0	0.0184313	0.019757875	0.017490358	0.02142041	0.02142041	0.01976815	0.018537327	0.022368241	0.022368241	0.021742748	0.021742748	0.021191298	0.019003452	0.016919151	0.016919151	0.016919151	0.0189696	0.014566153	0.014566153	0.015432588	0
316	2	United States of America	USA	Czech Republic	CZR	3162	28610.12299	28198.69375	28885.46055	29874.81651	30412.58437	30777.13521	30700.54036	30182.7421	29872.28081	29772.67042	30288.89961	29649.61775	28388.00237	27030.08417	25666.26603	25253.68705	25474.93842	24800.64045	0	0	0	0.013001864	0.00406886	-0.000476929	-0.004143568	-0.005467863	-0.015069645	-0.015381908	-0.015573807	-0.015154336	-0.030571952	-0.023477778	-0.00643722	-0.00643722	-0.013566477	-0.013566477	-0.011950757	-0.011950757	-0.015399849	0	0	0
325	2	United States of America	USA	Italy	ITA	3252	12522.57872	12210.10212	11777.06933	11740.46063	11700.97788	11514.46281	10541.74214	9571.872578	8588.589394	8244.002849	8872.88499	8864.544879	7918.862975	7128.758319	6436.688723	5845.877122	6193.835373	5832.509915	5032.605851	4509.9517	5471.299187	0.031980923	0.02568746	0.02176689	0.018085037	0.023204383	0.01099232	0.013579881	0.012545423	0.012964894	-0.008596748	-0.007177216	0.009863342	0.009863342	0.009402479	0.011579628	0.018793259	0.018458613	0.012318544	0.015127716	0.019944081	0.024518659
325	20	Canada	CAN	Italy	ITA	32520	11594.25386	11176.60432	10921.24006	10311.8692	10158.87734	9938.704656	9096.714498	8506.013544	8042.150636	7159.881966	7453.773748	6950.193385	5756.223809	5129.457018	4519.536989	4736.273038	4981.511957	4401.650381	3573.682787	3935.831727	5646.833145	0.01044061	0.006926663	0.002529676	0.007632525	0.013012653	0.008751861	0.011651685	0.010004784	0.00945369	0.011237957	0.010566644	0.007818315	0.007818315	0.007818315	0.006842141	0.012290407	0.011955761	0.009264784	0.010537469	0.012167875	0.013824132
325	255	Germany	GMY	Italy	ITA	325255	5936.536711	4722.985008	4780.044651	3595.284502	2584.843005	1730.48864	1603.652994	1488.461619	1675.15678	1776.538162	1817.754774	2053.149776	1886.805013	1725.238182	1722.941576	1952.80158	2380.029197	2339.465768	2599.316597	2450.311476	0	0.026447238	0.029498942	0.022493711	0.024718296	0.029506108	0.030598994	0.032267995	0.030850343	0.030850343	0.031087141	0.025412499	0.025412499	0.025412499	0.023572482	0.025749631	0.032174569	0.031839923	0.029222806	0.031717975	0.033989958	0
325	380	Sweden	SWD	Italy	ITA	325380	16224.92245	14189.00314	15123.79978	15182.12614	14172.23288	12755.1896	11748.23206	10251.07129	9219.464937	8467.448514	8510.953526	7837.426062	6547.261442	5446.488944	4953.316494	4855.113667	4508.443589	3993.372355	4658.204246	5537.480663	6672.09059	0.036123821	0.033474634	0.02873692	0.030196583	0.036410573	0.034347585	0.037247409	0.037247409	0.038184785	0.036137325	0.030462683	0.030766336	0.030766336	0.027010381	0.02918753	0.035612468	0.035277822	0.037043082	0.039581815	0.041853798	0.043992809
325	900	Australia	AUL	Italy	ITA	325900	15994.14679	16251.18807	14162.31992	12671.26908	11499.6324	11415.32176	10698.51004	9670.520748	8739.137798	7622.086764	7993.378805	8136.714854	7085.666031	6276.628888	5779.735118	5206.630766	5151.938881	4758.127009	3405.491695	3931.12234	4971.815324	0.033135244	0.022059006	0.017321292	0.018529917	0.018996453	0.020089339	0.020834982	0.018665998	0.018665998	0.01999337	0.016521252	0.017391954	0.017391954	0.011449725	0.018361179	0.022703128	0.022368482	0.019677505	0.023660335	0.025932318	0.028374966
344	255	Germany	GMY	Croatia	CRO	344255	28278.85897	26380.55654	27584.94989	27353.99451	26700.5242	25847.11907	26067.79166	26109.53853	27041.80767	27678.5596	27427.85587	27054.90965	26147.03393	25787.58162	25643.04507	26307.34513	0	0	0	0	0	0.026983631	0.044850599	0.048544998	0.058221841	0.059917556	0.059298304	0.068983285	0.057393677	0.055812889	0.057089992	0.080157446	0.251205867	0.259426095	0.266371103	0.277442554	0.293952433	0.293835254	0.297892284	0.295748662	0.649719731	0
350	20	Canada	CAN	Greece	GRC	35020	20526.4003	18025.60292	18632.29312	18494.26359	18855.17047	19479.69815	18553.20215	18887.33091	19915.12647	19850.51329	20359.87657	19363.87855	18226.20919	17766.49254	17373.83615	17657.39601	17300.08308	16342.37384	15372.78539	15482.19063	17102.85939	-0.007405671	-0.011457668	-0.009052224	-0.004304627	-0.004689424	-0.010279917	-0.010279917	-0.014588688	-0.015570475	-0.012722359	-0.004271507	-0.00688656	-0.00688656	-0.00688656	-0.010039883	-0.013729886	-0.013729886	-0.013729886	-0.01307032	-0.013023521	-0.013023521
355	2	United States of America	USA	Bulgaria	BUL	3552	41530.8235	40780.95188	42316.19868	43354.50511	43467.69421	43077.56812	42359.10068	41409.2542	40807.14081	40781.92694	41044.72208	39968.01085	38288.62779	37122.72412	35819.23799	34895.81134	34444.57025	33495.19333	32958.37985	31954.68186	32149.5982	0.112447263	0.105184679	0.084865228	0.085572942	0.07564254	0.075462181	0.070004522	0.067110249	0.06752972	0.042734853	0.048667893	0.069158635	0.074997722	0.070426047	0.06915852	0.080855045	0.078366472	0.070950651	0.068090792	0.09404429	0.220165257
360	210	Netherlands	NTH	Romania	ROM	360210	42043.7683	41585.45967	43248.41665	43404.74705	42304.93913	41285.62831	40692.06928	40450.02353	40890.99544	41514.36978	41235.38413	39797.62145	37925.59346	36236.92538	34512.81915	33529.77721	32889.20165	32211.27779	32081.5758	31369.73627	30139.55781	0.099177506	0.102750178	0.103647315	0.120935327	0.123956896	0.122484513	0.151501271	0.125098883	0.126259003	0.133365231	0.112400653	0.108235454	0.105602	0.103597834	0.126673435	0.149385798	0.149385798	0.149295964	0.153829611	0.157549172	0.275777195
365	2	United States of America	USA	Russia	RUS	3652	37699.10448	37356.08726	38274.7146	39447.20757	39887.9075	39827.7104	39253.46794	38534.36586	38220.07496	38196.97007	38564.81656	37892.73983	36787.26341	35161.70424	33966.96862	32758.37445	31928.10637	30021.89456	28849.07923	26770.7965	26777.91856	0.382850405	0.38430516	0.388260907	0.381829117	0.365689963	0.349361855	0.350738338	0.344979802	0.317576115	0.256015821	0.228547701	0.17804837	0.186798597	0.187484056	0.187420568	0.181704759	0.181019911	0.165656449	0.164077882	0.280104144	0.328349692
365	70	Mexico	MEX	Russia	RUS	36570	-1813.488596	-1658.804914	-1963.005531	-1385.579165	-684.9538825	-221.7302954	205.4198304	548.9633193	1095.154035	1548.77109	2077.073982	2384.857302	2672.76138	2143.098198	1850.08385	1358.32447	1692.453657	604.824283	-208.3020778	-1640.971645	-2297.889153	0.26761395	0.27785506	0.278513227	0.280064195	0.274995048	0.289243903	0.290932649	0.286208571	0.249794041	0.197814978	0.149864798	0.044090042	0.053138228	0.043017938	-0.000265848	-0.02490996	-0.032191526	-0.059836614	-0.072425853	0.040413358	0.041732627
365	130	Ecuador	ECU	Russia	RUS	365130	-6017.680578	-5646.285117	-6465.745538	-6110.431936	-5286.637062	-4641.3901	-4221.730734	-3881.328031	-3360.302699	-3090.621683	-2812.099043	-2169.495384	-1539.454953	-1886.485749	-1881.788876	-2071.830988	-2332.08063	-3285.808116	-3934.907039	-5242.562385	-5813.556804	0.230324726	0.233070843	0.27770371	0.308522674	0.296004395	0.281197014	0.28288576	0.278161682	0.254251866	0.210399161	0.175836867	0.111315736	0.120065963	0.125561871	0.114832007	0.110635533	0.111099803	0.106286279	0.105525165	0.218506666	0.265013701
365	135	Peru	PER	Russia	RUS	365135	-5653.732942	-5525.018405	-6388.026224	-6170.464841	-5618.726608	-5097.489349	-4712.343082	-4250.266807	-3787.179607	-3564.045672	-3181.040993	-2608.443607	-2239.863194	-2476.371882	-2539.802513	-2779.3466	-3201.623	-4357.260613	-5102.233565	-6350.444191	-6855.224695	0.320628594	0.331956946	0.334392842	0.33285153	0.319968969	0.329234276	0.330923022	0.328662462	0.299162407	0.256389167	-0.031175311	-0.258257993	-0.249507766	-0.238315905	-0.238379393	-0.240082182	-0.199343362	-0.200632167	-0.116381661	0.155648024	0.208154113
365	140	Brazil	BRA	Russia	RUS	365140	446.4357765	223.8515484	-529.6938759	-380.515444	-11.91499379	488.5157875	879.2774081	1085.61294	1671.666455	1893.450408	2262.275678	2659.231982	3121.260415	2927.959654	2863.186265	2604.523023	2113.512591	936.4692594	38.86448879	-1115.262729	-1603.727919	0.371113107	0.371751287	0.37455032	0.373009008	0.361648683	0.358822334	0.350201391	0.345477313	0.319924429	0.280154173	0.246234239	0.177998179	0.186748406	0.186287151	0.186223663	0.178201021	0.175555047	0.163686363	0.160185327	0.269903685	0.315556574
365	160	Argentina	ARG	Russia	RUS	365160	-398.4690422	-790.841744	-964.6710437	-701.5663998	-575.3481017	-405.3835794	-447.0855519	-431.8965755	-391.8490006	884.9708678	1691.684922	2463.752414	3223.322751	2696.798907	2240.57619	1710.680768	1775.845682	556.5271493	-431.664683	-2434.349686	-3594.738888	0.318815434	0.332877303	0.3310218	0.331197836	0.32341163	0.32517302	0.329271796	0.322423054	0.305145411	0.270992259	0.23184113	0.158405234	0.168929942	0.171282636	0.169647835	0.162254589	0.16334556	0.147330182	0.148435394	0.262005009	0.309716334
365	165	Uruguay	URU	Russia	RUS	365165	1263.292739	892.9702949	-391.8501506	-517.4313148	-262.9238796	140.3896655	81.77972401	266.8490628	758.6387434	1786.066001	2506.711746	3331.69303	3933.313788	3285.014698	2718.101557	2125.333735	2045.132036	664.3475404	-140.9058842	-1962.526264	-2657.169741	0.386363887	0.393728427	0.393832537	0.392291225	0.375820537	0.372797378	0.368310832	0.364485283	0.336662125	0.295599624	0.26103733	0.19113098	0.199925122	0.19810512	0.198041632	0.19153713	0.184619779	0.171270335	0.169377765	0.282859645	0.326274633
365	290	Poland	POL	Russia	RUS	365290	1924.542549	1906.682142	711.6622923	789.7283524	884.6826743	1022.667017	1249.632436	1365.977589	1606.865856	1784.543446	2035.26906	2193.599965	2205.481415	1569.458576	1216.183477	620.5734866	-53.74080496	-1228.539779	-2085.170691	-3522.440693	-3587.035905	0.37077762	0.376498067	0.37963667	0.366104214	0.350731729	0.357189901	0.358137379	0.353413301	0.325590143	0.284527642	0.251957945	0.183780674	0.192530901	0.195185381	0.188277159	0.181772657	0.184896023	0.176049401	0.173160982	0.280664201	0.273586397
365	310	Hungary	HUN	Russia	RUS	365310	2350.812482	2689.460157	2704.484773	3116.58916	3879.466826	4115.042215	4109.654754	4080.086053	4171.68506	4008.395537	3949.014976	4116.847926	4149.652314	3438.746493	3214.551933	2993.940347	2593.379404	1451.363878	829.9687439	-219.2826102	0	0.307990824	0.341216802	0.344355405	0.342814093	0.32209802	0.323214975	0.324903721	0.320179643	0.292125058	0.25105568	0.216493386	0.149995075	0.158955367	0.162376591	0.162313103	0.155808601	0.155874223	0.13786278	0.13597021	0.24945209	0.272155269
365	316	Czech Republic	CZR	Russia	RUS	365316	9088.981483	9157.393506	9389.254045	9572.391066	9475.323135	9050.57519	8552.927583	8351.623763	8347.794149	8424.299647	8275.916945	8243.122079	8399.261039	8131.620074	8300.702595	7504.687407	6453.167951	5221.254117	0	0	0	0.369848541	0.3802363	0.388737836	0.385972685	0.371157826	0.3644315	0.366120246	0.360553609	0.332730451	0.286587773	0.252025479	0.18448559	0.193235817	0.201050533	0.200987045	0.193655516	0.192970668	0.181056298	0	0	0
365	317	Slovakia	SLO	Russia	RUS	365317	5926.619657	5599.984463	5658.881928	5337.422953	4639.619334	4283.150123	4015.98697	3986.377476	3935.856655	3807.805895	3806.325881	4284.292441	4686.084238	4007.618514	3553.027538	2780.04567	2066.32425	736.0352242	-41.04973419	0	0	0.355601914	0.361348913	0.362203575	0.360662263	0.343476615	0.348170384	0.34985913	0.344916223	0.317093065	0.273936005	0.239373711	0.17239272	0.13838323	0.110989504	0.110926016	0.104421514	0.1156706	0	0	0	0
365	344	Croatia	CRO	Russia	RUS	365344	2834.2035	3488.413599	3692.740028	3948.036941	4071.248431	4196.617163	4247.587143	4341.41637	4264.834668	4050.945786	4081.830469	4026.435077	4608.171516	3970.602481	3610.176404	2557.953778	0	0	0	0	0	0.350333089	0.343266043	0.34044273	0.330240535	0.312074132	0.309670225	0.300443167	0.305891045	0.279648675	0.238609718	0.18097997	-0.05760834	-0.057078341	-0.064717044	-0.075851983	-0.098866364	-0.099434033	-0.115331573	-0.115080521	-0.35556971	0
365	349	Slovenia	SLV	Russia	RUS	365349	12763.88515	13033.9601	14359.01106	14142.58745	13515.14578	13102.8363	12858.70355	12577.957	12588.67501	12238.94559	12080.80039	12007.57821	11494.2414	10619.08087	9888.600602	9144.374137	0	0	0	0	0	0.364865133	0.377664283	0.357093948	0.360649125	0.336580321	0.333950971	0.338725886	0.341975372	0.312991196	0.263852685	0.230700234	0.166534852	0.171938247	0.177964426	0.178519587	0.170166031	0.175201105	0.157724835	0.155465207	0.249809744	0.217696987
365	350	Greece	GRC	Russia	RUS	365350	16244.37932	18296.98653	18786.59221	19524.35256	19490.63649	18772.2541	19255.23815	18581.17592	17758.50973	17262.3359	16785.82874	16614.50979	16398.41506	15395.9104	14675.98074	13991.37436	13415.69988	12248.66119	12017.37077	10714.48589	9850.593128	0.368715763	0.377002031	0.378075917	0.375681232	0.360187657	0.357401313	0.359090059	0.357027851	0.329635386	0.288572885	0.250563068	0.182889903	0.19164013	0.192786452	0.192722964	0.188931793	0.188246945	0.176332575	0.172557955	0.285351459	0.330678686
365	352	Cyprus	CYP	Russia	RUS	365352	20143.48164	21004.10047	21561.97564	21704.26428	21728.32965	21637.87614	21534.94102	21204.46459	21411.25574	21147.49979	20826.80233	20238.85353	19686.80547	18430.27582	18250.97433	18110.89567	16382.63536	14691.67364	14407.43256	11735.70379	11622.45572	0.346276623	0.351646211	0.354784814	0.35463791	0.338167222	0.330171214	0.335363115	0.323422626	0.293676894	0.250839495	0.211741368	0.142369733	0.151800994	0.150701482	0.150637994	0.145569621	0.144884773	0.132970403	0.13156669	0.241197732	0.28281465
365	367	Latvia	LAT	Russia	RUS	365367	654.9128082	1314.084434	2152.796257	3062.584502	2576.698105	1933.008053	1345.126181	1092.233639	885.7004283	619.6481157	435.7489366	632.2563866	785.2578619	46.16080257	-399.271865	-784.7221303	0	0	0	0	0	0.35208316	0.344613662	0.347977459	0.345855681	0.330376325	0.341292056	0.342980802	0.338256724	0.311799353	0.266157515	0.231595221	0.164055332	0.173640943	0.172936862	0.16592154	0.158094205	0.162781588	0.14884487	-0.106439889	-0.028609186	-0.071302768
365	373	Azerbaijan	AZE	Russia	RUS	365373	-4832.176532	-4580.519617	-5827.828599	-5681.149362	-5763.83536	-5978.46284	-6003.415893	-5611.663055	-5253.157572	-5069.270734	-4857.606924	-4393.815387	-4113.266596	-4526.288279	-4495.041888	-4703.262717	-4782.121891	-5295.600469	-5392.641567	-5984.055928	-6415.949035	-0.167457895	-0.152739299	-0.144872062	-0.143340458	-0.162289112	-0.162359941	-0.164489269	-0.141505819	-0.149434271	-0.187778891	-0.212611635	-0.272367925	-0.267961853	-0.257594518	-0.262701904	-0.270358348	-0.250419567	-0.197888216	-0.123348587	-0.18726518	-0.236515978
365	615	Algeria	ALG	Russia	RUS	365615	-6201.495875	-5825.556967	-6693.167523	-6168.102173	-5401.537983	-4651.953227	-4267.938463	-3794.436718	-3453.507649	-3249.870963	-2949.929095	-2419.113514	-2108.346156	-2523.136652	-2416.735405	-2695.783297	-3011.940964	-3796.278356	-4313.169426	-5610.426603	-5984.462539	0.025372918	0.050056352	0.060939513	0.05407057	0.051968989	0.05172591	0.050738297	0.043539015	0.013552659	-0.047691022	-0.082253316	-0.142875503	-0.156984896	-0.15329048	-0.190290102	-0.259294604	-0.380029954	-0.408035891	-0.162074154	0.001629258	0.029473884
365	651	Egypt	EGY	Russia	RUS	365651	-8006.946327	-7631.469398	-8571.811678	-8140.773831	-7415.262811	-6763.400078	-6251.053032	-5705.018325	-5170.033318	-4821.738813	-4495.220922	-3947.551484	-3655.190542	-3993.414118	-3966.796593	-4223.674988	-4525.706508	-5437.326608	-6112.225897	-7463.48894	-7946.07623	-0.154791359	-0.145708968	-0.144018037	-0.143297714	-0.166998298	-0.168740236	-0.173051138	-0.182793552	-0.208604569	-0.244036387	-0.281958664	-0.339277769	-0.327541975	-0.327563639	-0.327792444	-0.339955012	-0.338830972	-0.354087395	-0.354579909	-0.241098029	-0.195770802
365	652	Syria	SYR	Russia	RUS	365652	0	0	0	0	0	0	0	0	0	0	0	0	0	0	0	0	0	0	0	0	0	-0.264781576	-0.254250187	-0.249765159	-0.255404831	-0.271244132	-0.271935461	-0.265375237	-0.269233065	-0.300884324	-0.338763502	-0.380124949	-0.457133954	-0.450606944	-0.444540526	-0.444604014	-0.45241715	-0.451880168	-0.463555834	-0.465448404	-0.353245248	-0.310682935
365	663	Jordan	JOR	Russia	RUS	365663	-6620.711648	-6099.125549	-7016.537773	-6568.376759	-5871.258392	-5266.832926	-4870.462394	-4472.308044	-3976.611238	-3739.640821	-3484.606533	-2945.263794	-2628.377173	-2963.829691	-2904.624774	-3085.293276	-3401.55583	-4280.604818	-4913.318497	-6533.396659	-6947.868595	-0.093261982	-0.101710194	-0.101602483	-0.113150397	-0.120682571	-0.1287767	-0.127087954	-0.131812032	-0.252991544	-0.292678578	-0.24337984	-0.316182227	-0.309209422	-0.308113847	-0.291009663	-0.297514165	-0.298199013	-0.31236455	-0.305509191	-0.21725194	-0.173407731
365	701	Turkmenistan	TKM	Russia	RUS	365701	-6195.969961	-6065.933504	-7126.249284	-7034.447836	-6500.78115	-6023.628239	-5763.695356	-5270.245456	-4763.078805	-4385.356224	-4102.043226	-3584.597996	-3514.408315	-3919.499306	-3553.371414	-3855.331228	-3902.484178	-4234.630447	-4858.537905	-5573.720721	-5804.976022	-0.283994856	-0.274025372	-0.269761631	-0.393302074	-0.28941817	-0.292441329	-0.290752583	-0.29242798	-0.321253652	-0.362316153	-0.396099014	-0.461660953	-0.455091678	-0.453938594	-0.44351346	-0.450017962	-0.450162763	-0.462943026	-0.449440988	-0.291886331	-0.240776418
365	702	Tajikistan	TAJ	Russia	RUS	365702	-9930.798088	-9505.044054	-10386.34264	-9866.010697	-9056.097297	-8325.337826	-7784.304045	-7236.296198	-6718.576534	-6400.121612	-6075.405671	-5486.605456	-5124.874921	-5437.953588	-5349.904202	-5475.694169	-5663.162941	-6393.446664	-6910.948658	-7875.512298	-8260.178612	-0.125723833	-0.119875332	-0.113810383	-0.118879073	-0.137156938	-0.139756669	-0.094146483	-0.086754045	-0.121697276	-0.169319855	-0.224072412	-0.322667055	-0.351773321	-0.385690924	-0.39663766	-0.403484146	-0.410462128	-0.34915988	-0.197558486	-0.050110178	-0.088459514
365	705	Kazakhstan	KZK	Russia	RUS	365705	-1604.332344	-1645.748547	-2391.506301	-2008.560066	-1770.298171	-1699.922709	-1713.11979	-1661.960966	-1601.717725	-1743.882962	-1999.409536	-1797.718368	-1572.070022	-1863.017555	-1900.05191	-2180.871161	-2175.196819	-2543.534916	-2780.103292	-3823.390324	-3644.219578	-0.11140808	-0.095690312	-0.088243047	-0.086320513	-0.089850262	-0.093561533	-0.096511055	-0.094439263	-0.112385383	-0.147696621	-0.171370714	-0.241764057	-0.213094635	-0.205488398	-0.198991232	-0.193742951	-0.184611238	-0.187673275	-0.19315633	-0.11586507	0
365	732	South Korea	ROK	Russia	RUS	365732	11476.22658	10676.92572	9758.623727	9889.062426	9766.340488	9658.389287	9560.479572	9378.812426	9534.201667	8821.096655	8613.518318	8119.234256	7223.65708	7794.368162	7263.654687	6304.700516	5158.477408	3470.434308	2283.964729	521.6064681	-739.0669812	0.321791904	0.334113294	0.341299909	0.359715799	0.34745233	0.344429171	0.346117917	0.342534962	0.314711804	0.271786774	0.23722448	0.1582719	0.165586993	0.153388161	0.145135323	0.131100877	0.130416029	0.116929155	0.095257231	0.196969874	0.242297101
365	770	Pakistan	PAK	Russia	RUS	365770	-9631.682111	-9170.995515	-10048.87103	-9487.352519	-8670.037673	-7949.852394	-7433.73867	-6888.533031	-6350.803694	-6001.96097	-5640.695043	-5041.922837	-4681.692149	-4980.941823	-4879.207661	-5102.479104	-5378.872127	-6267.212526	-6921.557566	-8274.545296	-8792.2049	0.166357236	0.177156514	0.151038071	0.103531088	0.097787324	0.096804943	0.09607187	0.091143708	0.045127999	-0.232358553	-0.264999662	-0.123069156	-0.061386635	-0.055186511	-0.064846898	-0.068971224	-0.069656072	-0.081570442	-0.098076355	0.015677286	0.062800146
365	820	Malaysia	MAL	Russia	RUS	365820	-1605.951599	-1601.772206	-2098.169422	-1677.482331	-1451.472002	-986.3323621	-683.1289478	-445.9711215	-152.9905282	-21.22627607	448.2243803	643.7330891	785.7139556	1158.259673	939.7798781	286.204495	-381.4478516	-1613.492606	-2636.56268	-4243.703666	-5042.723879	0.023362075	0.029624303	0.035841988	0.011392309	-0.009143834	-0.00244705	-0.000307457	-0.045320877	-0.078886982	-0.119949483	-0.167550386	-0.251327999	-0.255394999	-0.256791808	-0.256855296	-0.263359798	-0.256007033	-0.267921403	-0.269813973	-0.156332093	-0.115334406
369	2	United States of America	USA	Ukraine	UKR	3692	45408.94443	44741.26532	46052.68614	46759.52029	46608.90095	46009.56626	44959.94631	43954.10458	43297.98712	43042.17206	43237.82082	42069.36752	40605.94941	39261.53262	37940.43114	36760.26372	35938.27945	34280.48128	33302.80191	32179.57579	32347.03146	0.193805295	0.131658539	0.132549911	0.127174597	0.151837313	0.228776243	0.307709105	0.273540215	0.269418191	0.278538317	0.274282841	0.2598595	0.236078831	0.173144091	0.153443502	0.156718231	0.160177104	0.16878259	0.166589277	0.268718857	0.298234023
369	130	Ecuador	ECU	Ukraine	UKR	369130	1692.159372	1738.892944	1312.226007	1201.880777	1434.356389	1540.465757	1484.747638	1538.410686	1717.609465	1754.580305	1860.905215	2007.132304	2279.23105	2213.342631	2091.673647	1930.058274	1678.092448	972.7785972	518.8156475	166.216905	-244.4439049	0.041279616	-0.019575778	0.021992714	0.053868154	0.082151745	0.160611402	0.239856527	0.206722095	0.206093942	0.232921657	0.221572007	0.193126866	0.169346197	0.111221906	0.080854941	0.085649005	0.090256996	0.10941242	0.10803656	0.207121379	0.234898032
369	290	Poland	POL	Ukraine	UKR	369290	9634.382499	9291.860203	8489.633837	8102.041066	7605.676125	7204.522873	6956.110808	6785.716306	6684.77802	6629.745433	6708.273319	6370.227652	6024.167418	5669.286956	5189.646	4622.462749	3956.432274	3030.046935	2368.551996	1886.338596	1982.076994	0.18173251	0.123851446	0.123925674	0.111449694	0.136879079	0.236604289	0.315108146	0.281973714	0.277432219	0.307050138	0.297693085	0.265591804	0.241811135	0.180845416	0.154300093	0.156786129	0.164053216	0.179175542	0.175672377	0.269278914	0.243470728
369	310	Hungary	HUN	Ukraine	UKR	369310	10060.65243	10074.63822	10482.45632	10428.90187	10600.46028	10296.89807	9816.133126	9499.824771	9249.597223	8853.597525	8622.019234	8293.475614	7968.338317	7538.574872	7188.014456	6995.829609	6603.552483	5709.950592	5283.69143	5189.49668	0	0.118945714	0.088570181	0.088644409	0.088159573	0.10824537	0.202629363	0.281874488	0.248740056	0.243967134	0.273578176	0.262228526	0.231806205	0.208235601	0.148036626	0.128336037	0.130822073	0.135031416	0.140988921	0.138481605	0.238066803	0.2420396
369	317	Slovakia	SLO	Ukraine	UKR	369317	13636.45961	12985.16252	13436.85347	12649.73567	11360.61279	10465.00598	9722.465342	9406.116193	9013.768819	8653.007882	8479.330139	8460.920128	8504.770241	8107.446893	7526.490061	6781.934932	6076.497329	4994.621938	4412.672952	0	0	0.166556804	0.108702292	0.106492579	0.106007743	0.129623965	0.227584772	0.306829897	0.273476636	0.268935141	0.296458501	0.285108851	0.25420385	0.187663464	0.096649539	0.07694895	0.079434986	0.094827793	0	0	0	0
369	344	Croatia	CRO	Ukraine	UKR	369344	10544.04345	10873.59166	11470.71157	11260.34965	10792.24188	10378.47302	9954.065515	9761.155088	9342.746832	8896.147773	8754.834727	8203.062764	8426.857519	8070.43086	7583.638927	6559.843041	0	0	0	0	0	0.161287979	0.090619422	0.084731734	0.075586015	0.098221482	0.189084613	0.257413934	0.234451458	0.231490751	0.261132214	0.22671511	0.02420279	-0.007798107	-0.079057009	-0.109829049	-0.123852892	-0.12027684	-0.112205432	-0.112569126	-0.366954997	0
369	350	Greece	GRC	Ukraine	UKR	369350	23954.21927	25682.16459	26564.56375	26836.66527	26211.62994	24954.10996	24961.71652	24000.91464	22836.4219	22107.53788	21458.833	20791.13748	20217.10106	19495.73878	18649.44326	17993.26363	17425.87295	16507.2479	16471.09346	16123.26518	15419.70603	0.179670653	0.12435541	0.122364921	0.121026712	0.146335007	0.236815701	0.316060826	0.285588264	0.281477462	0.311095381	0.296298208	0.264701033	0.240920364	0.178446487	0.158745898	0.163945265	0.167404138	0.179458716	0.17506935	0.273966172	0.300563017
369	352	Cyprus	CYP	Ukraine	UKR	369352	27853.32159	28389.27853	29339.94718	29016.57699	28449.3231	27819.732	27241.41939	26624.20331	26489.1679	25992.70178	25499.80659	24415.48121	23505.49147	22530.1042	22224.43685	22112.78493	20392.80844	18950.26035	18861.15525	17144.48308	17191.56862	0.157231513	0.09899959	0.099073818	0.09998339	0.124314572	0.209585602	0.292333882	0.251983039	0.24551897	0.273361991	0.257476508	0.224180863	0.201081228	0.136361517	0.116660928	0.120583093	0.124041966	0.136096544	0.134078085	0.229812445	0.252698981
369	365	Russia	RUS	Ukraine	UKR	369365	7709.83995	7385.178061	7777.971545	7312.312713	6720.993451	6181.855856	5706.478372	5419.738718	5077.912164	4845.201987	4673.004258	4176.627687	3818.686003	4099.828379	3973.462523	4001.889263	4010.173079	4258.586714	4453.722686	5408.77929	5569.112899	-0.18904511	-0.252646621	-0.255710996	-0.25465452	-0.21385265	-0.120585612	-0.043029233	-0.071439587	-0.048157924	0.022522496	0.04573514	0.08181113	0.049280234	-0.014339965	-0.033977066	-0.024986528	-0.020842807	0.003126141	0.002511395	-0.011385287	-0.030115669
369	366	Estonia	EST	Ukraine	UKR	369366	11674.33094	11449.11063	13405.53608	14408.06764	13319.47881	11936.04899	10692.85512	10131.999	9416.799849	8811.936602	8290.81173	7551.465937	7606.690272	7136.474794	6076.985213	5396.720561	0	0	0	0	0	0.180013191	0.1234207	0.124011917	0.122783874	0.149109321	0.239075074	0.318320199	0.284994716	0.281286665	0.310114449	0.298764799	0.2673009	0.240042307	0.17756843	0.157867841	0.161388179	0.166353765	0.18320774	0.172904489	0.002535473	0.030792857
369	370	Belarus	BLR	Ukraine	UKR	369370	2853.355045	2556.923974	2056.564745	1634.806276	1483.402922	1274.6226	995.853431	902.9887423	887.0349557	849.2112939	893.7840969	851.5554911	769.8913859	551.3840887	275.2051443	37.38221146	8.000972971	-337.6077317	-595.0829428	-666.2755597	-969.9691117	-0.323292376	-0.379421404	-0.377636309	-0.383534869	-0.361151556	-0.257238471	-0.173834426	-0.206758781	-0.212834387	-0.172101014	-0.146088225	-0.083346456	-0.089189542	-0.12937923	-0.0688833	-0.034755209	0.02601472	0.017161154	0.012128151	0.065292171	0.058906074
369	371	Armenia	ARM	Ukraine	UKR	369371	159.6416524	220.4828658	235.700794	84.12152174	-75.33388363	-202.7772405	-428.9290426	-342.3296435	-376.4902767	-461.9851494	-416.6476291	-383.8212775	-421.1068481	-533.882948	-621.0489454	-875.7960908	-1212.048765	-1913.264472	-2316.178378	-2025.736534	0	-0.159686175	-0.214558849	-0.233544034	-0.200381288	-0.177088476	-0.077949726	-0.004679553	-0.03568299	0.008772001	0.041239278	0.029053158	0.002090023	-0.027678478	-0.095097259	-0.089084827	-0.075339453	0.023311007	0.057209024	0.059731392	0.168118519	0
369	372	Georgia	GRG	Ukraine	UKR	369372	-0.665317476	-80.79753271	-487.289177	-494.3993774	-572.0434725	-585.2101155	-708.3025882	-535.5146911	-517.9024426	-486.5057471	-379.2898553	-297.6324871	-334.7272318	-405.6409864	-587.5316661	-905.9156264	-1206.667178	-1736.910514	-1751.573985	-859.2248061	-436.1203583	-0.010933124	-0.060815539	-0.051907504	-0.015444189	0.009392543	0.102899644	0.158770857	0.007669694	0.021961593	0.048865097	0.023832602	-0.024791189	-0.03717677	-0.098928976	-0.124158236	-0.127835604	-0.211248037	-0.210364004	-0.169629192	-0.080743581	-0.06957964
369	663	Jordan	JOR	Ukraine	UKR	369663	1089.128302	1286.052512	761.4337718	743.9359542	849.7350593	915.0229301	836.0159777	947.430673	1101.300926	1105.561166	1188.397725	1231.363894	1190.30883	1135.998688	1068.837749	916.5959862	608.6172487	-22.01810444	-459.5958112	-1124.617369	-1378.755696	-0.282307092	-0.354356815	-0.357313479	-0.367804917	-0.334535221	-0.249362312	-0.170117187	-0.203251619	-0.301149468	-0.270156082	-0.1976447	-0.234371097	-0.259929188	-0.322453812	-0.324986729	-0.322500693	-0.31904182	-0.309238409	-0.302997796	-0.228637227	-0.2035234
370	135	Peru	PER	Belarus	BLR	370135	-797.2480374	-696.7643177	-666.6194239	-492.9584039	-381.1360793	-190.2560926	-1.718141075	266.4831686	403.6976006	431.9450221	598.1791681	716.6285889	808.9314229	1072.072409	1158.454866	1185.160452	800.5491054	238.9338322	-53.4279356	-275.3893416	-316.1426845	0.45487586	0.458731729	0.456318155	0.461731879	0.467267875	0.465887135	0.461728215	0.463981656	0.46383887	0.451012677	0.160648054	-0.093100407	-0.11103799	-0.12327664	-0.203473159	-0.230313501	-0.246200889	-0.21466718	-0.125998417	0.078970566	0.11913237
380	20	Canada	CAN	Sweden	SWD	38020	-4630.66859	-3012.398826	-4202.559727	-4870.256944	-4013.355544	-2816.484941	-2651.517559	-1745.057743	-1177.314301	-1307.566548	-1057.179778	-887.2326771	-791.0376335	-317.0319263	-433.7795045	-118.8406298	473.0683686	408.2780254	-1084.521459	-1601.648936	-1025.257445	-0.025683211	-0.026547971	-0.026207244	-0.022564058	-0.02339792	-0.025595724	-0.025595724	-0.027242625	-0.028731095	-0.024899368	-0.019896039	-0.022948021	-0.022948021	-0.019192066	-0.022345389	-0.023322061	-0.023322061	-0.027778298	-0.029044346	-0.029685923	-0.030168677
380	255	Germany	GMY	Sweden	SWD	380255	-10288.38574	-9466.018135	-10343.75513	-11586.84164	-11587.38988	-11024.70096	-10144.57906	-8762.609668	-7544.308158	-6690.910352	-6693.198752	-5784.276286	-4660.456429	-3721.250763	-3230.374918	-2902.312087	-2128.414392	-1653.906588	-2058.887648	-3087.169188	0	-0.009676583	-0.003975692	-0.006243209	-0.005478287	-0.006904465	-0.003748591	-0.004979414	-0.006397066	-0.007334442	-0.005050184	-0.005050184	-0.005353837	-0.005353837	-0.003437899	-0.003437899	-0.003437899	-0.003437899	-0.007820276	-0.00786384	-0.00786384	0
385	2	United States of America	USA	Norway	NOR	3852	-39272.1833	-40638.32235	-41442.19199	-41614.14037	-40336.7298	-39763.4705	-39230.31602	-37728.39477	-38327.68533	-37968.22988	-36676.67185	-35940.88516	-36380.63218	-36153.58439	-33965.20648	-31799.66143	-29913.75699	-28037.20373	-27125.59101	-26045.81835	-23973.08072	0.002141883	-0.003191205	-0.00118399	-0.006074468	-0.005742934	-0.019955675	-0.01909315	-0.020127608	-0.019708137	-0.04020593	-0.033182211	-0.014527162	-0.014527162	-0.014988025	-0.014277824	-0.013489131	-0.013489131	-0.016938223	-0.017075092	-0.01453071	-0.011612389
385	20	Canada	CAN	Norway	NOR	38520	-40200.50816	-41671.82015	-42298.02126	-43042.7318	-41878.83033	-41339.22865	-40675.34366	-38794.25381	-38874.12408	-39052.35076	-38095.78309	-37855.23665	-38543.27135	-38152.88569	-35882.35821	-32909.26552	-31126.08041	-29468.06326	-28584.51407	-26619.93833	-23797.54676	-0.01939843	-0.021952002	-0.020421204	-0.01652698	-0.015934664	-0.022196134	-0.021021346	-0.022668247	-0.023219341	-0.020371225	-0.015438351	-0.016572189	-0.016572189	-0.016572189	-0.019015311	-0.019991983	-0.019991983	-0.019991983	-0.021665339	-0.022306916	-0.022306916
385	380	Sweden	SWD	Norway	NOR	385380	-35569.83957	-38659.42133	-38095.46154	-38172.47486	-37865.47479	-38522.74371	-38023.8261	-37049.19606	-37696.80978	-37744.78421	-37038.60331	-36968.00397	-37752.23371	-37835.85376	-35448.57871	-32790.42489	-31599.14878	-29876.34129	-27499.99261	-25018.28939	-22772.28932	0.006284781	0.004595969	0.00578604	0.006037078	0.007463256	0.00339959	0.004574378	0.004574378	0.005511754	0.004528143	0.004457688	0.006375832	0.006375832	0.002619877	0.003330078	0.003330078	0.003330078	0.007786315	0.007379007	0.007379007	0.007861761
390	20	Canada	CAN	Denmark	DEN	39020	-10595.39129	-10686.68649	-11995.69107	-12623.3308	-12859.19546	-11612.55213	-11439.22659	-11018.34049	-11308.35782	-12145.34699	-12213.68149	-12159.00438	-12510.45349	-12719.20542	-12497.63396	-11554.55257	-11035.5037	-10008.52552	-10695.94578	-9843.076406	-8080.864867	-0.013329733	-0.016339114	-0.015998387	-0.012104163	-0.015384178	-0.020737856	-0.013249023	-0.014895924	-0.015447018	-0.012598902	-0.01201551	-0.014763839	-0.014763839	-0.016317105	-0.019470428	-0.0204471	-0.0204471	-0.016852229	-0.018074713	-0.01871629	-0.01871629
390	380	Sweden	SWD	Denmark	DEN	390380	-5964.722697	-7674.287663	-7793.13134	-7753.073858	-8845.839912	-8796.067187	-8787.709032	-9273.282743	-10131.04352	-10837.78044	-11156.50171	-11271.7717	-11719.41585	-12402.17349	-12063.85445	-11435.71194	-11508.57207	-10416.80355	-9611.424323	-8241.42747	-7055.607423	0.012353478	0.010208857	0.010208857	0.010459895	0.008013742	0.004857868	0.012346701	0.012346701	0.013284077	0.012300466	0.007880529	0.008184182	0.008184182	0.002874961	0.002874961	0.002874961	0.002874961	0.010926069	0.010969633	0.010969633	0.011452387
560	2	United States of America	USA	South Africa	SAF	5602	41011.3254	40327.16626	41899.25115	42645.28964	42520.49082	41985.86361	41101.0965	39996.26879	39226.38265	38994.92983	39107.76596	37975.00626	36550.46236	35163.78961	33931.1999	33060.206	32539.72117	31557.56136	30975.69799	29946.66343	30250.38563	0.059822631	0.060120819	0.049220333	0.039886555	0.040218089	0.029159722	0.031650136	0.049590169	0.05000964	0.029511847	0.036606021	0.059551149	0.092355848	0.092282499	0.092282499	0.097197357	0.223973609	0.372752344	0.388367783	0.393823821	0.458858873
560	20	Canada	CAN	South Africa	SAF	56020	40083.00054	39293.66846	41043.42188	41216.69821	40978.39028	40410.10546	39656.06886	38930.40976	38679.9439	37910.80895	37688.65472	36060.65476	34387.82319	33164.48831	32014.04817	31950.60191	31327.39775	30126.70182	29516.77493	29372.54345	30425.91959	0.038282318	0.041360022	0.029983119	0.029434043	0.030026359	0.026919263	0.02972194	0.04704953	0.046498436	0.049346552	0.054349881	0.057506122	0.090310821	0.090698335	0.087545012	0.090694505	0.217470757	0.369698584	0.383777536	0.386047615	0.448164346
560	140	Brazil	BRA	South Africa	SAF	560140	3758.656702	3194.930555	3094.842682	2817.566626	2620.668325	2646.668991	2726.905968	2547.515866	2677.974153	2691.410173	2805.225083	2741.498407	2884.459361	2930.045021	2827.417545	2906.354567	2725.127391	2472.136053	2165.483252	2060.604198	1868.739149	0.048085333	0.047566946	0.035509746	0.031066446	0.036176809	0.038620201	0.031113189	0.05008768	0.052357954	0.053650199	0.054292559	0.059500958	0.092305657	0.091085594	0.091085594	0.093693619	0.218508745	0.370782258	0.384475228	0.383623362	0.446065755
560	205	Ireland	IRE	South Africa	SAF	560205	41178.71625	40585.52451	43168.37265	46705.82328	46535.60036	45234.57318	43738.99257	41646.73421	40812.87199	39235.84544	37441.29794	34212.5487	30753.04863	28272.46953	25327.36037	23096.43334	20759.99839	19470.30995	18867.00494	17971.06467	17449.93488	0.046871476	0.053575713	0.041858083	0.037414783	0.034889846	0.037136428	0.039939105	0.058913596	0.058913596	0.059439898	0.059439898	0.063673002	0.096477701	0.096865215	0.094836401	0.097604853	0.224636374	0.376864201	0.392165637	0.395798879	0.450626656
560	380	Sweden	SWD	South Africa	SAF	560380	44713.66913	42306.06728	45245.98161	46086.95516	44991.74583	43226.5904	42307.58642	40675.4675	39857.2582	39218.3755	38745.8345	36947.88744	35178.86082	33481.52023	32447.82767	32069.44254	30854.32938	29718.4238	30601.29639	30974.19239	31451.17703	0.063965529	0.067907993	0.056190363	0.051998101	0.053424279	0.052514987	0.055317664	0.074292155	0.075229531	0.07424592	0.07424592	0.080454143	0.113258842	0.109890401	0.109890401	0.114016566	0.240792818	0.397476882	0.412821882	0.415733538	0.478333023
560	501	Kenya	KEN	South Africa	SAF	560501	-6370.910845	-6308.811773	-6531.451064	-6377.604951	-6135.807583	-5883.64126	-5654.344991	-5469.050049	-5366.027861	-5199.23985	-5104.707404	-4934.408587	-4881.394497	-4947.572021	-4877.907275	-4757.096265	-4717.45838	-4669.386608	-4715.432441	-4946.147902	-5133.709869	-0.180741417	-0.182241036	-0.193274371	-0.20533545	-0.160443015	-0.156692122	-0.154344685	-0.139568599	-0.189468897	-0.226289694	-0.228826624	-0.227793892	-0.198960071	-0.200651976	-0.207225667	-0.204260363	-0.083475844	0.066747665	0.001343567	-0.118504411	-0.085851757
560	510	Tanzania	TAZ	South Africa	SAF	560510	-6654.239458	-6560.829689	-6791.95945	-6676.033597	-6429.088947	-6153.536641	-5926.585502	-5748.009398	-5663.83334	-5536.385422	-5448.120489	-5305.173989	-5264.61903	-5329.819967	-5282.32349	-5157.452012	-5107.723481	-5055.517054	-5115.556316	-5368.988554	-5567.798958	-0.159182953	-0.173986011	-0.185703641	-0.191834281	-0.188898548	-0.195614589	-0.221014757	-0.202040266	-0.202040266	-0.202040266	-0.205716768	-0.182973185	-0.150168486	-0.149780972	-0.149780972	-0.164533703	-0.081143098	0.057100526	0.040731497	-0.055811042	0.001077401
560	540	Angola	ANG	South Africa	SAF	560540	-3476.282036	-3361.853651	-3540.727969	-3767.690005	-4044.844803	-4189.159737	-4253.174901	-4195.742617	-4123.080994	-3739.792511	-3654.660552	-3497.920972	-3453.584405	-3599.130101	-3651.34009	-3674.631863	-3750.553904	-3709.647912	-3104.901795	-3099.727589	-3184.705255	-0.341173142	-0.32564053	-0.342790717	-0.562491265	-0.562491265	-0.560244683	-0.559223948	-0.544657175	-0.550260601	-0.560793808	-0.564877645	-0.558973075	-0.528440999	-0.528053485	-0.528053485	-0.52392732	-0.397151068	-0.244923241	-0.255804146	-0.373879994	-0.325165041
560	541	Mozambique	MZM	South Africa	SAF	560541	-6945.260158	-6845.964577	-7076.206238	-6959.751265	-6696.333599	-6433.88856	-6195.175269	-6003.997893	-5908.488354	-5774.534799	-5694.277469	-5537.406317	-5498.291587	-5578.053922	-5542.536932	-5448.577864	-5394.101076	-5352.860614	-5430.154526	-5682.064278	-5890.725276	-0.201235026	-0.186774298	-0.176646854	-0.181090154	-0.178364403	-0.183307852	-0.178896867	-0.190923441	-0.194407071	-0.194407071	-0.194407071	-0.193745555	-0.124499213	-0.128532841	-0.124102684	-0.112915993	-0.130521552	-0.142014303	-0.192217716	-0.224830436	-0.242510561
560	551	Zambia	ZAM	South Africa	SAF	560551	-5906.634564	-5888.238812	-6182.672499	-6108.926662	-5891.425476	-5661.236501	-5451.432569	-5289.763796	-5225.927686	-5094.342891	-5014.487664	-4871.285717	-4836.679947	-4867.594356	-4825.427027	-4723.350303	-4673.599786	-4519.793518	-4629.757175	-4854.354812	-5031.92943	-0.153293153	-0.133738558	-0.146744807	-0.157870319	-0.154594972	-0.157854105	-0.156093095	-0.137118604	-0.137118604	-0.139438567	-0.143261989	-0.145465833	-0.112661134	-0.11227362	-0.109756257	-0.102222699	0.024553553	0.156547283	0.173428801	-0.020816362	-0.054581185
560	572	Swaziland	SWA	South Africa	SAF	560572	-3569.101925	-3460.008126	-3708.555967	-3676.640706	-3487.467124	-3332.912368	-3216.52667	-3090.581621	-3108.875577	-3035.647975	-2956.567442	-2810.486549	-2789.73817	-2861.607377	-2833.894701	-2747.543534	-2771.718315	-2739.434079	-2838.905722	-3129.445528	-3305.271446	-0.649989027	-0.643431178	-0.652238226	-0.652281206	-0.650657621	-0.651763448	-0.65197587	-0.636142628	-0.629149619	-0.629149619	-0.627953451	-0.622048881	-0.583202196	-0.623665592	-0.623665592	-0.620923725	-0.493838053	-0.345373254	-0.294470256	-0.293807644	-0.231397235
620	696	United Arab Emirates	UAE	Libya	LIB	620696	22408.13203	25058.20571	31324.7425	36275.64149	42815.73097	46026.22205	51245.18232	51553.44842	51395.15342	52949.16976	55134.83935	52352.03582	0	0	0	0	0	0	0	0	0	0	0	0	0	0	0	0	0	0	0	0	0	0	0	0	0	0	0	0	0	0
620	770	Pakistan	PAK	Libya	LIB	620770	-10890.47905	-10419.02746	-10679.5289	-10570.7298	-10109.02835	-9659.470071	-8745.613963	-8533.692803	-7609.871402	-7842.870714	-8148.001527	-7996.740729	0	0	0	0	0	0	0	0	0	0.598748652	0.600197629	0.571431891	0.52546622	0.536193144	0.535193734	0.532771915	0.534213181	0.51602063	0.279596579	0.281517764	0.490988159	0.543920453	0.548974255	0.539377356	0.541757532	0.541757532	0.541757532	0.527144189	0.52741595	0.529211583
625	620	Libya	LIB	Sudan	SUD	625620	10512.24632	10055.42674	10313.91821	10273.17831	9887.682728	9479.296294	8563.933544	8316.646696	7418.880903	7677.625099	8019.000789	7883.739698	0	0	0	0	0	0	0	0	0	-0.31724074	-0.192486044	-0.194621368	-0.190960121	-0.193331811	-0.269204698	-0.240458215	-0.217400917	-0.21534682	-0.211742054	-0.184517613	-0.167074456	-0.167074456	-0.167074456	-0.059162421	-0.035981316	-0.035981316	-0.035322212	-0.035322212	-0.03021678	-0.03021678
630	645	Iraq	IRQ	Iran	IRN	630645	-1812.552449	-1638.568239	-1596.642919	-1833.118435	-1351.755789	-1399.267314	-1309.930834	-2420.777532	-729.2842076	-36.01398684	28.21201826	265.4936007	-266.7572673	-1161.665681	-1618.129126	-1612.76709	-1550.656993	-1681.996394	-2276.990907	-2616.439652	418.3072496	0.369173666	0.391684851	0.366510622	0.346198972	0.346198972	0.202305637	-0.005061904	-0.095731127	-0.188944281	-0.199571361	-0.185489215	-0.18961032	-0.185254661	-0.12143109	-0.078740409	-0.190384893	-0.18635473	-0.184127744	-0.1939941	-0.189376058	-0.185673838
630	652	Syria	SYR	Iran	IRN	630652	0	0	0	0	0	0	0	0	0	0	0	0	0	0	0	0	0	0	0	0	0	-0.02535625	-0.020510813	-0.051852607	-0.079703533	-0.079072146	-0.092269694	-0.125839624	-0.173763577	-0.177591678	-0.18452024	-0.174218351	-0.192628191	-0.190495749	-0.121687953	-0.076358611	-0.062464577	-0.055404062	-0.050224759	-0.054380439	-0.052402562	-0.051705119
640	100	Colombia	COL	Turkey	TUR	640100	-3860.538007	-3321.052103	-3956.611985	-4147.434837	-4125.771701	-3896.56089	-3467.468227	-3033.412605	-2863.172316	-2574.026577	-3144.986972	-2890.160989	-2997.386632	-2894.200288	-2546.382924	-2167.479746	-1920.782661	-2535.266044	-2165.60206	-2087.148496	-2166.010345	-0.016775662	-0.065884389	-0.079136647	-0.079688963	-0.087354706	-0.099960639	-0.112360883	-0.113815312	-0.081529081	-0.058689048	-0.060962678	-0.055170904	-0.027746473	-0.032148642	-0.03205242	-0.021754922	-0.021782894	-0.005591744	-0.006322151	-0.03563727	-0.049884825
640	365	Russia	RUS	Turkey	TUR	640365	563.7898085	820.1664628	1085.239063	474.6090426	-35.01011973	-280.7373376	-246.6336551	-209.7008195	-480.43336	-498.4850568	-1418.153242	-1643.51386	-2396.507407	-2041.304562	-1693.899483	-1089.505859	-423.1580841	22.90698157	1078.806334	2609.26124	3048.554574	-0.236343954	-0.251925003	-0.268315864	-0.273550039	-0.266421046	-0.261399909	-0.272655704	-0.263866572	-0.221718367	-0.160697846	-0.125870932	-0.048267775	-0.045697049	-0.046200734	-0.047010076	-0.03292072	-0.030562033	-0.014381336	-0.013219173	-0.123324221	-0.155618667
640	770	Pakistan	PAK	Turkey	TUR	640770	-9067.892302	-8350.829052	-8963.631969	-9012.743477	-8705.047792	-8230.589731	-7680.372325	-7098.23385	-6831.237054	-6500.446026	-7058.848285	-6685.436697	-7078.199556	-7022.246385	-6573.107145	-6191.984962	-5802.030211	-6244.305545	-5842.751232	-5665.284056	-5743.650326	-0.069986718	-0.074768489	-0.117277793	-0.170018951	-0.168633722	-0.164594966	-0.176583834	-0.172722864	-0.176590368	-0.393056399	-0.390870594	-0.171336931	-0.107083684	-0.101387245	-0.111856974	-0.101891944	-0.100218105	-0.095951778	-0.111295528	-0.107646935	-0.092818521
663	140	Brazil	BRA	Jordan	JOR	663140	7067.147424	6322.977097	6486.843897	6187.861315	5859.343398	5755.348714	5749.739802	5557.920984	5648.277693	5633.091229	5746.882211	5604.495776	5749.637588	5891.789346	5767.811039	5689.816299	5515.068421	5217.074077	4952.182986	5418.13393	5344.140676	0.464375089	0.473461481	0.476152803	0.486159405	0.482331254	0.487599034	0.477289345	0.477289345	0.572915973	0.572832751	0.489614079	0.494180406	0.495957828	0.494400998	0.477233326	0.475715186	0.47375406	0.476050913	0.465694518	0.487155625	0.488964305
663	645	Iraq	IRQ	Jordan	JOR	663645	433.0956216	223.2478101	244.5762194	129.583802	324.6054652	195.2117942	301.2280095	-771.5950069	647.4530789	1173.724988	1303.17877	1446.319746	960.7460733	95.78722772	-311.0609738	-512.2502917	-430.8787436	-448.7157877	-964.3671283	-1072.564893	1490.511887	0.223010322	0.259655671	0.270200553	0.283648071	0.274709557	0.15141657	-0.017509563	-0.059388583	-0.059245383	-0.061136045	-0.148015973	-0.137933856	-0.136156434	-0.136169816	-0.155976149	-0.282823301	-0.284631823	-0.285094269	-0.299552874	-0.272966804	-0.271243923
663	660	Lebanon	LEB	Jordan	JOR	663660	4709.525296	4298.893823	3693.798503	3195.423316	2776.811068	2945.197723	3145.946749	3242.295086	3424.772765	3638.243813	3741.209152	3893.26936	4071.963181	3914.047851	4151.373541	3869.156346	3641.001152	3316.414521	3049.139247	3242.41265	1644.280519	0.294308729	0.303861724	0.291278996	0.292197285	0.277972428	0.246216963	0.20727299	0.202215725	0.295939017	0.291561048	0.204108172	0.163269413	0.165046835	0.165097582	0.144837514	0.147593891	0.142157487	0.15448644	0.140799248	0.200000471	0.214314902
663	679	Yemen	YEM	Jordan	JOR	663679	-2744.216996	-2870.235544	-2835.715363	-2735.625365	-2593.381142	-2441.715143	-2302.379944	-2121.89913	-2066.351134	-1957.188566	-1863.06219	-1823.573759	-1780.146157	-1774.982011	-1764.624328	-1797.839972	-1752.274246	-1769.875338	-1785.466911	-1508.16817	0	0.088795479	0.098632336	0.098551849	0.108241518	0.099231509	0.1030409	0.107619649	0.106239336	0.179704808	0.180406823	0.095090698	0.087071892	0.101666252	0.102667688	0.110480612	0.110480612	0.11884452	0.130986539	0.086899146	0.088525301	0
666	20	Canada	CAN	Israel	ISR	66620	16783.7719	16947.59122	18578.12309	18988.20089	19680.28422	19903.67089	19575.39799	19486.99322	18966.91546	17502.76819	16610.2827	16382.20474	14942.25566	14246.92424	13413.41905	14021.49143	14206.56246	13875.22509	13925.83119	14471.83248	16018.69073	0.053347684	0.042415563	0.040138715	0.04041805	0.03681606	0.034032475	0.034032475	0.032385574	0.03455341	0.033395805	0.036514569	0.03376624	0.034212396	0.034212396	0.027538686	0.027034518	0.027034518	0.033343602	0.032528731	0.034524155	0.035021158
666	210	Netherlands	NTH	Israel	ISR	666210	19679.26188	20305.67647	22190.50343	21887.58118	21370.33891	20834.26275	20609.38073	20673.60494	20596.99481	20301.0626	19109.49909	19105.01364	17529.05982	16400.79031	15277.7029	14894.22287	14777.70999	14834.4478	15223.22075	15307.70206	15016.15473	0.059180899	0.051830789	0.049040136	0.044874956	0.03998174	0.042346273	0.042346273	0.042346273	0.037237654	0.040338161	0.038262077	0.039399011	0.037211713	0.035207547	0.035184624	0.035657128	0.035657128	0.041876378	0.042283991	0.044920992	0.045417995
666	211	Belgium	BEL	Israel	ISR	666211	13720.88973	14020.237	15064.59717	15453.01229	15504.4639	15795.10509	15826.51842	15358.91671	15049.99833	13968.9895	13215.83717	13453.1552	12484.49667	12302.03203	11432.756	11744.68076	11855.47187	11793.07929	12842.26391	12889.06737	12695.0618	0.058105159	0.051221547	0.048603972	0.045784029	0.04177446	0.042240976	0.034412784	0.041767898	0.045474717	0.041468996	0.039584431	0.039584431	0.033946699	0.033946699	0.030426312	0.030898816	0.038656423	0.044965507	0.04537312	0.04600311	0.046863457
666	225	Switzerland	SWZ	Israel	ISR	666225	43615.13047	43306.90868	45493.59219	45125.18835	44009.33115	42732.40952	41787.0377	41198.06298	41499.0017	41368.33424	40259.7134	39624.21428	39162.23288	37975.86077	37075.53339	37783.09556	38759.3615	39388.66629	40616.61062	41752.55795	43412.43045	0.068018889	0.060566913	0.057949338	0.054334449	0.052192395	0.054762488	0.054762488	0.052941399	0.055564823	0.051559102	0.049674537	0.049674537	0.051112511	0.051112511	0.046038829	0.046511333	0.047660333	0.053969417	0.05437703	0.057014031	0.054067229
666	255	Germany	GMY	Israel	ISR	666255	11126.05475	10493.97191	12436.92768	12271.61619	12106.24989	11695.45488	12082.33649	12469.4413	12599.9216	12119.42438	10974.26372	11485.16113	11072.83686	10842.70541	10616.82363	11238.01998	11605.0797	11813.04048	12951.465	12986.31222	0	0.069354312	0.064987842	0.06010275	0.057503821	0.053309515	0.055879608	0.054648785	0.053231133	0.055950063	0.053244989	0.051360424	0.051360424	0.05180658	0.049966563	0.046446176	0.04691868	0.04691868	0.053301624	0.053709237	0.056346238	0
666	305	Austria	AUS	Israel	ISR	666305	15997.85078	16292.61109	17893.6827	17680.59893	17387.22279	17200.59267	17248.44129	17201.76414	16923.47718	15888.2133	14918.33835	15203.29719	14154.45712	13312.10892	12902.45672	12883.41301	12851.62502	13065.93617	13760.87324	13846.6047	13319.60484	0.050923012	0.045229967	0.042612392	0.036083411	0.031889105	0.036111458	0.036111458	0.030862892	0.033581822	0.031502241	0.029617676	0.030169126	0.032803128	0.033047412	0.029527025	0.029999529	0.02794908	0.038735471	0.039143084	0.04091365	0.041410653
666	316	Czech Republic	CZR	Israel	ISR	666316	-10898.02624	-10217.60472	-9451.508193	-9458.02419	-9190.199605	-9297.706169	-9680.114731	-9629.889844	-10358.92659	-11185.78135	-12259.50567	-11353.06152	-11283.10755	-10783.85862	-10335.69525	-10122.59153	-10056.05255	-9494.555823	0	0	0	0.061886133	0.0571075	0.059852858	0.05501413	0.052475653	0.051342579	0.051342579	0.05050002	0.05321895	0.044133052	0.042248487	0.042248487	0.042694643	0.049363037	0.04584265	0.045488127	0.045488127	0.051797211	0	0	0
666	325	Italy	ITA	Israel	ISR	666325	5189.518035	5770.986905	7656.88303	8676.331689	9521.406884	9964.966238	10478.68349	10980.97968	10924.76482	10342.88622	9156.50895	9432.011357	9186.031847	9117.467224	8893.882056	9285.218395	9225.050499	9473.574709	10352.1484	10536.00075	10371.85759	0.042907074	0.0354889	0.037609039	0.032785525	0.023803407	0.025280614	0.02238079	0.02238079	0.02509972	0.022157848	0.025947925	0.025947925	0.026394081	0.026394081	0.020696545	0.014744111	0.015078757	0.024078818	0.021991262	0.02235628	0.021197026
666	365	Russia	RUS	Israel	ISR	666365	-19987.00772	-19374.99823	-18840.76224	-19030.41526	-18665.52274	-18348.28136	-18233.04231	-17981.51361	-18706.72074	-19610.081	-20535.42262	-19596.1836	-19682.36859	-18915.4787	-18636.39784	-17627.27894	-16509.2205	-14715.80994	-13464.32497	-11724.84405	-10934.76179	-0.307962408	-0.3231288	-0.328884978	-0.330958555	-0.318682173	-0.313088921	-0.314777667	-0.310053589	-0.279511501	-0.242454721	-0.209776992	-0.142237103	-0.150541174	-0.151687496	-0.155144395	-0.148167389	-0.147482541	-0.129259087	-0.126958904	-0.237803783	-0.282634007
666	375	Finland	FIN	Israel	ISR	666375	15543.17597	15473.91713	19435.94407	19679.38409	18661.44037	18079.77327	17686.62473	16980.38468	16080.89782	14941.81037	13426.35777	12902.17793	11639.0441	10304.05068	8710.115923	8452.289665	8138.356913	8012.351692	8968.810502	10604.90562	13047.66107	0.059806524	0.051842168	0.049389834	0.045885777	0.042254529	0.04598438	0.04598438	0.04598438	0.046811999	0.042806278	0.040921713	0.039329813	0.040160302	0.040160302	0.036639915	0.037112419	0.038639977	0.044152373	0.044559986	0.046862384	0.044116047
666	380	Sweden	SWD	Israel	ISR	666380	21414.44049	19959.99005	22780.68281	23858.45783	23693.63977	22720.15584	22226.91555	21232.05097	20144.22976	18810.33474	17667.46248	17269.43742	15733.29329	14563.95617	13847.19855	14140.33206	13733.49409	13466.94706	15010.35265	16073.48141	17043.94818	0.079030895	0.068963534	0.066345959	0.062982108	0.06021398	0.059628199	0.059628199	0.059628199	0.063284505	0.058295173	0.056410608	0.056714261	0.057160417	0.053404462	0.049884075	0.050356579	0.050356579	0.0611219	0.061573077	0.064210078	0.065189835
666	390	Denmark	DEN	Israel	ISR	666390	27379.16318	27634.27771	30573.81415	31611.53169	32539.47968	31516.22302	31014.62458	30505.33371	30275.27328	29648.11518	28823.96419	28541.20912	27452.70914	26966.12966	25911.053	25576.044	25242.06615	23883.75061	24621.77697	24314.90888	24099.5556	0.066677417	0.058754677	0.056137102	0.052522213	0.052200238	0.054770331	0.047281498	0.047281498	0.050000428	0.045994707	0.048530079	0.048530079	0.048976235	0.050529501	0.047009114	0.047481618	0.047481618	0.050195831	0.050603444	0.053240445	0.053737448
666	900	Australia	AUL	Israel	ISR	666900	21183.66482	22022.17498	21819.20295	21347.60077	21021.03928	21380.288	21177.19354	20651.50043	19663.90262	17964.97299	17149.88775	17568.72621	16271.69788	15394.09611	14673.61717	14491.84916	14376.98938	14231.70172	13757.6401	14467.12309	15343.67291	0.076042318	0.057547906	0.054930331	0.051315442	0.04279986	0.045369953	0.043215772	0.041046788	0.043765718	0.042151218	0.042469177	0.043339879	0.043786035	0.037843806	0.039057724	0.037447239	0.037447239	0.043756323	0.045651597	0.048288598	0.049571992
666	920	New Zealand	NEW	Israel	ISR	666920	3030.179558	4013.739628	4198.733863	5314.218132	5870.289268	6382.017506	6326.940213	6436.454816	5459.197725	3980.036692	2576.988534	3503.686447	2419.077359	2964.976558	3156.014779	3418.528923	3475.492942	3451.206859	2792.726484	3199.770259	4954.295838	0.059040157	0.051100217	0.048482642	0.037550375	0.033356069	0.035926162	0.040609367	0.040609367	0.043328297	0.038698891	0.036814326	0.035509542	0.04072275	0.04072275	0.037879435	0.035654796	0.035654796	0.043020243	0.04135428	0.043991281	0.045918304
670	2	United States of America	USA	Saudi Arabia	SAU	6702	29620.10556	29229.20439	30898.67398	32518.28251	32671.311	32307.82929	31839.56243	31434.22074	31196.42927	30407.04786	30076.06643	29095.57949	27127.52787	25851.81265	24584.92001	23705.29504	22772.00473	21435.32982	20485.29917	19972.15656	21332.47322	0.919440075	0.909253016	0.910149852	0.905259374	0.908435682	0.894677864	0.896730406	0.888642547	0.890874721	0.870376928	0.880207711	0.898324289	0.89762648	0.897165617	0.897165617	0.902219473	0.903753722	0.901072549	0.907999588	0.91054397	0.914181287
670	640	Turkey	TUR	Saudi Arabia	SAU	670640	-8642.788726	-8947.049327	-8461.279679	-7403.534107	-7181.586379	-7239.143776	-7167.271854	-6890.444306	-6543.212331	-7291.437155	-7070.596888	-7153.646477	-7263.228137	-7268.587033	-7688.149126	-7963.573554	-8732.943549	-8609.471724	-9442.586395	-9407.901182	-8493.999915	0.772933624	0.776872859	0.790204809	0.796980296	0.809166765	0.806715918	0.818647772	0.807529317	0.795016973	0.775058953	0.777530942	0.768543694	0.756524932	0.755882295	0.756755125	0.753435434	0.753295844	0.749797436	0.757140879	0.753764047	0.741450262
670	679	Yemen	YEM	Saudi Arabia	SAU	670679	-17443.92756	-17096.24396	-17228.29375	-16232.92719	-15681.23603	-15228.42918	-14586.74785	-13694.3523	-13066.60806	-13486.7516	-13836.41885	-13565.99789	-14068.25887	-14048.7033	-14051.29771	-13936.21266	-14309.93171	-14637.0449	-15062.56547	-14840.20477	0	0.532123167	0.521869998	0.518838311	0.518521378	0.521294657	0.519580209	0.526523763	0.518090049	0.50001187	0.502089352	0.503370868	0.491165584	0.503284713	0.504235402	0.529215998	0.533481161	0.543379318	0.554038089	0.525311661	0.501713187	0
703	20	Canada	CAN	Kyrgyzstan	KYR	70320	46565.72416	45647.2928	47628.53646	47731.13612	47270.78036	46432.29229	45411.8778	44521.9128	44205.93729	43280.74217	42982.39436	41226.46418	39515.26219	38355.02406	37199.83667	37033.06704	36321.24506	34932.42732	34261.5411	34236.23872	35392.01551	0.30407338	0.406316423	0.404344573	0.386664717	0.37863988	0.393189651	0.421978666	0.420331765	0.422411954	0.419820525	0.424012308	0.395606761	0.39424107	0.403596124	0.393800383	0.37485817	0.360682619	0.327648226	0.312963214	0.40142524	0.424425005
710	70	Mexico	MEX	China	CHN	71070	4300.981233	4418.678196	5321.898507	5658.901416	5933.234916	5967.969963	6093.645248	6059.721488	6238.006223	6493.677481	6796.333874	6615.014502	6636.325073	6503.465891	6229.272436	6050.108724	6750.820203	6660.367615	6619.881481	6604.23286	6505.833996	0.645925005	0.639214492	0.63932838	0.634257297	0.651694285	0.666995442	0.666527143	0.671756396	0.661835241	0.651641084	0.637599524	0.594584834	0.594882793	0.583616181	0.540395883	0.526331888	0.51647445	0.502496687	0.5015766	0.504731552	0.462884794
710	130	Ecuador	ECU	China	CHN	710130	96.78925036	431.1979929	819.1585004	934.0486446	1331.551737	1548.310158	1666.494684	1629.430138	1782.549489	1854.284707	1907.160849	2060.661817	2424.108741	2473.881944	2497.39971	2619.953265	2726.285916	2769.735215	2893.27652	3002.64212	2990.166344	0.608635781	0.594430275	0.638518863	0.662715776	0.672703632	0.658948553	0.658480254	0.663709507	0.666293066	0.664225267	0.663571593	0.661810528	0.661810528	0.666160114	0.655493738	0.661877381	0.659765779	0.66861958	0.679527618	0.68282486	0.686165868
710	135	Peru	PER	China	CHN	710135	460.7368865	552.4647049	896.877814	874.0157396	999.4621908	1092.210909	1175.882336	1260.491362	1355.67258	1380.860719	1538.218899	1621.713593	1723.700499	1883.995811	1839.386073	1912.437654	1856.743546	1698.282718	1725.949994	1894.760314	1948.498453	0.698939649	0.693316378	0.695207995	0.687044632	0.696668206	0.706985815	0.706517516	0.714210287	0.711203607	0.710215273	0.456559415	0.292236799	0.292236799	0.302282338	0.302282338	0.311159666	0.349322614	0.361701134	0.457620792	0.619966218	0.62930628
710	317	Slovakia	SLO	China	CHN	710317	12041.08949	11677.46757	12943.78597	12381.90353	11257.80813	10472.85038	9904.212388	9497.135645	9078.708843	8752.712285	8525.585773	8514.449641	8649.647932	8367.986206	7932.216125	7471.829924	7124.690797	6791.578556	6787.133824	0	0	0.733912969	0.722708345	0.723018728	0.714855365	0.720175852	0.725921923	0.725453624	0.730464048	0.729134265	0.727762111	0.727108437	0.722887512	0.680127795	0.651587747	0.651587747	0.655663362	0.664336576	0	0	0	0
710	560	South Africa	SAF	China	CHN	710560	2802.248903	3106.404104	3660.36748	3846.39851	3985.60548	4031.547055	4040.596858	4048.855243	4136.544489	4146.946625	4176.310486	4147.890775	4200.364748	4358.282326	4414.957306	4389.95271	4446.751747	4519.876538	4701.564795	5069.337578	5331.25608	0.701338829	0.685543773	0.699855727	0.696135664	0.702171111	0.697953672	0.694682696	0.680937458	0.679607675	0.68033008	0.679676406	0.668992013	0.636187314	0.6357998	0.6357998	0.63574925	0.505712278	0.355237406	0.349712552	0.350598517	0.290642986
710	600	Morocco	MOR	China	CHN	710600	-1702.839073	-1354.631029	-1099.239549	-904.5194552	-547.0063496	-368.6387388	-154.7441761	-24.70207357	64.23314522	181.4632726	194.3277318	305.5709665	412.3184215	402.4234621	566.0467892	489.3397187	724.8697983	693.937112	848.0591502	1018.394941	985.1833652	0.392904177	0.383808653	0.379721346	0.374594272	0.360665544	0.365478235	0.348305591	0.353534844	0.352205061	0.327347706	0.321742384	0.265548997	0.263097851	0.250016538	0.207758421	0.211834036	0.208573316	0.208313299	0.205982248	0.186823387	0.184874245
710	640	Turkey	TUR	China	CHN	710640	5550.68002	5257.316647	6199.664975	6569.871538	6653.198919	6470.437595	6134.859073	5720.458988	5623.285548	5443.391447	6137.413134	5873.67106	6360.071101	6401.672255	6073.088069	5781.290113	5481.52463	6032.63635	5749.377225	5635.943265	5755.168574	0.614655009	0.613284435	0.629131017	0.627743141	0.643120283	0.639151448	0.648250198	0.649414397	0.633759567	0.614523952	0.613605658	0.598762567	0.587441614	0.586798977	0.587671807	0.584162568	0.579228009	0.576714637	0.587221626	0.587642415	0.576770834
710	651	Egypt	EGY	China	CHN	710651	-1892.476499	-1553.986288	-1286.907639	-1096.29325	-797.0740118	-573.6998202	-362.8276145	-194.2601567	-27.18113027	123.1675773	224.0389701	282.6057165	308.3731516	366.9535743	412.3919931	468.1092658	532.6600383	618.2167232	715.9576616	781.7155655	857.6469186	0.223519696	0.215650464	0.216797116	0.210895388	0.209700939	0.209011303	0.202543356	0.202754273	0.203436631	0.209789719	0.205776062	0.211217023	0.21420259	0.213034604	0.212869287	0.211286836	0.209835004	0.208245906	0.219422544	0.223220165	0.225381365
710	670	Saudi Arabia	SAU	China	CHN	710670	14193.46875	14204.36597	14660.94465	13973.40564	13834.7853	13709.58137	13302.13093	12610.90329	12166.49788	12734.8286	13208.01002	13027.31754	13623.29924	13670.25929	13761.23719	13744.86367	14214.46818	14642.10807	15191.96362	15043.84445	14249.16849	-0.158278615	-0.163588424	-0.161073792	-0.169237155	-0.166046482	-0.16756447	-0.170397574	-0.15811492	-0.161257406	-0.160535001	-0.163925284	-0.169781127	-0.169083318	-0.169083318	-0.169083318	-0.169272866	-0.174067835	-0.173082799	-0.169919253	-0.166121632	-0.164679428
710	705	Kazakhstan	KZK	China	CHN	710705	4510.137485	4431.734563	4893.397737	5035.920515	4847.890628	4489.777548	4175.105627	3848.797203	3541.134463	3201.023428	2719.850356	2432.438833	2391.493671	2497.350137	2479.136676	2510.913093	2883.169727	3512.008416	4048.080266	4421.814181	5159.50357	0.266902975	0.26566912	0.272572106	0.267872589	0.286848975	0.284190006	0.279083439	0.291108562	0.299655817	0.306129485	0.316364012	0.308730735	0.32864993	0.335109845	0.341670499	0.357498897	0.364054738	0.374660026	0.380846123	0.348453124	0
710	770	Pakistan	PAK	China	CHN	710770	-3517.212282	-3093.512405	-2763.966994	-2442.871939	-2051.848874	-1760.152136	-1545.513252	-1377.774862	-1207.951506	-1057.054579	-921.435151	-811.7656369	-718.1284554	-620.5741302	-500.0190754	-410.6948499	-320.5055804	-211.6691946	-93.3740071	-29.3407908	11.5182482	0.544668291	0.538515946	0.511853224	0.45772419	0.474486561	0.474556482	0.471666364	0.476691533	0.457169199	0.221467553	0.222735064	0.427425636	0.48035793	0.485411732	0.475814833	0.482270624	0.479009904	0.480762859	0.475926098	0.47999548	0.483952313
710	790	Nepal	NEP	China	CHN	710790	-3965.084967	-3567.920541	-3250.224398	-2959.716771	-2553.267421	-2233.338489	-1978.716792	-1780.888154	-1599.235719	-1432.430898	-1312.610314	-1205.778668	-1112.188101	-1017.705028	-920.6456827	-824.4014271	-718.9313154	-621.4414608	-513.6905321	-417.5503107	-373.4189415	0.563582562	0.560227517	0.540050377	0.307706692	0.25169916	0.217305277	0.218609745	0.228742141	0.286242712	0.417050092	0.426825413	0.47079399	0.471807158	0.468476835	0.470868389	0.483707314	0.485532997	0.489073428	0.49885001	0.448702499	0.309538717
710	800	Thailand	THI	China	CHN	710800	551.3967151	623.2060008	1002.519538	1245.24472	1431.94749	1570.228367	1691.718745	1694.482901	1661.654639	1645.798106	1700.950388	1717.162218	1711.997989	2120.306681	2370.40049	2316.220261	2189.451007	2087.906706	1987.713039	1898.528349	1771.967203	0.474766205	0.469157279	0.459776082	0.335204891	0.461596364	0.543933503	0.553445682	0.56181644	0.564845732	0.568912374	0.534924172	0.533898314	0.533898314	0.524669979	0.491881648	0.499724937	0.253749135	0.250806502	0.435624647	0.38687668	0.455845967
710	811	Cambodia	CAM	China	CHN	710811	-3777.819697	-3391.941851	-3044.247682	-2764.137085	-2402.784721	-2127.221903	-1924.540449	-1754.098142	-1592.434944	-1453.688988	-1344.835744	-1244.623033	-1174.577963	-1084.473196	-985.4082375	-885.3973601	-786.5214878	-685.7357644	0	0	0	0.38017293	0.375462905	0.378120106	0.384708667	0.395363957	0.3933931	0.398620806	0.410702712	0.412136214	0.406205311	0.401644382	0.399999615	0.406190214	0.440285222	0.440285222	0.444360837	0.441100117	0.360825795	-0.00825217	-0.045242395	-0.044582519
710	820	Malaysia	MAL	China	CHN	710820	4508.518229	4475.710904	5186.734616	5366.998249	5166.716797	5203.367896	5205.09647	5064.787047	4989.86166	4923.680114	5167.484272	4873.890289	4749.277649	5518.627365	5318.968464	4977.988749	4676.918695	4442.050726	4191.620879	4001.500839	3760.999269	0.40167313	0.390983735	0.396657141	0.365585411	0.367555403	0.375304489	0.375287037	0.340226948	0.333154218	0.333876623	0.32018434	0.299166793	0.286349566	0.283806435	0.283806435	0.28788205	0.292658943	0.294411898	0.30418848	0.307986101	0.305817761
710	850	Indonesia	INS	China	CHN	710850	-1435.292542	-1161.092187	-918.380437	-729.0329273	-440.7772694	-213.595097	-52.00426898	76.69958658	193.4717807	285.7500122	371.6484332	425.2496894	541.7860375	989.2372993	1022.457718	992.2547229	964.621699	967.5770509	989.8387885	1006.333422	976.8254445	0.632536156	0.647303689	0.661327695	0.653164332	0.654528444	0.659462339	0.658072878	0.650615022	0.642518528	0.643240933	0.642587259	0.589875333	0.292823591	0.182837979	0.167861991	0.171937606	0.168676886	0.170429841	0.179594565	0.192322821	0.193353904
732	900	Australia	AUL	South Korea	ROK	732900	29694.44597	30720.24749	30901.34146	30488.9536	29920.22154	30070.18007	29849.75628	29254.20161	28836.42169	28753.95733	29071.79206	29045.67555	28730.40939	26515.20665	26046.36033	25814.42758	25727.73247	25477.07735	24938.00034	25670.36067	27017.50168	0.062212822	0.046563412	0.0425154	0.022558198	0.014029703	0.014029703	0.011875522	0.008565415	0.008565415	0.012819165	0.015021689	0.027305082	0.028740216	0.036143141	0.049066796	0.054513751	0.054513751	0.056086255	0.07735327	0.089122507	0.089908898
750	130	Ecuador	ECU	India	IND	750130	3311.580355	3335.847787	3467.216014	3291.845925	3344.618974	3304.826626	3226.516217	3029.001192	3038.265745	2966.253329	2908.55448	2951.532794	3259.745686	3239.981612	3169.142079	3218.647011	3248.870907	3200.68047	3227.549493	3254.077476	3179.195313	-0.039984154	-0.049318714	-0.027051646	0.00530863	0.009261039	-0.002523183	-0.002709498	-0.008237415	-0.001975397	-0.005622535	-0.005622535	-0.003415024	-0.012531915	-0.006500044	-0.01716642	-0.007792095	-0.006642977	0.004437924	0.007536104	0.00665857	0.01604787
770	630	Iran	IRN	Pakistan	PAK	770630	5256.618533	4933.686015	4873.552397	4881.677998	4475.140535	4277.498576	4174.435119	4065.407511	3750.929743	3472.059124	3431.055262	3277.485189	3280.818316	3274.565041	3281.651039	3117.702626	3097.094547	3219.888314	3320.862847	3285.023397	2916.540942	-0.405782562	-0.410895888	-0.348950623	-0.279232386	-0.28995931	-0.27647071	-0.235607483	-0.186613196	-0.168420645	0.078115291	0.059093064	-0.141436607	-0.19872456	-0.267666062	-0.303398505	-0.320981349	-0.326820034	-0.331760633	-0.31299161	-0.316519972	-0.321777962
770	780	Sri Lanka	SRI	Pakistan	PAK	770780	1776.210956	1581.486106	1518.415387	1389.063172	1278.952958	1170.985818	1110.962843	1066.343184	994.4915946	946.5259753	986.8310752	910.4288117	858.4936982	792.6738465	692.6818336	666.3019647	620.5617971	568.3302763	488.9085901	487.2833003	464.6330632	-0.032442031	-0.063967347	-0.029819366	0.016168488	0.007571987	0.034499666	0.086926223	0.097901233	0.116093784	0.339737939	0.319725137	0.101599763	0.074341818	0.076446954	0.086043853	0.084733286	0.067802645	0.022698225	0.039540377	0.036120084	0.034324451
770	820	Malaysia	MAL	Pakistan	PAK	770820	8025.730511	7569.223308	7950.70161	7809.870188	7218.565671	6963.520032	6750.609722	6442.561909	6197.813166	5980.734694	6088.919423	5685.655926	5467.406105	6139.201496	5818.98754	5388.683599	4997.424275	4653.71992	4284.994886	4030.84163	3749.481021	-0.142995161	-0.147532211	-0.115196083	-0.092138779	-0.106931158	-0.099251993	-0.096379327	-0.136464585	-0.124014981	0.11240907	0.097449276	-0.128258843	-0.194008364	-0.201605297	-0.192008398	-0.194388574	-0.186350961	-0.186350961	-0.171737618	-0.172009379	-0.178134552
800	820	Malaysia	MAL	Thailand	THI	800820	3957.121514	3852.504903	4184.215078	4121.753529	3734.769307	3633.139529	3513.377725	3370.304147	3328.207021	3277.882008	3466.533884	3156.728071	3037.27966	3398.320684	2948.567974	2661.768488	2487.467688	2354.14402	2203.90784	2102.972489	1989.032066	-0.073093075	-0.078173544	-0.063118941	0.03038052	-0.094040961	-0.168629014	-0.178158645	-0.221589492	-0.231691514	-0.235035751	-0.214739832	-0.234731521	-0.247548748	-0.240863544	-0.208075213	-0.211842887	0.038909808	0.043605396	-0.131436167	-0.078890579	-0.150028206
800	840	Philippines	PHI	Thailand	THI	800840	-2966.669195	-2741.740538	-2777.221234	-2754.541292	-2616.412198	-2487.313717	-2394.479334	-2262.188256	-2083.002803	-1931.203005	-1864.26684	-1789.419371	-1694.070316	-1960.378103	-2146.858888	-2037.19225	-1835.05187	-1643.972733	-1427.757341	-1206.731413	-976.9270021	0.120804522	0.063547756	0.076466893	0.193581393	0.076723143	-0.007029498	-0.005159772	0.017604824	0.01347089	0.018844309	0.081480999	0.070689739	0.073607388	0.066127063	0.098915394	0.09514772	0.337681519	0.342377107	0.166440158	0.226466348	0.159658261
850	820	Malaysia	MAL	Indonesia	INS	850820	5943.810771	5636.80309	6105.115053	6096.031177	5607.494066	5416.962993	5257.100739	4988.087461	4796.389879	4637.930102	4795.835839	4448.6406	4207.491612	4529.390066	4296.510746	3985.734026	3712.296996	3474.473675	3201.78209	2995.167417	2784.173825	-0.230863026	-0.256319954	-0.264670554	-0.287578921	-0.286973041	-0.28415785	-0.282785841	-0.310388074	-0.30936431	-0.30936431	-0.322402919	-0.29070854	-0.006474025	0.100968456	0.115944444	0.115944444	0.123982057	0.123982057	0.124593915	0.11566328	0.112463857
900	2	United States of America	USA	Australia	AUL	9002	-3471.568067	-4041.085949	-2385.250593	-930.8084545	201.3454762	99.14104452	-156.7679082	-98.64817004	-150.5484042	621.9160855	879.5061853	727.8300243	833.1969443	852.1294311	656.9536045	639.2463555	1041.896492	1074.382906	1627.114155	578.8293602	499.4838632	-0.001154321	0.003628454	0.004445598	-0.00044488	0.00420793	-0.009097019	-0.007255101	-0.006120575	-0.005701104	-0.028590118	-0.023698468	-0.007528612	-0.007528612	-0.002047246	-0.006781551	-0.003909869	-0.003909869	-0.007358961	-0.008532619	-0.005988237	-0.003856307
900	380	Sweden	SWD	Australia	AUL	900380	230.775664	-2062.184929	961.479863	2510.857061	2672.600483	1339.867836	1049.722012	580.5505386	480.3271393	845.3617504	517.5747215	-299.2887923	-538.4045888	-830.1399441	-826.4186244	-351.5170987	-643.495292	-764.7546542	1252.71255	1606.358324	1700.275266	0.002988577	0.011415628	0.011415628	0.011666666	0.01741412	0.014258246	0.016412427	0.018581411	0.019518787	0.016143955	0.013941431	0.013374382	0.013374382	0.015560656	0.010826351	0.01290934	0.01290934	0.017365577	0.01592148	0.01592148	0.015617843
461	800	Thailand	THI	Togo	TOG	461800	4615.426708	4274.705084	4320.580585	4243.583523	4009.495738	3822.785543	3671.089491	3457.130376	3241.586035	3047.761311	2946.905732	2819.028445	2709.014772	2991.551078	3192.264873	3060.002688	2848.255635	2678.996529	2382.542086	2158.923242	1957.533868	-0.01871071	-0.041657826	-0.053633347	-0.16315534	-0.002782595	0.114992669	0.192059811	0.195796309	0.207433187	0.212931689	0.179597161	0.193125032	0.201337659	0.158190555	0.125402224	0.131369898	-0.104584952	-0.101621822	0.117105682	0.142645562	0.336756063
305	225	Switzerland	SWZ	Austria	AUS	305225	27617.27969	27014.29759	27599.90949	27444.58942	26622.10836	25531.81685	24538.59641	23996.29884	24575.52452	25480.12094	25341.37504	24420.91709	25007.77575	24663.75185	24173.07667	24899.68255	25907.73648	26322.73012	26855.73738	27905.95325	30092.82561	0.017095877	0.015336946	0.015336946	0.018251038	0.02030329	0.01865103	0.01865103	0.022078507	0.021983001	0.020056861	0.020056861	0.019505411	0.018309383	0.018065099	0.016511804	0.016511804	0.019711253	0.015233946	0.015233946	0.016100381	0.012656576
471	211	Belgium	BEL	Cameroon	CAO	471211	43235.63742	42475.26303	43848.59663	43872.44382	42721.58094	41942.33191	41288.06276	39989.73914	39860.15388	39339.09927	39171.25275	37869.98466	36630.96664	36001.82362	34788.77052	34316.55862	33579.01381	32594.90927	32939.30568	32494.92585	31930.93123	0.308388444	0.321143498	0.318355921	0.32130768	0.315959263	0.316337229	0.309914979	0.322675222	0.325340475	0.336063797	0.331167925	0.355907671	0.355425266	0.352865557	0.363665232	0.366594034	0.376395517	0.371068352	0.407115079	0.437424447	0.45814013
471	255	Germany	GMY	Cameroon	CAO	471255	40640.80244	38948.99794	41220.92715	40691.04772	39323.36692	37842.6817	37543.88083	37100.26373	37410.07715	37489.53416	36929.6793	35901.9906	35219.30683	34542.497	33972.83815	33809.89783	33328.62163	32614.87046	33048.50677	32592.17071	0	0.319637597	0.334909793	0.329854699	0.333027472	0.327494318	0.329975861	0.33015098	0.334138457	0.335815821	0.34783979	0.342943918	0.367683664	0.373285147	0.368885421	0.379685096	0.382613898	0.384657774	0.379404469	0.415451196	0.447767575	0
471	290	Poland	POL	Cameroon	CAO	471290	11452.28252	10986.70994	10654.89952	10178.74462	9436.276968	8821.61248	8478.134469	8015.286417	7710.30066	7544.572222	7455.26202	7014.245831	6669.582795	6353.771467	5935.800155	5565.172405	5160.580635	4857.480264	4547.546109	4358.573743	4714.071743	0.313098497	0.323291218	0.320503641	0.31066931	0.306234359	0.318197233	0.318861907	0.324267036	0.3259444	0.336667722	0.333764447	0.357866811	0.363468294	0.362416743	0.366371684	0.369300486	0.375152576	0.372893159	0.407944037	0.434281755	0.402229063
471	325	Italy	ITA	Cameroon	CAO	471325	34704.26573	34226.01293	36440.8825	37095.76321	36738.52392	36112.19306	35940.22784	35611.80211	35734.92037	35712.996	35111.92453	33848.84082	33332.50182	32817.25881	32249.89658	31857.09625	30948.59244	30275.40469	30449.19018	30141.85923	29607.72702	0.293190359	0.305410851	0.307360988	0.308309176	0.29798821	0.299376867	0.297882985	0.303288114	0.304965478	0.316752649	0.317531419	0.342271165	0.347872648	0.345312939	0.353935465	0.350439329	0.352817851	0.350181663	0.383733221	0.413777617	0.432473699
471	380	Sweden	SWD	Cameroon	CAO	471380	50929.18818	48415.01607	51564.68228	52277.88936	50910.7568	48867.38266	47688.4599	45862.8734	44954.3853	44180.44451	43622.87805	41686.26688	39879.76326	38263.74776	37203.21307	36712.20992	35457.03602	34268.77705	35107.39442	35679.3399	36279.81761	0.32931418	0.338885485	0.336097908	0.338505759	0.334398783	0.333724452	0.335130394	0.340535523	0.343150263	0.352889974	0.347994102	0.373037501	0.378638984	0.37232332	0.383122995	0.386051797	0.388095673	0.387224745	0.423315036	0.455631415	0.476466508
471	432	Mali	MLI	Cameroon	CAO	471432	-443.1777259	-450.0993055	-466.2978908	-472.0055088	-465.3605468	-466.9759384	-490.6819439	-468.4169968	-489.0288094	-474.7202259	-521.4010229	-489.6590225	-491.2531955	-494.3618699	-480.157793	-480.9044853	-459.8105739	-472.3348384	-588.8422783	-627.1385312	-753.091254	0.20696801	0.2191547	0.215850035	0.216560715	0.207767607	0.21024915	0.211655092	0.217060221	0.205130118	0.166549127	0.161653255	0.186393001	0.191994484	0.178408525	0.227940398	0.2308692	0.232913076	0.227585911	0.225536719	0.041038239	-0.087281261
471	434	Benin	BEN	Cameroon	CAO	471434	-414.2887241	-400.8544764	-403.2798986	-412.9370623	-425.2411255	-423.449391	-415.9463139	-411.3756738	-396.5596913	-390.7270253	-385.0978342	-387.4795682	-388.5870895	-373.4834813	-365.3357558	-352.016818	-355.138632	-352.9611253	-479.096908	-541.9649837	-626.8172136	0.222953478	0.234432373	0.230118275	0.234034737	0.231624711	0.21178971	0.211003221	0.21640835	0.215253939	0.225690051	0.223987039	0.25021127	0.263077353	0.260517644	0.267678486	0.271132018	0.264567004	0.259239839	0.295286566	0.282726779	0.024322125
471	436	Niger	NIR	Cameroon	CAO	471436	-796.2361284	-802.785753	-794.3705054	-809.4744492	-799.9425678	-799.4097269	-805.0742972	-781.2057801	-771.0290482	-754.0266962	-745.1719254	-712.6938201	-683.9121965	-683.9372661	-656.0082487	-635.1248984	-619.731563	-628.9492066	-736.507196	-767.4792588	-846.0204752	-0.06584204	0.116467801	0.175422174	0.176656471	0.17103175	0.174972518	0.18223922	0.164342218	0.167411281	0.175648251	0.171330012	0.106118228	0.103998137	0.102515587	0.123490472	0.204908673	0.209384076	0.183837059	0.086112448	0.121725271	0.150341775
471	439	Burkina Faso	BFO	Cameroon	CAO	471439	-572.230465	-592.9667492	-599.4015707	-609.8832118	-607.61929	-616.4987259	-646.4400226	-641.4812025	-647.8825138	-639.5695939	-635.8257741	-616.0825301	-620.4112954	-616.2325207	-604.5953634	-613.2718871	-611.1014556	-613.6625813	-730.3679257	-789.2291622	-891.706051	0.150281976	0.174523675	0.172039462	0.171987313	0.17793895	0.177267249	0.150597095	0.156002224	0.159000234	0.173140356	0.168749388	0.180194752	0.178398905	0.183172312	0.19001854	0.195211945	0.197255821	0.191928656	0.183086918	0.011827725	-0.116316434
471	452	Ghana	GHA	Cameroon	CAO	471452	175.8567938	117.9995222	83.6697333	13.32909204	1.649857915	-31.72458849	-68.9094249	-86.81625179	-96.99950568	-101.0447985	-95.92738546	-92.67572066	-97.96048138	-98.08350086	-89.73350614	-88.29248271	-89.13818252	-101.6631949	-232.7513992	-308.8665675	-409.8063008	0.253977397	0.252176955	0.250122378	0.246720557	0.23865012	0.241131663	0.247431061	0.253600661	0.255432685	0.265899372	0.255376058	0.233973971	0.234513328	0.231953619	0.230347712	0.194867447	0.180835692	0.154605105	-0.1542929	-0.293271421	-0.272711652
310	20	Canada	CAN	Hungary	HUN	31020	34419.96714	33633.12929	34714.40055	34902.02698	34466.34014	34136.91004	33698.78555	33388.42078	33501.95114	33104.45365	33196.69034	31861.54041	30474.97193	29723.65645	28835.26495	28654.83002	28122.40355	27139.67115	26560.18742	26415.95914	0	0.053319268	0.024327561	0.024668288	0.028562512	0.033400213	0.023906421	0.023906421	0.02225952	0.021939853	0.024794846	0.029798175	0.026008268	0.025798203	0.023523301	0.020369978	0.019393306	0.018642836	0.024739909	0.023517425	0.022875848	0.045499896
310	101	Venezuela	VEN	Hungary	HUN	310101	555.5585793	1088.65316	893.5646017	527.6204162	-316.2746592	-779.165576	-1161.639589	-2120.281229	-642.4301713	1138.989399	1381.459538	1625.547562	2940.93155	3565.169944	3355.741523	3651.401667	3573.741272	4408.601772	4621.254445	3887.378344	0	-0.171433455	-0.204463861	-0.206288819	-0.198399224	-0.196523346	-0.183070177	-0.171021497	-0.165881915	-0.156997682	-0.130531223	-0.111354968	-0.041590502	-0.010474274	-0.008009949	-0.008009949	-0.008009949	-0.008760419	-0.006795158	-0.014814193	-0.010599675	0.0115439
310	135	Peru	PER	Hungary	HUN	310135	-8004.545424	-8214.478563	-9092.510997	-9287.054001	-9498.193434	-9212.531563	-8821.997836	-8330.35286	-7958.864667	-7572.441209	-7130.055969	-6725.291534	-6389.515508	-5915.118375	-5754.354446	-5773.286946	-5795.002404	-5808.624492	-5932.202309	-6131.161581	0	0.01263777	-0.009259856	-0.009962563	-0.009962563	-0.002129051	0.006019301	0.006019301	0.008482819	0.007037349	0.005333487	-0.247668697	-0.408253068	-0.408463133	-0.400692496	-0.400692496	-0.395890783	-0.355217585	-0.338494947	-0.252351871	-0.093804066	-0.064001156
310	211	Belgium	BEL	Hungary	HUN	310211	31357.08497	30705.77507	31200.87463	31366.83839	30290.51982	30028.34423	29949.90598	29260.34426	29585.03401	29570.67496	29802.24481	28932.49087	28017.21294	27778.76423	26854.60191	26378.01936	25771.31296	25057.52535	25476.62014	24833.19403	0	0.058076743	0.033133545	0.033133545	0.033928491	0.038358613	0.032114922	0.02428673	0.031641844	0.03286116	0.032868037	0.032868037	0.031826459	0.025532506	0.023257604	0.023257604	0.023257604	0.030264741	0.036361814	0.036361814	0.034354803	0.057342195
310	220	France	FRN	Hungary	HUN	310220	27679.97143	27209.78655	27753.35229	28050.25809	27423.03232	27276.26212	27511.03209	27335.35728	27762.78938	28133.71428	28084.48878	27349.21293	26642.81446	25938.14368	25570.23583	25234.45687	24801.08294	24416.80529	24724.065	24096.72744	0	0.073459536	0.047792121	0.048917755	0.046079795	0.048339006	0.046476507	0.046476507	0.046476507	0.046707934	0.044989788	0.044989788	0.04542894	0.045218875	0.042943973	0.04037559	0.039178169	0.037603396	0.043700469	0.045513981	0.045513981	0.068138029
310	225	Switzerland	SWZ	Hungary	HUN	310225	61251.32571	59992.44675	61629.86965	61039.01444	58795.38706	56965.64866	55910.42526	55099.49054	56034.03738	56970.0197	56846.12104	55103.54995	54694.94915	53452.59297	52497.3793	52416.43415	52675.20259	52653.11235	53250.96685	53696.68461	0	0.067990473	0.042478911	0.042478911	0.042478911	0.048776548	0.044636434	0.044636434	0.042815345	0.042951266	0.042958143	0.042958143	0.041916565	0.042698318	0.040423416	0.038870121	0.038870121	0.039268651	0.045365724	0.045365724	0.045365724	0.064545967
310	255	Germany	GMY	Hungary	HUN	310255	28762.24999	27179.50998	28573.20515	28185.44229	26892.3058	25928.69402	26205.72405	26370.86885	27134.95728	27721.10984	27560.67137	26964.4968	26605.55314	26319.43761	26038.66954	25871.35857	25520.92079	25077.48654	25585.82123	24930.43888	0	0.069325896	0.04689984	0.044632323	0.045648283	0.049893668	0.045753554	0.044522731	0.043105079	0.043336506	0.04464403	0.04464403	0.043602452	0.043392387	0.039277468	0.039277468	0.039277468	0.038526998	0.044697931	0.044697931	0.044697931	0
310	305	Austria	AUS	Hungary	HUN	310305	33634.04602	32978.14916	34029.96016	33594.42502	32173.2787	31433.83182	31371.82885	31103.1917	31458.51286	31489.89876	31504.746	30682.63286	29687.1734	28788.84112	28324.30263	27516.7516	26767.46611	26330.38223	26395.22947	25790.73136	0	0.050894596	0.027141965	0.027141965	0.024227873	0.028473258	0.025985404	0.025985404	0.020736838	0.020968265	0.022901282	0.022901282	0.022411154	0.024388935	0.022358317	0.022358317	0.022358317	0.019557398	0.030131778	0.030131778	0.029265343	0.051889391
310	325	Italy	ITA	Hungary	HUN	310325	22825.71328	22456.52498	23793.16049	24590.15779	24307.4628	24198.20538	24602.07105	24882.40723	25459.8005	25944.57168	25742.91659	24911.34703	24718.74812	24594.19943	24315.72796	23918.55699	23140.89159	22738.02077	22986.50463	22480.12741	0	0.042878658	0.017400898	0.022138612	0.020929987	0.02038756	0.01515456	0.012254736	0.012254736	0.012486163	0.013556889	0.019231531	0.018189953	0.017979888	0.015704986	0.013527837	0.007102899	0.006687075	0.015475125	0.012979956	0.010707973	0.031675764
310	375	Finland	FIN	Hungary	HUN	310375	33179.37121	32159.4552	35572.22154	35593.21018	33447.49629	32313.01242	31810.01229	30881.81223	30615.93351	30543.49583	30012.76542	28381.5136	27171.76038	25780.78288	24131.96183	23085.62826	22054.19801	21276.79775	21603.16673	22549.03228	0	0.059778108	0.033754166	0.033919407	0.034030239	0.038838682	0.035858326	0.035858326	0.035858326	0.034198442	0.034205319	0.034205319	0.031571841	0.031746109	0.029471207	0.029471207	0.029471207	0.030248295	0.03554868	0.03554868	0.035214077	0.054594785
310	380	Sweden	SWD	Hungary	HUN	310380	39050.63573	36645.52812	38916.96028	39772.28393	38479.69568	36953.39498	36350.30311	35133.47852	34679.26544	34412.0202	34253.87012	32748.77309	31266.00956	30040.68837	29269.04446	28773.67065	27649.33518	26731.39313	27644.70888	28017.60807	0	0.079002479	0.050875532	0.050875532	0.05112657	0.056798133	0.049502145	0.049502145	0.049502145	0.050670948	0.049694214	0.049694214	0.048956289	0.048746224	0.042715367	0.042715367	0.042715367	0.041964897	0.052518207	0.052561771	0.052561771	0.075668573
310	385	Norway	NOR	Hungary	HUN	310385	74620.4753	75304.94945	77012.42181	77944.75878	76345.17047	75476.13869	74374.12921	72182.67458	72376.07522	72156.80441	71292.47343	69716.77706	69018.24328	67876.54214	64717.62316	61564.09554	59248.48396	56607.73442	55144.70149	53035.89746	0	0.072717698	0.046279563	0.045089492	0.045089492	0.049334877	0.046102555	0.044927767	0.044927767	0.045159194	0.045166071	0.045236526	0.042580457	0.042370392	0.04009549	0.039385289	0.039385289	0.038634819	0.044731892	0.045182764	0.045182764	0.067806812
475	432	Mali	MLI	Nigeria	NIG	475432	-1598.764088	-1504.051144	-1426.347815	-1364.52601	-1286.150214	-1194.241099	-1199.98295	-760.9597513	-697.2677817	-682.1629583	-725.2379802	-675.4468211	-716.5061188	-739.0445814	-746.3637732	-737.6735377	-763.7835804	-789.0338302	-796.9357815	-794.8630778	-881.9685132	0.134250458	0.138669534	0.138152446	0.136706313	0.130446717	0.130446717	0.130446717	0.130446717	0.078652172	0.029347859	0.029347859	0.059789456	0.272936442	0.365128479	0.421955144	0.421955144	0.406420125	0.316341034	0.26308919	0.130232545	-0.011172672
475	433	Senegal	SEN	Nigeria	NIG	475433	-1306.121221	-1208.194596	-1117.120681	-1054.684094	-995.9724711	-892.8429052	-904.3974296	-503.3021969	-437.4599849	-404.3741343	-398.1162105	-370.1714991	-427.621975	-452.7483138	-454.2659483	-419.7854147	-474.6954025	-471.6962693	-463.2888488	-475.2884075	-513.0256615	0.149968913	0.152316495	0.154415124	0.166242288	0.16500484	0.16500484	0.16500484	0.16500484	0.126817762	0.128569133	0.121647581	0.13364834	0.346795326	0.44860505	0.466699517	0.460844944	0.442750441	0.353318981	0.296922892	0.363071293	0.366358795
475	436	Niger	NIR	Nigeria	NIG	475436	-1951.822491	-1856.737591	-1754.42043	-1701.99495	-1620.732235	-1526.674887	-1514.375304	-1073.748535	-979.2680205	-961.4694286	-949.0088828	-898.4816187	-909.1651198	-928.6199776	-922.2142288	-891.8939508	-923.7045695	-945.6481984	-944.6006992	-935.2038054	-974.8977345	-0.138559592	0.035982635	0.097724585	0.096802069	0.09371086	0.095170085	0.101030845	0.077728714	0.040933335	0.038446983	0.039024616	-0.020485317	0.184940095	0.289235541	0.317505218	0.395994617	0.382891125	0.272592182	0.123664919	0.210919577	0.226450364
475	438	Guinea	GUI	Nigeria	NIG	475438	-1872.772235	-1759.878759	-1659.931959	-1598.514373	-1515.888944	-1415.964992	-1404.937888	-977.7942084	-875.7431489	-874.4250071	-859.0150277	-828.4882642	-862.130911	-866.3020709	-872.9221267	-847.501164	-883.5118785	-898.847836	-901.0044949	-917.8359298	-948.937265	-0.114239074	-0.302162623	-0.16583415	-0.148741189	-0.151740831	-0.147519409	-0.147519409	-0.137055209	-0.187127178	-0.177688324	-0.184040452	-0.169161086	0.026620069	0.138662286	0.148726814	0.140790755	0.067553499	-0.092706829	-0.160558278	-0.113977405	-0.159574247
475	482	Central African Republic	CEN	Nigeria	NIG	475482	-1856.028504	-1751.555933	-1664.048882	-1593.964197	-1526.609665	-1438.493783	-1420.610072	-1009.174164	-879.5882433	-872.10205	-859.7079037	-807.0747626	-838.7173221	-846.4190042	-854.7084846	-797.8225509	-851.7445247	-881.1040288	-877.4013793	-864.6983325	-893.2637827	-0.106345573	-0.099323952	-0.099323952	-0.099323952	-0.102323594	-0.232462474	-0.296507458	-0.109590596	-0.123706836	-0.123706836	-0.123706836	-0.096269425	0.124896848	0.241313251	0.259407718	0.259407718	0.243872699	0.135656611	0.086912062	0.079352984	0.032172542
475	500	Uganda	UGA	Nigeria	NIG	475500	-1693.873843	-1597.739272	-1529.841717	-1487.053788	-1433.19745	-1367.54364	-1366.308826	-952.6699058	-866.4271418	-873.1221259	-857.762494	-824.0670361	-868.7376249	-873.5783688	-877.8979868	-869.3262409	-931.5544954	-961.9573782	-982.7773321	-1010.359643	-1059.191266	-0.091984243	-0.077652632	-0.075345904	-0.073199468	-0.088175437	-0.136978238	-0.158405278	-0.174637742	-0.206456309	-0.191881191	-0.155648472	-0.125389821	0.087757165	0.190975452	0.199216034	0.192975573	0.176104415	0.038120975	0.012128236	0.090867054	0.092343703
475	530	Ethiopia	ETH	Nigeria	NIG	475530	-1960.969753	-1881.66092	-1812.516947	-1763.074146	-1705.266107	-1623.081618	-1627.228705	-1218.73518	-1109.161858	-1090.888288	-1078.063197	-1050.329987	-1079.860138	-1065.128916	-1061.870294	-1048.569969	-1088.315094	-1108.041689	-1128.705305	-1133.917471	-1154.918585	-0.255941505	-0.220149574	-0.222415774	-0.222415774	-0.225415416	-0.200209939	-0.221340071	-0.219323182	-0.25751026	-0.26140404	-0.266393238	-0.228818056	-0.01567107	0.087547217	0.105641684	0.108381931	0.083388503	-0.012275719	-0.027868105	0.006639819	-0.092938995
475	552	Zimbabwe	ZIM	Nigeria	NIG	475552	-1628.560014	-1576.887888	-1515.276955	-1306.752635	-1190.174563	-1053.450305	-982.4975513	-494.133436	-199.2724978	-66.58296696	-50.87221882	34.16401408	34.6787935	17.95359049	7.003494224	-63.28776842	-79.16877477	-178.5961958	-172.1984296	-59.13830506	-135.9985212	-0.184082178	-0.202975238	-0.214817108	-0.221522835	-0.224522477	-0.218634108	-0.213375271	-0.189296911	-0.227483989	-0.209438197	-0.217484998	-0.14435504	0.061422374	0.178250452	0.188208609	0.179808938	0.16899609	0.078916999	0.063761074	0.147719288	0.142475475
475	560	South Africa	SAF	Nigeria	NIG	475560	5059.932681	5054.996954	5358.650746	5298.413698	5098.221308	4913.5271	4671.572466	4894.863148	4888.888133	4754.626279	4673.206597	4552.591642	4475.649511	4537.544813	4489.179418	4385.998322	4298.733634	4233.654258	4298.004532	4537.422963	4699.763321	0.192631099	0.190492326	0.202209956	0.206653256	0.203653614	0.201407032	0.198604355	0.179629864	0.141442786	0.141442786	0.141442786	0.165979813	0.3463221	0.449152873	0.46724734	0.463121175	0.320809904	0.078502986	0.048045625	0.129092183	0.074242074
475	572	Swaziland	SWA	Nigeria	NIG	475572	1490.830755	1594.988828	1650.094779	1621.772992	1610.754184	1580.614731	1455.045797	1804.281526	1780.012557	1718.978304	1716.639155	1742.105092	1685.911341	1675.937435	1655.284717	1638.454788	1527.015319	1494.220179	1459.09881	1407.977435	1394.491875	-0.457357928	-0.452938852	-0.45002827	-0.44562795	-0.447004007	-0.450356416	-0.453371515	-0.456512764	-0.487706833	-0.487706833	-0.486510665	-0.456069068	-0.236880096	-0.174512719	-0.156418252	-0.15780255	-0.173028149	-0.266870268	-0.246424631	-0.164715461	-0.157155161
310	920	New Zealand	NEW	Hungary	HUN	310920	20666.3748	20699.2777	20335.01133	21228.04423	20656.34518	20615.25665	20450.32777	20337.88237	19994.23341	19581.72215	19163.39618	18983.02212	17951.79363	18441.70876	18577.86069	18051.86751	17391.33403	16715.65292	15427.08271	15143.89692	0	0.059011741	0.033012215	0.033012215	0.025694837	0.029940222	0.025800108	0.030483313	0.030483313	0.03071474	0.030097932	0.030097932	0.02775157	0.032308557	0.030033655	0.030710727	0.028013584	0.027263114	0.03441655	0.032342974	0.032342974	0.056397042
475	616	Tunisia	TUN	Nigeria	NIG	475616	1837.609858	1851.038274	1861.322042	1811.341116	1684.745583	1635.942317	1561.549375	1815.624645	1793.683236	1793.183054	1729.766957	1656.699308	1495.777287	1404.298614	1304.988325	1200.802543	1151.667651	1102.666886	1095.199472	943.825074	865.2053232	-0.327970363	-0.326634134	-0.31997162	-0.315814016	-0.321135586	-0.322572006	-0.32509901	-0.325387635	-0.361491196	-0.362356596	-0.365032187	-0.33119266	-0.126226566	-0.021759037	-5.23E-05	-0.00265159	-0.019437148	-0.101766127	-0.113872023	-0.025243992	-0.013540344
475	640	Turkey	TUR	Nigeria	NIG	475640	7808.363798	7205.909497	7897.948241	8021.886726	7765.814747	7352.417641	6765.834681	6566.466893	6375.629192	6051.0711	6634.309244	6278.371927	6635.355864	6580.934742	6147.310181	5777.335724	5333.506518	5746.41407	5345.816962	5104.02865	5123.675815	0.105947279	0.118232988	0.131485246	0.138260733	0.144602786	0.142604808	0.152171857	0.148106803	0.095594678	0.075636658	0.075372038	0.095750367	0.2975764	0.40015205	0.419119347	0.411534493	0.394325635	0.299980217	0.285554699	0.366136081	0.360369922
475	651	Egypt	EGY	Nigeria	NIG	475651	365.2072793	394.6065615	411.3756264	355.7219377	315.5418165	308.2802249	268.1479938	651.747748	725.1625137	730.8472307	720.9350805	687.3065833	583.6579146	546.2160612	486.6141051	464.1548775	384.641926	331.9944432	312.397399	249.8009505	226.1541591	-0.285188034	-0.279400983	-0.280848655	-0.27858702	-0.288816558	-0.287535337	-0.293534985	-0.298553321	-0.334728258	-0.329097575	-0.332457558	-0.291795177	-0.075662624	0.026387677	0.044316827	0.038658761	0.02493263	-0.068488514	-0.082244383	0.001713831	0.008980453
475	732	South Korea	ROK	Nigeria	NIG	475732	19848.38018	18703.00168	18741.81103	18385.55819	17497.14511	16730.06959	16079.6806	15735.5785	15429.3975	14373.6827	13829.67432	12754.09232	11462.50554	12333.99834	11717.06538	10992.53038	10068.82584	9239.755359	8708.588025	8234.896358	7433.163407	0.191395229	0.200421279	0.204469291	0.224426493	0.22563407	0.22563407	0.22563407	0.226775193	0.188588115	0.186725586	0.186725586	0.205754492	0.417466344	0.507339477	0.517244594	0.50971465	0.494179631	0.402528036	0.367592757	0.439781734	0.447048356
316	135	Peru	PER	Czech Republic	CZR	316135	-14742.71442	-14682.41191	-15777.28027	-15742.85591	-15094.04974	-14148.06454	-13265.27066	-12601.89057	-12134.97376	-11988.34532	-11456.95794	-10851.56569	-10639.12423	-10607.99196	-10840.50511	-10284.03401	-9654.790951	-9578.51473	0	0	0	-0.049219947	-0.048279354	-0.054344994	-0.053121155	-0.051188857	-0.035197224	-0.035197224	-0.031891147	-0.033568044	-0.030198606	-0.28320079	-0.442743583	-0.442743583	-0.439366438	-0.439366438	-0.433737698	-0.39231403	-0.381688465	0	0	0
316	205	Ireland	IRE	Czech Republic	CZR	316205	28777.51385	28457.052	30154.58204	33935.35014	34427.6939	34025.84478	33338.43643	31833.20752	31458.77014	30013.58603	28622.43159	25887.1602	22590.58865	20138.76409	17062.4265	15289.91439	13695.21564	12713.38904	0	0	0	5.07E-05	-0.002476246	-0.007839179	-0.00661534	-0.010796106	-0.007092939	-0.007092939	-0.00625038	-0.00625038	-0.000643901	-0.000643901	-0.002315367	-0.002315367	-0.008983761	-0.011012575	-0.011543261	-0.011287992	-0.011287992	0	0	0
316	220	France	FRN	Czech Republic	CZR	316220	20941.80243	20741.85321	21068.58302	21594.45618	21827.17601	22340.72915	23067.75926	23063.81957	23586.68029	23717.81017	23757.58682	23222.93877	22393.20573	21245.2701	20484.08517	20723.70981	20941.29439	20646.91505	0	0	0	0.011601819	0.008772623	0.004535324	0.002921203	-0.0007208	0.005259982	0.005259982	0.006102541	0.006102541	0.009457695	0.009457695	0.010938425	0.010938425	0.004270031	0.001701648	0.001331254	0.000506951	0.000506951	0	0	0
316	225	Switzerland	SWZ	Czech Republic	CZR	316225	54513.15671	53524.5134	54945.10038	54583.21254	53199.53075	52030.11569	51467.15243	50827.95283	51857.92829	52554.11559	52519.21907	50977.27579	50445.34043	48759.71939	47411.22864	47905.68709	48815.41405	48883.22211	0	0	0	0.006132756	0.003459413	-0.00190352	-0.000679681	-0.000283258	0.003419909	0.003419909	0.002441379	0.002345873	0.00742605	0.00742605	0.00742605	0.008417868	0.001749474	0.000196179	0.001023206	0.002172206	0.002172206	0	0	0
701	651	Egypt	EGY	Turkmenistan	TKM	701651	-1810.976366	-1565.535894	-1445.562393	-1106.325995	-914.4816607	-739.7718395	-487.3576762	-434.7728699	-406.9545129	-436.3825891	-393.1776953	-362.9534873	-140.7822265	-73.91481266	-413.4251788	-368.3437595	-623.22233	-1202.696161	-1253.687992	-1889.768219	-2141.100208	0.129203497	0.128316404	0.125743594	0.25000436	0.122419872	0.123701093	0.117701445	0.109634428	0.112649083	0.118279766	0.11414035	0.122383184	0.127549703	0.126374955	0.115721016	0.11006295	0.111331791	0.108855631	0.094861079	0.050788302	0.045005616
481	2	United States of America	USA	Gabon	GAB	4812	39062.03733	38681.00527	40278.56902	40368.40376	40272.54573	38883.67148	37899.64159	36440.49815	35565.642	34934.27246	34921.77465	33190.0855	30386.32198	29164.94989	28231.15843	27338.76517	27019.37973	26106.71526	25730.23642	24321.27178	25196.00188	0.315628178	0.325546069	0.322064437	0.317173959	0.321251999	0.310178753	0.310511531	0.309477073	0.309896544	0.295191249	0.302689536	0.319124801	0.319124801	0.313552252	0.328023568	0.328617219	0.328617219	0.323934085	0.331885119	0.355882371	0.528748674
481	20	Canada	CAN	Gabon	GAB	48120	38133.71247	37647.50747	39422.73975	38939.81234	38730.4452	37307.91333	36454.61396	35374.63912	35019.20324	33850.15158	33502.66341	31275.734	28223.68281	27165.64859	26314.00669	26229.16109	25807.05632	24675.85572	24271.31336	23747.15181	25371.53584	0.294087865	0.306785272	0.302827223	0.306721447	0.311060269	0.307938294	0.308583335	0.306936434	0.30638534	0.315025954	0.320433396	0.317079774	0.317079774	0.311968088	0.323286081	0.322114367	0.322114367	0.320880325	0.327294872	0.348106165	0.518054147
481	211	Belgium	BEL	Gabon	GAB	481211	35070.83031	34720.15325	35909.21383	35404.62374	34554.62488	33199.34752	32705.73438	31246.5626	31102.28612	30316.37289	30108.21789	28346.68446	25765.92383	25220.75637	24333.34365	23952.35042	23455.96573	22593.70992	23187.74608	22164.3867	22047.9069	0.29884534	0.315591256	0.31129248	0.312087426	0.316018669	0.316146795	0.308963644	0.316318758	0.317306647	0.323099145	0.323503258	0.322897965	0.316814077	0.311702391	0.326173707	0.325978665	0.333736272	0.33250223	0.340139261	0.35958512	0.529896446
481	220	France	FRN	Gabon	GAB	481220	31393.71677	31224.16473	32461.69149	32088.04344	31687.13738	30447.26541	30266.86049	29321.57562	29280.04149	28879.41221	28390.46186	26763.40652	24391.52534	23380.13582	23048.97757	22808.78793	22485.7357	21952.98986	22435.19094	21427.92011	21481.53362	0.314228133	0.330249832	0.32707669	0.32423873	0.325999062	0.33050838	0.331153421	0.331153421	0.331153421	0.335220896	0.335625009	0.336500446	0.336500446	0.33138876	0.343291693	0.34189923	0.341074927	0.339840885	0.349291428	0.370744298	0.54069228
481	225	Switzerland	SWZ	Gabon	GAB	481225	64965.07105	64006.82492	66338.20885	65076.79979	63059.49212	60136.65195	58666.25366	57085.70888	57551.28949	57715.71763	57152.09411	54517.74354	52443.66003	50894.58511	49976.12104	49990.76521	50359.85536	50189.29692	50962.09279	51027.87728	52765.27556	0.30875907	0.324936622	0.320637846	0.320637846	0.326436604	0.328668307	0.329313348	0.327492259	0.327396753	0.333189251	0.333593364	0.332988071	0.333979889	0.328868203	0.341786224	0.341591182	0.342740182	0.34150614	0.349143171	0.370596041	0.537100218
481	255	Germany	GMY	Gabon	GAB	481255	32475.99532	31193.88816	33281.54435	32223.22764	31156.41086	29099.69731	28961.55245	28357.08719	28652.20939	28466.80777	27866.64444	26378.69039	24354.26402	23761.42975	23517.41128	23445.68963	23205.57356	22613.67111	23296.94717	22261.63156	0	0.310094493	0.329357551	0.322791258	0.323807218	0.327553724	0.329785427	0.329199645	0.327781993	0.327781993	0.334875138	0.335279251	0.334673958	0.334673958	0.327722255	0.342193571	0.341998529	0.341998529	0.340838347	0.348475378	0.369928248	0
481	325	Italy	ITA	Gabon	GAB	481325	26539.45861	26470.90315	28501.4997	28627.94314	28571.56786	27369.20867	27357.89946	26868.62557	26977.05261	26690.26961	26048.88966	24325.54062	22467.459	22036.19157	21794.4697	21492.88805	20825.54436	20274.20534	20697.63057	19811.32008	19724.70269	0.283647255	0.299858609	0.300297547	0.299088922	0.298047616	0.299186433	0.29693165	0.29693165	0.29693165	0.303787997	0.309866752	0.309261459	0.309261459	0.304149773	0.31644394	0.30982396	0.310158606	0.311615541	0.316757403	0.33593829	0.504230015
702	359	Moldova	MLD	Tajikistan	TAJ	702359	887.3516045	807.3783188	913.365478	830.7882521	818.7380988	777.3077847	703.9780417	655.9381461	622.546005	579.2582478	552.692488	556.8344829	597.0721268	679.6628432	660.4595508	643.2895678	0	0	0	0	0	0.390151444	0.28752772	0.267240768	0.272490914	0.274010112	0.273462677	0.260330363	0.244064918	0.251184991	0.282044068	0.334628638	0.37602556	0.409278651	0.441404497	0.450906231	0.44981232	0.448261947	0.332106801	0.174928272	0.118549754	0.1730731
702	368	Lithuania	LIT	Tajikistan	TAJ	702368	11244.57374	10836.09224	12705.95125	12266.13992	10872.86515	9938.762363	9050.629098	8401.044015	7527.243677	6999.098704	6520.242308	6243.526763	6281.006437	5787.944699	5276.419931	4880.500322	0	0	0	0	0	0.482185237	0.482612225	0.477977124	0.4749374	0.47838857	0.476245758	0.429172328	0.418803892	0.42496414	0.431844218	0.450253695	0.488644034	0.52813144	0.564698931	0.572038222	0.576493854	0.581280378	0.503263092	0.334537321	0.051244055	0.12461179
316	900	Australia	AUL	Czech Republic	CZR	316900	32081.69106	32239.7797	31270.71114	30805.62496	30211.23889	30677.99417	30857.30827	30281.39027	30022.82921	29150.75434	29409.39343	28921.78773	27554.80543	26177.95474	25009.31242	24614.44069	24433.04193	23726.25754	0	0	0	0.014156185	0.000440406	-0.004922527	-0.003698688	-0.009675793	-0.005972626	-0.008126807	-0.009453232	-0.009453232	-0.001981834	0.00022069	0.001091392	0.001091392	-0.011519231	-0.006784926	-0.008040888	-0.008040888	-0.008040888	0	0	0
316	920	New Zealand	NEW	Czech Republic	CZR	316920	13928.2058	14231.34435	13650.24206	14772.24232	15060.48887	15679.72368	16007.05494	16066.34466	15818.12432	15165.81804	14836.49421	14856.74797	13702.18491	13748.83518	13491.71003	13541.12045	13531.54549	12945.76268	0	0	0	-0.002845976	-0.006007283	-0.011370216	-0.017463755	-0.019119584	-0.015416417	-0.010733212	-0.009890653	-0.009890653	-0.005434161	-0.005434161	-0.006738945	-0.001971893	-0.008640287	-0.007963215	-0.009833331	-0.009833331	-0.008776968	0	0	0
317	2	United States of America	USA	Slovakia	SLO	3172	31772.48482	31756.10279	32615.83267	34109.78462	35248.28817	35544.56028	35237.48097	34547.98839	34284.2183	34389.16417	34758.49068	33608.44739	32101.17917	31154.08573	30413.94108	29978.32878	29861.78212	29285.85934	28890.12896	0	0	0.027248491	0.022956247	0.026057332	0.021166854	0.022213348	0.001191471	0.000879208	6.36E-05	0.00048305	-0.017920184	-0.01082601	0.00565565	0.048415367	0.076494552	0.076494552	0.077283245	0.065349311	0	0	0	0
317	20	Canada	CAN	Slovakia	SLO	31720	30844.15996	30722.60499	31760.0034	32681.19319	33706.18763	33968.80213	33792.45333	33482.12935	33737.77954	33305.04329	33339.37944	31694.0959	29938.54001	29154.78443	28496.78935	28868.7247	28649.4587	27854.99981	27431.2059	0	0	0.005708178	0.00419545	0.006820118	0.010714342	0.012021618	-0.001048988	-0.001048988	-0.00247706	-0.003028154	0.001914521	0.00691785	0.003610623	0.04637034	0.074910388	0.071757065	0.070780393	0.058846459	0	0	0	0
317	205	Ireland	IRE	Slovakia	SLO	317205	31939.87567	32014.46104	33884.95416	38170.31826	39263.3977	38793.26985	37875.37704	36198.45381	35870.70764	34630.07978	33092.02265	29845.98983	26303.76545	24262.76565	21810.10156	20014.55613	18082.05934	17198.60793	16781.43591	0	0	0.014297336	0.016411141	0.018695082	0.018695082	0.016885105	0.009168177	0.009168177	0.009387006	0.009387006	0.012007867	0.012007867	0.009777503	0.05253722	0.081077268	0.079048454	0.077690741	0.066012076	0	0	0	0
317	211	Belgium	BEL	Slovakia	SLO	317211	27781.2778	27795.25077	28246.47748	29146.0046	29530.36731	29860.23632	30043.57376	29354.05284	29820.86242	29771.2646	29944.93391	28765.04636	27480.78102	27209.89221	26516.12631	26591.91403	26298.36812	25772.854	26347.63862	0	0	0.010465653	0.013001434	0.015285375	0.016080321	0.016980018	0.007159513	-0.000668679	0.006905264	0.007893153	0.009987712	0.009987712	0.009428814	0.046104643	0.074644691	0.074644691	0.074644691	0.070468364	0	0	0	0
317	220	France	FRN	Slovakia	SLO	317220	24104.16426	24299.26225	24798.95513	25829.42429	26662.87981	27108.15421	27604.69987	27429.06585	27998.61779	28334.30392	28227.17788	27181.76841	26106.38253	25369.27166	25231.76022	25448.35154	25328.13809	25132.13394	25595.08348	0	0	0.025848446	0.02766001	0.031069585	0.028231625	0.026960411	0.021521098	0.021521098	0.021739927	0.021739927	0.022109463	0.022109463	0.023031295	0.065791012	0.09433106	0.091762677	0.090565256	0.077807019	0	0	0	0
317	225	Switzerland	SWZ	Slovakia	SLO	317225	57675.51854	57081.92244	58675.4725	58818.18065	58035.23455	56797.54075	56004.09304	55193.19911	56269.86578	57170.60934	56988.81014	54936.10543	54158.51723	52883.72095	52158.9037	52630.32883	53202.25775	53368.441	54121.98533	0	0	0.020379383	0.0223468	0.024630741	0.024630741	0.027397953	0.019681025	0.019681025	0.018078765	0.017983259	0.020077818	0.020077818	0.01951892	0.063270455	0.091810503	0.090257208	0.090257208	0.079472274	0	0	0	0
317	305	Austria	AUS	Slovakia	SLO	317305	30058.23885	30067.62485	31075.56301	31373.59123	31413.12619	31265.72391	31465.49663	31196.90027	31694.34126	31690.4884	31647.43509	30515.18834	29150.74147	28219.9691	27985.82702	27730.64628	27294.52127	27045.71088	27266.24794	0	0	0.003283506	0.007009854	0.009293795	0.006379703	0.007094663	0.001029995	0.001029995	-0.003999742	-0.003999742	2.10E-05	2.10E-05	1.35E-05	0.044961072	0.073745404	0.073745404	0.073745404	0.059761021	0	0	0	0
702	701	Turkmenistan	TKM	Tajikistan	TAJ	702701	3734.828127	3439.11055	3260.093358	2831.562861	2555.316147	2301.709587	2020.608689	1966.050742	1955.497729	2014.765388	1973.362444	1902.007459	1610.466606	1518.454283	1796.532788	1620.36294	1760.678763	2158.816217	2052.410754	2301.791577	2455.20259	-0.158271023	-0.15415004	-0.155951248	-0.274423001	-0.152261232	-0.15268466	-0.1966061	-0.205673935	-0.199556376	-0.192996298	-0.172026602	-0.138993898	-0.103318357	-0.06824767	-0.0468758	-0.046533816	-0.039700635	-0.113783146	-0.251882502	-0.241776153	-0.152316904
482	205	Ireland	IRE	Central African Republic	CEN	482205	48094.67744	47392.0774	50191.07227	53598.20117	53160.43133	51586.59406	49831.17511	47550.77152	46581.34837	44862.57377	42974.21244	39572.2151	36067.41547	33656.43335	30671.24828	28280.25421	25910.47655	24585.06823	24042.41085	23373.18596	23042.96199	0.345848148	0.343391991	0.343391991	0.343391991	0.340867054	0.471005934	0.535050918	0.348134056	0.324063218	0.32458952	0.32458952	0.32592224	0.317902953	0.304704837	0.302676023	0.30131831	0.301573579	0.319710576	0.3532992	0.445538078	0.492696188
482	210	Netherlands	NTH	Central African Republic	CEN	482210	49894.45172	49458.30659	51678.50185	51008.4564	49293.27594	47692.7182	46782.23414	46021.05879	46078.49962	46335.83169	45720.78562	44143.13007	42288.99418	40702.3182	39222.21992	38007.15422	37049.02345	36200.68282	35989.5704	35610.53434	35016.41069	0.343092205	0.340591526	0.340418448	0.339868157	0.339169247	0.469102567	0.533147551	0.346230689	0.314332302	0.32143853	0.321247011	0.325388131	0.31473539	0.299533108	0.303030572	0.303030572	0.303030572	0.321077735	0.354666359	0.446183651	0.500630715
482	220	France	FRN	Central African Republic	CEN	482220	40258.96603	39676.87861	41105.07325	41257.30721	40559.91344	39901.47842	39560.49794	38781.38357	38709.25852	38566.79791	38109.36767	36907.99368	35870.03255	34762.93936	34092.90694	33714.04963	33156.5553	32518.59424	32856.05842	32455.43305	32128.94447	0.357399258	0.35464086	0.355766494	0.352928534	0.35094236	0.483358855	0.547403839	0.360486977	0.336416139	0.334691116	0.334691116	0.339176032	0.331156745	0.317958629	0.315390246	0.314192825	0.313368522	0.331505519	0.366907655	0.458424947	0.512872011
482	225	Switzerland	SWZ	Central African Republic	CEN	482225	73830.32031	72459.5388	74981.59061	74246.06357	71932.26818	69590.86496	67959.89111	66545.51683	66980.50651	67403.10333	66870.99992	64662.3307	63922.16724	62277.38865	61020.05042	60896.02691	61030.67496	60754.90131	61382.96027	62055.39022	63412.68641	0.351930195	0.34932765	0.34932765	0.34932765	0.351379902	0.481518782	0.545563766	0.356825815	0.332659471	0.332659471	0.332659471	0.335663657	0.328636188	0.315438072	0.313884777	0.313884777	0.315033777	0.333170774	0.366759398	0.45827669	0.509279949
482	235	Portugal	POR	Central African Republic	CEN	482235	22093.1958	21688.27351	22388.51324	22376.81377	21877.5328	21588.378	21458.20858	21137.62207	21392.48841	21352.87547	21099.60318	20441.60886	19780.42442	18964.03616	18237.21722	17647.93525	16984.39015	16873.59805	17246.27688	17002.34227	16219.25709	0.346705007	0.344121256	0.341988856	0.341988856	0.341988856	0.474369916	0.528321757	0.341404895	0.317322679	0.317738536	0.317864042	0.320868228	0.310489284	0.297291168	0.297291168	0.297291168	0.299302609	0.317439606	0.35102823	0.442545522	0.498143339
482	350	Greece	GRC	Central African Republic	CEN	482350	26472.56143	28074.61843	29433.82839	29614.81252	28748.05078	27282.42819	27195.04925	25947.11616	24533.29381	23687.02399	22861.69265	22056.44262	21475.98084	20781.95959	19984.09992	19477.02678	19177.79283	18899.08627	19319.39545	19292.47412	18916.0873	0.344664661	0.342633968	0.340569251	0.339715878	0.340692991	0.471068686	0.53511367	0.350858678	0.327218533	0.327218533	0.32377101	0.32664192	0.318622633	0.305424517	0.305424517	0.308137848	0.308137848	0.326274845	0.357981419	0.448810335	0.503257399
482	360	Romania	ROM	Central African Republic	CEN	482360	7850.683416	7872.846918	8430.085202	7603.709353	6988.336809	6407.089888	6090.164863	5571.035257	5187.504181	4821.461911	4485.401485	4345.508616	4363.400723	4465.392815	4709.400767	4477.377014	4159.8218	3989.405036	3907.994595	4240.798063	4876.852878	0.243914699	0.237841348	0.236771133	0.21893283	0.215212351	0.346618054	0.38164628	0.221131806	0.188073299	0.188073299	0.208846358	0.217152677	0.20913339	0.195935274	0.176357137	0.153644774	0.153644774	0.171781771	0.200836748	0.288634479	0.22485352
482	385	Norway	NOR	Central African Republic	CEN	482385	87199.46989	87772.0415	90364.14277	91151.80791	89482.05159	88101.35499	86423.59506	83628.70087	83322.54436	82589.88804	81317.35231	79275.55782	78245.46137	76701.33781	73240.29428	70043.6883	67603.95632	64709.52337	63276.69491	61394.60307	59816.49345	0.35665742	0.353128302	0.351938231	0.351938231	0.351938231	0.482984903	0.545855099	0.358938237	0.334867399	0.334867399	0.334937854	0.336327549	0.328308262	0.315110146	0.314399945	0.314399945	0.314399945	0.332536942	0.366576438	0.45809373	0.512540794
482	434	Benin	BEN	Central African Republic	CEN	482434	286.1534182	296.7496184	300.7190588	288.5066333	280.578873	287.7792321	295.362752	305.2557361	274.7895797	273.9322923	270.773112	233.8073959	224.8773093	228.2528114	223.1667486	189.0366804	192.6328862	211.4439116	190.210968	155.0088022	137.5693098	0.256581499	0.253271159	0.251744638	0.253504287	0.256627415	0.364449751	0.426302304	0.239385442	0.212482829	0.212195619	0.215388479	0.21987715	0.219122463	0.205924347	0.202285514	0.202810244	0.194201354	0.212338351	0.245926975	0.292568101	0.068258172
482	560	South Africa	SAF	Central African Republic	CEN	482560	6915.961185	6806.552887	7022.699628	6892.377895	6624.830973	6352.020883	6092.182539	5904.037312	5768.476377	5626.728329	5532.9145	5359.666404	5314.366833	5383.963817	5343.887902	5183.820872	5150.478159	5114.758287	5175.405912	5402.121296	5593.027103	0.298976672	0.289816278	0.301533908	0.305977208	0.305977208	0.433869506	0.495111813	0.28922046	0.265149622	0.265149622	0.265149622	0.262249238	0.221425252	0.207839622	0.207839622	0.203713457	0.076937205	-0.057153625	-0.038866437	0.049739199	0.042069532
317	920	New Zealand	NEW	Slovakia	SLO	317920	17090.56762	17788.75339	17380.61417	19007.21043	19896.19267	20447.14874	20543.99556	20431.59095	20230.06181	19782.31179	19306.08527	18815.5776	17415.36171	17872.83674	18239.38508	18265.76219	17918.38919	17430.98158	16298.10119	0	0	0.011400651	0.012880104	0.015164045	0.007846667	0.008561627	0.000844699	0.005527904	0.005746733	0.005746733	0.007217607	0.007217607	0.005353925	0.052880694	0.081420742	0.082097814	0.079400671	0.067466737	0	0	0	0
325	225	Switzerland	SWZ	Italy	ITA	325225	38425.61244	37535.92177	37836.70916	36448.85666	34487.92426	32767.44328	31308.3542	30217.0833	30574.23688	31025.44802	31103.20445	30192.20292	29976.20103	28858.39354	28181.65134	28497.87716	29534.311	29915.09158	30264.46222	31216.5572	33040.57286	0.025111815	0.025078013	0.020340299	0.021548924	0.028388988	0.029481874	0.032381698	0.030560609	0.030465103	0.029401254	0.023726612	0.023726612	0.02471843	0.02471843	0.025342284	0.031767222	0.032581576	0.029890599	0.032385768	0.034657751	0.032870203
483	20	Canada	CAN	Chad	CHA	48320	46549.8839	45726.69203	47700.35317	47740.21173	47221.44916	46344.73894	45431.29928	44664.86199	44362.95409	43466.05321	43174.22032	41370.50312	39625.14847	38477.5083	37285.38447	37083.41606	36397.72015	35182.97723	34538.61354	34686.20966	35970.91445	0.386548706	0.377134812	0.382927127	0.395846112	0.388318766	0.376242485	0.368249331	0.370547124	0.368329841	0.371542666	0.376908225	0.377029603	0.376854271	0.381067058	0.507992668	0.566291069	0.564714504	0.564714504	0.568735541	0.575376716	0.666668485
483	210	Netherlands	NTH	Chad	CHA	483210	49445.37388	49084.77727	51312.73351	50639.59202	48911.50385	47275.3308	46465.28201	45851.47371	45993.03344	46264.34762	45673.43672	44093.31202	42211.95263	40631.37437	39149.66833	37956.14749	36968.86768	36142.19995	35836.00309	35522.07925	34968.37844	0.392381921	0.386550038	0.391828548	0.400303018	0.391484446	0.384556283	0.376563129	0.380507823	0.371014085	0.378485022	0.378655733	0.382662374	0.379853588	0.382062209	0.515638606	0.574913679	0.573337114	0.57324728	0.578490801	0.585773553	0.677065322
483	255	Germany	GMY	Chad	CHA	483255	40892.16675	39273.07272	41559.15776	41023.62704	39647.41483	38136.52292	37938.23777	37647.31006	37995.96024	38082.70941	37538.20135	36473.45952	35755.72968	35073.28946	34488.78906	34299.9446	33796.23739	33120.79262	33564.24735	33200.68941	0	0.402555334	0.399707091	0.402891162	0.412931883	0.404812221	0.398089618	0.388865641	0.391392683	0.389726494	0.39139185	0.39175408	0.394623787	0.394448455	0.396821225	0.526900158	0.586175231	0.584598666	0.584672526	0.589916047	0.597198799	0
483	350	Greece	GRC	Chad	CHA	483350	26023.4836	27701.08911	29068.06005	29245.94815	28366.27868	26865.04078	26878.09712	25777.53108	24447.82763	23615.53992	22814.34375	22006.62458	21398.93928	20711.01576	19911.54833	19426.02005	19097.63707	18840.60339	19165.82815	19204.01903	18868.05505	0.393954377	0.38859248	0.391979351	0.400150739	0.39300819	0.386522402	0.378529248	0.385135812	0.383900316	0.384265025	0.381179732	0.383916163	0.383740831	0.387953618	0.518032551	0.580020955	0.57844439	0.57844439	0.581805861	0.588400237	0.679692006
483	380	Sweden	SWD	Chad	CHA	483380	51180.55249	48739.09085	51902.91289	52610.46868	51234.8047	49161.22388	48082.81683	46409.91973	45540.26839	44773.61976	44231.4001	42257.7358	40416.1861	38794.54022	37719.16398	37202.25669	35924.65178	34774.69921	35623.135	36287.85859	36996.17189	0.412231917	0.403682783	0.409134371	0.41841017	0.411716686	0.401838209	0.393845055	0.397789749	0.397060936	0.396442034	0.396804264	0.399977624	0.399802292	0.400259124	0.530338057	0.58961313	0.588036565	0.592492802	0.597779887	0.605062639	0.696837162
483	432	Mali	MLI	Chad	CHA	483432	-191.813414	-126.0245271	-128.0672774	-139.4261902	-141.3126462	-173.1347164	-96.32500451	78.62933434	96.85428187	118.4550213	87.12101992	81.80989718	45.16965159	36.43059596	35.79311541	9.142285464	7.805180784	33.58732341	-73.10170254	-18.61983537	-36.73697616	0.289885747	0.283951998	0.288886498	0.296465126	0.28508551	0.278362907	0.270369753	0.274314447	0.259040791	0.210101187	0.210463417	0.213333124	0.213157792	0.206344329	0.37515546	0.434430533	0.432853968	0.432853968	0.40000157	0.190469463	0.133089393
483	433	Senegal	SEN	Chad	CHA	483433	100.8294534	169.8320209	181.1598574	170.4157255	148.8650964	128.263477	199.2605163	336.2868888	356.6620787	396.2438453	414.2427896	387.0852192	334.0537954	322.7268636	327.8909403	327.0304085	296.8933587	350.9248843	260.5452302	300.9548349	332.2058756	0.305604202	0.297598959	0.305149176	0.326001101	0.319643633	0.31292103	0.304927876	0.30887257	0.307206381	0.309322461	0.302763139	0.287192008	0.287016676	0.2898209	0.419899833	0.473320333	0.469184284	0.469831915	0.433835272	0.423308211	0.51062086
483	434	Benin	BEN	Chad	CHA	483434	-162.9244121	-76.77969801	-65.04928527	-80.35774372	-101.1932248	-129.608169	-21.58937451	135.6706573	189.3234	202.4482219	223.4242085	183.9893515	147.8357575	157.3089845	150.6151526	138.0299528	112.4771227	152.9610365	36.64366774	66.55371217	89.53706419	0.305871215	0.299229671	0.303154738	0.313939148	0.308942614	0.279903467	0.269717882	0.273662576	0.269164612	0.269242111	0.272797201	0.277151393	0.284240661	0.288453448	0.414893548	0.474693351	0.464507896	0.464507896	0.469751417	0.432158003	0.244692779
483	435	Mauritania	MAA	Chad	CHA	483435	311.9494226	366.8312589	416.8088053	432.8680093	429.9473071	238.5976118	276.0633207	414.6640326	442.0842439	487.78272	533.5129408	547.3183606	481.8082486	500.3788457	583.1984453	549.1039097	474.3466401	564.9715708	431.5881583	466.3461013	503.1136035	0.161615214	0.157914753	0.143913748	0.200113168	0.041608666	0.044595367	0.037350611	0.028124196	0.032282717	0.026425033	0.01447604	-0.004906562	-0.005081894	-0.003361117	0.128977306	0.200389329	0.183599217	0.174365946	0.024497815	-0.084399347	-0.01977393
483	436	Niger	NIR	Chad	CHA	483436	-544.8718165	-478.7109746	-456.1398921	-476.8951306	-475.8946672	-505.5685048	-410.7173578	-234.159449	-185.145957	-160.851449	-136.6498826	-141.2249004	-147.4893494	-153.1448002	-140.0573402	-145.0781276	-152.1158083	-123.0270448	-220.7666202	-158.960563	-129.6661974	0.017075697	0.181265099	0.248458637	0.256560882	0.248349653	0.243086275	0.240953881	0.221596444	0.221321954	0.219200311	0.220140174	0.133058351	0.125161445	0.130451391	0.270705534	0.408470006	0.409324968	0.389105116	0.260577299	0.271156495	0.370712429
483	438	Guinea	GUI	Chad	CHA	483438	-465.821561	-381.8521421	-361.651421	-373.4145534	-371.0513763	-394.8586099	-301.2799418	-138.2051227	-81.62108539	-73.80702749	-46.65602751	-71.23154587	-100.4551406	-90.82689351	-90.76523817	-100.6853408	-111.9231173	-76.22668242	-177.1704159	-141.5926873	-103.7057279	0.041396215	-0.156880159	-0.015100098	0.011017624	0.002897962	0.000396781	-0.007596373	0.006812521	-0.006738559	0.003065004	-0.002924894	-0.015617418	-0.033158581	-0.020121864	0.10192713	0.153266144	0.093987342	0.023806105	-0.023645898	-0.053740487	-0.015312182
483	439	Burkina Faso	BFO	Chad	CHA	483439	-320.8661531	-268.8919709	-261.1709573	-277.3038932	-283.5713894	-322.6575039	-252.0830832	-94.4348714	-61.99942254	-46.39434662	-27.30373137	-44.61361038	-83.9884484	-85.44005485	-88.64445494	-123.2251163	-143.4857009	-107.7404195	-214.6273499	-180.7104663	-175.3517732	0.233199713	0.239320973	0.245075925	0.251891724	0.255256853	0.245381006	0.209311756	0.21325645	0.212910907	0.216692416	0.21755955	0.207134875	0.199562213	0.211108116	0.337233602	0.398773278	0.397196713	0.397196713	0.357551769	0.161258949	0.10405422
483	451	Sierra Leone	SIE	Chad	CHA	483451	-442.8559941	-375.6650536	-378.7067408	-393.1045525	-414.4677596	-445.7764224	-349.3925503	-190.6861765	-151.6027281	-192.2143493	-121.0229155	-154.7931178	-163.1278587	-149.9988055	-117.7965759	-130.1729656	-111.6524332	-76.87114621	-189.9792539	-77.96617975	-60.45967237	0.228709516	0.215924473	0.218693401	0.232144781	0.256583988	0.249861385	0.241868231	0.243556372	0.105340519	-0.087943785	-0.087581555	-0.082634107	-0.089162825	0.133107777	0.19363856	-0.015530117	-0.02852766	-0.046707991	0.085222277	0.054522454	0.132326137
483	452	Ghana	GHA	Chad	CHA	483452	427.2211057	442.0743006	421.9003467	345.9084106	325.6977585	262.1166335	325.4475145	460.2300793	488.8835855	492.1304487	512.5946573	478.7931991	438.4623657	432.708965	426.2174023	401.7542881	378.4775722	404.2589668	282.9891765	299.6521284	306.547977	0.336895134	0.316974253	0.323158841	0.326624968	0.315968023	0.30924542	0.306145722	0.310854887	0.309343358	0.309451432	0.30418622	0.260914094	0.255676636	0.259889423	0.377562774	0.39842878	0.380776584	0.359873162	0.020171951	-0.143840197	-0.052340998
483	490	Democratic Republic of the Congo	DRC	Chad	CHA	483490	-584.6301389	-515.2154211	-506.9785123	-517.5518881	-526.8548618	-555.657107	-466.0420994	-310.2757886	-262.1391049	-239.8723457	-191.8589892	-185.4799901	-185.44552	-156.1557803	-117.0865818	-108.2967887	-108.5094236	-46.88187837	-66.80215236	39.94287731	144.6397187	0.08026595	0.07924181	0.088667016	0.097028934	0.072286219	-0.170169031	-0.177807589	-0.178023193	-0.219943492	-0.231202856	-0.247781584	-0.240140317	-0.248332809	-0.239635487	-0.063813444	-0.005328956	-0.006905521	-0.011868033	0.06506263	0.063755035	0.095530824
483	520	Somalia	SOM	Chad	CHA	483520	0	0	0	0	0	0	0	0	0	0	0	0	0	0	0	0	0	0	0	0	0	-0.162839716	-0.184811452	-0.181438668	-0.172413907	-0.18344417	-0.195101695	-0.204915411	-0.207488329	-0.209154518	-0.208789809	-0.211184201	-0.221620817	-0.221796149	-0.217583362	-0.087504429	-0.028229356	-0.030427455	-0.039145918	-0.043733305	-2.58E-05	0.028416529
483	600	Morocco	MOR	Chad	CHA	483600	1961.795379	1971.988438	1897.324255	1772.595552	1710.447046	1534.447688	1579.889378	1660.894917	1610.698853	1589.760906	1503.582842	1467.528552	1449.278955	1357.161126	1422.42579	1232.201154	1348.440447	1230.335986	1168.332967	1262.723568	1198.922143	0.039831736	0.03403967	0.032809627	0.044870677	0.01678684	0.016847785	-0.007849714	-0.00390502	-0.005571209	-0.03078626	-0.035375678	-0.083919535	-0.086546013	-0.095414539	-0.007593723	0.05168135	0.050104785	0.048091813	0.041227701	0.025553971	0.112735398
331	2	United States of America	USA	San Marino	SNM	3312	0	0	0	0	0	0	0	0	0	0	0	0	0	0	0	0	0	0	0	0	0	0	0	0	0	0	0	0	0	0	0	0	0	0	0	0	0	0	0	0	0	0
338	2	United States of America	USA	Malta	MLT	3382	27286.2921	27109.04496	28222.62374	29388.58166	29704.64881	29170.49179	28622.49706	27268.67494	26742.98999	26767.27367	26749.15286	26512.03348	25715.85826	25094.23828	24488.05768	23940.83735	24150.08661	23745.47426	23677.28984	23364.83613	24286.01099	0	0	0	0	0	0	0	0	0	0	0	0	0	0	0	0	0	0	0	0	0
338	20	Canada	CAN	Malta	MLT	33820	26357.96724	26075.54715	27366.79447	27959.99023	28162.54827	27594.73365	27177.46942	26202.81591	26196.55123	25683.15279	25330.04162	24597.68199	23553.21909	23094.93698	22570.90595	22831.23326	22937.76319	22314.61472	22218.36678	22790.71616	24461.54495	0	0	0	0	0	0	0	0	0	0	0	0	0	0	0	0	0	0	0	0	0
490	517	Rwanda	RWA	Democratic Republic of the Congo	DRC	490517	242.3495616	229.5168444	211.0144606	180.9482526	167.5236185	145.0464276	133.2148881	121.9864774	128.9569385	91.24995413	62.53639504	26.73639771	5.787158578	-9.057092495	-58.41438813	-98.80468036	-183.9850284	-30.10020881	-106.3327398	-228.854788	-307.3376425	-0.173883395	-0.163945445	-0.174322481	-0.226166785	-0.214933106	0.0189222	0.037344714	-0.061200074	-0.103941308	-0.093704849	-0.073805828	-0.101075904	-0.093088047	-0.098988546	-0.144731656	-0.146485101	0.058909918	0.189673553	0.115461744	0.078551369	0.103991436
490	520	Somalia	SOM	Democratic Republic of the Congo	DRC	490520	0	0	0	0	0	0	0	0	0	0	0	0	0	0	0	0	0	0	0	0	0	-0.243105666	-0.264053262	-0.270105684	-0.269442841	-0.255730389	-0.024932664	-0.027107822	-0.029465136	0.010788974	0.022413047	0.036597383	0.0185195	0.02653666	0.022052125	-0.023690985	-0.0229004	-0.023521934	-0.027277885	-0.108795935	-0.063780824	-0.067114295
339	2	United States of America	USA	Albania	ALB	3392	44279.72796	43647.26774	45589.16611	46495.27973	46310.03539	45677.93632	44718.00199	43575.61799	42858.78738	42589.33721	42799.76696	41667.27384	40452.96078	39288.56318	37812.08751	36974.82815	36611.23852	35707.23501	35323.03883	34472.38248	34432.75942	0.16553601	0.158096574	0.159868074	0.154977596	0.166099616	0.155361076	0.17081272	0.17069005	0.178104964	0.178431773	0.228541481	0.253905007	0.261694467	0.285027623	0.279492762	0.224232009	0.24152515	0.240092767	0.237362107	0.326695912	0.539197891
339	20	Canada	CAN	Albania	ALB	33920	43351.4031	42613.76993	44733.33683	45066.6883	44767.93485	44102.17817	43272.97435	42509.75895	42312.34863	41505.21633	41380.65571	39752.92235	38290.32162	37289.26188	35894.93577	35865.22407	35398.91511	34276.37547	33864.11576	33898.26251	34608.29338	0.143995697	0.139335777	0.14063086	0.144525084	0.155907886	0.153120617	0.168884524	0.168149411	0.17459376	0.198266478	0.246285341	0.25185998	0.25964944	0.283443459	0.274755275	0.217729157	0.235022298	0.237039007	0.23277186	0.318919706	0.528503364
339	70	Mexico	MEX	Albania	ALB	33970	4767.134888	4632.375564	5351.445979	5662.492995	5737.174009	5628.495626	5669.953878	5590.215443	5733.866462	5941.138233	6312.02438	6159.391309	6338.458752	6269.957133	5695.202737	5574.778169	6375.58581	6290.164728	6265.657522	6060.614336	5356.951705	0.050299555	0.051646474	0.050120394	0.053212674	0.075404701	0.095243124	0.111007031	0.111918819	0.11032289	0.12023093	0.149858578	0.119946679	0.128034098	0.140561505	0.091806346	0.01761729	0.028313713	0.014599704	0.000858372	0.087005126	0.252580826
339	160	Argentina	ARG	Albania	ALB	339160	6182.154441	5500.338735	6349.780467	6346.50576	5846.77979	5444.842342	5017.448496	4609.355548	4246.863427	5277.338011	5926.635319	6238.286422	6889.020124	6823.657842	6085.695077	5927.134467	6458.977835	6241.867594	6042.294916	5267.236295	4060.10197	0.101501039	0.106668717	0.102628967	0.104346315	0.123821283	0.131172241	0.149346178	0.148133302	0.16567426	0.193408211	0.23183491	0.234261871	0.243825812	0.268826203	0.261720029	0.204781839	0.223850799	0.2217665	0.221719619	0.308596777	0.520564533
339	205	Ireland	IRE	Albania	ALB	339205	44447.11881	43905.62598	46858.2876	50555.81337	50325.14493	48926.64589	47355.89806	45226.08341	44445.27672	42830.25282	41133.29893	37904.81628	34655.54706	32397.2431	29208.24798	27011.0555	24831.51575	23619.9836	23214.34577	22496.78372	21632.30867	0.152584855	0.151551468	0.152505824	0.152505824	0.160771373	0.163337782	0.179101689	0.180013477	0.18700892	0.208359824	0.251375358	0.25802686	0.26581632	0.289610339	0.282046664	0.224639505	0.242187915	0.244204624	0.241159961	0.32867097	0.530965674
339	210	Netherlands	NTH	Albania	ALB	339210	46246.89309	45971.85517	48345.71717	47966.0686	46457.98954	45032.77003	44306.95709	43696.37067	43942.42798	44303.51074	43879.87211	42475.73124	40877.12578	39443.12795	37759.21963	36737.9555	35970.06264	35235.59819	35161.50532	34734.13209	33605.75737	0.149828912	0.148751003	0.149532281	0.14898199	0.159073566	0.161434415	0.177198322	0.17811011	0.177278004	0.205208834	0.248032849	0.257492751	0.262648757	0.28443861	0.282401213	0.226351767	0.243644908	0.245571783	0.24252712	0.329316543	0.538900201
339	211	Belgium	BEL	Albania	ALB	339211	40288.52094	39686.41571	41219.81092	41531.49971	40592.11453	39993.61237	39524.09478	38381.68244	38395.4315	37971.43764	37986.21019	36823.87281	35832.56263	35344.36966	33914.27273	33588.4134	33047.82452	32194.22967	32780.54848	32315.4974	31284.66444	0.148753172	0.148141761	0.149096117	0.149891063	0.160866286	0.161329118	0.169264833	0.177531735	0.185515067	0.206339669	0.249355203	0.257678171	0.259383743	0.283177762	0.277642901	0.221593455	0.246644203	0.248660912	0.245616249	0.330398661	0.540345663
339	212	Luxembourg	LUX	Albania	ALB	339212	100273.068	96558.39883	104406.2548	107584.9567	100796.0616	97515.88914	96065.18136	93408.83778	93401.44747	91135.14328	88305.86266	81748.56667	76371.07634	72587.27774	69358.05343	69138.28571	69335.18521	67786.82038	66023.48824	65616.4135	60572.67083	0	0	0	0	0	0	0	0	0	0	0	0	0	0	0	0	0	0	0	0	0
339	220	France	FRN	Albania	ALB	339220	36611.4074	36190.42719	37772.28857	38214.91941	37724.62704	37241.53026	37085.22089	36456.69545	36573.18687	36534.47696	36268.45416	35240.59486	34458.16415	33503.74911	32629.90665	32444.85091	32077.59449	31553.50961	32027.99335	31579.03081	30718.29116	0.164135965	0.162800337	0.164880327	0.162042367	0.170846679	0.175690703	0.19145461	0.192366398	0.199361841	0.21846142	0.261476954	0.271280652	0.279070112	0.302864131	0.294760887	0.23751402	0.253982858	0.255999567	0.254768416	0.341557839	0.551141497
339	225	Switzerland	SWZ	Albania	ALB	339225	70182.76168	68973.08738	71648.80594	71203.67576	69096.98178	66930.9168	65484.61406	64220.82871	64844.43487	65370.78238	65030.08641	62994.93188	62510.29884	61018.1984	59557.05012	59626.82819	59951.71415	59789.81667	60554.89519	61178.98798	62002.03309	0.158666902	0.157487127	0.158441483	0.158441483	0.171284221	0.17385063	0.189614537	0.188705236	0.195605173	0.216429775	0.259445309	0.267768277	0.276549555	0.300343574	0.293255418	0.237205972	0.255648113	0.257664822	0.254620159	0.341409582	0.547549435
339	230	Spain	SPN	Albania	ALB	339230	26643.47344	26947.08061	28529.13872	28977.5959	28601.93061	28034.21699	27609.89576	27355.99947	27117.27309	26808.50629	26080.67056	24932.25183	24138.61721	23332.09984	22351.33723	21985.40019	21660.84996	21352.72484	21836.6077	21648.03952	20586.4473	0.155771096	0.154800717	0.155755073	0.15094065	0.161731136	0.164297545	0.181628558	0.182107978	0.190871551	0.211696153	0.254711687	0.263673494	0.271462954	0.295256973	0.289722112	0.233853665	0.251146806	0.253163515	0.249498847	0.33628827	0.545871928
339	235	Portugal	POR	Albania	ALB	339235	18445.63718	18201.8221	19055.72857	19334.42596	19042.2464	18928.42984	18982.93153	18812.93396	19256.41676	19320.55452	19258.68967	18774.21004	18368.55602	17704.84591	16774.21693	16378.73653	15905.42934	15908.51341	16418.2118	16125.94003	14808.60378	0.153441714	0.152280733	0.151102689	0.151102689	0.161893175	0.166701764	0.172372528	0.173284316	0.180268381	0.20150884	0.24464988	0.252972848	0.258402651	0.28219667	0.276661809	0.220612363	0.239916945	0.241933654	0.238888991	0.325678414	0.536412825
339	255	Germany	GMY	Albania	ALB	339255	37693.68595	36160.15062	38592.14143	38350.10361	37193.90052	35893.96216	35779.91285	35492.20703	35945.35477	36121.87252	35744.63674	34855.87874	34420.90282	33885.04304	33098.34036	33081.75261	32797.43235	32214.19086	32889.74957	32412.74225	0	0.160002325	0.161908056	0.160594895	0.161610855	0.172401341	0.17496775	0.189500834	0.18899497	0.195990413	0.218115662	0.261131196	0.269454164	0.277243624	0.299197626	0.293662765	0.237613319	0.25490646	0.256997029	0.253952366	0.340741789	0
339	305	Austria	AUS	Albania	ALB	339305	42565.48199	41958.78979	44048.89645	43759.08634	42474.87342	41399.09995	40946.01765	40224.52987	40268.91035	39890.66144	39688.71137	38574.01479	37502.52308	36354.44655	35383.97345	34727.14564	34043.97767	33467.08655	33699.15781	33273.03473	31909.20749	0.141571025	0.142150181	0.143104537	0.140190445	0.150980931	0.1551996	0.170963507	0.166626729	0.173622172	0.196372914	0.239388448	0.248262866	0.258240172	0.282278475	0.276743614	0.220694168	0.23593686	0.242430876	0.239386213	0.325309201	0.534892859
339	310	Hungary	HUN	Albania	ALB	339310	8931.435966	8980.640636	10018.93628	10164.66132	10301.59472	9965.268137	9574.188802	9121.338177	8810.397487	8400.76268	8183.965374	7891.381934	7815.349686	7565.605428	7059.67082	7210.394046	7276.511557	7136.704323	7303.928343	7482.303371	0	0.090676429	0.115008216	0.115962572	0.115962572	0.122507673	0.129214196	0.144978103	0.145889891	0.152653907	0.173471632	0.216487166	0.225851712	0.233851237	0.259920158	0.254385297	0.198335851	0.216379462	0.212299098	0.209254435	0.296043858	0.483003468
339	316	Czech Republic	CZR	Albania	ALB	339316	15669.60497	15448.57398	16703.70556	16620.46323	15897.45103	14900.80111	14017.46163	13392.87589	12986.50658	12816.66679	12510.86734	12017.65609	12064.95841	12258.47901	12145.82148	11721.14111	11136.3001	10906.59456	0	0	0	0.152534146	0.154027714	0.160345003	0.159121164	0.171567479	0.170430721	0.186194628	0.186263857	0.1932593	0.209003725	0.252019259	0.260342227	0.268131687	0.2985941	0.293059239	0.236182766	0.253475907	0.255492616	0	0	0
339	325	Italy	ITA	Albania	ALB	339325	31757.14924	31437.16561	33812.09678	34754.81911	34609.05752	34163.47352	34176.25985	34003.74541	34270.19799	34345.33436	33926.88197	32802.72896	32534.09781	32159.80486	31375.39878	31128.95103	30417.40315	29874.72509	30290.43298	29962.43078	28961.46023	0.133555087	0.132409114	0.138101184	0.136892559	0.142895233	0.144368756	0.157232839	0.158144627	0.16514007	0.187028521	0.235718697	0.244041665	0.251831125	0.275625144	0.267913134	0.20543875	0.223066537	0.227774223	0.222234391	0.306751831	0.514679232
339	350	Greece	GRC	Albania	ALB	339350	22825.0028	24588.16701	26101.04372	26572.42472	25912.76438	24622.48002	24719.7722	23622.42805	22397.22216	21654.70304	21020.77914	20389.0438	20064.11243	19522.76934	18521.09963	18207.82806	18098.83203	17934.00163	18491.33037	18416.07187	17505.43399	0.151401368	0.150793445	0.149683084	0.148829711	0.16059731	0.163400534	0.179164441	0.182738099	0.190164235	0.210988837	0.250556848	0.25874654	0.266536	0.290330019	0.284795158	0.231459043	0.248752184	0.250768893	0.24584218	0.331943227	0.541526885
339	355	Bulgaria	BUL	Albania	ALB	339355	2748.904457	2866.315859	3272.96743	3140.774622	2842.341182	2600.368207	2358.901307	2166.363784	2051.646574	1807.410276	1755.044878	1699.262989	2164.332992	2165.839057	1992.849519	2079.01681	2166.668275	2212.041681	2364.658971	2517.700616	2283.161219	0.053088747	0.052911895	0.075002846	0.069404654	0.090457076	0.079898895	0.100808198	0.103579801	0.110575244	0.13569692	0.179873588	0.184746372	0.186696745	0.214601576	0.210334242	0.143376964	0.163158678	0.169142116	0.169271315	0.232651622	0.319032634
339	360	Romania	ROM	Albania	ALB	339360	4203.124789	4386.395504	5097.300527	4561.321548	4153.050407	3747.141723	3614.887813	3246.347143	3051.432533	2789.140961	2644.487976	2678.109794	2951.532317	3206.202566	3246.400472	3208.178297	3080.860994	3024.3204	3079.929519	3364.395822	3466.199564	0.050651406	0.046000825	0.045884966	0.028046663	0.03511667	0.038949902	0.025697051	0.053011227	0.051019001	0.071843603	0.135632196	0.149257297	0.157046757	0.180840776	0.155727778	0.076965969	0.09425911	0.096275819	0.088697509	0.171767371	0.263123006
339	375	Finland	FIN	Albania	ALB	339375	42110.80718	41140.09584	45591.15782	45757.8715	43749.09101	42278.28055	41384.20109	40003.15041	39426.33099	38944.25851	38196.73079	36272.89553	34987.11006	33346.38831	31191.63265	30296.0223	29330.70956	28413.50208	28907.09507	30031.33565	31637.26371	0.150454537	0.148762382	0.149881979	0.149992811	0.161346355	0.165072522	0.180836429	0.181748217	0.186852349	0.207676951	0.250692485	0.257423553	0.265597346	0.289391365	0.283856504	0.227807058	0.246627757	0.247847778	0.244803115	0.331257935	0.537598253
339	380	Sweden	SWD	Albania	ALB	339380	47982.07169	45626.16876	48935.89656	49936.94525	48781.2904	46918.66312	45924.49191	44254.8167	43489.66293	42812.78288	42437.83549	40640.15502	39081.35925	37606.2938	36328.71528	35984.0647	34925.84674	33868.09745	34948.63722	35499.91144	35633.55082	0.169678908	0.165883748	0.166838104	0.167089142	0.179305806	0.178716341	0.194480248	0.195392036	0.203324855	0.223165846	0.26618138	0.274808001	0.282597461	0.302635525	0.297100664	0.241051218	0.258344359	0.264817305	0.261816206	0.348605629	0.558672041
339	385	Norway	NOR	Albania	ALB	339385	83551.91127	84285.59008	87031.3581	88109.4201	86646.76519	85441.40682	83948.31801	81304.01276	81186.47271	80557.56709	79476.4388	77608.159	76833.59296	75442.14756	71777.29398	68774.48959	66524.99551	63744.43874	62448.62983	60518.20083	58405.84014	0.163394127	0.161287779	0.161052064	0.161052064	0.17184255	0.175316751	0.18990587	0.190817658	0.197813101	0.218637703	0.261723692	0.268432169	0.276221629	0.300015648	0.293770586	0.23772114	0.255014281	0.25703099	0.254437199	0.341226622	0.55081028
339	390	Denmark	DEN	Albania	ALB	339390	53946.79439	53300.45642	56729.0279	57690.01911	57627.13031	55714.7303	54712.20094	53528.09944	53620.70645	53650.56332	53594.3372	51911.92673	50800.77511	50008.4673	48392.56973	47419.77664	46434.4188	44284.901	44560.06154	43741.33891	42689.15824	0.15732543	0.155674891	0.156629247	0.156629247	0.171292064	0.173858473	0.182133547	0.183045335	0.190040778	0.21086538	0.258300851	0.266623819	0.274413279	0.299760564	0.294225703	0.238176257	0.255469398	0.253891236	0.250846573	0.337635996	0.547219654
339	395	Iceland	ICE	Albania	ALB	339395	37582.09026	39224.35541	42755.83122	43210.9632	40531.3315	39623.91086	37760.80072	35213.93031	34726.0787	35054.1275	34354.64429	33354.28431	32665.76687	31050.61559	29582.38637	28475.16488	28813.1361	28135.08225	28177.88177	29501.86196	29383.0573	0.145128028	0.143948253	0.145648748	0.145648748	0.150508308	0.153074717	0.170526686	0.175375562	0.179739369	0.200563971	0.243579505	0.248448481	0.254933352	0.278727371	0.27319251	0.221469256	0.237450316	0.239467025	0.236422362	0.323211785	0.534075561
339	900	Australia	AUL	Albania	ALB	339900	47751.29603	47688.35368	47974.4167	47426.08819	46108.68992	45578.79528	44874.7699	43674.26616	43009.33579	41967.42113	41920.26077	40939.44382	39619.76384	38436.43375	37155.1339	36335.5818	35569.34203	34632.8521	33695.92467	33893.55312	33933.27556	0.166690331	0.15446812	0.155422476	0.155422476	0.161891686	0.164458095	0.178067821	0.176810625	0.183806068	0.207021891	0.252239949	0.261433619	0.269223079	0.287074869	0.286274313	0.228141878	0.245435019	0.247451728	0.245894726	0.332684149	0.543054198
339	920	New Zealand	NEW	Albania	ALB	339920	29597.81077	29679.91834	30353.94761	31392.70555	30957.9399	30580.52479	30024.51657	29459.22055	28804.63089	27982.48483	27347.36155	26874.40405	25767.14332	26007.31419	25637.53151	25262.26156	24667.84559	23852.35724	22731.01106	22626.20029	23543.89848	0.14968817	0.148020431	0.148974787	0.141657409	0.152447895	0.155014304	0.175461416	0.176373204	0.183368647	0.203569564	0.246585098	0.253603282	0.266159794	0.289953813	0.285096024	0.226349435	0.243642576	0.246715648	0.241597409	0.328386832	0.53940051
2	365	Russia	RUS	United States of America	USA	2365	-37699.10448	-37356.08726	-38274.7146	-39447.20757	-39887.9075	-39827.7104	-39253.46794	-38534.36586	-38220.07496	-38196.97007	-38564.81656	-37892.73983	-36787.26341	-35161.70424	-33966.96862	-32758.37445	-31928.10637	-30021.89456	-28849.07923	-26770.7965	-26777.91856	-0.382850405	-0.38430516	-0.388260907	-0.381829117	-0.365689963	-0.349361855	-0.350738338	-0.344979802	-0.317576115	-0.256015821	-0.228547701	-0.17804837	-0.186798597	-0.187484056	-0.187420568	-0.181704759	-0.181019911	-0.165656449	-0.164077882	-0.280104144	-0.328349692
316	210	Netherlands	NTH	Czech Republic	CZR	316210	30577.28812	30523.28119	31642.01162	31345.60537	30560.53852	30131.96892	30289.49546	30303.49479	30955.9214	31486.84395	31369.00477	30458.07516	28812.16737	27184.64894	25613.39814	25016.8144	24833.76254	24329.00363	0	0	0	-0.002705234	-0.005276711	-0.010812722	-0.010139174	-0.012493913	-0.008996306	-0.008996306	-0.008153747	-0.015981296	-0.003794891	-0.00398641	-0.002849476	-0.00548293	-0.01415549	-0.010658026	-0.009830999	-0.009830999	-0.009920833	0	0	0
316	211	Belgium	BEL	Czech Republic	CZR	316211	24618.91597	24237.84172	24516.10536	24911.03648	24694.66351	25092.81125	25506.63315	24988.80655	25408.92492	25154.77085	25475.34285	24806.21672	23767.60422	23085.89065	21768.45125	21867.2723	21911.52442	21287.63511	0	0	0	-0.003780974	-0.005885953	-0.011248886	-0.009230101	-0.010701193	-0.009101603	-0.016929795	-0.008732122	-0.007744233	-0.002664056	-0.002664056	-0.002664056	-0.008747944	-0.015416338	-0.015416338	-0.014589311	-0.006831704	-0.006831704	0	0	0
316	255	Germany	GMY	Czech Republic	CZR	316255	22024.08099	20711.57664	21888.43587	21729.64038	21296.4495	20993.16105	21762.45122	22099.33114	22958.84819	23305.20573	23233.7694	22838.22265	22355.94441	21626.56403	20952.51888	21360.61151	21661.13224	21307.5963	0	0	0	0.007468179	0.007880342	0.000249892	0.002489691	0.000833862	0.004537029	0.003306206	0.002731113	0.002731113	0.009111937	0.009111937	0.009111937	0.009111937	0.000603526	0.000603526	0.001430553	0.001430553	0.001504413	0	0	0
316	380	Sweden	SWD	Czech Republic	CZR	316380	32312.46673	30177.59477	32232.19101	33316.48202	32883.83937	32017.862	31907.03028	30861.94081	30503.15635	29996.11609	29926.96815	28622.49894	27016.40084	25347.81479	24182.8938	24262.92359	23789.54663	22961.50289	0	0	0	0.017144762	0.011856034	0.006493101	0.007967978	0.007738327	0.00828562	0.00828562	0.009128179	0.010065555	0.014162121	0.014162121	0.014465774	0.014465774	0.004041425	0.004041425	0.004868452	0.004868452	0.009324689	0	0	0
317	210	Netherlands	NTH	Slovakia	SLO	317210	33739.64995	34080.69023	35372.38374	35580.57348	35396.24232	34899.39399	34826.43607	34668.74107	35367.85889	36103.33771	35838.59583	34416.9048	32525.34417	31308.6505	30361.0732	29741.45613	29220.60624	28814.22252	28728.59545	0	0	0.011541393	0.013610676	0.015721539	0.015171248	0.015187298	0.00726481	0.00726481	0.007483639	-0.00034391	0.008856877	0.008665358	0.009243394	0.049369657	0.075905539	0.079403003	0.079403003	0.067469069	0	0	0	0
317	255	Germany	GMY	Slovakia	SLO	317255	25186.44281	24268.98568	25618.80799	25964.60849	26132.1533	25760.58611	26299.39183	26464.57743	27370.78569	27921.69949	27703.36046	26797.05229	26069.12121	25750.56559	25700.19394	26085.25324	26047.97594	25792.81519	26456.83971	0	0	0.021714806	0.026767729	0.026784153	0.027800113	0.028515073	0.020798145	0.019567322	0.018368499	0.018368499	0.021763705	0.021763705	0.021204807	0.063964524	0.090664555	0.090664555	0.090664555	0.078730621	0	0	0	0
20	500	Uganda	UGA	Canada	CAN	20500	-46836.80707	-45946.40468	-47931.91435	-48002.1657	-47509.80904	-46691.1762	-45693.95016	-44777.94281	-44435.25917	-43538.55735	-43219.62381	-41437.31344	-39732.21033	-38575.61149	-37381.12557	-37205.92648	-36557.68588	-35322.31346	-34797.55679	-34920.32606	-36184.87417	-0.32289766	-0.30950498	-0.307538979	-0.309286767	-0.32185541	-0.365304533	-0.386731573	-0.401317136	-0.394397531	-0.382670529	-0.351441139	-0.348875756	-0.348875756	-0.348875756	-0.355576318	-0.360840107	-0.362176246	-0.410080595	-0.419694925	-0.424272744	-0.430062717
317	375	Finland	FIN	Slovakia	SLO	317375	29603.56404	29248.9309	32617.82438	33372.37639	32687.34378	32144.90451	31903.68007	30975.52081	30851.76191	30744.08547	30155.45451	28214.06909	26635.32845	25211.91086	23793.48623	23299.52293	22581.25316	21992.12641	22474.18521	0	0	0.012167018	0.013622055	0.016071237	0.016182069	0.017460087	0.010902917	0.010902917	0.011121746	0.009230435	0.011324994	0.011324994	0.009174196	0.052318246	0.080858294	0.080858294	0.080858294	0.070451918	0	0	0	0
317	380	Sweden	SWD	Slovakia	SLO	317380	35474.82855	33735.00381	35962.56312	37551.45013	37719.54317	36785.28707	36443.97089	35227.1871	34915.09384	34612.60984	34396.55921	32581.32858	30729.57764	29471.81635	28930.56885	28987.56533	28176.39033	27446.72178	28515.72736	0	0	0.031391389	0.030743421	0.033027362	0.0332784	0.035419538	0.024546736	0.024546736	0.024765565	0.025702941	0.026813889	0.026813889	0.026558644	0.069318361	0.094102454	0.094102454	0.094102454	0.08216852	0	0	0	0
317	385	Norway	NOR	Slovakia	SLO	317385	71044.66812	72394.42514	74058.02466	75723.92499	75585.01796	75308.03078	74467.79699	72276.38316	72611.90363	72357.39405	71435.16253	69549.33255	68481.81135	67307.67012	64379.14756	61777.99022	59775.53911	57323.06307	56015.71997	0	0	0.025106608	0.026147452	0.027241322	0.027241322	0.027956282	0.021147146	0.019972358	0.020191187	0.020191187	0.022285746	0.022356201	0.020182812	0.062942529	0.091482577	0.090772376	0.090772376	0.078838442	0	0	0	0
317	390	Denmark	DEN	Slovakia	SLO	317390	41439.55125	41409.29148	43755.69446	45304.52399	46565.38308	45581.35426	45231.67993	44500.46984	45046.13737	45450.39028	45553.06092	43853.10028	42448.99349	41873.98985	40994.4233	40423.27727	39684.9624	37863.52533	38127.15168	0	0	0.019037911	0.020534564	0.022818505	0.022818505	0.027405796	0.019688868	0.012200035	0.012418864	0.012418864	0.014513423	0.01893336	0.018374462	0.061134179	0.091227493	0.091227493	0.091227493	0.079293559	0	0	0	0
31	2	United States of America	USA	Bahamas	BHM	312	26453.57021	25619.14671	26044.42435	25663.04804	25144.66561	24449.99834	23618.20483	22007.07439	20296.16505	20089.91701	20308.42374	19657.8366	19516.57493	18981.48481	17900.30535	17507.54816	17510.62958	16763.55332	15931.0904	13935.80894	13064.48229	0	0	0	0	0	0	0	0	0	0	0	0	0	0	0	0	0	0	0	0	0
31	20	Canada	CAN	Bahamas	BHM	3120	25525.24535	24585.64891	25188.59508	24234.45661	23602.56507	22874.24019	22173.17719	20941.21536	19749.72629	19005.79612	18889.3125	17743.4851	17353.93576	16982.18351	15983.15362	16397.94408	16298.30616	15332.69379	14472.16733	13361.68897	13240.01625	0	0	0	0	0	0	0	0	0	0	0	0	0	0	0	0	0	0	0	0	0
31	560	South Africa	SAF	Bahamas	BHM	31560	-14557.7552	-14708.01955	-15854.8268	-16982.2416	-17375.82521	-17535.86527	-17482.89168	-17989.1944	-18930.21761	-18905.01283	-18799.34222	-18317.16966	-17033.88743	-16182.3048	-16030.89455	-15552.65784	-15029.09159	-14794.00803	-15044.60759	-16010.85449	-17185.90334	0	0	0	0	0	0	0	0	0	0	0	0	0	0	0	0	0	0	0	0	0
40	31	Bahamas	BHM	Cuba	CUB	4031	16231.86754	16395.35946	17835.17467	19045.42882	19512.69851	19911.58087	20037.50059	20545.73145	21508.53575	21373.93939	21263.54392	20810.98195	19657.7124	18858.97748	18727.96061	18326.04769	17804.97686	17530.65315	17345.84053	18123.17733	19021.98832	0	0	0	0	0	0	0	0	0	0	0	0	0	0	0	0	0	0	0	0	0
40	42	Dominican Republic	DOM	Cuba	CUB	4042	-237.5809844	-461.4866155	-364.4236038	-240.6843382	-225.0491662	-92.15141632	36.82145992	251.8987162	450.9096268	328.1288285	418.7493676	452.1003812	453.7040516	267.2375147	140.5033502	188.6732199	137.1705022	130.0192421	-519.6596404	-1189.87466	-1644.808973	0.481953455	0.486126484	0.486126484	0.596470859	0.595583776	0.598206837	0.583396771	0.59723735	0.59819077	0.601324223	0.594835727	0.581061873	0.578191177	0.574516793	0.552378682	0.473132872	0.459431058	0.465694481	0.558661007	0.558661007	0.555884656
40	51	Jamaica	JAM	Cuba	CUB	4051	-876.167548	-655.9757021	-334.684348	-54.03744357	250.484638	654.2914037	1071.024029	1239.30564	1217.583831	1192.921254	1262.358389	1441.495064	1613.65806	1763.563879	1937.57052	2198.147373	2182.336965	2165.1892	1274.180013	767.7070554	109.5599928	0.549319671	0.551152911	0.551152911	0.664484521	0.65113775	0.64447688	0.626371914	0.626371914	0.624353387	0.59583882	0.59583882	0.592938933	0.593602101	0.600640633	0.573521338	0.570972368	0.566690459	0.564661448	0.641020204	0.641020204	0.641020204
40	52	Trinidad and Tobago	TRI	Cuba	CUB	4052	10995.35955	10665.33705	11567.21385	11299.01206	10974.28693	9711.315342	9388.017929	8674.918855	7286.927332	6568.306223	6295.676936	5815.11207	5334.406919	4704.667898	4231.163012	3979.334806	3799.040313	3607.908337	3233.072457	2927.539047	2314.749283	0.531039204	0.52565244	0.524021535	0.635376793	0.635920301	0.633552169	0.619871657	0.618630217	0.616340565	0.603190552	0.601875265	0.616706239	0.616706239	0.62464501	0.624176309	0.620189263	0.628907801	0.630020787	0.722987313	0.714747575	0.701990446
40	70	Mexico	MEX	Cuba	CUB	4070	3172.844674	2999.614	3641.878897	3875.690126	4084.502733	4312.138515	4607.657301	4567.403293	4679.779881	4815.657418	5084.225083	4960.936012	5059.7853	4821.856249	4511.38119	4433.54587	5079.953733	4877.136193	4219.549625	3647.218126	3010.662893	0.480389302	0.482915996	0.48043556	0.595605754	0.606120212	0.621024094	0.606214028	0.606214028	0.598576076	0.587659514	0.574271628	0.536036761	0.53633472	0.533006879	0.487807476	0.469667866	0.463071148	0.44734043	0.529610287	0.528967618	0.48495966
40	91	Honduras	HON	Cuba	CUB	4091	-3592.446097	-3507.240991	-3344.148434	-3180.874476	-2914.069701	-2478.895085	-2118.784351	-1986.169285	-1902.580819	-1891.302009	-1802.548531	-1676.730433	-1428.383539	-1446.436046	-1417.466302	-1227.412778	-1197.150187	-1128.910258	-1689.713404	-2188.916442	-2676.669098	0.340685313	0.364178259	0.427445051	0.539522965	0.542967517	0.533592283	0.5270637	0.5270637	0.51915697	0.519128403	0.521372668	0.521372668	0.516182346	0.522093641	0.525288386	0.518925538	0.510447472	0.488788805	0.571663124	0.568934282	0.559288002
40	93	Nicaragua	NIC	Cuba	CUB	4093	-4165.167577	-4066.204857	-3927.925893	-3737.260135	-3442.052093	-2958.217401	-2563.663329	-2409.286485	-2297.497112	-2248.787067	-2168.318132	-2016.673778	-1899.868087	-1929.892206	-1882.369874	-1721.949426	-1708.389232	-1715.530963	-2193.136485	-2628.638677	-3082.676746	0.363389502	0.375735674	0.371066352	0.503593746	0.556102825	0.579080589	0.564270523	0.564270523	0.566070459	0.559833208	0.548068555	0.547400367	0.573703998	0.581642769	0.585295287	0.599729637	0.600640435	0.600838368	0.690113102	0.689541418	0.657864572
40	94	Costa Rica	COS	Cuba	CUB	4094	2510.778212	2350.69634	2610.267883	2570.876052	2433.830806	2559.999093	2833.533814	2854.92785	2810.44093	2749.202947	2746.618129	2825.833644	2902.164298	2632.891652	2531.883235	2807.562789	2773.653164	2675.223155	1939.257695	1166.621945	685.6123517	0.594471418	0.592929865	0.592929865	0.705128649	0.703736418	0.693968651	0.676936977	0.678830274	0.679783694	0.679810099	0.679810099	0.679086707	0.677554923	0.689669164	0.687690059	0.689021674	0.689021674	0.687904189	0.780870715	0.780870715	0.780525098
40	95	Panama	PAN	Cuba	CUB	4095	2298.411326	2120.073284	2206.503719	1934.795753	1630.56863	1740.748692	1867.65495	1765.710007	1767.624511	1789.195577	1960.838595	2105.19265	2187.972049	1919.881054	1783.988234	1899.788579	1969.161458	1938.235372	1281.006396	566.7187956	-202.7447408	0.517126297	0.515204788	0.512780796	0.62485871	0.623971627	0.621603495	0.60636802	0.605759163	0.606712583	0.606071989	0.604433554	0.588779434	0.593354208	0.604182468	0.602203363	0.602203363	0.601388119	0.597461751	0.686006363	0.686006363	0.438614166
40	100	Colombia	COL	Cuba	CUB	40100	562.005454	517.2003491	563.0333799	639.2254107	678.6950351	918.0452578	1181.402899	1194.728188	1201.88689	1191.344807	1280.317371	1329.431582	1786.144695	1825.862325	1808.8139	1997.247513	1889.875499	1714.138885	1183.44331	591.7800347	93.98712643	0.432343644	0.39110155	0.39110155	0.509402635	0.510191504	0.493219461	0.4755762	0.470056717	0.488971321	0.491853334	0.489315084	0.48504359	0.501147068	0.504041033	0.50303098	0.505743624	0.504041813	0.515966636	0.608933162	0.576241211	0.548960875
40	101	Venezuela	VEN	Cuba	CUB	40101	7892.704331	8436.532233	9202.933803	8905.478867	8332.648783	7869.745449	7350.252636	5978.244798	7113.880735	8414.271263	8337.625615	8318.474199	9477.607783	9682.674488	9231.590797	9720.563414	9554.620753	10132.27756	9879.074892	8956.285504	7623.064865	0.349332721	0.341813877	0.339988919	0.459956428	0.456699838	0.471924989	0.469163603	0.474303185	0.483909411	0.510368993	0.529545248	0.600351292	0.631677585	0.644355583	0.642376478	0.642376478	0.642376478	0.638244666	0.723192157	0.727406675	0.726926202
40	130	Ecuador	ECU	Cuba	CUB	40130	-1031.347308	-987.8662027	-860.86111	-849.1626456	-517.1804462	-107.5212897	180.5067371	137.1119423	224.3231471	176.2646445	195.052058	406.583327	847.568967	792.2723018	779.5084645	1003.390412	1055.419446	986.5037937	492.9446644	45.627386	-505.0047584	0.443100078	0.438131779	0.479626043	0.624064233	0.627129559	0.612977205	0.598167139	0.598167139	0.603033901	0.600243697	0.600243697	0.603262455	0.603262455	0.615550812	0.602905331	0.605213359	0.606362477	0.613463323	0.707561305	0.707060926	0.708240734
40	135	Peru	PER	Cuba	CUB	40135	-667.3996722	-866.5994907	-783.1417964	-909.1955506	-849.2699921	-563.6205386	-310.105611	-231.8268332	-202.5537612	-297.1593442	-173.8898925	-32.36489684	147.1607258	202.3861692	121.4948272	295.8748011	185.8770764	-84.94870303	-674.3818615	-1062.25442	-1546.67265	0.533403946	0.537017882	0.536315175	0.648393089	0.651094133	0.661014467	0.646204401	0.648667919	0.647944442	0.646233703	0.393231519	0.233688726	0.233688726	0.251673036	0.249693931	0.254495644	0.295919312	0.306544877	0.485654479	0.644202284	0.651381146
40	140	Brazil	BRA	Cuba	CUB	40140	5432.769046	4882.270463	5075.190552	4880.753846	4757.541622	5022.384598	5281.514879	5104.052913	5256.292301	5160.336735	5269.426779	5235.310693	5508.284335	5606.717705	5524.483605	5679.744424	5501.012667	5208.78117	4466.716192	4172.927042	3704.824127	0.583888459	0.576812223	0.576472653	0.688550567	0.692773847	0.690602525	0.66548277	0.66548277	0.668706464	0.669998709	0.670641069	0.669944898	0.669944898	0.676276092	0.674296987	0.672778847	0.670817721	0.670863407	0.762221467	0.758457945	0.758783607
40	145	Bolivia	BOL	Cuba	CUB	40145	-3707.482733	-3627.40096	-3583.159598	-3449.280999	-3146.103969	-2673.948578	-2282.357511	-2113.4327	-2000.436563	-1970.231344	-1867.32189	-1692.866723	-1487.040472	-1541.278747	-1513.919704	-1339.732907	-1323.572374	-1355.48684	-1892.070683	-2342.983175	-2867.71197	0.472121677	0.495494802	0.504984779	0.617595398	0.628941547	0.636763022	0.618921376	0.605410743	0.613897871	0.620543815	0.624896127	0.622620101	0.617077963	0.628649643	0.625101558	0.625101558	0.618850018	0.623630567	0.700963996	0.692162314	0.672225048
40	150	Paraguay	PAR	Cuba	CUB	40150	-2463.057292	-2670.763637	-2435.178611	-2364.621768	-2122.005883	-1686.06171	-1264.515901	-1117.993705	-1054.254895	-964.9060025	-791.3468375	-487.6825393	-206.9684537	-152.0710794	-136.7377504	93.4552906	25.40199257	-46.87568736	-616.7943242	-1050.556463	-1554.818209	0.468879549	0.459363523	0.450211193	0.54948687	0.548599787	0.546231655	0.531421589	0.519009759	0.508343838	0.508343838	0.508343838	0.508788182	0.508788182	0.50272256	0.499813691	0.495447465	0.495447465	0.493054218	0.565311264	0.542809905	0.499049083
40	155	Chile	CHL	Cuba	CUB	40155	7096.402829	6661.313551	7001.90511	6952.427631	6836.214879	6992.393133	6952.524891	6658.53985	6508.603764	6454.208232	6349.176385	6229.194605	6608.30234	6422.694696	6026.415879	5729.205793	5074.473954	4768.373207	3879.975913	2742.15332	1879.556699	0.581031235	0.570161791	0.570504844	0.682582758	0.681514614	0.681340984	0.665345315	0.665345315	0.666298735	0.665595065	0.663800577	0.656007461	0.660446029	0.6683848	0.662401782	0.662401782	0.662401782	0.659242769	0.743099272	0.743099272	0.733786924
40	160	Argentina	ARG	Cuba	CUB	40160	4587.864228	3867.577171	4640.213384	4559.702891	4194.108514	4128.485231	3955.151919	3586.543398	3192.776846	4151.857195	4698.836023	5039.831125	5610.346671	5375.556958	4901.87353	4785.902168	5163.345759	4828.839059	3996.18702	2853.840085	1713.813158	0.531590786	0.537938239	0.532944133	0.646739395	0.654536794	0.656953211	0.644553175	0.642428511	0.653927446	0.660836795	0.65624796	0.650351953	0.652126434	0.661271577	0.657721159	0.656832415	0.658608234	0.654507226	0.750471534	0.750559269	0.752943367
40	165	Uruguay	URU	Cuba	CUB	40165	6249.626009	5551.38921	5213.034278	4743.837976	4506.532736	4674.258476	4484.017195	4285.289036	4343.26459	5052.952328	5513.862847	5907.77174	6320.337708	5963.772749	5379.398897	5200.555136	5432.632113	4936.659451	4286.945819	3325.663507	2651.382304	0.599139239	0.598789363	0.59575487	0.707832784	0.706945701	0.704577569	0.683592211	0.68449074	0.68544416	0.68544416	0.68544416	0.683077699	0.683121614	0.688094061	0.686114956	0.686114956	0.679882453	0.678447379	0.771413905	0.771413905	0.769501666
40	205	Ireland	IRE	Cuba	CUB	40205	42852.8286	42272.86442	45148.72052	48769.0105	48672.47365	47610.28878	46293.60148	44203.27126	43391.19014	41704.772	39905.49964	36706.36099	33376.87361	30949.14221	28024.42643	25869.8232	23535.88367	22206.95506	21168.23788	20083.38751	19286.01986	0.582674602	0.58282099	0.58282099	0.694898904	0.691486884	0.689118752	0.674308686	0.674308686	0.675262106	0.675788408	0.675788408	0.674116942	0.674116942	0.682055713	0.678047794	0.676690081	0.67694535	0.67694535	0.769911876	0.770633462	0.763344508
40	210	Netherlands	NTH	Cuba	CUB	40210	44652.60287	44339.09361	46636.15009	46179.26573	44805.31827	43716.41292	43244.66051	42673.55852	42888.34139	43178.02993	42652.07281	41277.27595	39598.45233	37995.02706	36575.39808	35596.72321	34674.43056	33822.56965	33115.39742	32320.73588	31259.46856	0.579918659	0.580020525	0.579847447	0.69137507	0.689789077	0.687215385	0.672405319	0.672405319	0.66553119	0.672637418	0.672445899	0.673582833	0.670949379	0.676883984	0.678402343	0.678402343	0.678402343	0.678312509	0.771279035	0.771279035	0.771279035
40	211	Belgium	BEL	Cuba	CUB	40211	38694.23072	38053.65414	39510.24383	39744.69684	38939.44326	38677.25525	38461.7982	37358.87029	37341.34492	36845.95682	36758.41089	35625.41751	34553.88918	33896.26878	32730.45119	32447.1811	31752.19244	30781.20114	30734.44059	29902.10119	28938.37563	0.578842919	0.579411283	0.579411283	0.692284143	0.691581797	0.687110088	0.66447183	0.671826944	0.673768253	0.673768253	0.673768253	0.673768253	0.667684365	0.675623136	0.673644031	0.673644031	0.681401638	0.681401638	0.774368164	0.772361153	0.772724497
40	225	Switzerland	SWZ	Cuba	CUB	40225	68588.47147	67340.32582	69939.23885	69416.87289	67444.3105	65614.55969	64422.31748	63198.01656	63790.34829	64245.30156	63802.28712	61796.47658	61231.62539	59570.09752	58373.22858	58485.5959	58656.08207	58376.78814	58508.7873	58765.59177	59655.74428	0.588756649	0.588756649	0.588756649	0.700834563	0.701999732	0.6996316	0.684821534	0.683000445	0.683858359	0.683858359	0.683858359	0.683858359	0.684850177	0.692788948	0.689256548	0.689256548	0.690405548	0.690405548	0.783372074	0.783372074	0.779928269
40	235	Portugal	POR	Cuba	CUB	40235	16851.34696	16569.06053	17346.16149	17547.62309	17389.57512	17612.07272	17920.63496	17790.12181	18202.33018	18195.0737	18030.89038	17575.75475	17089.88257	16256.74503	15590.39538	15237.50423	14609.79726	14495.48488	14372.10391	13712.54382	12462.31496	0.583531461	0.583550255	0.581417855	0.693495769	0.692608686	0.692482734	0.667579525	0.667579525	0.668521567	0.668937424	0.66906293	0.66906293	0.666703273	0.674642044	0.672662939	0.672662939	0.67467438	0.67467438	0.767640906	0.767640906	0.768791659
40	255	Germany	GMY	Cuba	CUB	40255	36099.39574	34527.38906	36882.57435	36563.30074	35541.22925	34577.60505	34717.61627	34469.39488	34891.26819	34996.39171	34516.83744	33657.42344	33142.22937	32436.94216	31914.51881	31940.52031	31501.80027	30801.16233	30843.64168	29999.34604	0	0.590092072	0.593177578	0.590910061	0.704003935	0.703116852	0.70074872	0.684707831	0.683290179	0.684243599	0.685544246	0.685544246	0.685544246	0.685544246	0.691643	0.689663895	0.689663895	0.689663895	0.689737755	0.782704281	0.782704281	0
40	305	Austria	AUS	Cuba	CUB	40305	40971.19177	40326.02823	42339.32937	41972.28347	40822.20214	40082.74284	39883.72107	39201.71772	39214.82377	38765.18062	38460.91207	37375.5595	36223.84963	34906.34567	34200.1519	33585.91335	32748.34559	32054.05802	31653.04991	30859.63852	29562.91867	0.571660772	0.573419703	0.573419703	0.682583525	0.681696442	0.68098057	0.666170504	0.660921938	0.661875358	0.663801498	0.663801498	0.664352948	0.666540794	0.674723849	0.672744744	0.672744744	0.670694295	0.675171602	0.768138128	0.767271693	0.767271693
40	316	Czech Republic	CZR	Cuba	CUB	40316	14075.31475	13815.81242	14994.13847	14833.66036	14244.77975	13584.444	12955.16505	12370.06374	11932.41999	11691.18597	11283.06805	10819.20079	10786.28496	10810.37812	10961.99993	10579.90881	9840.668028	9493.566027	0	0	0	0.582623893	0.585297236	0.590660169	0.701514244	0.70228299	0.696211691	0.681401625	0.680559066	0.681512486	0.676432309	0.676432309	0.676432309	0.676432309	0.691039474	0.689060369	0.688233342	0.688233342	0.688233342	0	0	0
40	317	Slovakia	SLO	Cuba	CUB	40317	10912.95293	10258.40338	11263.76636	10598.69224	9409.07595	8817.018933	8418.224441	8004.817449	7520.482501	7074.692222	6813.476982	6860.371151	7073.108158	6686.376565	6214.324879	5855.26707	5453.824327	5008.347134	4386.801969	0	0	0.568377266	0.566409849	0.564125908	0.676203822	0.674601779	0.679950575	0.665140509	0.66492168	0.6658751	0.663780541	0.663780541	0.664339439	0.621579722	0.600978445	0.59899934	0.59899934	0.610933274	0	0	0	0
40	325	Italy	ITA	Cuba	CUB	40325	30162.85903	29804.40405	32102.5297	32968.01624	32956.38624	32847.11641	33113.96328	32980.93326	33216.11141	33219.85355	32699.08267	31604.27366	31255.42436	30711.70397	30191.57724	29987.71873	29121.77107	28461.69656	28244.32508	27549.03457	26615.17142	0.563644834	0.563678636	0.56841635	0.679285639	0.673610744	0.670149726	0.652439836	0.652439836	0.653393256	0.654457105	0.660131747	0.660131747	0.660131747	0.668070518	0.663914264	0.657489326	0.657823972	0.660514949	0.750986306	0.748714323	0.747058066
40	355	Bulgaria	BUL	Cuba	CUB	40355	1154.614243	1233.554295	1563.400347	1353.971752	1189.669907	1284.011096	1296.60473	1143.551634	997.5599925	681.9294606	527.245582	500.8076925	885.6595392	717.7381727	809.0279721	937.7845114	871.0361987	799.0131461	318.5510751	104.3044063	-63.12759338	0.483178494	0.484181417	0.505318012	0.611797734	0.621172587	0.605679865	0.596015195	0.59787501	0.59882843	0.603125504	0.604286638	0.600836454	0.594997367	0.60704695	0.606335372	0.59542754	0.597916113	0.601882842	0.69802323	0.674614114	0.551411468
40	360	Romania	ROM	Cuba	CUB	40360	2608.834575	2753.63394	3387.733444	2774.518678	2500.379132	2430.784611	2552.591236	2223.534992	1997.345952	1663.660145	1416.688679	1479.654497	1672.858865	1758.101682	2062.578925	2066.945998	1785.228918	1611.291866	1033.821623	950.9996116	1119.910752	0.480741153	0.477270347	0.476200132	0.570439743	0.565832181	0.564730872	0.520904048	0.547306436	0.539272187	0.539272187	0.560045246	0.565347379	0.565347379	0.57328615	0.551728908	0.529016545	0.529016545	0.529016545	0.617449424	0.613729863	0.49550184
40	365	Russia	RUS	Cuba	CUB	40365	4986.33327	4658.418915	5604.884428	5261.26929	4769.456616	4533.86881	4402.237471	4018.439973	3584.625846	3266.886327	3007.151101	2576.07871	2387.02392	2678.758051	2661.29734	3075.221401	3387.500077	4272.31191	4427.851703	5288.189771	5308.552045	0.212775352	0.205060936	0.201922333	0.315541559	0.331125164	0.331780191	0.315281379	0.320005457	0.348782035	0.389844536	0.42440683	0.491946719	0.483196492	0.489988941	0.488073324	0.494577826	0.495262674	0.507177044	0.60203614	0.48855426	0.443227033
40	375	Finland	FIN	Cuba	CUB	40375	40516.51697	39507.33428	43881.59074	43971.06863	42096.41973	40961.92344	40321.90452	38980.33826	38372.24441	37818.77769	36968.93149	35074.44024	33708.43661	31898.28743	30007.8111	29154.79	28035.07749	27000.47354	26860.98718	27617.93944	29290.9749	0.580544284	0.580031904	0.580197145	0.692385891	0.692061866	0.690853492	0.676043426	0.676043426	0.675105535	0.675105535	0.675105535	0.673513635	0.673897968	0.681836739	0.679857634	0.679857634	0.681385192	0.680588504	0.77355503	0.773220427	0.769977087
40	385	Norway	NOR	Cuba	CUB	40385	81957.62105	82652.82852	85321.79101	86322.61723	84994.09391	84125.04971	82886.02143	80281.20061	80132.38613	79432.08627	78248.63951	76409.7037	75554.91951	73994.04668	70593.47244	67633.25729	65229.36344	62331.4102	60402.52194	58104.80462	56059.55133	0.593483874	0.592557301	0.59136723	0.703445144	0.702558061	0.701097721	0.685112867	0.685112867	0.686066287	0.686066287	0.686136742	0.684522251	0.684522251	0.692461022	0.689771716	0.689771716	0.689771716	0.689771716	0.783189114	0.783189114	0.783189114
40	390	Denmark	DEN	Cuba	CUB	40390	52352.50418	51667.69485	55019.46082	55903.21624	55974.45903	54398.37319	53649.90437	52505.28729	52566.61987	52525.0825	52366.53791	50713.47143	49522.10165	48560.36641	47208.74818	46278.54434	45138.78673	42871.87246	42513.95365	41327.9427	40342.86943	0.587415177	0.586944413	0.586944413	0.699022327	0.702007575	0.699639443	0.677340544	0.677340544	0.678293964	0.678293964	0.682713901	0.682713901	0.682713901	0.692205938	0.690226833	0.690226833	0.690226833	0.686631962	0.779598488	0.779598488	0.779598488
40	434	Benin	BEN	Cuba	CUB	40434	-4955.695423	-4822.46336	-4741.632699	-4540.684041	-4207.378804	-3688.526044	-3242.210875	-3042.244528	-2915.368649	-2883.869474	-2797.939693	-2632.046723	-2465.664549	-2479.038321	-2423.655094	-2221.394335	-2181.959996	-2166.669259	-2683.962004	-3134.78965	-3619.372816	0.493407953	0.492700158	0.491173637	0.6050112	0.607247245	0.582562569	0.565560072	0.565560072	0.563681717	0.563394507	0.566587367	0.568071852	0.575336452	0.583275223	0.577657285	0.578182015	0.569573125	0.569573125	0.662539651	0.617663485	0.338906492
40	900	Australia	AUL	Cuba	CUB	40900	46157.00581	46055.59212	46264.84962	45639.28532	44456.01864	44262.43817	43812.47332	42651.45401	41955.24921	40841.94031	40692.46147	39740.98852	38341.09039	36988.33286	35971.31236	35194.3495	34273.70995	33219.82357	31649.81677	31480.15691	31586.98674	0.596780078	0.585737642	0.585737642	0.697815556	0.692607197	0.690239065	0.673274818	0.671105834	0.672059254	0.674450475	0.676652999	0.677523701	0.677523701	0.679520243	0.682275443	0.680192454	0.680192454	0.680192454	0.774646641	0.774646641	0.775433032
40	920	New Zealand	NEW	Cuba	CUB	40920	28003.52055	28047.15677	28644.38053	29605.90268	29305.26862	29264.16767	28962.22	28436.4084	27750.54431	26857.00402	26119.56225	25675.94875	24488.46987	24559.21331	24453.70996	24121.02926	23372.21352	22439.32871	20684.90316	20212.80408	21197.60967	0.579777917	0.579289953	0.579289953	0.684050489	0.683163406	0.680795274	0.670668413	0.670668413	0.671621833	0.670998148	0.670998148	0.669693364	0.674460416	0.682399187	0.681097154	0.678400011	0.678400011	0.679456374	0.770349324	0.770349324	0.771779344
41	2	United States of America	USA	Haiti	HAI	412	47711.80741	46864.36846	48664.16865	49274.15074	48882.13978	48066.91359	46927.08889	45580.43479	44696.0941	44301.07709	44288.88154	42995.46369	41526.57407	40202.34555	38924.46193	0	0	0	0	0	0	0.271470041	0.235608211	0.236910768	0.229088824	0.237021437	0.475257624	0.269902779	0.263548731	0.263201243	0.238085883	0.247155926	0.246904936	0.247408568	0.245666622	0.243571632	0.264109328	0.447090023	0.466844485	0.529567965	0.314743254	0.412701094
41	20	Canada	CAN	Haiti	HAI	4120	46783.48255	45830.87066	47808.33938	47845.55931	47340.03924	46491.15544	45482.06126	44514.57576	44149.65534	43216.95621	42869.7703	41081.11219	39363.9349	38203.04425	37007.3102	0	0	0	0	0	0	0.249929728	0.216847414	0.217673554	0.218636312	0.226829707	0.473017165	0.267974583	0.261008092	0.259690039	0.257920588	0.264899786	0.244859909	0.245363541	0.244082458	0.238834145	0.257606476	0.440587171	0.463790725	0.524977718	0.306967048	0.402006567
41	42	Dominican Republic	DOM	Haiti	HAI	4142	4788.78868	4388.375675	4420.146025	4324.989539	3999.726498	3613.182961	3308.204941	3279.527672	3342.302921	3165.349527	3135.663247	2978.745524	2805.990791	2629.120774	2436.699323	0	0	0	0	0	0	0.157797739	0.132368599	0.132854012	0.128189007	0.135790086	0.392322415	0.187279833	0.195800822	0.195033863	0.193549749	0.189037122	0.15797172	0.155604656	0.142710418	0.120456422	0.060959615	0.230238496	0.259705473	0.32211495	0.104745857	0.197009025
41	52	Trinidad and Tobago	TRI	Haiti	HAI	4152	16021.72921	15515.19934	16351.78348	15864.68594	15199.06259	13416.64972	12659.40141	11702.54781	10178.32063	9405.526921	9012.590815	8341.757213	7686.693659	7066.551157	6527.358984	0	0	0	0	0	0	0.206883488	0.171894555	0.170749063	0.167094941	0.176126611	0.427667747	0.223754719	0.217193689	0.213183658	0.195416078	0.19607666	0.193616086	0.194119718	0.192838635	0.192254049	0.208016006	0.399715239	0.424031779	0.486441256	0.260832425	0.343114815
41	70	Mexico	MEX	Haiti	HAI	4170	8199.214339	7849.47629	8426.448525	8441.364003	8309.278398	8017.472892	7879.040782	7595.032249	7571.173175	7652.878116	7801.138962	7487.581155	7412.072039	7183.739508	6807.577162	0	0	0	0	0	0	0.156233586	0.129158111	0.127163088	0.127323902	0.146326522	0.415139672	0.21009709	0.2047775	0.195419169	0.17988504	0.168473023	0.112946608	0.113748199	0.101200504	0.055885216	0.057494609	0.233878586	0.241351422	0.29306423	0.075052468	0.126084029
41	91	Honduras	HON	Haiti	HAI	4191	1433.923567	1342.6213	1440.421195	1384.799401	1310.705964	1226.439292	1152.59913	1041.459671	988.8124749	945.9186893	914.3653487	849.9147096	923.9032006	915.4472127	878.7296703	0	0	0	0	0	0	0.016529597	0.010420374	0.074172579	0.071241113	0.083173827	0.327707861	0.130946762	0.125627172	0.116000063	0.111353929	0.115574063	0.098282515	0.093595825	0.090287266	0.093366126	0.106752281	0.28125491	0.282799797	0.335117067	0.115019132	0.200412371
41	95	Panama	PAN	Haiti	HAI	4195	7324.780991	6969.935575	6991.073347	6500.469631	5855.344294	5446.083069	5139.038431	4793.338963	4659.017806	4626.416275	4677.752475	4631.837793	4540.258788	4281.764313	4080.184206	0	0	0	0	0	0	0.192970581	0.161446903	0.159508324	0.156576858	0.164177937	0.415719073	0.210251082	0.204322635	0.203555676	0.198297515	0.198634949	0.165689281	0.170767687	0.172376093	0.170281103	0.190030106	0.372195557	0.391472743	0.449460306	0.232091213	0.079738535
41	100	Colombia	COL	Haiti	HAI	41100	5588.375119	5367.062639	5347.603009	5204.899288	4903.4707	4623.379635	4452.78638	4222.357144	4093.280185	4028.565505	3997.23125	3856.076725	4138.431435	4187.745583	4105.009872	0	0	0	0	0	0	0.108187928	0.037343665	0.037829078	0.041120783	0.050397814	0.287335039	0.079459262	0.068620189	0.085814414	0.08407886	0.083516479	0.061953437	0.078560547	0.072234658	0.07110872	0.093570367	0.274849251	0.309977628	0.372387105	0.122326061	0.190085244
41	101	Venezuela	VEN	Haiti	HAI	41101	12919.074	13286.39452	13987.50343	13471.15274	12557.42445	11575.07983	10621.63612	9005.873754	10005.27403	11251.49196	11054.53949	10845.11934	11829.89452	12044.55775	11527.78677	0	0	0	0	0	0	0.025177005	-0.011944008	-0.013283553	-0.008325424	-0.003093852	0.266040567	0.073046665	0.072866657	0.080752504	0.102594519	0.123746643	0.177261139	0.209091064	0.212549208	0.210454218	0.230203221	0.413183916	0.432255658	0.4866461	0.273491525	0.368050571
41	130	Ecuador	ECU	Haiti	HAI	41130	3995.022356	3861.996088	3923.708519	3716.511231	3707.595218	3597.813088	3451.890218	3164.740898	3115.716441	3013.485343	2911.965937	2933.22847	3199.855706	3154.155561	3075.704437	0	0	0	0	0	0	0.118944362	0.084373894	0.126353571	0.155782381	0.167335869	0.407092783	0.202050201	0.196730611	0.199876994	0.192469223	0.194445092	0.180172302	0.180675934	0.183744437	0.170983071	0.193040102	0.377169915	0.407474315	0.471015248	0.253145776	0.349365103
41	135	Peru	PER	Haiti	HAI	41135	4358.969992	3983.2628	4001.427832	3656.478326	3375.505673	3141.713839	2961.27787	2795.802123	2688.839533	2540.061354	2543.023987	2494.280246	2499.447465	2564.269428	2417.6908	0	0	0	0	0	0	0.20924823	0.183259997	0.183042703	0.180111237	0.191300443	0.455130045	0.250087463	0.247231391	0.244787535	0.238459229	-0.012567086	-0.189401427	-0.188897795	-0.180133339	-0.182228329	-0.157677613	0.06672675	0.100555869	0.249108422	0.190287134	0.292505515
41	155	Chile	CHL	Haiti	HAI	41155	12122.77249	11511.17584	11786.47474	11518.10151	11060.99054	10697.72751	10223.90837	9686.168806	9399.997058	9291.42893	9066.090264	8755.839748	8960.58908	8784.577955	8322.611851	0	0	0	0	0	0	0.256875519	0.216403906	0.217232372	0.214300906	0.221720924	0.475456562	0.269228377	0.263908787	0.263141828	0.257820591	0.258001972	0.232917308	0.237859508	0.236578425	0.230479522	0.250228525	0.43320922	0.453253761	0.506553215	0.289184122	0.374911293
41	160	Argentina	ARG	Haiti	HAI	41160	9614.233892	8717.439461	9424.783013	9125.376768	8418.884179	7833.819608	7226.5354	6614.172354	6084.17014	6989.077893	7415.749902	7566.476268	7962.63341	7737.440217	7198.069502	0	0	0	0	0	0	0.20743507	0.184180354	0.179671661	0.178457543	0.194743104	0.451068789	0.248436237	0.240991983	0.250770539	0.253062321	0.250449355	0.2272618	0.229539913	0.229465202	0.225798899	0.244659158	0.429415672	0.448518218	0.513925477	0.296644119	0.394067736
41	210	Netherlands	NTH	Haiti	HAI	41210	49678.97254	49188.9559	51420.71972	50744.9396	49030.09393	47421.7473	46516.04399	45701.18748	45779.73469	46015.25063	45368.98669	43803.92109	41950.73907	40356.91032	38871.59405	0	0	0	0	0	0	0.255762943	0.22626264	0.226574975	0.223093218	0.229995387	0.481330963	0.276288381	0.270968791	0.262374283	0.264862944	0.266647294	0.25049268	0.248362858	0.245077609	0.246480083	0.266229086	0.449209781	0.472323501	0.534732978	0.317363885	0.412403404
41	211	Belgium	BEL	Haiti	HAI	41211	43720.60039	42903.51643	44294.81346	44310.37072	43164.21892	42382.58963	41733.18168	40386.49925	40232.73821	39683.17752	39475.32477	38152.06265	36906.17592	36258.15203	35026.64716	0	0	0	0	0	0	0.254687203	0.225653398	0.226138811	0.224002291	0.231788107	0.481225666	0.268354892	0.270390416	0.270611346	0.265993779	0.267969648	0.2506781	0.245097844	0.243816761	0.241721771	0.261470774	0.452209076	0.47541263	0.537822107	0.318446003	0.413848866
41	220	France	FRN	Haiti	HAI	41220	40043.48685	39407.52792	40847.29112	40993.79042	40296.73142	39630.50752	39294.30779	38461.51226	38410.49358	38246.21684	37757.56874	36568.78471	35531.77743	34417.53149	33742.28107	0	0	0	0	0	0	0.270069996	0.240311974	0.241923021	0.236153595	0.2417685	0.495587251	0.290544669	0.285225079	0.28445812	0.27811553	0.280091399	0.264280581	0.264784213	0.26350313	0.258839757	0.277391339	0.459547731	0.482751285	0.546974274	0.329605181	0.4246447
41	225	Switzerland	SWZ	Haiti	HAI	41225	73614.84113	72190.18811	74723.80848	73982.54677	71669.08617	69319.89406	67693.70096	66225.64552	66681.74158	67082.52226	66519.201	64323.12173	63583.91213	61931.98078	60669.42455	0	0	0	0	0	0	0.264600933	0.234998764	0.235484177	0.232552711	0.242206042	0.493747178	0.288704596	0.281563917	0.280701452	0.276083885	0.278059754	0.260768206	0.262263656	0.260982573	0.257334288	0.277083291	0.461212986	0.48441654	0.546826017	0.329456924	0.421052638
41	255	Germany	GMY	Haiti	HAI	41255	41125.7654	39377.25135	41667.14398	41128.97462	39766.00491	38282.93942	37988.99975	37497.02383	37782.66148	37833.61241	37233.75132	36184.06858	35494.51611	34798.82541	34210.71479	0	0	0	0	0	0	0.265936356	0.239419693	0.237637589	0.235722083	0.243323162	0.494864298	0.288590893	0.281853651	0.281086692	0.277769772	0.279745641	0.262454093	0.262957725	0.259836625	0.257741635	0.277490638	0.460471333	0.483748747	0.546158224	0.328789131	0
41	325	Italy	ITA	Haiti	HAI	41325	35189.22869	34654.26634	36887.09932	37533.69011	37181.16191	36552.45078	36385.34676	36008.56222	36107.5047	36057.07425	35415.99655	34130.91881	33607.7111	33073.58723	32487.77321	0	0	0	0	0	0	0.239489118	0.209920751	0.215143878	0.211003787	0.213817054	0.464265304	0.256322898	0.251003308	0.250236349	0.246682631	0.254333142	0.237041594	0.237545226	0.236264143	0.231992004	0.245316069	0.42863141	0.454525941	0.514440249	0.294799173	0.388182435
41	380	Sweden	SWD	Haiti	HAI	41380	51414.15114	48843.26948	52010.89911	52715.81626	51353.39479	49307.64038	48133.57882	46259.6335	45326.96964	44524.52276	43926.95008	41968.34487	40154.97254	38520.07618	37441.0897	0	0	0	0	0	0	0.275612939	0.243395385	0.243880798	0.24120037	0.250227627	0.498612889	0.293570307	0.288250717	0.288421134	0.282819956	0.284795825	0.26780793	0.268311562	0.263274524	0.261179534	0.280928537	0.463909232	0.491569023	0.554022064	0.336652971	0.432175244
41	385	Norway	NOR	Haiti	HAI	41385	86983.99072	87502.69081	90106.36064	90888.29111	89218.86958	87830.38409	86157.40491	83308.82957	83023.77942	82269.30697	80965.55339	78936.34884	77907.20625	76355.92994	72889.66841	0	0	0	0	0	0	0.269328158	0.238799416	0.238094758	0.235163292	0.242764371	0.495213299	0.288995929	0.283676339	0.28290938	0.278291813	0.280338137	0.261432098	0.26193573	0.260654647	0.257849456	0.277598459	0.460579154	0.483782708	0.546643057	0.329273964	0.424313483
41	540	Angola	ANG	Haiti	HAI	41540	3224.199973	3175.348548	3224.18953	2861.171093	2316.804158	1891.890248	1572.817492	1388.423387	1346.630448	1566.354749	1526.455022	1522.536456	1522.527308	1439.425842	1341.921943	0	0	0	0	0	0	-0.129525732	-0.150153138	-0.155100282	-0.373288996	-0.365687917	-0.114146781	-0.320971305	-0.330698613	-0.337068998	-0.352219772	-0.35432774	-0.371619288	-0.373388279	-0.374669362	-0.376764352	-0.357015349	-0.174034654	-0.1508311	-0.114603964	-0.452960561	-0.37132282
42	2	United States of America	USA	Dominican Republic	DOM	422	42923.01873	42475.99279	44244.02263	44949.1612	44882.41328	44453.73063	43618.88395	42300.90712	41353.79118	41135.72757	41153.21829	40016.71816	38720.58328	37573.22478	36487.76261	35644.92263	35178.43594	34164.18723	33796.59057	33248.86093	33731.27958	0.113672302	0.103239612	0.104056756	0.100899817	0.101231351	0.082935209	0.082622946	0.067747909	0.06816738	0.044536134	0.058118804	0.088933216	0.091803912	0.102956204	0.12311521	0.203149713	0.216851527	0.207139012	0.207453015	0.209997397	0.215692069
42	20	Canada	CAN	Dominican Republic	DOM	4220	41994.69387	41442.49498	43388.19336	43520.56977	43340.31275	42877.97248	42173.85632	41235.04809	40807.35242	40051.60668	39734.10705	38102.36667	36557.94411	35573.92348	34570.61088	34535.31855	33966.11253	32733.3277	32337.66751	32674.74096	33906.81354	0.092131989	0.084478815	0.084819542	0.090447305	0.091039621	0.08069475	0.08069475	0.06520727	0.064656176	0.064370839	0.075862664	0.086888189	0.089758885	0.10137204	0.118377723	0.196646861	0.210348675	0.204085252	0.202862768	0.202221191	0.204997542
42	70	Mexico	MEX	Dominican Republic	DOM	4270	3410.425659	3461.100616	4006.302501	4116.374464	4309.5519	4404.289931	4570.835841	4315.504577	4228.870254	4487.528589	4665.475715	4508.835631	4606.081248	4554.618734	4370.877839	4244.872651	4942.783231	4747.116951	4739.209266	4837.092786	4655.471866	-0.001564153	-0.003210488	-0.005690924	-0.000865105	0.010536436	0.022817257	0.022817257	0.008976678	0.000385306	-0.013664709	-0.020564099	-0.045025112	-0.041856457	-0.041509914	-0.064571206	-0.003465006	0.00364009	-0.018354051	-0.02905072	-0.029693389	-0.070924996
42	130	Ecuador	ECU	Dominican Republic	DOM	42130	-793.7663239	-526.3795872	-496.4375062	-608.4783074	-292.13128	-15.36987342	143.6852772	-114.7867739	-226.5864796	-151.864184	-223.6973096	-45.51705426	393.8649154	525.0347871	639.0051143	814.7171923	918.248944	856.4845516	1012.604305	1235.502046	1139.804215	-0.038853377	-0.047994705	-0.006500441	0.027593374	0.031545783	0.014770368	0.014770368	0.000929789	0.004843131	-0.001080526	0.00540797	0.022200582	0.025071278	0.041034019	0.050526649	0.132080487	0.146931419	0.147768842	0.148900298	0.148399919	0.152356078
42	135	Peru	PER	Dominican Republic	DOM	42135	-429.8186878	-405.1128752	-418.7181925	-668.5112124	-624.2208259	-471.4691223	-346.927071	-483.7255494	-653.463388	-625.2881727	-592.63926	-484.4652781	-306.5433258	-64.85134555	-19.00852296	107.2015811	48.70657416	-214.9679451	-154.722221	127.6202398	98.13632336	0.051450491	0.050891398	0.050188691	0.05192223	0.055510357	0.06280763	0.06280763	0.051430569	0.049753672	0.04490948	-0.201604208	-0.347373147	-0.344502451	-0.322843757	-0.302684751	-0.218637228	-0.163511746	-0.159149604	-0.073006528	0.085541277	0.09549649
42	140	Brazil	BRA	Dominican Republic	DOM	42140	5670.350031	5343.757078	5439.614156	5121.438185	4982.590788	5114.536014	5244.693419	4852.154197	4805.382674	4832.207907	4850.677411	4783.210312	5054.580283	5339.48019	5383.980255	5491.071204	5363.842165	5078.761927	4986.375832	5362.801702	5349.6331	0.101935004	0.090685739	0.090346169	0.092079708	0.097190071	0.092395688	0.082085999	0.06824542	0.070515694	0.068674486	0.075805342	0.088883025	0.091753721	0.101759299	0.121918305	0.199645975	0.211386663	0.205168926	0.20356046	0.199796938	0.202898951
42	160	Argentina	ARG	Dominican Republic	DOM	42160	4825.445212	4329.063786	5004.636988	4800.387229	4419.15768	4220.636647	3918.330459	3334.644682	2741.867219	3823.728367	4280.086655	4587.730743	5156.642619	5108.319443	4761.37018	4597.228948	5026.175257	4698.819817	4515.846661	4043.714745	3358.622131	0.049637331	0.051811755	0.046817649	0.050268536	0.058953018	0.058746374	0.061156404	0.045191161	0.055736676	0.059512572	0.061412233	0.06929008	0.073935257	0.086754784	0.105342477	0.183699543	0.199177176	0.188812745	0.191810527	0.191898262	0.197058711
42	220	France	FRN	Dominican Republic	DOM	42220	35254.69817	35019.15224	36427.14509	36668.80088	36297.00493	36017.32456	35986.10285	35181.98459	35068.19066	35080.86731	34621.90549	33590.03918	32725.78664	31788.41071	31305.58175	31114.94539	30644.79192	30010.46183	30501.54509	30355.50926	30016.81132	0.112272257	0.107943375	0.109069009	0.107964588	0.105978414	0.103264836	0.103264836	0.089424257	0.089424257	0.084565781	0.091054277	0.106308861	0.109179557	0.120792712	0.138383335	0.216431724	0.229309235	0.223045812	0.224859324	0.224859324	0.227635675
42	225	Switzerland	SWZ	Dominican Republic	DOM	42225	68826.05245	67801.81243	70303.66246	69657.55723	67669.35967	65706.7111	64385.49602	62946.11785	63339.43866	63917.17273	63383.53775	61344.3762	60777.92133	59302.86	58232.72523	58296.92268	58518.91157	58246.76889	59028.44694	59955.46643	61300.55325	0.106803194	0.102630165	0.102630165	0.104363704	0.106415956	0.101424763	0.101424763	0.085763095	0.085667589	0.082534136	0.089022632	0.102796486	0.106659	0.118272155	0.136877866	0.216123676	0.23097449	0.224711067	0.224711067	0.224711067	0.224043613
42	255	Germany	GMY	Dominican Republic	DOM	42255	36336.97672	34988.87567	37246.99795	36803.98508	35766.27841	34669.75646	34680.79481	34217.49616	34440.35856	34668.26288	34098.08808	33205.32306	32688.52532	32169.70464	31774.01546	31751.84709	31364.62977	30671.14308	31363.30132	31189.2207	0	0.108138617	0.107051094	0.104783577	0.107533076	0.107533076	0.102541883	0.10131106	0.086052829	0.086052829	0.084220023	0.090708519	0.104482373	0.107353069	0.117126207	0.137285213	0.216531023	0.230232837	0.224043274	0.224043274	0.224043274	0
42	325	Italy	ITA	Dominican Republic	DOM	42325	30400.44001	30265.89066	32466.9533	33208.70057	33181.43541	32939.26782	33077.14182	32729.03454	32765.20178	32891.72472	32280.3333	31152.17328	30801.7203	30444.46646	30051.07389	29799.04551	28984.60057	28331.67732	28763.98472	28738.90923	28259.98039	0.081691379	0.077552152	0.082289866	0.08281478	0.078026968	0.071942889	0.069043065	0.055202486	0.055202486	0.053132882	0.06529602	0.079069874	0.08194057	0.093553725	0.111535582	0.184356454	0.198392914	0.194820468	0.192325299	0.190053316	0.19117341
42	350	Greece	GRC	Dominican Republic	DOM	42350	21468.29358	23416.89206	24755.90024	25026.30619	24485.14227	23398.27433	23620.65416	22347.71718	20892.22595	20201.09339	19374.23048	18738.48812	18331.73493	17807.43094	17196.77473	16877.92254	16666.02945	16390.95386	16964.88211	17192.55032	16803.95415	0.09953766	0.095936483	0.093871766	0.094751932	0.095729045	0.090974667	0.090974667	0.079795958	0.080226651	0.077093198	0.080134171	0.093774749	0.096645445	0.1082586	0.128417606	0.210376747	0.224078561	0.217815138	0.215933088	0.215244712	0.218021063
42	375	Finland	FIN	Dominican Republic	DOM	42375	40754.09795	39968.82089	44246.01434	44211.75297	42321.4689	41054.07486	40285.08306	38728.43955	37921.33478	37490.64886	36550.18213	34622.33986	33254.73256	31631.04991	29867.30775	28966.11678	27897.90698	26870.4543	27380.64682	28807.8141	30935.78388	0.098590829	0.09390542	0.094070661	0.095915032	0.09647809	0.092646655	0.092646655	0.078806076	0.076914765	0.073781312	0.080269808	0.092451762	0.095706791	0.107319946	0.127478952	0.206724762	0.221954134	0.214894023	0.214894023	0.21455942	0.214092431
42	380	Sweden	SWD	Dominican Republic	DOM	42380	46625.36246	44454.89381	47590.75308	48390.82672	47353.66829	45694.45742	44825.37387	42980.10583	41984.66672	41359.17323	40791.28683	38989.59935	37348.98175	35890.9554	35004.39038	34654.15918	33493.04416	32325.04967	33422.18896	34276.38989	34932.07098	0.1178152	0.111026786	0.111026786	0.113011363	0.114437541	0.106290474	0.106290474	0.092449895	0.093387271	0.089270207	0.095758703	0.10983621	0.112706906	0.120564106	0.140723112	0.219968922	0.233670736	0.23186355	0.231907114	0.231907114	0.235166219
51	20	Canada	CAN	Jamaica	JAM	5120	42633.28044	41636.98407	43358.4541	43333.92288	42864.77894	42131.52966	41139.65375	40247.64116	40040.67821	39186.81426	38890.49803	37112.97199	35397.9901	34077.59711	32773.54371	32525.8444	31920.94606	30698.15774	30543.82785	30717.15924	32152.44457	0.024765773	0.019452388	0.019793115	0.022433643	0.035485647	0.034424707	0.037719607	0.036072706	0.038493559	0.069856242	0.074859571	0.075011129	0.074347961	0.0752482	0.097235067	0.098807365	0.103089274	0.105118285	0.120503571	0.119861994	0.119861994
51	52	Trinidad and Tobago	TRI	Jamaica	JAM	5152	11871.5271	11321.31275	11901.8982	11353.0495	10723.80229	9057.023939	8316.993899	7435.613215	6069.343501	5375.384968	5033.318547	4373.617005	3720.748859	2941.10402	2293.592492	1781.187433	1616.703348	1442.719137	1958.892443	2159.831992	2205.18929	-0.018280467	-0.025500471	-0.027131376	-0.029107728	-0.015217449	-0.010924711	-0.006500257	-0.007741697	-0.008012822	0.007351732	0.006036445	0.023767306	0.023104138	0.024004377	0.050654971	0.049216895	0.062217342	0.065359339	0.081967109	0.073727371	0.060970242
51	205	Ireland	IRE	Jamaica	JAM	51205	43728.99615	42928.84012	45483.40486	48823.04794	48421.98902	46955.99738	45222.57746	42963.96562	42173.60631	40511.85075	38643.14125	35264.86592	31763.21555	29185.57834	26086.85591	23671.67582	21353.54671	20041.76586	19894.05786	19315.68046	19176.45987	0.033354931	0.031668079	0.031668079	0.030414383	0.040349134	0.044641872	0.047936772	0.047936772	0.050908719	0.079949588	0.079949588	0.081178009	0.080514841	0.08141508	0.104526456	0.105717713	0.110254891	0.112283902	0.128891672	0.129613258	0.122324304
51	210	Netherlands	NTH	Jamaica	JAM	51210	45528.77042	44995.06931	46970.83444	46233.30317	44554.83363	43062.12152	42173.63648	41434.25288	41670.75756	41985.10867	41389.71442	39835.78088	37984.79427	36231.46318	34637.82756	33398.57583	32492.0936	31657.38045	31841.21741	31553.02883	31149.90857	0.030598988	0.028867614	0.028694536	0.026890549	0.038651327	0.042738505	0.046033405	0.046033405	0.041177803	0.076798598	0.076607079	0.0806439	0.077347278	0.076243351	0.104881005	0.107429975	0.111711884	0.113651061	0.130258831	0.130258831	0.130258831
51	220	France	FRN	Jamaica	JAM	51220	35893.28473	35213.64133	36397.40584	36482.15398	35821.47112	35270.88174	34951.90028	34194.57766	34301.51646	34216.07489	33778.29647	32600.6445	31565.83263	30292.08435	29508.51458	29105.47124	28599.62545	27975.29187	28707.70544	28397.92754	28262.44235	0.044906041	0.042916948	0.044042582	0.039950926	0.05042444	0.056994793	0.060289693	0.060289693	0.06326164	0.090051184	0.090051184	0.094431801	0.093768633	0.094668872	0.117240679	0.118592228	0.122049834	0.124078845	0.142500127	0.142500127	0.142500127
51	255	Germany	GMY	Jamaica	JAM	51255	36975.56329	35183.36476	37217.2587	36617.33818	35290.74461	33923.31364	33646.59224	33230.08924	33673.68436	33803.47045	33254.47905	32215.92838	31528.57131	30673.37828	29976.94829	29742.37294	29319.4633	28635.97313	29569.46166	29231.63899	0	0.040772401	0.042024667	0.03975715	0.039519414	0.051979102	0.05627184	0.058335917	0.056918265	0.059890212	0.089705426	0.089705426	0.092605313	0.091942145	0.091002367	0.116142557	0.118691527	0.122973436	0.125076307	0.141684077	0.141684077	0
51	380	Sweden	SWD	Jamaica	JAM	51380	47263.94903	44649.38289	47561.01383	48204.17982	46878.13448	44948.0146	43791.1713	41992.69891	41217.99251	40494.38081	39947.67781	38000.20466	36189.02774	34394.62904	33207.32321	32644.68503	31447.8777	30289.87971	31628.34931	32318.80818	33177.70202	0.050448984	0.046000359	0.046000359	0.044997701	0.058883567	0.060020431	0.063315331	0.063315331	0.067224654	0.09475561	0.09475561	0.09795915	0.097295982	0.094440266	0.119580456	0.122129426	0.126411335	0.132896583	0.149547917	0.149547917	0.150030671
52	210	Netherlands	NTH	Trinidad and Tobago	TRI	52210	33657.24332	33673.75656	35068.93624	34880.25367	33831.03134	34005.09758	33856.64258	33998.63967	35601.41406	36609.72371	36356.39588	35462.16388	34264.04541	33290.35916	32344.23507	31617.3884	30875.39025	30214.66132	29882.32497	29393.19684	28944.71928	0.048879455	0.054368085	0.055825912	0.055998277	0.053868776	0.053663216	0.052533662	0.053775102	0.049190625	0.069446866	0.070570634	0.056876594	0.05424314	0.052238974	0.054226034	0.05821308	0.049494542	0.048291722	0.048291722	0.05653146	0.069288589
52	255	Germany	GMY	Trinidad and Tobago	TRI	52255	25104.03619	23862.05201	25315.36049	25264.28868	24566.94232	24866.2897	25329.59834	25794.47602	27604.34086	28428.08549	28221.16051	27842.31137	27807.82245	27732.27426	27683.3558	27961.18551	27702.75996	27193.25399	27610.56922	27071.807	0	0.059052868	0.067525138	0.066888526	0.068627142	0.067196551	0.067196551	0.064836174	0.064659962	0.067903034	0.082353694	0.083668981	0.068838007	0.068838007	0.06699799	0.065487586	0.069474632	0.060756094	0.059716968	0.059716968	0.067956706	0
53	2	United States of America	USA	Barbados	BAR	532	32467.89748	31647.32371	32698.2157	33309.05518	33127.58779	33131.80633	32535.58787	31389.19273	30788.71002	30479.90993	30088.12418	29390.3801	27909.1534	27048.52792	26343.88304	25801.5518	25438.89138	24616.71094	24160.96796	22603.35832	22528.34074	0.089965242	0.083705581	0.084522725	0.090585731	0.090917265	0.077612316	0.077300053	0.076265595	0.068784032	0.048286239	0.055380413	0.072420971	0.081812245	0.081351382	0.081351382	0.082140075	0.082140075	0.07788277	0.078196773	0.082267826	0.093652312
53	20	Canada	CAN	Barbados	BAR	5320	31539.57262	30613.82591	31842.38642	31880.46375	31585.48725	31556.04818	31090.56023	30323.3337	30242.27126	29395.78904	28669.01294	27476.02861	25746.51424	25049.22662	24426.73131	24691.94772	24226.56796	23185.8514	22702.04489	22029.23835	22703.8747	0.068424929	0.064944784	0.065285511	0.080133219	0.080725535	0.075371857	0.075371857	0.073724956	0.065272828	0.068120944	0.073124273	0.070375944	0.079767218	0.079767218	0.076613895	0.075637223	0.075637223	0.07482901	0.073606526	0.07449162	0.082957785
53	255	Germany	GMY	Barbados	BAR	53255	25881.85547	24160.2066	25701.19102	25163.87906	24011.45292	23347.83217	23597.49873	23305.78177	23875.2774	24012.44524	23032.99397	22578.985	21877.09544	21645.00778	21630.13589	21908.47626	21625.0852	21123.66679	21727.6787	20543.7181	0	0.084431557	0.087517063	0.085249546	0.09721899	0.09721899	0.09721899	0.095988167	0.094570515	0.086669481	0.087970128	0.087970128	0.087970128	0.097361402	0.095521385	0.095521385	0.095521385	0.095521385	0.094787032	0.094787032	0.096313703	0
54	2	United States of America	USA	Dominica	DMA	542	41435.13465	40666.31334	42362.32679	43434.74721	43410.5722	42753.69084	41588.51738	40445.71262	39968.87764	39478.64534	39514.70971	38266.10646	36858.01342	35822.4231	34641.42951	33782.55182	33304.93931	32334.65226	31886.27265	31209.50919	31750.90301	0	0	0	0	0	0	0	0	0	0	0	0	0	0	0	0	0	0	0	0	0
54	20	Canada	CAN	Dominica	DMA	5420	40506.80979	39632.81554	41506.49752	42006.15578	41868.47167	41177.93269	40143.48975	39379.85359	39422.43888	38394.52445	38095.59847	36351.75496	34695.37425	33823.12179	32724.27777	32672.94774	32092.61589	30903.79272	30427.34959	30635.38922	31926.43697	0	0	0	0	0	0	0	0	0	0	0	0	0	0	0	0	0	0	0	0	0
54	220	France	FRN	Dominica	DMA	54220	33766.81408	33209.4728	34545.44926	35154.38688	34825.16385	34317.28477	33955.73628	33326.79009	33683.27712	33423.78508	32983.39692	31839.42748	30863.21678	30037.60903	29459.24865	29252.57458	28771.29528	28180.92686	28591.22717	28316.15752	28036.43475	0	0	0	0	0	0	0	0	0	0	0	0	0	0	0	0	0	0	0	0	0
56	2	United States of America	USA	St. Lucia	SLU	562	41373.44521	40364.52823	42024.27717	42826.5307	42303.39876	41944.76941	40667.72214	39817.5737	39178.44784	38738.38095	38465.54997	37381.25999	35970.62779	34939.67812	33597.70563	32831.10243	32375.18402	31362.84622	30929.24429	30470.07554	31043.3343	0	0	0	0	0	0	0	0	0	0	0	0	0	0	0	0	0	0	0	0	0
56	20	Canada	CAN	St. Lucia	SLU	5620	40445.12035	39331.03043	41168.4479	41397.93927	40761.29823	40369.01126	39222.6945	38751.71467	38632.00908	37654.26007	37046.43872	35466.90849	33807.98862	32940.37681	31680.5539	31721.49835	31162.8606	29931.98668	29470.32123	29895.95557	31218.86826	0	0	0	0	0	0	0	0	0	0	0	0	0	0	0	0	0	0	0	0	0
56	255	Germany	GMY	St. Lucia	SLU	56255	34787.4032	32877.41112	35027.2525	34681.35458	33187.26389	32160.79524	31729.633	31734.16274	32265.01523	32270.91626	31410.41975	30569.86488	29938.56983	29536.15798	28883.95849	28938.02689	28561.37784	27869.80207	28495.95504	28410.43532	0	0	0	0	0	0	0	0	0	0	0	0	0	0	0	0	0	0	0	0	0	0
58	2	United States of America	USA	Antigua & Barbuda	AAB	582	35356.77641	33405.38885	33076.22456	33518.89246	34375.21069	35202.31201	34705.75222	33920.2887	33608.64768	33409.46005	32828.78621	31882.72793	30594.95065	29455.55384	28396.9833	27812.41897	26459.55433	25841.6666	25663.44711	24815.8084	25455.63266	0	0	0	0	0	0	0	0	0	0	0	0	0	0	0	0	0	0	0	0	0
58	20	Canada	CAN	Antigua & Barbuda	AAB	5820	34428.45155	32371.89105	32220.39529	32090.30103	32833.11016	33626.55386	33260.72458	32854.42966	33062.20892	32325.33916	31409.67496	29968.37644	28432.31148	27456.25254	26479.83157	26702.81489	25247.23092	24410.80707	24204.52405	24241.68842	25631.16662	0	0	0	0	0	0	0	0	0	0	0	0	0	0	0	0	0	0	0	0	0
70	2	United States of America	USA	Mexico	MEX	702	39512.59307	39014.89217	40237.72013	40832.78674	40572.86138	40049.4407	39048.04811	37985.40255	37124.92092	36648.19898	36487.74258	35507.88253	34114.50203	33018.60604	32116.88477	31400.04998	30235.65271	29417.07028	29057.3813	28411.76814	29075.80771	0.115236455	0.1064501	0.10974768	0.101764922	0.090694915	0.060117952	0.059805689	0.058771231	0.067782074	0.058200843	0.078682903	0.133958328	0.133660369	0.144466118	0.187686416	0.206614719	0.213211437	0.225493063	0.236503735	0.239690786	0.286617065
70	94	Costa Rica	COS	Mexico	MEX	7094	-662.0664625	-648.9176604	-1031.611013	-1304.814073	-1650.671927	-1752.139422	-1774.123488	-1712.475443	-1869.338951	-2066.45447	-2337.606954	-2135.102368	-2157.621002	-2188.964597	-1979.497955	-1625.983081	-2306.300569	-2201.913038	-2280.29193	-2480.596181	-2325.050541	0.114082116	0.110013869	0.112494305	0.109522895	0.097616206	0.072944557	0.070722949	0.072616246	0.081207618	0.092150585	0.105538471	0.143049946	0.141220203	0.156662285	0.199882583	0.219353808	0.225950526	0.240563759	0.251260428	0.251903097	0.295565438
70	140	Brazil	BRA	Mexico	MEX	70140	2259.924372	1882.656463	1433.311656	1005.063721	673.0388887	710.2460828	673.8575777	536.6496207	576.5124199	344.6793178	185.2016956	274.3746804	448.4990348	784.8614561	1013.102415	1246.198553	421.0589341	331.6449764	247.1665666	525.7089165	694.1612338	0.103499157	0.093896227	0.096037093	0.092944813	0.086653635	0.069578431	0.059268742	0.059268742	0.070130388	0.082339195	0.096369441	0.133908137	0.133610178	0.143269213	0.186489511	0.203110981	0.207746573	0.223522977	0.23261118	0.229490327	0.273823947
70	165	Uruguay	URU	Mexico	MEX	70165	3076.781335	2551.775209	1571.155381	868.14785	422.0300029	362.1199609	-123.6401064	-282.1142564	-336.5152915	237.2949104	429.6377642	946.835728	1260.552408	1141.9165	868.0177073	767.0092651	352.6783799	59.52325744	67.39619361	-321.5546187	-359.2805882	0.118749937	0.115873367	0.11531931	0.11222703	0.100825489	0.083553475	0.077378183	0.078276712	0.086868084	0.097784646	0.111172532	0.147040938	0.146786894	0.155087182	0.19830748	0.21644709	0.216811305	0.231106949	0.241803618	0.242446287	0.284542006
70	210	Netherlands	NTH	Mexico	MEX	70210	41479.7582	41339.47961	42994.27119	42303.5756	40720.81553	39404.27441	38637.00321	38106.15523	38208.56151	38362.37251	37567.84773	36316.33994	34538.66703	33173.17081	32064.01689	31163.17733	29594.47683	28945.43346	28895.8478	28673.51776	28248.80567	0.099529357	0.097104529	0.099411887	0.095769316	0.083668865	0.066191291	0.066191291	0.066191291	0.066955114	0.084977904	0.098174271	0.137546072	0.134614659	0.143877105	0.190594867	0.208734477	0.215331195	0.230972079	0.241668748	0.242311417	0.286319375
70	211	Belgium	BEL	Mexico	MEX	70211	35521.38605	35054.04014	35868.36494	35869.00671	34854.94053	34365.11674	33854.1409	32791.467	32661.56504	32030.29941	31674.18581	30664.4815	29494.10388	29074.41253	28219.07	28013.63523	26672.23871	25904.06494	26514.89096	26254.88306	25927.71274	0.098453617	0.096495287	0.098975723	0.096678389	0.085461585	0.066085994	0.058257802	0.065612916	0.075192177	0.086108739	0.099496625	0.137731492	0.131349645	0.142616257	0.185836555	0.203976165	0.21833049	0.234061208	0.244757877	0.243393535	0.287764837
70	230	Spain	SPN	Mexico	MEX	70230	21876.33855	22314.70504	23177.69274	23315.1029	22864.7566	22405.72137	21939.94188	21765.78403	21383.40663	20867.36806	19768.64618	18772.86052	17800.15846	17062.14271	16656.13449	16410.62202	15285.26415	15062.56012	15570.95017	15587.42518	15229.4956	0.105471541	0.103154243	0.105634679	0.097727976	0.086326435	0.069054421	0.070621527	0.070189159	0.080548661	0.091465223	0.104853109	0.143726815	0.143428856	0.154695468	0.197915766	0.216236375	0.222833093	0.238563811	0.248640475	0.249283144	0.293291102
70	255	Germany	GMY	Mexico	MEX	70255	32926.55107	31527.77506	33240.69545	32687.61061	31456.72651	30265.46653	30109.95897	29901.99159	30211.48831	30180.73429	29432.61236	28696.48743	28082.44407	27615.08591	27403.13762	27506.97444	26421.84654	25924.02613	26624.09205	26352.12792	0	0.10970277	0.110261582	0.110474501	0.108398181	0.09699664	0.079724626	0.078493803	0.077076151	0.085667523	0.097884732	0.111272618	0.149507485	0.149209526	0.158636121	0.201856419	0.219996029	0.226592747	0.242397325	0.253093994	0.253736663	0
70	325	Italy	ITA	Mexico	MEX	70325	26990.01435	26804.79005	28460.6508	29092.32611	28871.88351	28534.97789	28506.30598	28413.52997	28536.33153	28404.19613	27614.85759	26643.33765	26195.63906	25889.84772	25680.19605	25554.17286	24041.81734	23584.56037	24024.77545	23901.81644	23604.50853	0.083255532	0.08076264	0.08798079	0.083679885	0.067490532	0.049125632	0.046225808	0.046225808	0.05481718	0.066797591	0.085860119	0.124094986	0.123797027	0.135063639	0.176106788	0.18782146	0.194752824	0.213174519	0.221376019	0.219746705	0.262098406
70	920	New Zealand	NEW	Mexico	MEX	70920	24830.67588	25047.54277	25002.50163	25730.21255	25220.76589	24952.02916	24354.5627	23869.0051	23070.76443	22041.3466	21035.33717	20715.01274	19428.68457	19737.35706	19942.32877	19687.48339	18292.25978	17562.19252	16465.35353	16565.58595	18186.94678	0.099388615	0.096373957	0.098854393	0.088444735	0.077043194	0.05977118	0.064454385	0.064454385	0.073045757	0.083338634	0.09672652	0.133656603	0.138125696	0.149392308	0.193289678	0.208732145	0.215328863	0.232115944	0.240739037	0.241381706	0.286819684
80	20	Canada	CAN	Belize	BLZ	8020	43097.7424	42230.88089	44123.34833	44192.12575	43608.63035	42837.47152	41825.72383	40980.43877	40884.75999	40052.99625	39797.51286	38340.41563	36777.24779	35607.84225	34400.21709	34143.78111	33401.08584	32089.45881	31702.88806	32140.32916	33638.72448	0	0	0	0	0	0	0	0	0	0	0	0	0	0	0	0	0	0	0	0	0
80	255	Germany	GMY	Belize	BLZ	80255	37440.02525	35777.26158	37982.15293	37475.54105	36034.59602	34629.25551	34332.66233	33962.88684	34517.76614	34669.65244	34161.49388	33443.37202	32907.829	32203.62341	31603.62167	31360.30965	30799.60308	30027.27419	30728.52187	30654.80891	0	0	0	0	0	0	0	0	0	0	0	0	0	0	0	0	0	0	0	0	0	0
90	20	Canada	CAN	Guatemala	GUA	9020	44639.788	43754.9601	45675.05674	45745.75011	45334.29357	44559.08674	43570.9556	42658.3028	42304.26936	41420.16349	41090.22561	39336.46403	37646.24361	36543.00303	35385.38757	35200.59773	34580.76729	33369.41473	32860.64621	33033.36966	34316.69193	0.158348974	0.154856732	0.154316162	0.1577316	0.157518894	0.152165216	0.155654307	0.154007406	0.166643481	0.169491597	0.174494926	0.187313268	0.203771247	0.203771247	0.235492078	0.250223983	0.258598287	0.27071336	0.27008511	0.269443533	0.26763034
90	70	Mexico	MEX	Guatemala	GUA	9070	6055.519783	5773.565735	6293.165884	6341.554799	6303.532728	6085.404194	5967.935129	5738.75929	5725.787194	5856.085391	6021.59428	5742.932995	5694.38075	5523.698289	5185.65453	4910.151834	5557.437992	5383.203982	5262.187974	5195.721486	5065.350263	0.064652832	0.067167429	0.063805696	0.06641919	0.077015709	0.094287723	0.097776814	0.097776814	0.102372611	0.091456049	0.078068163	0.055399967	0.072155905	0.060889293	0.052543149	0.050112116	0.051889702	0.048274057	0.038171622	0.037528953	-0.008292198
90	80	Belize	BLZ	Guatemala	GUA	9080	1542.045601	1524.079211	1551.708406	1553.624363	1725.663221	1721.61522	1745.231774	1677.864031	1419.509364	1367.16724	1292.712757	996.0484024	868.9958222	935.1607805	985.1704805	1056.816622	1179.681445	1279.955924	1157.75815	893.0404937	677.9674576	0	0	0	0	0	0	0	0	0	0	0	0	0	0	0	0	0	0	0	0	0
90	91	Honduras	HON	Guatemala	GUA	9091	-709.7709889	-733.2892563	-692.8614471	-715.0098023	-695.0397061	-705.6294055	-758.5065233	-814.8132882	-856.5735062	-850.874036	-865.1793339	-894.7334506	-793.7880887	-744.5940062	-743.1929622	-750.8068147	-719.6659287	-622.8424691	-647.075055	-640.4130818	-621.9817281	-0.075051157	-0.051570308	0.010815187	0.010336401	0.013863014	0.006855912	0.018626486	0.018626486	0.022953505	0.022924938	0.025169203	0.040735874	0.052003531	0.049976055	0.090024059	0.099369788	0.099266026	0.089722432	0.080224459	0.077495617	0.066036144
90	93	Nicaragua	NIC	Guatemala	GUA	9093	-1282.492469	-1292.253123	-1276.638906	-1271.395462	-1223.022098	-1184.951722	-1203.385501	-1237.930488	-1251.489799	-1208.359094	-1230.948935	-1234.676795	-1265.272637	-1228.050166	-1208.096534	-1245.343462	-1230.904974	-1209.463174	-1150.498137	-1080.135317	-1027.989376	-0.052346968	-0.040012893	-0.045563512	-0.025592818	0.026998322	0.052344218	0.055833309	0.055833309	0.069866994	0.063629743	0.05186509	0.066763573	0.109525183	0.109525183	0.15003096	0.180173887	0.189458989	0.201771995	0.198674437	0.198102753	0.164612714
90	94	Costa Rica	COS	Guatemala	GUA	9094	5393.45332	5124.648074	5261.554871	5036.740726	4652.860801	4333.264773	4193.811641	4026.283847	3856.448243	3789.63092	3683.987326	3607.830627	3536.759748	3334.733692	3206.156575	3284.168752	3251.137423	3181.290944	2981.896044	2715.125305	2740.299722	0.178734948	0.177181298	0.176300001	0.175942085	0.174631915	0.16723228	0.168499763	0.17039306	0.183580229	0.183606634	0.183606634	0.198449913	0.213376108	0.217551578	0.252425732	0.269465924	0.277840228	0.288837816	0.28943205	0.28943205	0.28727324
90	95	Panama	PAN	Guatemala	GUA	9095	5181.086435	4894.025019	4857.790706	4400.660427	3849.598624	3514.014371	3227.932778	2937.066004	2813.631824	2829.62355	2898.207792	2887.189633	2822.567499	2621.723094	2458.261574	2376.394542	2446.645717	2444.303161	2323.644744	2115.222155	1851.942629	0.101389827	0.099456221	0.096150932	0.095672146	0.094867124	0.094867124	0.097930806	0.097321949	0.110509118	0.109868524	0.108230089	0.10814264	0.129175393	0.132064882	0.166939036	0.182647613	0.190206673	0.198395378	0.194567698	0.194567698	-0.054637692
90	205	Ireland	IRE	Guatemala	GUA	90205	45735.50371	45046.81615	47800.0075	51234.87517	50891.50365	49383.55446	47653.87931	45374.62725	44437.19745	42745.19998	40842.86883	37488.35797	34011.46906	31650.98425	28698.69977	26346.42916	24013.36793	22713.02285	22210.87623	21631.89087	21340.70723	0.166938132	0.167072423	0.166191126	0.16571234	0.162382381	0.162382381	0.165871472	0.165871472	0.179058641	0.179584943	0.179584943	0.193480148	0.209938127	0.209938127	0.242783467	0.257134331	0.265763904	0.277878977	0.278473211	0.279194797	0.27009265
90	211	Belgium	BEL	Guatemala	GUA	90211	41576.90583	40827.60588	42161.53082	42210.56151	41158.47325	40450.52093	39822.07603	38530.22629	38387.35223	37886.3848	37695.78009	36407.41449	35188.48463	34598.11081	33404.72453	32923.78707	32229.6767	31287.26893	31777.07893	31450.60455	30993.063	0.163106449	0.163662716	0.162781419	0.163097579	0.162477294	0.160373717	0.156034616	0.16338973	0.177564788	0.177564788	0.177564788	0.193131459	0.20350555	0.20350555	0.238379704	0.254088281	0.270220192	0.282335265	0.282929499	0.280922488	0.279472639
90	220	France	FRN	Guatemala	GUA	90220	37899.79229	37331.61736	38714.00848	38893.98121	38290.98575	37698.43883	37383.20214	36605.2393	36565.1076	36449.42412	35978.02406	34824.13655	33814.08614	32757.49027	32120.35844	31780.22458	31259.44668	30646.54886	31024.5238	30714.13796	30426.68972	0.178489242	0.178321292	0.178565629	0.175248883	0.172457687	0.174735302	0.178224393	0.178224393	0.191411562	0.189686539	0.189686539	0.20673394	0.223191919	0.223191919	0.25549769	0.270008846	0.277558847	0.28967392	0.292081666	0.292081666	0.290268473
90	225	Switzerland	SWZ	Guatemala	GUA	90225	71471.14658	70114.27755	72590.52584	71882.73757	69663.3405	67387.82537	65782.59531	64369.37256	64836.3556	65285.72954	64739.65631	62578.47357	61866.22084	60271.93956	59047.50192	58962.20186	59133.56633	58882.85593	59551.42565	60314.09513	61710.43165	0.173020179	0.173008082	0.172126785	0.171647999	0.172895229	0.172895229	0.17638432	0.174563231	0.187654894	0.187654894	0.187654894	0.203221565	0.220671362	0.220671362	0.253992221	0.269700798	0.279224102	0.291339175	0.291933409	0.291933409	0.286676411
90	255	Germany	GMY	Guatemala	GUA	90255	38982.07085	37301.34079	39533.86133	39029.16541	37760.25924	36350.87073	36077.8941	35640.75088	35937.2755	36036.81968	35454.20664	34439.42042	33776.82482	33138.78419	32588.79215	32417.12628	31979.28453	31307.23012	31886.28002	31547.8494	0	0.174355602	0.177429011	0.174280197	0.174817371	0.174012349	0.174012349	0.176270617	0.174852965	0.188040134	0.189340781	0.189340781	0.204907452	0.221365431	0.219525414	0.254399568	0.270108145	0.278482449	0.290671382	0.291265616	0.291265616	0
90	305	Austria	AUS	Guatemala	GUA	90305	43853.86688	43099.97996	44990.61635	44438.14815	43041.23214	41856.00852	41243.9989	40373.07372	40260.83108	39805.60859	39398.28127	38157.55648	36858.44508	35608.18771	34874.42524	34062.51931	33225.82985	32560.12581	32695.68826	32408.14188	31617.60604	0.155924302	0.157671136	0.156789839	0.153396961	0.152591939	0.154244199	0.15773329	0.152484724	0.165671893	0.167598033	0.167598033	0.183716154	0.202361979	0.202606263	0.237480417	0.253188994	0.259512849	0.276105229	0.276699463	0.275833028	0.274019835
90	325	Italy	ITA	Guatemala	GUA	90325	33045.53414	32578.35578	34753.81668	35433.88091	35175.41624	34620.38209	34474.24111	34152.28926	34262.11872	34260.28152	33636.45187	32386.27065	31890.01981	31413.54601	30865.85058	30464.3247	29599.25533	28967.76435	29286.96343	29097.53793	28669.85879	0.147908364	0.147930069	0.151786486	0.150099075	0.144506241	0.143413355	0.144002622	0.144002622	0.157189791	0.15825364	0.163928282	0.179494953	0.195952932	0.195952932	0.228649937	0.237933576	0.246642526	0.261448576	0.259547641	0.257275658	0.253806208
90	380	Sweden	SWD	Guatemala	GUA	90380	49270.45659	46767.35893	49877.61647	50616.00705	49347.64912	47375.57168	46222.47316	44403.36054	43481.58366	42727.73003	42147.40539	40223.69671	38437.28125	36860.03496	35819.16707	35319.43836	34107.69892	32961.1367	33945.16767	34635.01859	35341.94938	0.184032185	0.181404703	0.180523406	0.180295658	0.180916814	0.17776094	0.181250031	0.181250031	0.195374576	0.194390965	0.194390965	0.210261289	0.226719268	0.222963313	0.257837467	0.273546044	0.281920348	0.298491658	0.299129456	0.299129456	0.297799017
90	385	Norway	NOR	Guatemala	GUA	90385	84840.29616	85426.78025	87973.078	88788.48191	87213.12391	85898.31539	84246.29926	81452.55661	81178.39344	80472.51425	79186.0087	77191.70068	76189.51496	74695.88872	71267.74578	68109.86325	65706.8477	62837.47799	61445.16028	59653.30798	58114.2387	0.177747404	0.176808734	0.174737366	0.17425858	0.173453558	0.17436135	0.176675653	0.176675653	0.189862822	0.189862822	0.189933277	0.203885457	0.220343436	0.220343436	0.254507389	0.270215966	0.27859027	0.290705343	0.291750449	0.291750449	0.289937256
90	390	Denmark	DEN	Guatemala	GUA	90390	55235.17928	54441.64659	57670.74781	58369.08091	58193.48903	56171.63887	55010.18219	53676.64329	53612.62718	53565.51048	53303.9071	51495.46841	50156.6971	49262.20845	47883.02152	46755.15031	45616.27099	43377.94025	43556.592	42876.44606	42397.5568	0.171678707	0.171195846	0.170314549	0.169835763	0.172903072	0.172903072	0.16890333	0.16890333	0.182090499	0.182090499	0.186510436	0.202077107	0.218535086	0.220088352	0.254962506	0.270671083	0.279045387	0.287565589	0.288159823	0.288159823	0.28634663
91	2	United States of America	USA	Honduras	HON	912	46277.88384	45521.74716	47223.74746	47889.35134	47571.43382	46840.4743	45774.48976	44538.97512	43707.28162	43355.1584	43374.51619	42145.54898	40602.67087	39286.89834	38045.73226	37061.00863	36512.75663	35423.11673	34966.64433	34247.90271	34763.1397	0.254940444	0.225187837	0.162738189	0.157847711	0.15384761	0.147549763	0.138956017	0.137921559	0.14720118	0.126731954	0.131581863	0.148622421	0.153812743	0.155379356	0.150205506	0.157357047	0.165835113	0.184044688	0.194450898	0.199724122	0.212288723
91	20	Canada	CAN	Honduras	HON	9120	45349.55899	44488.24936	46367.91819	46460.75991	46029.33328	45264.71615	44329.46213	43473.11609	43160.84286	42271.03752	41955.40495	40231.19748	38440.0317	37287.59704	36128.58053	35951.40455	35300.43322	33992.2572	33507.72127	33673.78274	34938.67366	0.233400131	0.20642704	0.143500975	0.147395199	0.14365588	0.145309304	0.137027821	0.13538092	0.143689976	0.146566659	0.149325723	0.146577394	0.151767716	0.153795192	0.145468019	0.150854195	0.159332261	0.180990928	0.189860651	0.191947916	0.201594196
91	70	Mexico	MEX	Honduras	HON	9170	6765.290771	6506.854991	6986.027331	7056.564602	6998.572434	6791.0336	6726.441652	6553.572578	6582.360701	6706.959427	6886.773614	6637.666446	6488.168839	6268.292295	5928.847492	5660.958648	6277.103921	6006.046451	5909.263029	5836.134568	5687.331991	0.139703989	0.118737737	0.052990509	0.056082789	0.063152695	0.087431811	0.079150328	0.079150328	0.079419106	0.068531111	0.05289896	0.014664093	0.020152374	0.010913238	-0.03748091	-0.049257672	-0.047376324	-0.041448375	-0.042052837	-0.039966664	-0.074328342
91	90	Guatemala	GUA	Honduras	HON	9190	709.7709889	733.2892563	692.8614471	715.0098023	695.0397061	705.6294055	758.5065233	814.8132882	856.5735062	850.874036	865.1793339	894.7334506	793.7880887	744.5940062	743.1929622	750.8068147	719.6659287	622.8424691	647.075055	640.4130818	621.9817281	0.075051157	0.051570308	-0.010815187	-0.010336401	-0.013863014	-0.006855912	-0.018626486	-0.018626486	-0.022953505	-0.022924938	-0.025169203	-0.040735874	-0.052003531	-0.049976055	-0.090024059	-0.099369788	-0.099266026	-0.089722432	-0.080224459	-0.077495617	-0.066036144
91	92	El Salvador	SAL	Honduras	HON	9192	1450.868035	1455.295035	1492.117811	1507.779486	1471.899548	1441.315722	1413.294891	1441.995314	1427.797771	1400.367135	1376.644237	1388.920068	1241.69874	1168.764878	1119.615954	1118.966905	1007.235981	825.9145822	740.9036295	649.1621015	607.8821118	0.117697967	0.085388015	-0.007673465	-0.005256955	-0.00958859	-0.017239324	-0.025660934	-0.016466538	-0.010401343	-0.015064338	-0.019242048	-0.030007684	-0.036340607	-0.035746919	-0.046289865	-0.03790784	-0.036005457	-0.084533923	-0.209832514	-0.289698113	-0.295502431
91	93	Nicaragua	NIC	Honduras	HON	9193	-572.7214798	-558.9638665	-583.777459	-556.3856593	-527.9823924	-479.3223163	-444.8789781	-423.1171995	-394.9162925	-357.4850577	-365.7696012	-339.9433448	-471.4845482	-483.4561599	-464.9035714	-494.5366477	-511.239045	-586.6207047	-503.4230819	-439.7222348	-406.0076476	0.022704189	0.011557415	-0.056378699	-0.035929219	0.013135308	0.045488306	0.037206823	0.037206823	0.046913489	0.040704805	0.026695887	0.026027699	0.057521652	0.059549128	0.060006901	0.080804099	0.090192963	0.112049563	0.118449978	0.120607136	0.09857657
91	210	Netherlands	NTH	Honduras	HON	91210	48245.04897	47846.3346	49980.29853	49360.1402	47719.38797	46195.30801	45363.44486	44659.72781	44790.92221	45069.33194	44454.62134	42954.00638	41026.83586	39441.46311	37992.86438	36824.13598	35871.58075	34951.47991	34805.11083	34509.65232	33936.13766	0.239233346	0.215842266	0.152402396	0.151852105	0.14682156	0.153623102	0.145341619	0.145341619	0.14637422	0.153509015	0.151073231	0.152210165	0.154767033	0.154790343	0.153113957	0.159476805	0.167954871	0.189523704	0.199615911	0.202344753	0.211991033
91	255	Germany	GMY	Honduras	HON	91255	39691.84184	38034.63005	40226.72278	39744.17521	38455.29895	37056.50013	36836.40062	36455.56416	36793.84901	36887.69372	36319.38597	35334.15387	34570.61291	33883.3782	33331.98512	33167.93309	32698.95046	31930.07259	32533.35508	32188.26249	0	0.249406759	0.228999319	0.16346501	0.16448097	0.160149335	0.167156437	0.157644131	0.156226479	0.165086629	0.166415843	0.164171578	0.164171578	0.1693619	0.169549359	0.164375509	0.170738357	0.179216423	0.20094895	0.211041157	0.213769999	0
91	325	Italy	ITA	Honduras	HON	91325	33755.30513	33311.64504	35446.67813	36148.89071	35870.45594	35326.01149	35232.74763	34967.10255	35118.69223	35111.15556	34501.6312	33281.0041	32683.80789	32158.14002	31609.04354	31215.13151	30318.92126	29590.60682	29934.03848	29737.95101	29291.84052	0.222959521	0.199500377	0.140971299	0.139762674	0.130643227	0.136557443	0.125376136	0.125376136	0.134236286	0.135328702	0.138759079	0.138759079	0.143949401	0.145976877	0.138625878	0.138563788	0.1473765	0.171726144	0.179323182	0.179780041	0.187770064
91	350	Greece	GRC	Honduras	HON	91350	24823.15869	26462.64644	27735.62507	27966.49632	27174.1628	25785.01799	25776.25997	24585.78518	23245.7164	22420.52423	21595.52838	20867.31894	20213.82252	19521.1045	18754.74438	18294.00854	18000.35014	17649.88336	18134.93588	18191.59211	17835.81427	0.240805802	0.217884708	0.152553199	0.151699826	0.148345304	0.155589221	0.147307738	0.149969608	0.159260451	0.159289018	0.15359723	0.153463954	0.158654276	0.160681752	0.155507902	0.164584081	0.173062147	0.194720814	0.202930971	0.204971437	0.214617717
91	375	Finland	FIN	Honduras	HON	91375	44108.96306	43014.57527	47225.73917	47151.94311	45010.48943	43440.81853	42440.68887	40966.50755	40274.82523	39710.0797	38771.48002	36751.17067	35136.82015	33344.72347	31425.27741	30382.20278	29232.22767	28129.3838	28550.70058	29806.85588	31967.644	0.239858971	0.215853645	0.152752094	0.152862926	0.149094349	0.157261209	0.148979726	0.148979726	0.155948565	0.155977132	0.153732867	0.152140967	0.157715622	0.159743098	0.154569248	0.160932096	0.17093772	0.191799699	0.201891906	0.204286145	0.210689085
91	380	Sweden	SWD	Honduras	HON	91380	49980.22758	47500.64818	50570.47791	51331.01685	50042.68882	48081.20109	46980.97969	45218.17383	44338.15717	43578.60407	43012.58473	41118.43016	39231.06934	37604.62896	36562.36003	36070.24518	34827.36485	33583.97917	34592.24273	35275.43167	35963.93111	0.259083342	0.232975011	0.169708219	0.169959257	0.1670538	0.170905028	0.162623545	0.162623545	0.172421071	0.171466027	0.169221762	0.169525415	0.174715737	0.172987258	0.167813408	0.174176256	0.182654322	0.208769226	0.218904997	0.221633839	0.231762873
92	20	Canada	CAN	El Salvador	SAL	9220	43898.69095	43032.95432	44875.80038	44952.98042	44557.43373	43823.40043	42916.16724	42031.12077	41733.04509	40870.67039	40578.76071	38842.27741	37198.33296	36118.83216	35008.96458	34832.43764	34293.19724	33166.34262	32766.81764	33024.62064	34330.79155	0.115702164	0.121039025	0.15117444	0.152652154	0.15324447	0.162548628	0.162688755	0.151847458	0.154091319	0.161630997	0.168567771	0.176585078	0.188108323	0.189542111	0.191757884	0.188762035	0.195337718	0.265524851	0.399693165	0.481646029	0.497096627
92	40	Cuba	CUB	El Salvador	SAL	9240	2141.578063	2051.945956	1852.030623	1673.09499	1442.170152	1037.579363	705.4894601	544.1739707	474.7830487	490.9348738	425.9042939	287.810365	186.6847991	277.671168	297.8503483	108.4458732	189.9142067	302.9956762	948.8097741	1539.75434	2068.786986	-0.45838328	-0.449566274	-0.419771586	-0.53426601	-0.533378927	-0.516352959	-0.501402766	-0.510597162	-0.508755627	-0.504064065	-0.50213062	-0.491364984	-0.479841739	-0.486346722	-0.478998521	-0.481017698	-0.474442015	-0.404254882	-0.36183061	-0.279236169	-0.263785571
92	70	Mexico	MEX	El Salvador	SAL	9270	5314.422737	5051.559956	5493.90952	5548.785115	5526.672886	5349.717878	5313.146761	5111.577263	5154.56293	5306.592291	5510.129377	5248.746377	5246.470099	5099.527417	4809.231538	4541.991744	5269.86794	5180.131869	5168.3594	5186.972466	5079.449879	0.022006022	0.033349722	0.060663974	0.061339744	0.072741285	0.104671135	0.104811262	0.095616866	0.089820449	0.083595449	0.072141008	0.044671777	0.056492981	0.046660157	0.008808955	-0.011349832	-0.011370867	0.043085548	0.167779677	0.249731449	0.221174089
92	80	Belize	BLZ	El Salvador	SAL	9280	800.9485556	802.0734327	752.4520418	760.8546787	948.8033788	985.9289039	1090.443406	1050.682005	848.2850993	817.6741413	781.2478539	501.8617847	421.0851711	510.9899086	608.7474887	688.6565322	892.1113931	1076.883811	1063.929576	884.291474	692.0670739	0	0	0	0	0	0	0	0	0	0	0	0	0	0	0	0	0	0	0	0	0
92	90	Guatemala	GUA	El Salvador	SAL	9290	-741.0970457	-722.0057788	-799.2563638	-792.7696842	-776.8598423	-735.6863166	-654.7883675	-627.1820263	-571.2242646	-549.4930991	-511.4649027	-494.1866177	-447.910651	-424.1708719	-376.4229917	-368.1600902	-287.5700519	-203.0721131	-93.82857449	-8.749019633	14.09961633	-0.04264681	-0.033817707	-0.003141722	-0.005079446	-0.004274424	0.010383412	0.007034448	-0.002159948	-0.012552162	-0.0078606	-0.005927155	-0.01072819	-0.015662924	-0.014229136	-0.043734194	-0.061461948	-0.063260569	-0.005188509	0.129608055	0.212202496	0.229466287
92	91	Honduras	HON	El Salvador	SAL	9291	-1450.868035	-1455.295035	-1492.117811	-1507.779486	-1471.899548	-1441.315722	-1413.294891	-1441.995314	-1427.797771	-1400.367135	-1376.644237	-1388.920068	-1241.69874	-1168.764878	-1119.615954	-1118.966905	-1007.235981	-825.9145822	-740.9036295	-649.1621015	-607.8821118	-0.117697967	-0.085388015	0.007673465	0.005256955	0.00958859	0.017239324	0.025660934	0.016466538	0.010401343	0.015064338	0.019242048	0.030007684	0.036340607	0.035746919	0.046289865	0.03790784	0.036005457	0.084533923	0.209832514	0.289698113	0.295502431
92	93	Nicaragua	NIC	El Salvador	SAL	9293	-2023.589514	-2014.258902	-2075.89527	-2064.165146	-1999.881941	-1920.638038	-1858.173869	-1865.112514	-1822.714063	-1757.852193	-1742.413838	-1728.863413	-1713.183288	-1652.221038	-1584.519525	-1613.503552	-1518.475026	-1412.535287	-1244.326711	-1088.884336	-1013.889759	-0.094993778	-0.0738306	-0.048705234	-0.030672264	0.022723898	0.06272763	0.062867757	0.053673361	0.057314832	0.055769143	0.045937935	0.056035383	0.093862259	0.095296047	0.106296766	0.118711939	0.12619842	0.196583486	0.328282492	0.410305249	0.394079001
92	94	Costa Rica	COS	El Salvador	SAL	9294	4652.356274	4402.642295	4462.298507	4243.971042	3876.000959	3597.578456	3539.023274	3399.10182	3285.223979	3240.137821	3172.522423	3113.644009	3088.849097	2910.56282	2829.733583	2916.008662	2963.567371	2978.218831	2888.067469	2706.376285	2754.399338	0.136088138	0.143363591	0.173158279	0.170862639	0.170357491	0.177615692	0.175534211	0.168233112	0.171028067	0.175746034	0.177679479	0.187721723	0.197713184	0.203322442	0.208691538	0.208003976	0.214579659	0.283649307	0.419040105	0.501634546	0.516739527
92	95	Panama	PAN	El Salvador	SAL	9295	4439.989389	4172.01924	4058.534342	3607.890743	3072.738782	2778.328055	2573.14441	2309.883977	2242.40756	2280.130451	2386.742889	2393.003015	2374.656848	2197.552222	2081.838582	2008.234452	2159.075665	2241.231048	2229.81617	2106.473136	1866.042246	0.058743017	0.065638514	0.09300921	0.0905927	0.0905927	0.105250536	0.104965254	0.095162001	0.097956956	0.102007924	0.102302934	0.09741445	0.113512469	0.117835746	0.123204842	0.121185665	0.126946104	0.193206869	0.324175753	0.406770194	0.174828595
92	100	Colombia	COL	El Salvador	SAL	92100	2703.583517	2569.146305	2415.064003	2312.3204	2120.865187	1955.624621	1886.892359	1738.902158	1676.669939	1682.279681	1706.221664	1617.241947	1972.829494	2103.533493	2106.664248	2105.693386	2079.789706	2017.134561	2132.253084	2131.534375	2162.774113	-0.026039636	-0.058464724	-0.028670036	-0.024863375	-0.023187423	-0.023133498	-0.025826566	-0.040540445	-0.019784306	-0.012210731	-0.012815536	-0.006321394	0.021305329	0.017694311	0.024032459	0.024725926	0.029599798	0.111711754	0.247102552	0.297005042	0.285175304
92	135	Peru	PER	El Salvador	SAL	92135	1474.17839	1185.346465	1068.888827	763.899439	592.9001602	473.9588244	395.383849	312.3471375	272.2292875	193.7755296	252.0144015	255.4454682	333.8455249	480.0573372	419.3451756	404.3206742	375.7912831	218.0469731	274.4279127	477.49992	522.1143368	0.075020666	0.087451608	0.116543589	0.114127079	0.117715206	0.144661508	0.144801635	0.138070757	0.139188815	0.142169638	-0.108899101	-0.257676258	-0.246153013	-0.234673686	-0.22930459	-0.226522054	-0.178522703	-0.097710005	0.123823869	0.364966115	0.387595575
92	140	Brazil	BRA	El Salvador	SAL	92140	7574.347109	6934.216419	6927.221175	6553.848836	6199.711774	6059.963961	5987.004339	5648.226884	5731.07535	5651.271609	5695.331073	5523.121058	5694.969134	5884.388873	5822.333954	5788.190297	5690.926874	5511.776846	5415.525966	5712.681383	5773.611113	0.125505179	0.127245949	0.156701067	0.154284557	0.15939492	0.174249566	0.164080004	0.154885608	0.159950837	0.165934644	0.168510449	0.178579914	0.190103159	0.18992937	0.195298466	0.191761149	0.196375706	0.266608525	0.400390857	0.479221776	0.494998036
92	155	Chile	CHL	El Salvador	SAL	92155	9237.980892	8713.259507	8853.935734	8625.52262	8278.385032	8029.972496	7658.014351	7202.713821	6983.386813	6945.143106	6775.080679	6517.00497	6794.987139	6700.365864	6324.266227	5837.651666	5264.388161	5071.368883	4828.785687	4281.907661	3948.343685	0.122647955	0.120595517	0.150733258	0.148316748	0.148135687	0.164988025	0.163942549	0.154748153	0.157543108	0.161531	0.161669957	0.164642477	0.18060429	0.182038078	0.183403261	0.181384084	0.187959767	0.254987887	0.381268662	0.463863103	0.470001353
92	160	Argentina	ARG	El Salvador	SAL	92160	6729.44229	5919.523126	6492.244008	6232.79788	5636.278667	5166.064594	4660.641379	4130.717369	3667.559894	4642.792069	5124.740317	5327.64149	5797.03147	5653.228126	5199.723878	4894.348041	5353.259965	5131.834736	4944.996794	4393.594425	3782.600144	0.073207506	0.088371965	0.113172547	0.112473385	0.121157867	0.140600252	0.143150409	0.131831349	0.145171819	0.15677273	0.15411734	0.158986969	0.172284695	0.174924855	0.178722638	0.175814717	0.184166219	0.250252344	0.388640924	0.4713231	0.489157796
92	165	Uruguay	URU	El Salvador	SAL	92165	8391.204071	7603.335165	7065.064901	6416.932965	5948.702889	5711.837839	5189.506655	4829.463007	4818.047638	5543.887202	5939.767141	6195.582105	6507.022507	6241.443917	5677.249245	5309.001009	5622.54632	5239.655127	5235.755593	4865.417847	4720.169291	0.140755959	0.149223089	0.175983284	0.173566774	0.173566774	0.18822461	0.182189445	0.173893578	0.176688533	0.181380095	0.18331354	0.191712715	0.203279875	0.201747339	0.207116435	0.205097258	0.205440438	0.274192497	0.409583295	0.492177736	0.505716095
92	210	Netherlands	NTH	El Salvador	SAL	92210	46794.18094	46391.03957	48488.18071	47852.36072	46247.48842	44753.99228	43950.14997	43217.73249	43363.12444	43668.9648	43077.97711	41565.08631	39785.13713	38272.69823	36873.24843	35705.16908	34864.34477	34125.56533	34064.2072	33860.49022	33328.25555	0.121535379	0.130454251	0.160075861	0.15710906	0.15641015	0.170862426	0.171002553	0.161808157	0.156775563	0.168573353	0.170315279	0.182217849	0.19110764	0.190537262	0.199403822	0.197384645	0.203960328	0.274057627	0.409448425	0.492042866	0.507493464
92	211	Belgium	BEL	El Salvador	SAL	92211	40835.80879	40105.6001	41362.27446	41417.79183	40381.61341	39714.83462	39167.28766	37903.04426	37816.12797	37336.8917	37184.31518	35913.22787	34740.57398	34173.93994	33028.30153	32555.62698	31942.10665	31084.19681	31683.25036	31441.85553	31007.16262	0.120459639	0.129845009	0.159639697	0.158018133	0.15820287	0.170757129	0.163069064	0.161229782	0.165012626	0.169704188	0.171637633	0.182403269	0.187842626	0.189276414	0.19464551	0.192626333	0.206959623	0.277146756	0.412537554	0.493124984	0.508938926
92	220	France	FRN	El Salvador	SAL	92220	37158.69525	36609.61158	37914.75211	38101.21153	37514.12591	36962.75251	36728.41377	35978.05727	35993.88334	35899.93102	35466.55916	34329.94993	33366.17549	32333.3194	31743.93545	31412.06449	30971.87662	30443.47675	30930.69522	30705.38894	30440.78933	0.135842432	0.144503585	0.175423907	0.170169437	0.168183263	0.185118714	0.185258841	0.176064445	0.1788594	0.181825939	0.183759384	0.19600575	0.207528995	0.208962783	0.211763496	0.208546898	0.214298278	0.284485411	0.421689721	0.504284162	0.51973476
92	255	Germany	GMY	El Salvador	SAL	92255	38240.9738	36579.33501	38734.60497	38236.39573	36983.3994	35615.18441	35423.10573	35013.56885	35366.05124	35487.32658	34942.74174	33945.23381	33328.91417	32714.61332	32212.36916	32048.96619	31691.71448	31104.158	31792.45145	31539.10038	0	0.131708792	0.143611304	0.171138475	0.169737925	0.169737925	0.184395761	0.183305065	0.172693017	0.175487972	0.181480181	0.183413626	0.194179262	0.205702507	0.205296278	0.210665374	0.208646197	0.21522188	0.285482873	0.420873671	0.503468112	0
92	325	Italy	ITA	El Salvador	SAL	92325	32304.43709	31856.35	33954.56032	34641.11123	34398.55639	33884.69577	33819.45274	33525.10723	33690.89446	33710.78842	33124.98696	31892.08403	31442.10915	30989.37514	30489.42759	30096.16461	29311.68528	28764.69224	29193.13485	29088.78891	28683.95841	0.105261554	0.114112362	0.148644764	0.145019629	0.140231817	0.153796767	0.15103707	0.141842674	0.144637629	0.15039304	0.158001127	0.168766763	0.180290008	0.181723796	0.184915743	0.176471628	0.183381957	0.256260067	0.389155696	0.469478154	0.483272495
92	350	Greece	GRC	El Salvador	SAL	92350	23372.29065	25007.3514	26243.50726	26458.71684	25702.26326	24343.70227	24362.96508	23143.78987	21817.91863	21020.1571	20218.88414	19478.39887	18972.12378	18352.33962	17635.12843	17175.04164	16993.11416	16823.96877	17394.03225	17542.43	17227.93216	0.123107835	0.132496693	0.160226664	0.156956781	0.157933894	0.172828545	0.172968672	0.166436146	0.169661794	0.174353356	0.172839278	0.183471638	0.194994883	0.196428671	0.201797767	0.202491921	0.209067604	0.279254737	0.412763485	0.49466955	0.510120148
92	375	Finland	FIN	El Salvador	SAL	92375	42658.09503	41559.28023	45733.62136	45644.16362	43538.58988	41999.5028	41027.39398	39524.51223	38847.02746	38309.71257	37394.83579	35362.2506	33895.12141	32175.9586	30305.66145	29263.23588	28224.99169	27303.46922	27809.79695	29157.69378	31359.76189	0.122161004	0.13046563	0.160425559	0.158119881	0.158682939	0.174500533	0.17464066	0.165446264	0.166349908	0.17104147	0.172974915	0.182148651	0.194056229	0.195490017	0.200859113	0.198839936	0.206943177	0.276333622	0.41172442	0.493984258	0.506191516
92	380	Sweden	SWD	El Salvador	SAL	92380	48529.35954	46045.35315	49078.3601	49823.23737	48570.78927	46639.88537	45567.68479	43776.17852	42910.35939	42178.23693	41635.94049	39729.51009	37989.3706	36435.86409	35442.74408	34951.27827	33820.12887	32758.06459	33851.3391	34626.26957	35356.049	0.141385375	0.147586996	0.177381684	0.175216212	0.17664239	0.188144352	0.188284479	0.179090083	0.182822414	0.186530365	0.18846381	0.199533099	0.211056344	0.208734177	0.214103273	0.212084096	0.218659779	0.293303149	0.428737511	0.511331952	0.527265304
92	385	Norway	NOR	El Salvador	SAL	92385	84099.19911	84704.77448	87173.82164	87995.71222	86436.26406	85162.62908	83591.51089	80825.37458	80607.16918	79923.02115	78674.5438	76697.51407	75741.60431	74271.71785	70891.32279	67741.70316	65419.27764	62634.40588	61351.33171	59644.55896	58128.33831	0.135100594	0.142991027	0.171595644	0.169179134	0.169179134	0.184744762	0.183710101	0.174515705	0.17731066	0.182002222	0.184006122	0.193157267	0.204680512	0.2061143	0.210773195	0.208754018	0.215329701	0.285516834	0.421358504	0.503952945	0.519403543
92	900	Australia	AUL	El Salvador	SAL	92900	48298.58388	48107.53808	48116.88024	47312.38031	45898.18879	45300.01753	44517.96278	43195.62798	42430.03226	41332.87518	41118.36577	40028.79888	38527.77519	37266.00403	36269.1627	35302.79537	34463.62416	33522.81924	32598.62655	33019.91125	33655.77373	0.138396798	0.136171368	0.165966056	0.163549546	0.15922827	0.173886106	0.171872052	0.160508672	0.163303627	0.17038641	0.174522379	0.186158717	0.197681962	0.193173521	0.203276922	0.199174756	0.205750439	0.275937572	0.412816031	0.495410472	0.511647461
93	2	United States of America	USA	Nicaragua	NIC	932	46850.60532	46080.71103	47807.52492	48445.737	48099.41621	47319.79661	46219.36874	44962.09232	44102.19791	43712.64346	43740.28579	42485.49232	41074.15542	39770.3545	38510.63583	37555.54528	37023.99568	36009.73744	35470.06742	34687.62495	35169.14735	0.232236255	0.213630422	0.219116888	0.19377693	0.140712302	0.102061457	0.101749194	0.100714736	0.100287691	0.086027149	0.104885976	0.122594722	0.096291091	0.095830228	0.090198605	0.076552948	0.07564215	0.071995125	0.07600092	0.079116986	0.113712153
93	20	Canada	CAN	Nicaragua	NIC	9320	45922.28047	45047.21322	46951.69565	47017.14557	46557.31567	45744.03846	44774.3411	43896.23329	43555.75916	42628.52258	42321.17455	40571.14083	38911.51625	37771.0532	36593.4841	36445.9412	35811.67226	34578.8779	34011.14435	34113.50497	35344.68131	0.210695942	0.194869625	0.199879674	0.183324418	0.130520572	0.099820998	0.099820998	0.098174097	0.096776487	0.105861854	0.122629836	0.120549695	0.094246064	0.094246064	0.085461118	0.070050096	0.069139298	0.068941365	0.071410673	0.07134078	0.103017626
93	70	Mexico	MEX	Nicaragua	NIC	9370	7338.012251	7065.818857	7569.80479	7612.950261	7526.554827	7270.355916	7171.32063	6976.689777	6977.276993	7064.444484	7252.543215	6977.609791	6959.653387	6751.748455	6393.751063	6155.495296	6788.342966	6592.667156	6412.686111	6275.856802	6093.339639	0.1169998	0.107180322	0.109369208	0.092012008	0.050017387	0.041943505	0.041943505	0.041943505	0.032505617	0.027826306	0.026203073	-0.011363606	-0.037369278	-0.04863589	-0.097487811	-0.130061771	-0.137569287	-0.153497938	-0.160502815	-0.1605738	-0.172904912
93	80	Belize	BLZ	Nicaragua	NIC	9380	2824.53807	2816.332334	2828.347312	2825.019824	2948.68532	2906.566942	2948.617275	2915.794519	2670.999163	2575.526334	2523.661692	2230.725198	2134.268459	2163.210947	2193.267014	2302.160085	2410.586419	2489.419097	2308.256287	1973.17581	1705.956833	0	0	0	0	0	0	0	0	0	0	0	0	0	0	0	0	0	0	0	0	0
93	90	Guatemala	GUA	Nicaragua	NIC	9390	1282.492469	1292.253123	1276.638906	1271.395462	1223.022098	1184.951722	1203.385501	1237.930488	1251.489799	1208.359094	1230.948935	1234.676795	1265.272637	1228.050166	1208.096534	1245.343462	1230.904974	1209.463174	1150.498137	1080.135317	1027.989376	0.052346968	0.040012893	0.045563512	0.025592818	-0.026998322	-0.052344218	-0.055833309	-0.055833309	-0.069866994	-0.063629743	-0.05186509	-0.066763573	-0.109525183	-0.109525183	-0.15003096	-0.180173887	-0.189458989	-0.201771995	-0.198674437	-0.198102753	-0.164612714
93	91	Honduras	HON	Nicaragua	NIC	9391	572.7214798	558.9638665	583.777459	556.3856593	527.9823924	479.3223163	444.8789781	423.1171995	394.9162925	357.4850577	365.7696012	339.9433448	471.4845482	483.4561599	464.9035714	494.5366477	511.239045	586.6207047	503.4230819	439.7222348	406.0076476	-0.022704189	-0.011557415	0.056378699	0.035929219	-0.013135308	-0.045488306	-0.037206823	-0.037206823	-0.046913489	-0.040704805	-0.026695887	-0.026027699	-0.057521652	-0.059549128	-0.060006901	-0.080804099	-0.090192963	-0.112049563	-0.118449978	-0.120607136	-0.09857657
93	92	El Salvador	SAL	Nicaragua	NIC	9392	2023.589514	2014.258902	2075.89527	2064.165146	1999.881941	1920.638038	1858.173869	1865.112514	1822.714063	1757.852193	1742.413838	1728.863413	1713.183288	1652.221038	1584.519525	1613.503552	1518.475026	1412.535287	1244.326711	1088.884336	1013.889759	0.094993778	0.0738306	0.048705234	0.030672264	-0.022723898	-0.06272763	-0.062867757	-0.053673361	-0.057314832	-0.055769143	-0.045937935	-0.056035383	-0.093862259	-0.095296047	-0.106296766	-0.118711939	-0.12619842	-0.196583486	-0.328282492	-0.410305249	-0.394079001
93	94	Costa Rica	COS	Nicaragua	NIC	9394	6675.945789	6416.901197	6538.193777	6308.136188	5875.8829	5518.216494	5397.197143	5264.214334	5107.938042	4997.990014	4914.936261	4842.507422	4802.032385	4562.783858	4414.253109	4529.512215	4482.042396	4390.754118	4132.394181	3795.260621	3768.289098	0.231081916	0.217194191	0.221863513	0.201534903	0.147633593	0.114888062	0.112666454	0.114559751	0.113713235	0.119976891	0.131741544	0.13168634	0.103850925	0.108026395	0.102394772	0.089292037	0.088381239	0.087065821	0.090757613	0.091329297	0.122660526
93	95	Panama	PAN	Nicaragua	NIC	9395	6463.578903	6186.278141	6134.429612	5672.055889	5072.620723	4698.966093	4431.318279	4174.996492	4065.121623	4037.982643	4129.156727	4121.866429	4087.840136	3849.77326	3666.358107	3621.738004	3677.55069	3653.766335	3474.142881	3195.357472	2879.932005	0.153736795	0.139469114	0.141714444	0.121264964	0.067868802	0.042522906	0.042097497	0.04148864	0.040642124	0.046238781	0.056364999	0.041379067	0.01965021	0.022539699	0.016908076	0.002473726	0.000747684	-0.003376617	-0.004106739	-0.003535055	-0.219250406
93	100	Colombia	COL	Nicaragua	NIC	93100	4727.173031	4583.405206	4490.959273	4376.485546	4120.747128	3876.262659	3745.066228	3604.014672	3499.384002	3440.131874	3448.635502	3346.10536	3686.012782	3755.754531	3691.183773	3719.196939	3598.264732	3429.669848	3376.579795	3220.418711	3176.663872	0.068954142	0.015365876	0.020035198	0.005808889	-0.045911321	-0.085861128	-0.088694323	-0.094213806	-0.077099138	-0.067979874	-0.058753471	-0.062356777	-0.07255693	-0.077601736	-0.082264307	-0.093986013	-0.096598622	-0.084871732	-0.08117994	-0.113300207	-0.108903697
93	220	France	FRN	Nicaragua	NIC	93220	39182.28476	38623.87048	39990.64738	40165.37667	39514.00785	38883.39055	38586.58764	37843.16979	37816.5974	37657.78321	37208.97299	36058.81334	35079.35878	33985.54043	33328.45497	33025.56804	32490.35165	31856.01204	32175.02194	31794.27328	31454.67909	0.23083621	0.218334185	0.224129141	0.200841701	0.145459365	0.122391084	0.122391084	0.122391084	0.121544568	0.126056796	0.137821449	0.139970367	0.113666736	0.113666736	0.10546673	0.089834959	0.088099858	0.087901925	0.093407229	0.093978913	0.125655759
93	255	Germany	GMY	Nicaragua	NIC	93255	40264.56332	38593.59391	40810.50024	40300.56087	38983.28134	37535.82245	37281.2796	36878.68136	37188.7653	37245.17878	36685.15558	35674.09722	35042.09746	34366.83436	33796.88869	33662.46974	33210.1895	32516.69329	33036.77816	32627.98472	0	0.22670257	0.217441904	0.219843709	0.200410189	0.147014027	0.121668131	0.120437308	0.119019656	0.11817314	0.125711038	0.137475691	0.138143879	0.111840248	0.110000231	0.104368608	0.089934258	0.08902346	0.088899387	0.092591179	0.093162863	0
93	325	Italy	ITA	Nicaragua	NIC	93325	34328.02661	33870.60891	36030.45559	36705.27637	36398.43833	35805.33381	35677.62661	35390.21974	35513.60852	35468.64061	34867.4008	33620.94744	33155.29244	32641.59618	32073.94711	31709.66816	30830.1603	30177.22752	30437.46156	30177.67325	29697.84817	0.200255332	0.187942962	0.197349998	0.175691893	0.117507919	0.091069137	0.088169313	0.088169313	0.087322797	0.094623897	0.112063192	0.11273138	0.086427749	0.086427749	0.078618977	0.057759689	0.057183537	0.059676581	0.060873204	0.059172905	0.089193494
93	380	Sweden	SWD	Nicaragua	NIC	93380	50552.94906	48059.61205	51154.25537	51887.40251	50570.67122	48560.52341	47425.85866	45641.29103	44733.07346	43936.08913	43378.35433	41458.3735	39702.55389	38088.08512	37027.26361	36564.78183	35338.60389	34170.59988	35095.66581	35715.15391	36369.93876	0.236379153	0.221417596	0.226086918	0.205888476	0.153918492	0.125416722	0.125416722	0.125416722	0.125507582	0.130761222	0.142525875	0.143497716	0.117194085	0.11343813	0.107806507	0.093372157	0.092461359	0.096719663	0.100455019	0.101026703	0.133186303
94	20	Canada	CAN	Costa Rica	COS	9420	39246.33468	38630.31203	40413.50187	40709.00938	40681.43277	40225.82197	39377.14396	38632.01895	38447.82111	37630.53257	37406.23829	35728.63341	34109.48387	33208.26934	32179.23099	31916.42898	31329.62987	30188.12379	29878.75017	30318.24435	31576.39221	-0.020385974	-0.022324566	-0.021983839	-0.018210485	-0.017113021	-0.015067064	-0.012845456	-0.016385654	-0.016936748	-0.014115037	-0.009111708	-0.011136645	-0.009604861	-0.013780331	-0.016933654	-0.019241941	-0.019241941	-0.018124456	-0.01934694	-0.019988517	-0.0196429
94	140	Brazil	BRA	Costa Rica	COS	94140	2921.990835	2531.574123	2464.922669	2309.877794	2323.710816	2462.385505	2447.981065	2249.125064	2445.851371	2411.133788	2522.80865	2409.477049	2606.120037	2973.826053	2992.60037	2872.181635	2727.359503	2533.558015	2527.458497	3006.305097	3019.211775	-0.010582959	-0.016117642	-0.016457212	-0.016578082	-0.010962571	-0.003366126	-0.011454207	-0.013347504	-0.01107723	-0.00981139	-0.00916903	-0.009141809	-0.007610025	-0.013393072	-0.013393072	-0.016242827	-0.018203953	-0.017040782	-0.018649248	-0.02241277	-0.021741491
94	155	Chile	CHL	Costa Rica	COS	94155	4585.624617	4310.617212	4391.637227	4381.551578	4402.384073	4432.394041	4118.991077	3803.612001	3698.162834	3705.005285	3602.558256	3403.360961	3706.138042	3789.803044	3494.532644	2921.643004	2300.82079	2093.150052	1940.718218	1575.531375	1193.944347	-0.013440183	-0.022768074	-0.022425021	-0.022545891	-0.022221804	-0.012627667	-0.011591662	-0.013484959	-0.013484959	-0.014215034	-0.016009522	-0.023079246	-0.017108894	-0.021284364	-0.025288277	-0.026619892	-0.026619892	-0.02866142	-0.037771443	-0.037771443	-0.046738174
94	255	Germany	GMY	Costa Rica	COS	94255	33588.61753	32176.69272	34272.30646	33992.42469	33107.39844	32017.60595	31884.08246	31614.46703	32080.82726	32247.18876	31770.21931	30831.5898	30240.06507	29804.0505	29382.63558	29132.95752	28728.1471	28125.93917	28904.38398	28832.7241	0	-0.004379346	0.000247713	-0.002019804	-0.001124714	-0.000619566	0.006780069	0.007770854	0.004459905	0.004459905	0.005734147	0.005734147	0.006457539	0.007989323	0.001973836	0.001973836	0.000642221	0.000642221	0.001833566	0.001833566	0.001833566	0
94	325	Italy	ITA	Costa Rica	COS	94325	27652.08082	27453.70771	29492.26181	30397.14018	30522.55543	30287.11731	30280.42946	30126.00541	30405.67048	30470.6506	29952.46454	28778.44002	28353.26006	28078.81232	27659.694	27180.15594	26348.11791	25786.4734	26305.06738	26382.41262	25929.55907	-0.030826584	-0.029251229	-0.024513515	-0.02584301	-0.030125674	-0.023818925	-0.024497141	-0.026390438	-0.026390438	-0.025352994	-0.019678352	-0.01895496	-0.017423176	-0.021598646	-0.023775795	-0.031532348	-0.031197702	-0.02738924	-0.029884409	-0.032156392	-0.033467032
94	380	Sweden	SWD	Costa Rica	COS	94380	43877.00327	41642.71085	44616.0616	45579.26633	44694.78832	43042.30691	42028.66152	40377.0767	39625.13542	38938.09911	38463.41807	36615.86608	34900.5215	33525.30127	32613.0105	32035.26961	30856.5615	29779.84576	30963.27163	31919.89329	32601.64966	0.005297237	0.004223405	0.004223405	0.004353573	0.006284899	0.01052866	0.012750268	0.010856971	0.011794347	0.010784331	0.010784331	0.011811376	0.01334316	0.005411735	0.005411735	0.00408012	0.00408012	0.009653842	0.009697406	0.009697406	0.010525777
95	2	United States of America	USA	Panama	PAN	952	40387.02642	39894.43289	41673.0953	42773.68111	43026.79549	42620.83052	41788.05046	40787.09583	40037.07629	39674.66082	39611.12906	38363.62589	36986.31528	35920.58124	34844.27773	33933.80728	33346.44499	32355.9711	31995.92453	31492.26747	32289.21535	0.07849946	0.074161308	0.077402444	0.072511966	0.0728435	0.059538551	0.059651697	0.059226096	0.059645567	0.039788368	0.048520977	0.081215655	0.076640881	0.073290529	0.073290529	0.074079222	0.074894466	0.075371742	0.080107659	0.082652041	0.332962559
95	20	Canada	CAN	Panama	PAN	9520	39458.70156	38860.93508	40817.26603	41345.08968	41484.69495	41045.07237	40343.02283	39721.2368	39490.63753	38590.53994	38192.01782	36449.2744	34823.67612	33921.27994	32927.12599	32824.20319	32134.12157	30925.11157	30537.00147	30918.1475	32464.74931	0.056959147	0.055400511	0.05816523	0.062059454	0.06265177	0.057298092	0.057723501	0.056685457	0.056134363	0.059623073	0.066264837	0.079170628	0.074595854	0.071706365	0.068553042	0.06757637	0.068391614	0.072317982	0.075517412	0.074875835	0.322268032
95	94	Costa Rica	COS	Panama	PAN	9594	212.3668852	230.6230556	403.7641647	636.0802987	803.2621767	819.2504013	965.8788633	1089.217843	1042.816419	960.0073706	785.7795337	720.6409935	714.1922492	713.010598	747.8950015	907.7742103	804.4917059	736.9877827	658.2512995	599.9031492	888.3570925	0.077345121	0.077725077	0.080149069	0.080269939	0.079764791	0.072365156	0.070568957	0.073071111	0.073071111	0.07373811	0.075376545	0.090307273	0.084200715	0.085486696	0.085486696	0.086818311	0.087633555	0.090442438	0.094864352	0.094864352	0.341910932
95	255	Germany	GMY	Panama	PAN	95255	33800.98441	32407.31577	34676.07063	34628.50498	33910.66062	32836.85635	32849.96132	32703.68487	33123.64368	33207.19613	32555.99885	31552.23079	30954.25732	30517.0611	30130.53058	30040.73173	29532.63881	28862.92695	29562.63528	29432.62725	0	0.072965775	0.07797279	0.078129265	0.079145225	0.079145225	0.079145225	0.078339811	0.077531016	0.077531016	0.079472257	0.081110692	0.096764812	0.092190038	0.087460532	0.087460532	0.087460532	0.088275776	0.092276004	0.096697918	0.096697918	0
95	380	Sweden	SWD	Panama	PAN	95380	44089.37015	41873.33391	45019.82576	46215.34662	45498.05049	43861.55731	42994.54038	41466.29454	40667.95183	39898.10648	39249.1976	37336.50708	35614.71375	34238.31186	33360.9055	32943.04382	31661.0532	30516.83354	31621.52293	32519.79644	33490.00675	0.082642358	0.081948482	0.084372474	0.084623512	0.08604969	0.082893816	0.083319225	0.083928082	0.084865458	0.084522441	0.086160876	0.102118649	0.097543875	0.090898431	0.090898431	0.090898431	0.091713675	0.10009628	0.104561758	0.104561758	0.352436709
100	20	Canada	CAN	Colombia	COL	10020	41195.10743	40463.80802	42460.73637	42640.66002	42436.56854	41867.7758	41029.27488	40292.21862	40056.37515	39188.39071	38872.53905	37225.03547	35225.50347	34015.29867	32902.30033	32726.74426	32213.40753	31149.20806	30634.56456	30893.08626	32168.01744	0.1417418	0.179503749	0.179844476	0.177515529	0.176431893	0.185682126	0.188515321	0.192387903	0.173875625	0.173841728	0.181383307	0.182906472	0.166802994	0.1718478	0.167725425	0.164036109	0.16573792	0.153813097	0.152590613	0.184640987	0.211921323
100	40	Cuba	CUB	Colombia	COL	10040	-562.005454	-517.2003491	-563.0333799	-639.2254107	-678.6950351	-918.0452578	-1181.402899	-1194.728188	-1201.88689	-1191.344807	-1280.317371	-1329.431582	-1786.144695	-1825.862325	-1808.8139	-1997.247513	-1889.875499	-1714.138885	-1183.44331	-591.7800347	-93.98712643	-0.432343644	-0.39110155	-0.39110155	-0.509402635	-0.510191504	-0.493219461	-0.4755762	-0.470056717	-0.488971321	-0.491853334	-0.489315084	-0.48504359	-0.501147068	-0.504041033	-0.50303098	-0.505743624	-0.504041813	-0.515966636	-0.608933162	-0.576241211	-0.548960875
100	52	Trinidad and Tobago	TRI	Colombia	COL	10052	10433.3541	10148.1367	11004.18047	10659.78665	10295.59189	8793.270085	8206.615029	7480.190667	6085.040441	5376.961416	5015.359566	4485.680487	3548.262224	2878.805574	2422.349112	1982.087293	1909.164813	1893.769452	2049.629147	2335.759013	2220.762157	0.09869556	0.13455089	0.132919985	0.125974158	0.125728797	0.140332708	0.144295457	0.1485735	0.127369244	0.111337218	0.112560181	0.131662649	0.115559171	0.120603977	0.121145329	0.114445639	0.124865988	0.114054151	0.114054151	0.138506364	0.153029571
100	92	El Salvador	SAL	Colombia	COL	10092	-2703.583517	-2569.146305	-2415.064003	-2312.3204	-2120.865187	-1955.624621	-1886.892359	-1738.902158	-1676.669939	-1682.279681	-1706.221664	-1617.241947	-1972.829494	-2103.533493	-2106.664248	-2105.693386	-2079.789706	-2017.134561	-2132.253084	-2131.534375	-2162.774113	0.026039636	0.058464724	0.028670036	0.024863375	0.023187423	0.023133498	0.025826566	0.040540445	0.019784306	0.012210731	0.012815536	0.006321394	-0.021305329	-0.017694311	-0.024032459	-0.024725926	-0.029599798	-0.111711754	-0.247102552	-0.297005042	-0.285175304
100	93	Nicaragua	NIC	Colombia	COL	10093	-4727.173031	-4583.405206	-4490.959273	-4376.485546	-4120.747128	-3876.262659	-3745.066228	-3604.014672	-3499.384002	-3440.131874	-3448.635502	-3346.10536	-3686.012782	-3755.754531	-3691.183773	-3719.196939	-3598.264732	-3429.669848	-3376.579795	-3220.418711	-3176.663872	-0.068954142	-0.015365876	-0.020035198	-0.005808889	0.045911321	0.085861128	0.088694323	0.094213806	0.077099138	0.067979874	0.058753471	0.062356777	0.07255693	0.077601736	0.082264307	0.093986013	0.096598622	0.084871732	0.08117994	0.113300207	0.108903697
100	95	Panama	PAN	Colombia	COL	10095	1736.405872	1602.872935	1643.470339	1295.570343	951.8735946	822.7034338	686.2520513	570.981819	565.7376208	597.8507697	680.5212248	775.7610683	401.8273537	94.01872954	-24.82566608	-97.45893467	79.28595874	224.0964872	97.56308596	-25.06123908	-296.7318673	0.084782653	0.124103238	0.121679246	0.115456075	0.113780123	0.128384034	0.13079182	0.135702446	0.117741262	0.114218655	0.11511847	0.103735844	0.09220714	0.100141435	0.099172383	0.096459739	0.097346306	0.081495115	0.077073201	0.109765152	-0.110346709
100	101	Venezuela	VEN	Colombia	COL	100101	7330.698877	7919.331883	8639.900423	8266.253456	7653.953748	6951.700191	6168.849737	4783.51661	5911.993844	7222.926456	7057.308244	6989.042617	7691.463088	7856.812164	7422.776897	7723.315901	7664.745253	8418.138676	8695.631583	8364.505469	7529.077738	-0.083010923	-0.049287673	-0.051112631	-0.049446207	-0.053491666	-0.021294472	-0.006412597	0.004246468	-0.00506191	0.018515659	0.040230164	0.115307702	0.130530517	0.14031455	0.139345498	0.136632854	0.138334665	0.12227803	0.114258995	0.151165464	0.177965327
100	130	Ecuador	ECU	Colombia	COL	100130	-1593.352762	-1505.066552	-1423.89449	-1488.388056	-1195.875481	-1025.566548	-1000.896162	-1057.616245	-977.5637433	-1015.080163	-1085.265313	-922.8482552	-938.5757282	-1033.590023	-1029.305435	-993.8571011	-834.4560531	-727.635091	-690.4986452	-546.1526487	-598.9918848	0.010756434	0.047030229	0.088524493	0.114661598	0.116938055	0.119757744	0.122590939	0.128110422	0.11406258	0.108390363	0.110928613	0.118218865	0.102115387	0.111509779	0.099874351	0.099469735	0.102320664	0.097496687	0.098628143	0.130819715	0.159279859
100	135	Peru	PER	Colombia	COL	100135	-1229.405126	-1383.79984	-1346.175176	-1548.420961	-1527.965027	-1481.665796	-1491.50851	-1426.555021	-1404.440652	-1488.504151	-1454.207263	-1361.796479	-1638.983969	-1623.476155	-1687.319072	-1701.372712	-1703.998423	-1799.087588	-1857.825171	-1654.034455	-1640.659776	0.101060302	0.145916332	0.145213625	0.138990454	0.140902629	0.167795006	0.170628201	0.178611202	0.158973121	0.154380369	-0.096083565	-0.251354864	-0.267458342	-0.252367997	-0.253337049	-0.25124798	-0.208122501	-0.209421759	-0.123278683	0.067961073	0.102420271
100	140	Brazil	BRA	Colombia	COL	100140	4870.763592	4365.070114	4512.157172	4241.528436	4078.846587	4104.33934	4100.11198	3909.324726	4054.405411	3968.991928	3989.109408	3905.879111	3722.139639	3780.855381	3715.669706	3682.49691	3611.137168	3494.642285	3283.272882	3581.147008	3610.837	0.151544815	0.185710673	0.185371103	0.179147932	0.182582343	0.197383064	0.18990657	0.195426053	0.179735143	0.178145375	0.181325985	0.184901308	0.16879783	0.172235059	0.171266007	0.167035223	0.166775908	0.154896771	0.153288305	0.182216734	0.209822732
100	145	Bolivia	BOL	Colombia	COL	100145	-4269.488187	-4144.601309	-4146.192978	-4088.50641	-3824.799004	-3591.993836	-3463.76041	-3308.160888	-3202.323454	-3161.576151	-3147.639261	-3022.298305	-3273.185167	-3367.141072	-3322.733604	-3336.98042	-3213.447873	-3069.625725	-3075.513992	-2934.76321	-2961.699097	0.039778033	0.104393252	0.113883229	0.108192763	0.118750043	0.143543561	0.143345176	0.135354026	0.12492655	0.128690481	0.135581043	0.137576511	0.115930895	0.12460861	0.122070578	0.119357934	0.114808205	0.107663931	0.092030834	0.115921103	0.123264173
100	150	Paraguay	PAR	Colombia	COL	100150	-3025.062746	-3187.963986	-2998.211991	-3003.847179	-2800.700918	-2604.106968	-2445.9188	-2312.721893	-2256.141785	-2156.25081	-2071.664208	-1817.114121	-1993.113149	-1977.933404	-1945.55165	-1903.792223	-1864.473507	-1761.014572	-1800.237634	-1642.336497	-1648.805335	0.036535905	0.068261973	0.059109643	0.040084235	0.038408283	0.053012194	0.055845389	0.048953042	0.019372517	0.016490504	0.019028754	0.023744592	0.007641114	-0.001318473	-0.003217289	-0.010296159	-0.008594348	-0.022912418	-0.043621898	-0.033431306	-0.049911792
100	155	Chile	CHL	Colombia	COL	100155	6534.397375	6144.113202	6438.87173	6313.20222	6157.519844	6074.347876	5771.121992	5463.811663	5306.716873	5262.863425	5068.859015	4899.763023	4822.157645	4596.832371	4217.601979	3731.95828	3184.598455	3054.234322	2696.532603	2150.373286	1785.569572	0.148687591	0.179060241	0.179403294	0.173180123	0.17132311	0.188121523	0.189769115	0.195288598	0.177327414	0.173741731	0.174485493	0.170963871	0.159298961	0.164343767	0.159370802	0.156658158	0.158359969	0.143276133	0.13416611	0.166858061	0.184826049
100	160	Argentina	ARG	Colombia	COL	100160	4025.858774	3350.376822	4077.180005	3920.47748	3515.413479	3210.439973	2773.74902	2391.81521	1990.889955	2960.512388	3418.518652	3710.399543	3824.201976	3549.694634	3093.05963	2788.654655	3273.470259	3114.700175	2812.743711	2262.06005	1619.826031	0.099247142	0.146836689	0.141842583	0.13733676	0.14434529	0.16373375	0.168976975	0.172371794	0.164956125	0.168983461	0.166932876	0.165308363	0.150979366	0.157230544	0.154690179	0.151088791	0.154566421	0.13854059	0.141538372	0.174318058	0.203982492
100	165	Uruguay	URU	Colombia	COL	100165	5687.620555	5034.188861	4650.000898	4104.612565	3827.837701	3756.213218	3302.614296	3090.560849	3141.377699	3861.607521	4233.545477	4578.340158	4534.193013	4137.910424	3570.584997	3203.307622	3542.756614	3222.520566	3103.502509	2733.883472	2557.395178	0.166795595	0.207687813	0.20465332	0.198430149	0.196754197	0.211358108	0.208016011	0.214434023	0.196472839	0.193590826	0.196129076	0.198034109	0.181974546	0.184053028	0.183083976	0.180371332	0.17584064	0.162480743	0.162480743	0.195172694	0.220540791
100	210	Netherlands	NTH	Colombia	COL	100210	44090.59742	43821.89326	46073.11671	45540.04032	44126.62323	42798.36766	42063.25761	41478.83033	41686.4545	41986.68512	41371.75544	39947.84437	37812.30763	36169.16474	34766.58418	33599.47569	32784.55507	32108.43077	31931.95411	31728.95585	31165.48144	0.147575015	0.188918975	0.188745897	0.181972435	0.179597573	0.193995924	0.196829119	0.202348602	0.176559869	0.180784084	0.183130815	0.188539243	0.169802311	0.172842951	0.175371363	0.172658719	0.17436053	0.162345873	0.162345873	0.195037824	0.22231816
100	211	Belgium	BEL	Colombia	COL	100211	38132.22527	37536.4538	38947.21045	39105.47143	38260.74822	37759.21	37280.3953	36164.1421	36139.45803	35654.61202	35478.09352	34295.98593	32767.74448	32070.40645	30921.63729	30449.93359	29862.31694	29067.06225	29550.99728	29310.32115	28844.3885	0.146499275	0.188309733	0.188309733	0.182881508	0.181390293	0.193890627	0.18889563	0.201770227	0.184796932	0.181914919	0.184453169	0.188724663	0.166537297	0.171582103	0.170613051	0.167900407	0.177359825	0.165435002	0.165435002	0.196119942	0.223763622
100	220	France	FRN	Colombia	COL	100220	34455.11173	34040.46528	35499.68811	35788.89113	35393.26073	35007.12789	34841.52141	34239.15511	34317.2134	34217.65134	33760.33749	32712.70798	31393.346	30229.7859	29637.2712	29306.3711	28892.08692	28426.34219	28798.44214	28573.85456	28278.01522	0.161882068	0.202968309	0.204093943	0.195032812	0.191370686	0.208252212	0.211085407	0.21660489	0.198643706	0.19403667	0.19657492	0.202327144	0.186223666	0.191268472	0.187731037	0.183820972	0.18469848	0.172773657	0.174587169	0.20727912	0.234559456
100	225	Switzerland	SWZ	Colombia	COL	100225	68026.46601	66823.12547	69376.20547	68777.64748	66765.61547	64696.51443	63240.91458	62003.28837	62588.46139	63053.95676	62521.96975	60467.045	59445.48069	57744.23519	56564.41468	56488.34838	56766.20658	56662.64925	57325.34399	58173.81174	59561.75716	0.156413005	0.197655099	0.197655099	0.191431928	0.191808228	0.206412139	0.209245334	0.212943728	0.194887038	0.192005025	0.194543275	0.198814769	0.183703109	0.188747915	0.186225568	0.183512924	0.186363735	0.174438912	0.174438912	0.207130863	0.230967394
100	235	Portugal	POR	Colombia	COL	100235	16289.34151	16051.86018	16783.12811	16908.39768	16710.88009	16694.02747	16739.23206	16595.39362	17000.44329	17003.72889	16750.57301	16246.32316	15303.73787	14430.8827	13781.58148	13240.25672	12719.92177	12781.34599	13188.6606	13120.76378	12368.32784	0.151187817	0.192448705	0.190316305	0.184093134	0.182417182	0.199263273	0.192003325	0.197522808	0.179550246	0.17708409	0.179747846	0.18401934	0.165556205	0.170601011	0.169631959	0.166919315	0.170632567	0.158707744	0.158707744	0.191399695	0.219830784
100	255	Germany	GMY	Colombia	COL	100255	35537.39029	34010.18871	36319.54097	35924.07533	34862.53421	33659.55979	33536.21337	33274.66669	33689.3813	33805.0469	33236.52007	32327.99186	31356.08467	30611.07983	30105.70491	29943.2728	29611.92477	29087.02344	29660.19837	29407.56601	0	0.157748428	0.202076028	0.199808511	0.1946013	0.192925348	0.207529259	0.209131631	0.213233462	0.195272278	0.193690912	0.196229162	0.200500656	0.184397178	0.187601967	0.186632915	0.183920271	0.185622082	0.173771119	0.173771119	0.20646307	0
100	305	Austria	AUS	Colombia	COL	100305	40409.18632	39808.82788	41776.29599	41333.05806	40143.50711	39164.69758	38702.31817	38006.98954	38012.93687	37573.83581	37180.5947	36046.12791	34437.70494	33080.48334	32391.338	31588.66583	30858.4701	30339.91913	30469.6066	30267.85849	29468.93155	0.139317128	0.182318153	0.182318153	0.17318089	0.171504938	0.187761109	0.190594304	0.190865221	0.172904037	0.171948164	0.174486414	0.179309358	0.165393726	0.170682816	0.169713764	0.16700112	0.166652482	0.159204966	0.159204966	0.191030482	0.218310818
100	325	Italy	ITA	Colombia	COL	100325	29600.85357	29287.2037	31539.49632	32328.79083	32277.69121	31929.07115	31932.56038	31786.20507	32014.22452	32028.50874	31418.7653	30274.84208	29469.27966	28885.84165	28382.76334	27990.47122	27231.89557	26747.55767	27060.88177	26957.25453	26521.18429	0.13130119	0.172577086	0.1773148	0.169883004	0.16341924	0.176930265	0.176863636	0.182383119	0.164421935	0.162603771	0.170816663	0.175088157	0.158984679	0.164029485	0.160883284	0.151745702	0.153782159	0.144548313	0.142053144	0.172473112	0.198097191
100	375	Finland	FIN	Colombia	COL	100375	39954.51151	38990.13393	43318.55736	43331.84322	41417.7247	40043.87818	39140.50162	37785.61007	37170.35752	36627.43289	35688.61412	33745.00866	31922.29192	30072.4251	28198.99721	27157.54249	26145.20199	25286.33466	25677.54387	27026.1594	29196.98778	0.14820064	0.188930354	0.189095595	0.182983256	0.181870362	0.197634031	0.200467226	0.205986709	0.186134214	0.183252201	0.185790451	0.188470045	0.1727509	0.177795706	0.176826654	0.17411401	0.177343379	0.164621868	0.164621868	0.196979216	0.221016212
100	380	Sweden	SWD	Colombia	COL	100380	45825.77602	43476.20684	46663.2961	47510.91697	46449.92409	44684.26075	43680.79244	42037.27636	41233.68946	40495.95725	39929.71883	38112.26814	36016.5411	34332.33059	33336.07983	32845.58489	31740.33916	30740.93003	31719.08601	32494.7352	33193.27488	0.167425011	0.20605172	0.20605172	0.200079587	0.199829813	0.21127785	0.214111045	0.219630528	0.20260672	0.198741096	0.201279346	0.205854493	0.189751015	0.191039866	0.190070814	0.18735817	0.189059981	0.181591395	0.181634959	0.21432691	0.24209
100	385	Norway	NOR	Colombia	COL	100385	81395.6156	82135.62817	84758.75763	85683.39182	84315.39888	83207.00446	81704.61853	79086.47242	78930.49924	78240.74147	76968.32214	75080.27212	73768.77482	72168.18436	68784.65854	65636.00977	63339.48794	60617.27132	59219.07863	57513.02459	55965.5642	0.16114023	0.201455751	0.20026568	0.194042509	0.192366557	0.20787826	0.209536667	0.21505615	0.197094966	0.194212953	0.196821658	0.199478661	0.183375183	0.188419989	0.186740736	0.184028092	0.185729903	0.17380508	0.174255952	0.206947903	0.234228239
100	390	Denmark	DEN	Colombia	COL	100390	51790.49872	51150.49451	54456.42744	55263.99083	55295.764	53480.32793	52468.50147	51310.5591	51364.73298	51333.7377	51086.22054	49384.03985	47735.95696	46734.50409	45399.93428	44281.29683	43248.91123	41157.73358	41330.51034	40736.16267	40248.88231	0.155071533	0.195842863	0.195842863	0.189619692	0.191816071	0.206419982	0.201764344	0.207283827	0.189322643	0.18644063	0.193398817	0.197670311	0.181566833	0.188164905	0.187195853	0.184483209	0.18618502	0.170665326	0.170665326	0.203357277	0.230637613
100	666	Israel	ISR	Colombia	COL	100666	24411.33554	23516.21679	23882.61329	23652.45914	22756.28432	21964.10491	21453.87689	20805.22539	21089.4597	21685.62252	22262.25635	20842.83073	20283.24781	19768.37442	19488.88128	18705.25282	18006.84507	17273.98297	16708.73336	16421.25379	16149.32671	0.088394116	0.137088186	0.139705761	0.137097479	0.139615833	0.151649651	0.154482846	0.160002329	0.139322215	0.140445923	0.144868738	0.149140232	0.132590598	0.137635404	0.140186739	0.137001591	0.138703402	0.120469495	0.120061882	0.150116832	0.176900165
100	900	Australia	AUL	Colombia	COL	100900	45595.00036	45538.39177	45701.81624	45000.05991	43777.3236	43344.39291	42631.07042	41456.72582	40753.36232	39650.5955	39412.1441	38411.55694	36554.94569	35162.47054	34162.49846	33197.10199	32383.83445	31505.68468	30466.37346	30888.37687	31492.99962	0.164436434	0.194636092	0.194636092	0.188412921	0.182415693	0.197019604	0.197698618	0.201049117	0.183087933	0.182597141	0.187337915	0.192480111	0.176376633	0.17547921	0.179244463	0.17444883	0.176150641	0.164225818	0.165713479	0.19840543	0.226472157
100	920	New Zealand	NEW	Colombia	COL	100920	27441.5151	27529.95642	28081.34715	28966.67727	28626.57359	28346.12242	27780.8171	27241.68021	26548.65742	25665.65921	24839.24488	24346.51717	22702.32517	22733.35098	22644.89606	22123.78175	21482.33802	20725.18982	19501.45985	19621.02405	21103.62254	0.147434273	0.188188403	0.188188403	0.174647854	0.172971902	0.187575813	0.195092213	0.200611696	0.182650512	0.179144814	0.181683064	0.184649774	0.173313348	0.178358154	0.178066174	0.172656387	0.174358198	0.163489738	0.161416162	0.194108113	0.222818469
101	20	Canada	CAN	Venezuela	VEN	10120	33864.40856	32544.47613	33820.83595	34374.40657	34782.6148	34916.07561	34860.42514	35508.70201	34144.38131	31965.46425	31815.2308	30235.99285	27534.04038	26158.4865	25479.52343	25003.42836	24548.66228	22731.06938	21938.93297	22528.58079	24638.9397	0.224752723	0.228791422	0.230957107	0.226961736	0.229923559	0.206976598	0.194927918	0.188141435	0.178937535	0.155326069	0.141153143	0.06759877	0.036272477	0.03153325	0.028379927	0.027403255	0.027403255	0.031535067	0.038331618	0.033475523	0.033955996
101	70	Mexico	MEX	Venezuela	VEN	10170	-4719.859657	-5436.918232	-5561.054906	-5029.788741	-4248.14605	-3557.606934	-2742.595335	-1410.841505	-2434.100854	-3598.613846	-3253.400532	-3357.538186	-4417.822484	-4860.818239	-4720.209607	-5287.017544	-4474.667019	-5255.141367	-5659.525267	-5309.067378	-4612.401972	0.131056581	0.141102119	0.140446641	0.135649326	0.149420374	0.149099105	0.137050425	0.131910843	0.114666665	0.077290521	0.04472638	-0.064314531	-0.095342865	-0.111348704	-0.154569002	-0.172708612	-0.17930533	-0.190904236	-0.19358187	-0.198439057	-0.241966542
101	94	Costa Rica	COS	Venezuela	VEN	10194	-5381.92612	-6085.835893	-6592.665919	-6334.602815	-5898.817977	-5309.746356	-4516.718822	-3123.316948	-4303.439805	-5665.068316	-5591.007486	-5492.640555	-6575.443485	-7049.782836	-6699.707562	-6913.000625	-6780.967589	-7457.054406	-7939.817197	-7789.663559	-6937.452513	0.245138697	0.251115988	0.252940946	0.245172221	0.24703658	0.222043662	0.207773374	0.204527089	0.195874283	0.169441106	0.150264851	0.078735415	0.045877338	0.045313581	0.045313581	0.046645196	0.046645196	0.049659523	0.057678558	0.05346404	0.053598896
101	95	Panama	PAN	Venezuela	VEN	10195	-5594.293005	-6316.458948	-6996.430084	-6970.683113	-6702.080153	-6128.996757	-5482.597686	-4212.534791	-5346.256223	-6625.075686	-6376.787019	-6213.281548	-7289.635735	-7762.793434	-7447.602563	-7820.774836	-7585.459295	-8194.042188	-8598.068497	-8389.566708	-7825.809605	0.167793576	0.173390911	0.172791877	0.164902282	0.167271789	0.149678506	0.137204417	0.131455978	0.122803172	0.095702996	0.074888306	-0.011571858	-0.038323377	-0.040173115	-0.040173115	-0.040173115	-0.040988359	-0.040782915	-0.037185794	-0.041400312	-0.288312036
101	100	Colombia	COL	Venezuela	VEN	101100	-7330.698877	-7919.331883	-8639.900423	-8266.253456	-7653.953748	-6951.700191	-6168.849737	-4783.51661	-5911.993844	-7222.926456	-7057.308244	-6989.042617	-7691.463088	-7856.812164	-7422.776897	-7723.315901	-7664.745253	-8418.138676	-8695.631583	-8364.505469	-7529.077738	0.083010923	0.049287673	0.051112631	0.049446207	0.053491666	0.021294472	0.006412597	-0.004246468	0.00506191	-0.018515659	-0.040230164	-0.115307702	-0.130530517	-0.14031455	-0.139345498	-0.136632854	-0.138334665	-0.12227803	-0.114258995	-0.151165464	-0.177965327
101	135	Peru	PER	Venezuela	VEN	101135	-8560.104004	-9303.131723	-9986.075599	-9814.674417	-9181.918775	-8433.365988	-7660.358247	-6210.071631	-7316.434496	-8711.430607	-8511.515507	-8350.839096	-9330.447058	-9480.288319	-9110.09597	-9424.688613	-9368.743676	-10217.22626	-10553.45675	-10018.53992	-9169.737514	0.184071225	0.195204005	0.196326256	0.188436661	0.194394295	0.189089478	0.177040798	0.174364734	0.164035031	0.13586471	-0.136313729	-0.366662566	-0.397988859	-0.392682547	-0.392682547	-0.387880834	-0.346457166	-0.331699789	-0.237537678	-0.083204391	-0.075545056
101	140	Brazil	BRA	Venezuela	VEN	101140	-2459.935285	-3554.26177	-4127.743251	-4024.72502	-3575.107161	-2847.360851	-2068.737757	-874.1918841	-1857.588434	-3253.934528	-3068.198836	-3083.163506	-3969.323449	-4075.956783	-3707.107192	-4040.818991	-4053.608085	-4923.496391	-5412.3587	-4783.358462	-3918.240738	0.234555738	0.234998346	0.236483734	0.228594139	0.236074009	0.218677536	0.196319167	0.191179585	0.184797053	0.159629716	0.141095821	0.069593606	0.038267313	0.031920509	0.031920509	0.030402369	0.028441243	0.032618741	0.03902931	0.03105127	0.031857405
101	165	Uruguay	URU	Venezuela	VEN	101165	-1643.078323	-2885.143023	-3989.899525	-4161.640891	-3826.116047	-3195.486973	-2866.235441	-1692.955761	-2770.616145	-3361.318935	-2823.762768	-2410.702458	-3157.270075	-3718.901739	-3852.1919	-4520.008279	-4121.98864	-5195.61811	-5592.129073	-5630.621997	-4971.68256	0.249806518	0.256975486	0.255765951	0.247876356	0.250245863	0.23265258	0.214428608	0.210187555	0.201534749	0.175075167	0.155898912	0.082726407	0.051444029	0.043738478	0.043738478	0.043738478	0.037505975	0.040202713	0.048221748	0.04400723	0.042575464
101	205	Ireland	IRE	Venezuela	VEN	101205	34960.12427	33836.33219	35945.78671	39863.53163	40339.82487	39740.54333	38943.34885	38225.02646	36277.3094	33290.50074	31567.87402	28387.88679	23899.26582	21266.46773	18792.83564	16149.25978	13981.26292	12074.6775	11289.16299	11127.10201	11662.955	0.233341881	0.241007113	0.242832071	0.234942476	0.234787046	0.217193763	0.205145083	0.200005501	0.191352695	0.165419415	0.14624316	0.07376565	0.042439357	0.03770013	0.035671316	0.034313603	0.034568872	0.038700684	0.046719719	0.043226787	0.036418306
101	211	Belgium	BEL	Venezuela	VEN	101211	30801.52639	29617.12191	30307.31003	30839.21797	30606.79448	30807.50981	31111.54556	31380.62549	30227.46418	28431.68556	28420.78528	27306.94331	25076.28139	24213.59429	23498.86039	22726.61769	22197.57169	20648.92358	20855.36569	20945.81568	21315.31077	0.229510198	0.237597406	0.239422364	0.232327715	0.234881959	0.215185099	0.195308227	0.197523759	0.189858842	0.16339926	0.144223005	0.073416961	0.03600678	0.031267553	0.031267553	0.031267553	0.03902516	0.043156972	0.051176007	0.044954478	0.045798295
101	220	France	FRN	Venezuela	VEN	101220	27124.41285	26121.13339	26859.78769	27522.63767	27739.30698	28055.4277	28672.67167	29455.6385	28405.21955	26994.72488	26703.02925	25723.66537	23701.88291	22372.97374	22214.4943	21583.0552	21227.34166	20008.20351	20102.81056	20209.3491	20748.93748	0.244892991	0.252255982	0.255206574	0.244479019	0.244862352	0.229546684	0.217498004	0.212358422	0.203705616	0.175521011	0.156344756	0.087019442	0.055693149	0.050953922	0.048385539	0.047188118	0.046363815	0.050495627	0.060328174	0.056113656	0.056594129
101	225	Switzerland	SWZ	Venezuela	VEN	101225	60695.76714	58903.79359	60736.30505	60511.39403	59111.66172	57744.81424	57072.06485	57219.77176	56676.46755	55831.0303	55464.6615	53478.00238	51754.0176	49887.42303	49141.63778	48765.03248	49101.46132	48244.51058	48629.7124	49809.30627	52032.67942	0.239423928	0.246942772	0.24876773	0.240878135	0.245299894	0.227706611	0.215657931	0.20869726	0.199948948	0.173489366	0.154313111	0.083507067	0.053172592	0.048433365	0.04688007	0.04688007	0.04802907	0.052160882	0.060179917	0.055965399	0.053002067
101	255	Germany	GMY	Venezuela	VEN	101255	28206.69141	26090.85682	27679.64054	27657.82187	27208.58046	26707.8596	27367.36364	28491.15008	27777.38745	26582.12045	26179.21183	25338.94924	23664.62159	22754.26767	22682.92802	22219.9569	21947.17952	20668.88477	20964.56678	21043.06054	0	0.240759351	0.251363701	0.250921142	0.244047507	0.246417014	0.228823731	0.215544228	0.208986994	0.200334188	0.175175253	0.155998998	0.085192954	0.053866661	0.047287417	0.047287417	0.047287417	0.047287417	0.051493089	0.059512124	0.055297606	0
101	316	Czech Republic	CZR	Venezuela	VEN	101316	6182.610421	5379.280188	5791.20467	5928.18149	5912.130968	5714.698551	5604.912418	6391.818939	4818.53926	3276.914711	2945.44243	2500.726591	1308.677175	1127.703637	1730.409138	859.3453932	286.0472748	-638.7115331	0	0	0	0.233291172	0.243483359	0.25067125	0.241557816	0.245583152	0.224286702	0.212238022	0.206255881	0.197603075	0.166063316	0.146887061	0.076081017	0.044754724	0.046683891	0.046683891	0.045856864	0.045856864	0.049988676	0	0	0
101	325	Italy	ITA	Venezuela	VEN	101325	22270.1547	21367.87182	22899.59589	24062.53737	24623.73746	24977.37096	25763.71064	27002.68846	26102.23067	24805.58228	24361.45706	23285.79947	21777.81657	21029.02949	20959.98644	20267.15532	19567.15032	18329.419	18365.25019	18592.74906	18992.10656	0.214312113	0.221864759	0.228427431	0.219329211	0.216910906	0.198224737	0.183276233	0.178136651	0.169483845	0.144088112	0.130586499	0.059780455	0.028454162	0.023714935	0.021537786	0.015112848	0.015447494	0.022270283	0.027794149	0.021307648	0.020131864
101	338	Malta	MLT	Venezuela	VEN	101338	7506.441316	6468.928978	6454.041482	6414.41634	6620.066524	7321.341969	7682.955719	9305.886101	7947.830078	6282.311461	6485.189186	5638.310865	3980.821287	3063.549523	2908.617482	2172.195094	1610.899085	416.4546548	-279.4338018	-262.1353631	177.3947474	0	0	0	0	0	0	0	0	0	0	0	0	0	0	0	0	0	0	0	0	0
101	375	Finland	FIN	Venezuela	VEN	101375	32623.81263	31070.80204	34678.65694	35065.58977	33763.77095	33092.17799	32971.65188	33002.09346	31258.36368	29404.50643	28631.30588	26755.96604	24230.82883	22215.61294	20776.22031	19434.22659	18480.45673	16868.19598	16981.91228	18661.65393	21667.91004	0.231211563	0.238218027	0.240208226	0.232429463	0.235362028	0.218928503	0.206879823	0.201740241	0.191196124	0.164736542	0.145560287	0.073162343	0.042220383	0.037481156	0.037481156	0.037481156	0.039008714	0.042343838	0.050362873	0.045813752	0.043050885
101	380	Sweden	SWD	Venezuela	VEN	101380	38495.07715	35556.87496	38023.39568	39244.66351	38795.97034	37732.56056	37511.9427	37253.75975	35321.69561	33273.0308	32872.41058	31123.22553	28325.07801	26475.51843	25913.30294	25122.26899	24075.59391	22322.79135	23023.45443	24130.22973	25664.19714	0.250435934	0.255339393	0.257164351	0.249525794	0.253321479	0.232572322	0.220523642	0.21538406	0.20766863	0.180225437	0.161049182	0.090546791	0.059220498	0.050725316	0.050725316	0.050725316	0.050725316	0.059313365	0.067375964	0.063161446	0.064124673
110	20	Canada	CAN	Guyana	GUY	11020	44446.82066	43658.75913	45708.18085	45795.54025	45451.95515	44720.46325	43659.64325	42809.82363	42431.07604	41537.91168	41261.60373	39439.6739	37775.90411	36559.97273	35487.50845	35447.47142	34863.05156	33768.37041	33365.50246	33614.22981	34969.53581	0.137735495	0.13318499	0.139027902	0.142604636	0.142209703	0.129457421	0.129457421	0.12781052	0.129263883	0.132229155	0.148060039	0.147068635	0.1432629	0.165019739	0.193268868	0.192292196	0.192292196	0.192292196	0.22941432	0.322331681	0.321405072
110	220	France	FRN	Guyana	GUY	110220	37706.82496	37235.41639	38747.13258	38943.77136	38408.64733	37859.81534	37471.88978	36756.76013	36691.91428	36567.17231	36149.40217	34927.34642	33943.74664	32774.45997	32222.47933	32027.09826	31541.73095	31045.50454	31529.38005	31294.99811	31079.5336	0.157875763	0.15664955	0.163277369	0.160121919	0.157148496	0.152027507	0.152027507	0.152027507	0.154031964	0.152424097	0.163251652	0.166489307	0.162683572	0.184440411	0.21327448	0.212077059	0.211252756	0.211252756	0.251410876	0.344969814	0.344043205
110	255	Germany	GMY	Guyana	GUY	110255	38789.10351	37205.13982	39566.98544	39078.95556	37877.92081	36512.24724	36166.58174	35792.2717	36064.08218	36154.56788	35625.58475	34542.63029	33906.48532	33155.7539	32690.91304	32663.99996	32261.5688	31706.1858	32391.13627	32128.70956	0	0.153742123	0.155757269	0.158991937	0.159690407	0.158703158	0.151304554	0.150073731	0.148656079	0.150660536	0.152078339	0.162905894	0.164662819	0.160857084	0.180773906	0.212176358	0.212176358	0.212176358	0.212250218	0.250594826	0.344153764	0
115	20	Canada	CAN	Suriname	SUR	11520	39014.85597	38436.78595	40549.53299	40821.30373	40605.41036	39969.31188	39236.0091	38870.56407	38858.67751	38163.58559	38049.58266	36203.45573	34350.17531	33182.53378	32198.70263	31976.04849	31265.95135	30104.13044	29027.19531	29027.54314	30338.45851	0.037383498	0.026250649	0.026591376	0.0304856	0.028761667	0.021747935	0.024275941	0.02262904	0.022077946	0.024926062	0.032530404	0.032281379	0.032281379	0.032281379	0.030488163	0.035120253	0.035120253	0.035120253	0.033726555	0.032508711	0.062097758
115	210	Netherlands	NTH	Suriname	SUR	115210	41910.34595	41794.87119	44161.91333	43720.68402	42295.46504	40899.90374	40269.99184	40057.17579	40488.75686	40961.88001	40548.79905	38926.26463	36936.97947	35336.39986	34062.98648	32848.77993	31837.09889	31063.35316	30324.58487	29863.41273	29335.9225	0.043216713	0.035665875	0.035492797	0.034942506	0.031927347	0.030061733	0.032589739	0.032589739	0.02476219	0.031868418	0.034277912	0.03791415	0.035280696	0.03327653	0.038134101	0.043742863	0.043742863	0.043653029	0.043481815	0.042905548	0.072494595
115	255	Germany	GMY	Suriname	SUR	115255	33357.13882	31983.16664	34408.33759	34104.71903	33031.37602	31761.09587	31742.9476	31853.01215	32491.68365	32780.24179	32413.56368	31306.41212	30480.75652	29778.31495	29402.10722	29192.57703	28664.46859	28041.94583	28052.82912	27542.02289	0	0.053390126	0.048822928	0.046555411	0.047571371	0.045255122	0.043595068	0.044892251	0.043474599	0.043474599	0.044775246	0.047376259	0.049875563	0.049875563	0.048035546	0.049395653	0.055004415	0.055004415	0.055078275	0.054907061	0.054330794	0
130	2	United States of America	USA	Ecuador	ECU	1302	43716.78506	43002.37237	44740.46013	45557.63951	45174.54456	44469.1005	43475.19868	42415.6939	41580.37766	41287.59175	41376.9156	40062.23522	38326.71836	37048.18999	35848.7575	34830.20544	34260.187	33307.70268	32783.98627	32013.35888	32591.47536	0.152525679	0.151234317	0.110557197	0.073306443	0.069685568	0.068164841	0.067852578	0.06681812	0.063324249	0.04561666	0.052710834	0.066732634	0.066732634	0.061922185	0.072588561	0.071069226	0.069920108	0.05937017	0.058552717	0.061597478	0.063335991
130	20	Canada	CAN	Ecuador	ECU	13020	42788.4602	41968.87457	43884.63086	44129.04808	43632.44403	42893.34235	42030.17104	41349.83486	41033.9389	40203.47087	39957.80436	38147.88372	36164.0792	35048.88869	33931.60576	33720.60136	33047.86358	31876.84315	31325.0632	31439.23891	32767.00932	0.130985366	0.13247352	0.091319983	0.062853931	0.059493838	0.065924382	0.065924382	0.064277481	0.059813045	0.065451365	0.070454694	0.064687607	0.064687607	0.060338021	0.067851074	0.064566374	0.063417256	0.05631641	0.05396247	0.053821272	0.052641464
130	70	Mexico	MEX	Ecuador	ECU	13070	4204.191983	3987.480203	4502.740007	4724.852771	4601.68318	4419.659804	4427.150564	4430.29135	4455.456734	4639.392773	4889.173025	4554.352685	4212.216333	4029.583947	3731.872725	3430.155458	4024.534287	3890.632399	3726.604961	3601.59074	3515.667651	0.037289224	0.044784217	0.000809517	-0.028458479	-0.021009347	0.008046889	0.008046889	0.008046889	-0.004457825	-0.012584183	-0.025972069	-0.067225694	-0.066927735	-0.082543933	-0.115097855	-0.135545493	-0.143291329	-0.166122893	-0.177951018	-0.178093308	-0.223281074
130	100	Colombia	COL	Ecuador	ECU	130100	1593.352762	1505.066552	1423.89449	1488.388056	1195.875481	1025.566548	1000.896162	1057.616245	977.5637433	1015.080163	1085.265313	922.8482552	938.5757282	1033.590023	1029.305435	993.8571011	834.4560531	727.635091	690.4986452	546.1526487	598.9918848	-0.010756434	-0.047030229	-0.088524493	-0.114661598	-0.116938055	-0.119757744	-0.122590939	-0.128110422	-0.11406258	-0.108390363	-0.110928613	-0.118218865	-0.102115387	-0.111509779	-0.099874351	-0.099469735	-0.102320664	-0.097496687	-0.098628143	-0.130819715	-0.159279859
130	101	Venezuela	VEN	Ecuador	ECU	130101	8924.05164	9424.398435	10063.79491	9754.641512	8849.829229	7977.266739	7169.745899	5841.132855	6889.557587	8238.006619	8142.573557	7911.890872	8630.038816	8890.402186	8452.082332	8717.173002	8499.201307	9145.773767	9386.130228	8910.658118	8128.069623	-0.093767357	-0.096317902	-0.139637124	-0.164107805	-0.170429721	-0.141052216	-0.129003536	-0.123863954	-0.11912449	-0.089874704	-0.070698449	-0.002911163	0.02841513	0.028804771	0.039471147	0.037163119	0.036014001	0.024781343	0.015630852	0.020345749	0.018685468
130	135	Peru	PER	Ecuador	ECU	130135	363.9476361	121.266712	77.71931366	-60.03290497	-332.0895459	-456.0992489	-490.6123482	-368.9387754	-426.8769083	-473.4239886	-368.9419504	-438.9482238	-700.4082412	-589.8861327	-658.0136373	-707.5156112	-869.5423698	-1071.452497	-1167.326526	-1107.881806	-1041.667891	0.090303868	0.098886103	0.056689132	0.024328856	0.023964574	0.048037262	0.048037262	0.05050078	0.044910541	0.045990006	-0.207012178	-0.369573729	-0.369573729	-0.363877776	-0.3532114	-0.350717715	-0.310443165	-0.306918446	-0.221906826	-0.062858642	-0.056859588
130	140	Brazil	BRA	Ecuador	ECU	130140	6464.116355	5870.136666	5936.051662	5729.916492	5274.722068	5129.905887	5101.008142	4966.940971	5031.969154	4984.072091	5074.374721	4828.727366	4660.715368	4814.445403	4744.975141	4676.354011	4445.593221	4222.277376	3973.771528	4127.299656	4209.828885	0.140788381	0.138680444	0.09684661	0.064486334	0.065644288	0.07762532	0.067315631	0.067315631	0.065672563	0.069755012	0.070397372	0.066682443	0.066682443	0.06072528	0.071391656	0.067565488	0.064455244	0.057400084	0.054660162	0.051397019	0.050542873
130	145	Bolivia	BOL	Ecuador	ECU	130145	-2676.135425	-2639.534757	-2722.298488	-2600.118354	-2628.923522	-2566.427288	-2462.864248	-2250.544642	-2224.759711	-2146.495989	-2062.373948	-2099.45005	-2334.609439	-2333.551049	-2293.428169	-2343.123319	-2378.99182	-2341.990634	-2385.015347	-2388.610561	-2362.707212	0.029021599	0.057363023	0.025358736	-0.006468835	0.001811988	0.023785817	0.020754237	0.007243604	0.01086397	0.020300118	0.02465243	0.019357646	0.013815508	0.013098831	0.022196227	0.019888199	0.012487541	0.010167244	-0.006597309	-0.014898612	-0.036015686
130	155	Chile	CHL	Ecuador	ECU	130155	8127.750137	7649.179754	7862.76622	7801.590276	7353.395326	7099.914423	6772.018154	6521.427908	6284.280617	6277.943587	6154.124327	5822.611278	5760.733373	5630.422394	5246.907414	4725.815381	4019.054508	3781.869413	3387.031248	2696.525934	2384.561457	0.137931157	0.132030012	0.090878801	0.058518525	0.054385055	0.068363779	0.067178176	0.067178176	0.063264834	0.065351368	0.06355688	0.052745006	0.057183574	0.052833988	0.059496451	0.057188423	0.056039305	0.045779446	0.035537967	0.036038346	0.02554619
130	160	Argentina	ARG	Ecuador	ECU	130160	5619.211536	4855.443373	5501.074494	5408.865536	4711.28896	4236.00652	3774.645182	3449.431456	2968.453699	3975.592551	4503.783965	4633.247798	4762.777704	4583.284656	4122.365065	3782.511756	4107.926313	3842.335266	3503.242356	2808.212699	2218.817916	0.088490708	0.09980646	0.05331809	0.022675162	0.027407235	0.043976006	0.046386036	0.044261372	0.050893545	0.060593098	0.056004263	0.047089498	0.048863979	0.045720765	0.054815828	0.051619056	0.052245757	0.041043903	0.042910229	0.043498343	0.044702633
130	210	Netherlands	NTH	Ecuador	ECU	130210	45683.95018	45326.95981	47497.0112	47028.42837	45322.49871	43823.93421	43064.15378	42536.44658	42664.01825	43001.76528	42457.02076	40870.69262	38750.88336	37202.75476	35795.88961	34593.33279	33619.01112	32836.06586	32622.45276	32275.1085	31764.47332	0.136818581	0.141888746	0.100221404	0.067310837	0.062659518	0.07423818	0.07423818	0.07423818	0.062497289	0.072393721	0.072202202	0.070320378	0.067686924	0.061333172	0.075497012	0.073188984	0.072039866	0.064849186	0.06371773	0.064218109	0.063038301
130	220	France	FRN	Ecuador	ECU	130220	36048.46449	35545.53183	36923.5826	37277.27918	36589.13621	36032.69444	35842.41757	35296.77136	35294.77714	35232.7315	34845.6028	33635.55624	32331.92173	31263.37593	30666.57664	30300.2282	29726.54297	29153.97728	29488.94079	29120.00721	28877.00711	0.151125634	0.15593808	0.11556945	0.080371214	0.074432631	0.088494468	0.088494468	0.088494468	0.084581126	0.085646307	0.085646307	0.084108279	0.084108279	0.079758693	0.087856686	0.084351237	0.082377816	0.07527697	0.075959026	0.076459405	0.075279597
130	225	Switzerland	SWZ	Ecuador	ECU	130225	69619.81878	68328.19202	70800.09996	70266.03554	67961.49095	65722.08098	64241.81074	63060.90462	63566.02514	64069.03692	63607.23506	61389.89326	60384.05642	58777.82522	57593.72011	57482.20548	57600.66263	57390.28434	58015.84263	58719.96438	60160.74904	0.145656571	0.15062487	0.109130606	0.07677033	0.074870173	0.086654395	0.086654395	0.084833306	0.080824458	0.083614662	0.083614662	0.080595904	0.081587722	0.077238136	0.086351217	0.084043189	0.084043071	0.076942225	0.075810769	0.076311148	0.071687535
130	255	Germany	GMY	Ecuador	ECU	130255	37130.74305	35515.25526	37743.43546	37412.46338	36058.40969	34685.12634	34537.10953	34332.28294	34666.94504	34820.12706	34321.78539	33250.84011	32294.6604	31644.66985	31135.01035	30937.1299	30446.38082	29814.65853	30350.69701	29953.71866	0	0.146991994	0.155045799	0.111284018	0.079939702	0.075987293	0.087771515	0.086540692	0.08512304	0.081209698	0.085300549	0.085300549	0.082281791	0.082281791	0.076092188	0.086758564	0.084450536	0.083301418	0.076274432	0.075142976	0.075643355	0
130	316	Czech Republic	CZR	Ecuador	ECU	130316	15106.66206	14803.67862	15854.99958	15682.823	14761.9602	13691.96529	12774.65832	12232.95179	11708.09685	11514.92133	11088.01599	10412.61746	9938.715991	10018.10582	10182.49147	9576.518395	8785.248581	8507.062234	0	0	0	0.139523815	0.147165457	0.111034126	0.077450011	0.075153431	0.083234486	0.083234486	0.082391927	0.078478585	0.076188612	0.076188612	0.073169854	0.073169854	0.075488662	0.086155038	0.083019983	0.081870865	0.074770019	0	0	0
130	325	Italy	ITA	Ecuador	ECU	130325	31194.20634	30792.27025	32963.39081	33817.17888	33473.56669	32954.6377	32933.45654	32843.82132	32991.78826	33043.5889	32504.03061	31197.69034	30407.85539	29919.43167	29412.06877	28984.32832	28066.35163	27475.19277	27751.38041	27503.40718	27120.17618	0.120544756	0.125546857	0.088790307	0.055221406	0.046481185	0.057172521	0.054272697	0.054272697	0.050359355	0.054213408	0.05988805	0.056869292	0.056869292	0.052519706	0.061008933	0.052275967	0.051461495	0.047051626	0.043425001	0.041653397	0.038817332
130	360	Romania	ROM	Ecuador	ECU	130360	3640.181883	3741.500143	4248.594554	3623.681324	3017.559578	2538.305901	2372.084499	2086.42305	1773.022805	1487.395501	1221.636621	1073.07117	825.2898977	965.8293804	1283.07046	1063.555586	729.8094715	624.7880718	540.8769582	905.3722256	1624.91551	0.037641075	0.039138568	-0.003425911	-0.05362449	-0.061297378	-0.048246333	-0.077263091	-0.050860703	-0.063761714	-0.06097151	-0.040198451	-0.037915076	-0.037915076	-0.042264662	-0.051176423	-0.076196814	-0.077345932	-0.084446778	-0.090111881	-0.093331063	-0.212738894
130	380	Sweden	SWD	Ecuador	ECU	130380	47419.12879	44981.27339	48087.19059	48999.30502	47645.79957	45709.82729	44681.6886	43094.8926	42211.2532	41511.03742	41014.98414	39035.1164	36955.11683	35365.92062	34365.38527	33839.44199	32574.79521	31468.56512	32409.58466	33040.88785	33792.26677	0.156668577	0.159021491	0.117527227	0.085417989	0.082891758	0.091520106	0.091520106	0.091520106	0.08854414	0.090350733	0.090350733	0.087635628	0.087635628	0.079530087	0.090196463	0.087888435	0.086739317	0.084094708	0.083006816	0.083507195	0.082810141
130	385	Norway	NOR	Ecuador	ECU	130385	82988.96836	83640.69472	86182.65212	87171.77988	85511.27436	84232.571	82705.51469	80144.08867	79908.06298	79255.82163	78053.58745	76003.12037	74707.35054	73201.77438	69813.96397	66629.86687	64173.94399	61344.90641	59909.57727	58059.17724	56564.55608	0.150383796	0.154425522	0.111741187	0.079380911	0.075428502	0.088120516	0.086945728	0.086945728	0.083032386	0.08582259	0.085893045	0.081259796	0.081259796	0.07691021	0.086866385	0.084558357	0.083409239	0.076308393	0.075627809	0.076128188	0.07494838
130	900	Australia	AUL	Ecuador	ECU	130900	47188.35312	47043.45832	47125.71073	46488.44796	44973.19909	44369.95946	43631.96658	42514.34207	41730.92606	40665.67567	40497.40942	39334.40519	37493.52142	36196.06056	35191.80389	34190.95909	33218.29051	32233.31977	31156.87211	31434.52952	32091.9915	0.15368	0.147605863	0.106111599	0.073751323	0.065477638	0.07726186	0.075107679	0.072938695	0.069025353	0.074206778	0.076409302	0.074261246	0.074261246	0.063969431	0.079370112	0.074979095	0.073829977	0.066729131	0.067085336	0.067585715	0.067192298
135	20	Canada	CAN	Peru	PER	13520	42424.51256	41847.60786	43806.91155	44189.08099	43964.53357	43349.4416	42520.78339	41718.77364	41460.81581	40676.89486	40326.74631	38586.83195	36864.48744	35638.77482	34589.6194	34428.11697	33917.40595	32948.29564	32492.38973	32547.12072	33808.67721	0.040681498	0.033587417	0.034630851	0.038525075	0.035529264	0.01788712	0.01788712	0.013776701	0.014902504	0.019461359	0.277466872	0.434261336	0.434261336	0.424215797	0.421062474	0.415284089	0.373860421	0.363234856	0.275869296	0.116679914	0.109501052
135	42	Dominican Republic	DOM	Peru	PER	13542	429.8186878	405.1128752	418.7181925	668.5112124	624.2208259	471.4691223	346.927071	483.7255494	653.463388	625.2881727	592.63926	484.4652781	306.5433258	64.85134555	19.00852296	-107.2015811	-48.70657416	214.9679451	154.722221	-127.6202398	-98.13632336	-0.051450491	-0.050891398	-0.050188691	-0.05192223	-0.055510357	-0.06280763	-0.06280763	-0.051430569	-0.049753672	-0.04490948	0.201604208	0.347373147	0.344502451	0.322843757	0.302684751	0.218637228	0.163511746	0.159149604	0.073006528	-0.085541277	-0.09549649
135	70	Mexico	MEX	Peru	PER	13570	3840.244346	3866.213491	4425.020693	4784.885676	4933.772726	4875.759053	4917.762912	4799.230126	4882.333642	5112.816762	5258.114975	4993.300909	4912.624574	4619.47008	4389.886362	4137.671069	4894.076657	4962.084896	4893.931487	4709.472546	4557.335542	-0.053014644	-0.054101886	-0.055879615	-0.052787335	-0.044973921	-0.039990373	-0.039990373	-0.042453891	-0.049368366	-0.058574189	0.181040109	0.302348035	0.302645994	0.281333843	0.238113545	0.215172222	0.167151836	0.140795553	0.043955808	-0.115234666	-0.166421486
135	90	Guatemala	GUA	Peru	PER	13590	-2215.275436	-1907.352244	-1868.145191	-1556.669123	-1369.760003	-1209.645141	-1050.172216	-939.5291638	-843.4535521	-743.2686287	-763.4793042	-749.6320859	-781.756176	-904.2282091	-795.7681673	-772.4807644	-663.3613349	-421.1190862	-368.2564872	-486.2489396	-508.0147205	-0.117667476	-0.121269315	-0.119685311	-0.119206525	-0.12198963	-0.134278096	-0.137767187	-0.140230705	-0.151740977	-0.150030238	0.102971946	0.246948068	0.230490089	0.22044455	0.185570396	0.165060106	0.115262134	0.092521496	0.005784186	-0.152763619	-0.158129288
135	95	Panama	PAN	Peru	PER	13595	2965.810999	2986.672775	2989.645515	2843.991304	2479.838622	2304.36923	2177.760561	1997.53684	1970.178272	2086.354921	2134.728488	2137.557547	2040.811323	1717.494885	1662.493406	1603.913778	1783.284382	2023.184075	1955.388257	1628.973216	1343.927909	-0.016277649	-0.021813094	-0.023534379	-0.023534379	-0.027122506	-0.039410972	-0.039836381	-0.042908756	-0.041231859	-0.040161714	0.211202035	0.355090708	0.359665482	0.352509432	0.352509432	0.347707719	0.305468807	0.290916874	0.200351884	0.041804079	-0.21276698
135	100	Colombia	COL	Peru	PER	135100	1229.405126	1383.79984	1346.175176	1548.420961	1527.965027	1481.665796	1491.50851	1426.555021	1404.440652	1488.504151	1454.207263	1361.796479	1638.983969	1623.476155	1687.319072	1701.372712	1703.998423	1799.087588	1857.825171	1654.034455	1640.659776	-0.101060302	-0.145916332	-0.145213625	-0.138990454	-0.140902629	-0.167795006	-0.170628201	-0.178611202	-0.158973121	-0.154380369	0.096083565	0.251354864	0.267458342	0.252367997	0.253337049	0.25124798	0.208122501	0.209421759	0.123278683	-0.067961073	-0.102420271
135	101	Venezuela	VEN	Peru	PER	135101	8560.104004	9303.131723	9986.075599	9814.674417	9181.918775	8433.365988	7660.358247	6210.071631	7316.434496	8711.430607	8511.515507	8350.839096	9330.447058	9480.288319	9110.09597	9424.688613	9368.743676	10217.22626	10553.45675	10018.53992	9169.737514	-0.184071225	-0.195204005	-0.196326256	-0.188436661	-0.194394295	-0.189089478	-0.177040798	-0.174364734	-0.164035031	-0.13586471	0.136313729	0.366662566	0.397988859	0.392682547	0.392682547	0.387880834	0.346457166	0.331699789	0.237537678	0.083204391	0.075545056
135	130	Ecuador	ECU	Peru	PER	135130	-363.9476361	-121.266712	-77.71931366	60.03290497	332.0895459	456.0992489	490.6123482	368.9387754	426.8769083	473.4239886	368.9419504	438.9482238	700.4082412	589.8861327	658.0136373	707.5156112	869.5423698	1071.452497	1167.326526	1107.881806	1041.667891	-0.090303868	-0.098886103	-0.056689132	-0.024328856	-0.023964574	-0.048037262	-0.048037262	-0.05050078	-0.044910541	-0.045990006	0.207012178	0.369573729	0.369573729	0.363877776	0.3532114	0.350717715	0.310443165	0.306918446	0.221906826	0.062858642	0.056859588
135	140	Brazil	BRA	Peru	PER	135140	6100.168719	5748.869954	5858.332349	5789.949397	5606.811614	5586.005136	5591.62049	5335.879747	5458.846062	5457.49608	5443.316671	5267.67559	5361.123609	5404.331536	5402.988778	5383.869623	5315.135591	5293.729873	5141.098053	5235.181463	5251.496776	0.050484513	0.039794341	0.040157478	0.040157478	0.041679714	0.029588058	0.019278369	0.016814851	0.020762022	0.023765006	0.27740955	0.436256172	0.436256172	0.424603056	0.424603056	0.418283203	0.374898409	0.36431853	0.276566988	0.114255661	0.107402461
135	145	Bolivia	BOL	Peru	PER	135145	-3040.083061	-2760.801469	-2800.017801	-2540.085449	-2296.833976	-2110.328039	-1972.2519	-1881.605867	-1797.882802	-1673.072	-1693.431998	-1660.501826	-1634.201198	-1743.664917	-1635.414532	-1635.607708	-1509.44945	-1270.538137	-1217.688821	-1280.728755	-1321.039321	-0.061282269	-0.04152308	-0.031330396	-0.030797691	-0.022152586	-0.024251445	-0.027283025	-0.043257176	-0.034046571	-0.025689888	0.231664608	0.388931375	0.383389237	0.376976607	0.375407627	0.370605914	0.322930706	0.31708569	0.215309517	0.04796003	0.020843902
135	155	Chile	CHL	Peru	PER	135155	7763.802501	7527.913042	7785.046907	7861.623181	7685.484872	7556.013672	7262.630502	6890.366684	6711.157525	6751.367576	6523.066278	6261.559502	6461.141614	6220.308527	5904.921052	5433.330992	4888.596878	4853.32191	4554.357774	3804.407741	3426.229348	0.047627289	0.033143909	0.034189669	0.034189669	0.030420481	0.020326517	0.019140914	0.016677396	0.018354293	0.019361362	0.270569058	0.422318735	0.426757303	0.416711764	0.412707851	0.407906138	0.36648247	0.352697892	0.257444793	0.098896988	0.082405778
135	160	Argentina	ARG	Peru	PER	135160	5255.2639	4734.176661	5423.355181	5468.898441	5043.378506	4692.105769	4265.25753	3818.370231	3395.330607	4449.016539	4872.725915	5072.196022	5463.185945	5173.170789	4780.378703	4490.027367	4977.468682	4913.787762	4670.568882	3916.094505	3260.485807	-0.00181316	0.000920357	-0.003371042	-0.001653694	0.003442661	-0.004061256	-0.001651226	-0.006239408	0.005983004	0.014603092	0.263016441	0.416663227	0.418437708	0.409598541	0.408027228	0.402336771	0.362688922	0.347962349	0.264817055	0.106356985	0.101562221
135	165	Uruguay	URU	Peru	PER	135165	6917.025681	6417.9887	5996.176074	5653.033526	5355.802728	5237.879014	4794.122806	4517.115869	4545.818351	5350.111672	5687.75274	5940.136637	6173.176982	5761.38658	5257.90407	4904.680335	5246.755037	5021.608154	4961.32768	4387.917927	4198.054954	0.065735293	0.061771481	0.059439695	0.059439695	0.055851568	0.043563102	0.03738781	0.035822821	0.037499718	0.039210457	0.292212641	0.449388973	0.449432888	0.436421025	0.436421025	0.431619312	0.383963141	0.371902502	0.285759426	0.127211621	0.11812052
135	210	Netherlands	NTH	Peru	PER	135210	45320.00255	45205.6931	47419.29189	47088.46128	45654.58826	44280.03346	43554.76612	42905.38536	43090.89516	43475.18927	42825.96271	41309.64084	39451.2916	37792.64089	36453.90325	35300.8484	34488.55349	33907.51836	33789.77928	33382.9903	32806.14121	0.046514713	0.043002643	0.043532272	0.042981981	0.038694944	0.026200918	0.026200918	0.0237374	0.017586748	0.026403715	0.27921438	0.439894107	0.437260653	0.425210948	0.428708412	0.423906699	0.382483031	0.371767632	0.285624556	0.127076751	0.119897889
135	211	Belgium	BEL	Peru	PER	135211	39361.63039	38920.25364	40293.38563	40653.89239	39788.71325	39240.87579	38771.90381	37590.69712	37543.89868	37143.11617	36932.30078	35657.78241	34406.72845	33693.88261	32608.95636	32151.3063	31566.31537	30866.14984	31408.82245	30964.35561	30485.04828	0.045438973	0.042393401	0.043096108	0.043891054	0.040487664	0.026095621	0.018267429	0.023159025	0.025823811	0.02753455	0.280536734	0.440079527	0.433995639	0.4239501	0.4239501	0.419148387	0.385482326	0.374856761	0.288713685	0.128158869	0.121343351
135	220	France	FRN	Peru	PER	135220	35684.51686	35424.26512	36845.86328	37337.31209	36921.22575	36488.79368	36333.02992	35665.71014	35721.65405	35706.15549	35214.54475	34074.50446	33032.32997	31853.26206	31324.59027	31007.74381	30596.08534	30225.42978	30656.26731	30227.88902	29918.675	0.060821766	0.057051977	0.058880318	0.056042358	0.050468057	0.040457206	0.040457206	0.037993688	0.039670585	0.039656301	0.292658485	0.453682008	0.453682008	0.443636469	0.441068086	0.435068952	0.392820981	0.382195416	0.297865852	0.139318047	0.132139185
135	225	Switzerland	SWZ	Peru	PER	135225	69255.87114	68206.92531	70722.38065	70326.06844	68293.58049	66178.18022	64732.42309	63429.8434	63992.90205	64542.46091	63976.17701	61828.84148	61084.46466	59367.71135	58251.73375	58189.7211	58470.205	58461.73684	59183.16916	59827.84619	61202.41693	0.055352703	0.051738767	0.052441474	0.052441474	0.050905599	0.038617133	0.038617133	0.034332526	0.035913917	0.037624656	0.29062684	0.450169633	0.451161451	0.441115912	0.439562617	0.434760904	0.394486236	0.383860671	0.297717595	0.13916979	0.128547123
135	255	Germany	GMY	Peru	PER	135255	36766.79541	35393.98855	37665.71614	37472.49629	36390.49924	35141.22559	35027.72188	34701.22171	35093.82195	35293.55105	34690.72734	33689.78834	32995.06864	32234.55599	31793.02399	31644.64551	31315.92319	30886.11103	31518.02354	31061.60046	0	0.056688126	0.056159696	0.054594886	0.055610846	0.052022719	0.039734253	0.03850343	0.03462226	0.036299157	0.039310543	0.292312727	0.45185552	0.45185552	0.439969964	0.439969964	0.435168251	0.393744583	0.383192878	0.297049802	0.138501997	0
135	305	Austria	AUS	Peru	PER	135305	41638.59144	41192.62772	43122.47116	42881.47902	41671.47214	40646.36338	40193.82668	39433.54456	39417.37753	39062.33997	38634.80197	37407.92439	36076.68891	34703.9595	34078.65708	33290.03854	32562.46852	32139.00672	32327.43177	31921.89295	31109.59132	0.038256826	0.036401821	0.037104528	0.034190436	0.030602309	0.019966103	0.019966103	0.012254019	0.013930916	0.017567795	0.270569979	0.430664222	0.432852068	0.423050813	0.423050813	0.4182491	0.374774983	0.368626725	0.282483649	0.123069409	0.115890547
135	325	Italy	ITA	Peru	PER	135325	30830.2587	30671.00354	32885.67149	33877.21179	33805.65623	33410.73695	33424.06889	33212.76009	33418.66517	33517.01289	32872.97256	31636.63856	31108.26363	30509.3178	30070.08241	29691.84393	28935.894	28546.64526	28918.70694	28611.28899	28161.84407	0.030240888	0.026660754	0.032101175	0.03089255	0.022516611	0.009135259	0.006235435	0.003771917	0.005448814	0.008223402	0.266900228	0.426443021	0.426443021	0.416397482	0.414220333	0.402993682	0.36190466	0.353970072	0.265331827	0.104512039	0.09567692
135	380	Sweden	SWD	Peru	PER	135380	47055.18115	44860.00668	48009.47128	49059.33793	47977.88911	46165.92654	45172.30095	43463.83138	42638.13011	41984.46141	41383.92609	39474.06462	37655.52507	35955.80675	35023.3989	34546.9576	33444.33758	32540.01762	33576.91119	34148.76965	34833.93466	0.066364709	0.060135388	0.060838095	0.061089133	0.058927184	0.043482844	0.043482844	0.041019326	0.043633599	0.044360727	0.297362911	0.457209357	0.457209357	0.443407863	0.443407863	0.43860615	0.397182482	0.391013154	0.304913642	0.146365837	0.139669729
135	385	Norway	NOR	Peru	PER	135385	82625.02072	83519.42801	86104.93281	87231.81278	85843.3639	84688.67025	83196.12704	80513.02744	80334.93989	79729.24562	78422.5294	76442.0686	75407.75879	73791.66051	70471.97761	67337.38249	65043.48636	62416.35891	61076.9038	59167.05904	57606.22397	0.060079928	0.055539419	0.055052055	0.055052055	0.051463928	0.040083254	0.038908466	0.036444948	0.038121845	0.039832584	0.292905223	0.450833525	0.450833525	0.440787986	0.440077785	0.435276072	0.393852404	0.383226839	0.297534635	0.13898683	0.131807968
135	390	Denmark	DEN	Peru	PER	135390	53019.90385	52534.29434	55802.60262	56812.41179	56823.72903	54961.99373	53960.00998	52737.11412	52769.17363	52822.24185	52540.4278	50745.83633	49374.94093	48357.98024	47087.25336	45982.66954	44952.90965	42956.82117	43188.33551	42390.19712	41889.54208	0.054011231	0.049926531	0.050629238	0.050629238	0.050913442	0.038624976	0.031136143	0.028672625	0.030349522	0.032060261	0.289482382	0.449025175	0.449025175	0.440532902	0.440532902	0.435731189	0.394307521	0.380087085	0.293944009	0.135396204	0.128217342
135	900	Australia	AUL	Peru	PER	135900	46824.40549	46922.19161	47047.99141	46548.48087	45305.28863	44826.05871	44122.57893	42883.28084	42157.80297	41139.09965	40866.35137	39773.35342	38193.92966	36785.94669	35849.81753	34898.4747	34087.83288	33304.77227	32324.19864	32542.41133	33133.65939	0.063376132	0.04871976	0.049422467	0.049422467	0.041513064	0.029224598	0.027070417	0.022437915	0.024114812	0.028216772	0.28342148	0.443834975	0.443834975	0.427847207	0.432581512	0.42569681	0.384273142	0.373647577	0.288992162	0.130444357	0.124051886
140	2	United States of America	USA	Brazil	BRA	1402	37252.6687	37132.23571	38804.40847	39827.72302	39899.82249	39339.19461	38374.19053	37448.75292	36548.4085	36303.51966	36302.54088	35233.50785	33666.003	32233.74459	31103.78236	30153.85143	29814.59378	29085.4253	28810.21474	27886.05923	28381.64648	0.011737298	0.012553873	0.013710587	0.008820109	0.00404128	-0.009460479	0.000536947	-0.000497511	-0.002348314	-0.024138352	-0.017686538	5.02E-05	5.02E-05	0.001196905	0.001196905	0.003503738	0.005464864	0.001970086	0.003892555	0.010200459	0.012793118
140	20	Canada	CAN	Brazil	BRA	14020	36324.34384	36098.7379	37948.5792	38399.13159	38357.72196	37763.43647	36929.1629	36382.89389	36001.96974	35219.39878	34883.42964	33319.15636	31503.36383	30234.44329	29186.63062	29044.24735	28602.27036	27654.56577	27351.29167	27311.93925	28557.18044	-0.009803015	-0.006206924	-0.005526627	-0.001632403	-0.00615045	-0.011700938	-0.001391249	-0.00303815	-0.005859518	-0.004303647	5.73E-05	-0.001994836	-0.001994836	-0.000387259	-0.003540582	-0.002999114	-0.001037988	-0.001083674	-0.000697692	0.002424253	0.002098591
140	205	Ireland	IRE	Brazil	BRA	140205	37420.05955	37390.59395	40073.52996	43888.25665	43914.93203	42587.90418	41012.08661	39099.21834	38134.89784	36544.43527	34636.07286	31471.05029	27868.58927	25342.42451	22499.94283	20190.07877	18034.871	16998.17389	16701.52169	15910.46047	15581.19574	-0.001213857	0.006008767	0.006348337	0.006348337	-0.001286963	-0.001483773	0.008825916	0.008825916	0.006555642	0.005789699	0.005147339	0.004172044	0.004172044	0.005779621	0.003750807	0.003911234	0.006127629	0.006081943	0.007690409	0.012175517	0.004560901
140	210	Netherlands	NTH	Brazil	BRA	140210	39219.83383	39456.82315	41560.95954	41298.51188	40047.77664	38694.02832	37963.14563	37569.50561	37632.04909	38017.69319	37382.64603	36041.96525	34090.16799	32388.30936	31050.91447	29916.97878	29173.4179	28613.78848	28648.68123	28147.80884	27554.64444	-0.0039698	0.003208302	0.003374794	0.002824503	-0.00298477	-0.00338714	0.006922549	0.006922549	-0.003175274	0.002638709	0.00180483	0.003637935	0.001004481	0.000607892	0.004105356	0.005623496	0.007584622	0.007449102	0.009057568	0.01282109	0.012495428
140	220	France	FRN	Brazil	BRA	140220	29584.34814	29675.39516	30987.53094	31547.36269	31314.41414	30902.78855	30741.40943	30329.83039	30262.80799	30248.65941	29771.22808	28806.82887	27671.20636	26448.93052	25921.6015	25623.87419	25280.94975	24931.6999	25515.16926	24992.70756	24667.17822	0.010337253	0.017257636	0.01872284	0.01588488	0.008788343	0.010869148	0.021178837	0.021178837	0.018908563	0.015891295	0.015248935	0.017425836	0.017425836	0.019033413	0.01646503	0.016785749	0.017922572	0.017876886	0.021298864	0.025062386	0.024736724
140	225	Switzerland	SWZ	Brazil	BRA	140225	63155.70242	62458.05536	64864.0483	64536.11905	62686.76888	60592.17509	59140.8026	58093.96365	58534.05598	59084.96483	58532.86034	56561.16589	55723.34105	53963.37981	52848.74497	52805.85147	53155.06941	53168.00697	54042.0711	54592.66473	55950.92016	0.00486819	0.011944426	0.012283996	0.012283996	0.009225885	0.009029075	0.019338764	0.017517675	0.015151895	0.01385965	0.01321729	0.013913461	0.014905279	0.016512856	0.014959561	0.016477701	0.019587827	0.019542141	0.021150607	0.024914129	0.021144662
140	255	Germany	GMY	Brazil	BRA	140255	30666.62669	29645.11859	31807.38379	31682.54689	30783.68762	29555.22045	29436.10139	29365.34196	29634.97589	29836.05497	29247.41067	28422.11275	27633.94503	26830.22445	26390.03521	26260.77589	26000.7876	25592.38116	26376.92548	25826.419	0	0.006203613	0.016365355	0.014437408	0.015453368	0.010343005	0.010146195	0.019225061	0.017807409	0.015537135	0.015545537	0.014903177	0.015599348	0.015599348	0.015366908	0.015366908	0.016885048	0.018846174	0.018874348	0.020482814	0.024246336	0
140	325	Italy	ITA	Brazil	BRA	140325	24730.08998	24922.13359	27027.33914	28087.26239	28198.84462	27824.73181	27832.4484	27876.88035	27959.81911	28059.51681	27429.65589	26368.96297	25747.14002	25104.98627	24667.09363	24307.97431	23620.7584	23252.91539	23777.60889	23376.10753	22910.34729	-0.020243625	-0.013133587	-0.008056303	-0.009264928	-0.019163103	-0.020452799	-0.013042934	-0.013042934	-0.015313208	-0.015541604	-0.010509322	-0.009813151	-0.009813151	-0.008205574	-0.010382723	-0.015289521	-0.012993749	-0.010348458	-0.011235161	-0.009743622	-0.011725541
140	375	Finland	FIN	Brazil	BRA	140375	35083.74792	34625.06381	38806.40019	39090.31479	37338.87811	35939.53884	35040.38964	33876.28535	33115.95211	32658.44096	31699.50471	29839.12954	28200.15228	26291.56972	24483.3275	23475.04558	22534.06482	21791.69237	22394.27098	23445.01239	25586.15078	-0.003344175	0.003219681	0.003724492	0.003835324	-0.000711981	0.000250967	0.010560656	0.010560656	0.006399071	0.005106826	0.004464466	0.003568737	0.00395307	0.005560647	0.005560647	0.007078787	0.010567471	0.009725097	0.011333563	0.014762482	0.01119348
140	380	Sweden	SWD	Brazil	BRA	140380	40955.01243	39111.13673	42151.13893	43269.38853	42371.0775	40579.92141	39580.68046	38127.95163	37179.28404	36526.96533	35940.60942	34206.38903	32294.40146	30551.47521	29620.41013	29163.08798	28129.20199	27246.28774	28435.81313	28913.58819	29582.43788	0.015880196	0.020341047	0.020680617	0.020931655	0.01724747	0.013894786	0.024204475	0.024204475	0.022871577	0.020595721	0.019953361	0.020953185	0.020953185	0.018804807	0.018804807	0.020322947	0.022284073	0.026694624	0.028346654	0.032110176	0.032267268
615	70	Mexico	MEX	Algeria	ALG	61570	4388.007279	4166.752052	4730.161992	4782.523009	4716.5841	4430.222932	4473.358293	4343.400037	4548.661684	4798.642053	5027.003078	4803.970816	4781.107536	4666.23485	4266.819254	4054.107767	4704.394621	4401.102639	4104.867348	3969.454958	3686.573386	0.242241032	0.227798708	0.217573714	0.225993625	0.223026059	0.237517993	0.240194352	0.242669556	0.236241382	0.245506	0.232118114	0.186965545	0.210123124	0.196308418	0.190024254	0.234384644	0.347838428	0.348199277	0.089648301	0.0387841	0.012258743
140	900	Australia	AUL	Brazil	BRA	140900	40724.23677	41173.32166	41189.65906	40758.53147	39698.47702	39240.05357	38530.95844	37547.40109	36698.95691	35681.60358	35423.0347	34505.67783	32832.80605	31381.61516	30446.82875	29514.60508	28772.69729	28011.0424	27183.10058	27307.22987	27882.16262	0.012891619	0.008925419	0.009264989	0.009264989	-0.00016665	-0.00036346	0.007792048	0.005623064	0.00335279	0.004451766	0.00601193	0.007578803	0.007578803	0.003244151	0.007978456	0.007413607	0.009374733	0.009329047	0.012425174	0.016188696	0.016649425
145	2	United States of America	USA	Bolivia	BOL	1452	46392.92048	45641.90713	47462.75862	48157.75786	47803.46808	47035.52779	45938.06292	44666.23854	43805.13737	43434.08774	43439.28955	42161.68527	40661.3278	39381.74104	38142.18567	37173.32876	36639.17882	35649.69331	35169.00161	34401.96944	34954.18258	0.12350408	0.093871294	0.085198461	0.079775278	0.06787358	0.044379024	0.047098341	0.059574516	0.052460279	0.025316542	0.028058404	0.047374988	0.052917126	0.048823354	0.050392334	0.051181027	0.057432567	0.049202926	0.065150026	0.07649609	0.099351677
145	20	Canada	CAN	Bolivia	BOL	14520	45464.59562	44608.40933	46606.92935	46729.16643	46261.36755	45459.76964	44493.03529	43600.3795	43258.69861	42349.96686	42020.17831	40247.33377	38498.68864	37382.43974	36225.03393	36063.72468	35426.8554	34218.83378	33710.07855	33827.84947	35129.71654	0.101963767	0.075110497	0.065961247	0.069322766	0.05768185	0.042138565	0.045170145	0.057033877	0.048949075	0.045151247	0.045802264	0.045329961	0.050872099	0.04723919	0.045654847	0.044678175	0.050929715	0.046149166	0.060559779	0.068719884	0.08865715
145	70	Mexico	MEX	Bolivia	BOL	14570	6880.327407	6627.01496	7225.038495	7324.971125	7230.606702	6986.087093	6890.014812	6680.835993	6680.216445	6785.888762	6951.546973	6653.802736	6546.825772	6363.134996	6025.300894	5773.278778	6403.526107	6232.623033	6111.620308	5990.201301	5878.374863	0.008267625	-0.012578806	-0.024549219	-0.021989644	-0.022821335	-0.015738928	-0.012707348	0.000803285	-0.015321795	-0.032884301	-0.050624499	-0.08658334	-0.080743243	-0.095642764	-0.137294082	-0.155433692	-0.15577887	-0.176290137	-0.171353709	-0.163194696	-0.187265388
145	100	Colombia	COL	Bolivia	BOL	145100	4269.488187	4144.601309	4146.192978	4088.50641	3824.799004	3591.993836	3463.76041	3308.160888	3202.323454	3161.576151	3147.639261	3022.298305	3273.185167	3367.141072	3322.733604	3336.98042	3213.447873	3069.625725	3075.513992	2934.76321	2961.699097	-0.039778033	-0.104393252	-0.113883229	-0.108192763	-0.118750043	-0.143543561	-0.143345176	-0.135354026	-0.12492655	-0.128690481	-0.135581043	-0.137576511	-0.115930895	-0.12460861	-0.122070578	-0.119357934	-0.114808205	-0.107663931	-0.092030834	-0.115921103	-0.123264173
145	135	Peru	PER	Bolivia	BOL	145135	3040.083061	2760.801469	2800.017801	2540.085449	2296.833976	2110.328039	1972.2519	1881.605867	1797.882802	1673.072	1693.431998	1660.501826	1634.201198	1743.664917	1635.414532	1635.607708	1509.44945	1270.538137	1217.688821	1280.728755	1321.039321	0.061282269	0.04152308	0.031330396	0.030797691	0.022152586	0.024251445	0.027283025	0.043257176	0.034046571	0.025689888	-0.231664608	-0.388931375	-0.383389237	-0.376976607	-0.375407627	-0.370605914	-0.322930706	-0.31708569	-0.215309517	-0.04796003	-0.020843902
145	140	Brazil	BRA	Bolivia	BOL	145140	9140.251779	8509.671423	8658.35015	8330.034846	7903.645591	7696.333175	7563.87239	7217.485614	7256.728864	7130.56808	7136.748669	6928.177416	6995.324807	7147.996453	7038.403309	7019.477331	6824.585041	6564.26801	6358.786875	6515.910217	6572.536097	0.111766782	0.081317421	0.071487874	0.070955169	0.0638323	0.053839503	0.046561394	0.060072027	0.054808593	0.049454894	0.045744942	0.047324797	0.052866935	0.047626449	0.049195429	0.047677289	0.051967703	0.04723284	0.061257471	0.066295631	0.086558559
145	150	Paraguay	PAR	Bolivia	BOL	145150	1244.425441	956.6373234	1147.980987	1084.659231	1024.098086	987.8868682	1017.84161	995.4389951	946.1816688	1005.325342	1075.975053	1205.184184	1280.072018	1389.207668	1377.181954	1433.188198	1348.974367	1308.611153	1275.276358	1292.426712	1312.893762	-0.003242128	-0.036131279	-0.054773586	-0.068108528	-0.08034176	-0.090531367	-0.087499787	-0.086400984	-0.105554033	-0.112199977	-0.116552289	-0.113831919	-0.108289781	-0.125927083	-0.125287867	-0.129654093	-0.123402553	-0.130576349	-0.135652732	-0.149352409	-0.173175965
145	160	Argentina	ARG	Bolivia	BOL	145160	8295.346961	7494.978131	8223.372982	8008.98389	7340.212483	6802.433809	6237.50943	5699.976098	5193.213409	6122.088539	6566.157913	6732.697848	7097.387143	6916.835706	6415.793234	6125.635075	6486.918133	6184.3259	5888.257703	5196.823259	4581.525128	0.059469109	0.042443437	0.027959354	0.029143997	0.025595247	0.020190189	0.025631799	0.037017768	0.040029575	0.04029298	0.031351833	0.027731852	0.035048471	0.032621934	0.032619601	0.031730857	0.039758216	0.030876659	0.049507538	0.058396955	0.080718319
145	165	Uruguay	URU	Bolivia	BOL	145165	9957.108742	9178.79017	8796.193875	8193.118975	7652.636705	7348.207054	6766.374706	6398.721736	6343.701153	7023.183672	7381.184738	7600.638464	7807.37818	7505.051496	6893.318601	6540.288043	6756.204487	6292.146291	6179.016502	5668.646682	5519.094275	0.127017562	0.103294561	0.090770091	0.090237386	0.078004154	0.067814547	0.064670835	0.079079997	0.071546289	0.064900345	0.060548033	0.060457598	0.066043651	0.059444418	0.061013398	0.061013398	0.061032435	0.054816812	0.070449909	0.079251591	0.097276618
145	205	Ireland	IRE	Bolivia	BOL	145205	46560.31133	45900.26538	48731.88011	52218.2915	51818.57762	50284.23736	48575.959	46316.70396	45391.6267	43675.00335	41772.82153	38399.22771	34863.91408	32490.42096	29538.34614	27209.5561	24859.45604	23562.4419	23060.30856	22426.37069	22153.73183	0.110552925	0.087326188	0.077836211	0.077303506	0.062545337	0.05235573	0.05538731	0.068897943	0.061364235	0.055244593	0.050892281	0.051496841	0.057038979	0.05340607	0.052946236	0.051588523	0.058095332	0.053314783	0.06894788	0.078471148	0.09111946
145	211	Belgium	BEL	Bolivia	BOL	145211	42401.71346	41681.0551	43093.40343	43193.97784	42085.54723	41351.20383	40744.15571	39472.30299	39341.78148	38816.18817	38625.73278	37318.28423	36040.92965	35437.54752	34244.37089	33786.91401	33075.76482	32136.68798	32626.51127	32245.08436	31806.0876	0.106721242	0.083916481	0.074426504	0.074688745	0.06264025	0.050347066	0.045550454	0.066416201	0.059870382	0.053224438	0.048872126	0.051148152	0.050606402	0.046973493	0.048542473	0.048542473	0.06255162	0.057771071	0.073404168	0.080198839	0.100499449
145	220	France	FRN	Bolivia	BOL	145220	38724.59992	38185.06659	39645.88109	39877.39754	39218.05973	38599.12172	38305.28182	37547.316	37519.53685	37379.22749	36907.97675	35735.00629	34666.53116	33596.92697	32960.00481	32643.35152	32105.53479	31495.96791	31873.95613	31508.61777	31239.71432	0.122104035	0.098575057	0.090210714	0.086840049	0.072620643	0.064708651	0.067740231	0.081250864	0.073717156	0.065346189	0.060993877	0.064750633	0.070292771	0.066659862	0.065660459	0.064463038	0.069890275	0.065109726	0.082556335	0.091358017	0.111295283
145	225	Switzerland	SWZ	Bolivia	BOL	145225	72295.9542	70967.72678	73522.39845	72866.15389	70590.41447	68288.50826	66704.67499	65311.44926	65790.78485	66215.53291	65669.60901	63489.34331	62718.66586	61111.37627	59887.14828	59825.3288	59979.65445	59732.27498	60400.85798	61108.57495	62523.45625	0.116634972	0.093261847	0.08377187	0.083239165	0.073058185	0.062868578	0.065900158	0.077589702	0.069960488	0.063314544	0.058962232	0.061238258	0.067772214	0.064139305	0.06415499	0.06415499	0.07155553	0.066774981	0.082408078	0.09120976	0.107703221
145	255	Germany	GMY	Bolivia	BOL	145255	39806.87847	38154.79002	40465.73394	40012.58174	38687.33321	37251.55362	36999.97378	36582.82758	36891.70475	36966.62305	36384.15933	35350.29016	34629.26984	33978.2209	33428.43852	33280.25322	32825.37264	32156.64917	32735.71236	32342.32922	0	0.117970395	0.097682776	0.085925282	0.086408537	0.074175305	0.063985698	0.065786455	0.077879436	0.070345728	0.065000431	0.060648119	0.062924145	0.068466283	0.062993357	0.064562337	0.064562337	0.070813877	0.066107188	0.081740285	0.090541967	0
145	305	Austria	AUS	Bolivia	BOL	145305	44678.67451	43953.42919	45922.48896	45421.56447	43968.30611	42756.69142	42166.07858	41315.15042	41215.26033	40735.41197	40328.23397	39068.42622	37710.8901	36447.62442	35714.07161	34925.64625	34071.91797	33409.54486	33545.1206	33202.6217	32430.63064	0.099539095	0.077924901	0.068434924	0.064988127	0.052754895	0.044217548	0.047249128	0.055511195	0.047977487	0.043257683	0.038905371	0.041732847	0.049462831	0.046074206	0.047643186	0.047643186	0.051844277	0.051541035	0.067174132	0.075109379	0.095046645
145	325	Italy	ITA	Bolivia	BOL	145325	33870.34176	33431.80501	35685.68929	36417.29723	36102.49021	35521.06498	35396.32079	35094.36596	35216.54797	35190.08489	34566.40456	33297.14039	32742.46483	32252.98272	31705.49694	31327.45164	30445.34345	29817.1834	30136.39576	29892.01774	29482.88339	0.091523157	0.068183834	0.063431571	0.061690241	0.044669197	0.033386704	0.03351846	0.047029093	0.039495385	0.03391329	0.03523562	0.037511646	0.043053784	0.039420875	0.038812706	0.032387768	0.038973954	0.036884382	0.05002231	0.056552009	0.074833018
145	375	Finland	FIN	Bolivia	BOL	145375	44223.9997	43134.73524	47464.75034	47420.34963	45242.5237	43635.87202	42604.26203	41093.77096	40372.68097	39789.00904	38836.25338	36767.30696	35195.47708	33439.56617	31521.73081	30494.52291	29358.64986	28355.96038	28753.05786	29960.92261	32158.68687	0.108422607	0.084537102	0.075212366	0.074790493	0.063120319	0.05409047	0.05712205	0.070632683	0.061207664	0.05456172	0.050209408	0.050893534	0.056820005	0.053187096	0.054756076	0.054756076	0.062535174	0.056957937	0.072591034	0.081058113	0.097752039
145	380	Sweden	SWD	Bolivia	BOL	145380	50095.26421	47620.80815	50809.48908	51599.42338	50274.72309	48276.25458	47144.55284	45345.43725	44436.01291	43657.53341	43077.35809	41134.56645	39289.72627	37699.47166	36658.81344	36182.56531	34953.78703	33810.55575	34794.60001	35429.49841	36154.97398	0.127646978	0.101658468	0.092168491	0.091886824	0.08107977	0.067734289	0.070765869	0.084276502	0.07768017	0.070050615	0.065698303	0.068277982	0.07382012	0.066431256	0.068000236	0.068000236	0.074251776	0.073927464	0.089604125	0.098405807	0.118825827
150	2	United States of America	USA	Paraguay	PAR	1502	45148.49504	44685.26981	46314.77763	47073.09863	46779.37	46047.64092	44920.22131	43670.79954	42858.9557	42428.7624	42363.3145	40956.50108	39381.25578	37992.53337	36765.00371	35740.14056	35290.20445	34341.08216	33893.72525	33109.54273	33641.28882	0.126746208	0.130002573	0.139972047	0.147883806	0.14821534	0.134910391	0.134598128	0.1459755	0.158014312	0.137516519	0.144610693	0.161206907	0.161206907	0.174750437	0.175680201	0.18083512	0.18083512	0.179779275	0.200802758	0.225848499	0.272527642
150	20	Canada	CAN	Paraguay	PAR	15020	44220.17018	43651.772	45458.94836	45644.5072	45237.26946	44471.88277	43475.19368	42604.94051	42312.51694	41344.64152	40944.20326	39042.14959	37218.61662	35993.23207	34847.85198	34630.53648	34077.88104	32910.22263	32434.80219	32535.42276	33816.82277	0.105205895	0.111241776	0.120734833	0.137431294	0.13802361	0.132669932	0.132669932	0.143434861	0.154503108	0.157351224	0.162354553	0.15916188	0.15916188	0.173166273	0.170942714	0.174332268	0.174332268	0.176725515	0.196212511	0.218072293	0.261833115
150	140	Brazil	BRA	Paraguay	PAR	150140	7895.826338	7553.0341	7510.369163	7245.375614	6879.547505	6708.446307	6546.03078	6222.046618	6310.547196	6125.242738	6060.773616	5722.993232	5715.252788	5758.788785	5661.221356	5586.289133	5475.610675	5255.656857	5083.510516	5223.483505	5259.642335	0.11500891	0.1174487	0.12626146	0.139063697	0.14417406	0.14437087	0.134061181	0.146473011	0.160362626	0.161654871	0.162297231	0.161156716	0.161156716	0.173553532	0.174483296	0.177331382	0.175370256	0.177809189	0.196910203	0.21564804	0.259734524
150	160	Argentina	ARG	Paraguay	PAR	150160	7050.92152	6538.340807	7075.391995	6924.324659	6316.114397	5814.54694	5219.66782	4704.537103	4247.03174	5116.763198	5490.18286	5527.513664	5817.315125	5527.628038	5038.61128	4692.446878	5137.943766	4875.714747	4612.981344	3904.396547	3268.631367	0.062711237	0.078574716	0.08273294	0.097252525	0.105937007	0.110721556	0.113131586	0.123418752	0.145583608	0.152492957	0.147904122	0.141563771	0.143338252	0.158549017	0.157907468	0.16138495	0.163160769	0.161453008	0.18516027	0.207749364	0.253894284
150	220	France	FRN	Paraguay	PAR	150220	37480.17448	37228.42926	38497.9001	38792.73831	38193.96164	37611.23486	37287.44021	36551.87701	36573.35518	36373.90214	35832.0017	34529.8221	33386.45915	32207.71931	31582.82285	31210.16332	30756.56043	30187.35676	30598.67977	30216.19106	29926.82056	0.125346163	0.134706336	0.1449843	0.154948577	0.152962403	0.155240018	0.155240018	0.167651848	0.179271189	0.177546166	0.177546166	0.178582552	0.178582552	0.192586945	0.190948326	0.194117131	0.193292828	0.195686075	0.218209067	0.240710426	0.284471248
150	225	Switzerland	SWZ	Paraguay	PAR	150225	71051.52876	70011.08946	72374.41746	71781.49466	69566.31639	67300.6214	65686.83338	64316.01027	64844.60318	65210.20757	64593.63396	62284.15912	61438.59384	59722.1686	58509.96633	58392.14061	58630.68008	58423.66382	59125.58162	59816.14823	61210.56249	0.1198771	0.129393126	0.138545456	0.151347693	0.153399945	0.153399945	0.153399945	0.163990686	0.175514521	0.175514521	0.175514521	0.175070177	0.176061995	0.190066388	0.189442857	0.193809083	0.194958083	0.19735133	0.21806081	0.240562169	0.280879186
150	255	Germany	GMY	Paraguay	PAR	150255	38562.45303	37198.15269	39317.75296	38927.92251	37663.23513	36263.66676	35982.13217	35587.38858	35945.52308	35961.29771	35308.18428	34145.10598	33349.19782	32589.01323	32051.25656	31847.06502	31476.39828	30848.03801	31460.436	31049.90251	0	0.121212523	0.133814055	0.140698868	0.154517065	0.154517065	0.154517065	0.153286242	0.16428042	0.175899761	0.177200408	0.177200408	0.176756064	0.176756064	0.18892044	0.189850204	0.19421643	0.19421643	0.196683537	0.217393017	0.239894376	0
150	325	Italy	ITA	Paraguay	PAR	150325	32625.91632	32475.16769	34537.70831	35332.638	35078.39212	34533.17812	34378.47918	34098.92696	34270.3663	34184.75955	33490.42951	32091.9562	31462.39281	30863.77505	30328.31499	29894.26344	29096.36908	28508.57225	28861.1194	28599.59103	28169.98963	0.094765285	0.104315113	0.118205157	0.129798769	0.125010957	0.123918071	0.121018247	0.133430077	0.145049418	0.146113267	0.151787909	0.151343565	0.151343565	0.165347958	0.164100573	0.162041861	0.162376507	0.167460731	0.185675042	0.205904418	0.248008983
155	2	United States of America	USA	Chile	CHL	1552	35589.03492	35353.19262	36877.69391	37756.04923	37821.14924	37369.18608	36703.18052	35894.26599	35296.09704	35009.64816	35222.79127	34239.62394	32565.98499	31417.7676	30601.85008	30104.39006	30241.13249	29525.83327	29396.95502	29316.83295	30206.91391	0.014594522	0.019204305	0.019678396	0.014787918	0.015300513	-0.000198938	0.000674402	-0.000360056	5.94E-05	-0.019734708	-0.010846046	0.013987628	0.00954906	0.009088197	0.01309211	0.013880803	0.013880803	0.013590724	0.02301475	0.025559132	0.037789801
155	20	Canada	CAN	Chile	CHL	15520	34660.71006	34319.69481	36021.86464	36327.4578	36279.0487	35793.42793	35258.15288	34828.40695	34749.65828	33925.52728	33803.68003	32325.27244	30403.34582	29418.4663	28684.69835	28994.78598	29028.80907	28094.97373	27938.03195	28742.71298	30382.44787	-0.006945791	0.000443508	0.000441182	0.004335406	0.005108783	-0.002439397	-0.001253794	-0.002900695	-0.003451789	1.00E-04	0.006897814	0.011942601	0.007504033	0.007504033	0.008354623	0.007377951	0.007377951	0.010536964	0.018424503	0.017782926	0.027095274
155	70	Mexico	MEX	Chile	CHL	15570	-3923.558155	-3661.699551	-3360.026214	-3076.737505	-2751.712146	-2680.254619	-2344.86759	-2091.136558	-1828.823883	-1638.550814	-1264.951302	-1268.258593	-1548.51704	-1600.838447	-1515.034689	-1295.659923	5.47977887	108.762986	339.5737125	905.0648055	1131.106194	-0.100641933	-0.087245795	-0.090069284	-0.086977004	-0.075394402	-0.06031689	-0.059131287	-0.059131287	-0.067722659	-0.077935551	-0.089528949	-0.1199707	-0.124111309	-0.135377921	-0.174594306	-0.192733916	-0.199330634	-0.211902339	-0.213488985	-0.214131654	-0.248827264
155	100	Colombia	COL	Chile	CHL	155100	-6534.397375	-6144.113202	-6438.87173	-6313.20222	-6157.519844	-6074.347876	-5771.121992	-5463.811663	-5306.716873	-5262.863425	-5068.859015	-4899.763023	-4822.157645	-4596.832371	-4217.601979	-3731.95828	-3184.598455	-3054.234322	-2696.532603	-2150.373286	-1785.569572	-0.148687591	-0.179060241	-0.179403294	-0.173180123	-0.17132311	-0.188121523	-0.189769115	-0.195288598	-0.177327414	-0.173741731	-0.174485493	-0.170963871	-0.159298961	-0.164343767	-0.159370802	-0.156658158	-0.158359969	-0.143276133	-0.13416611	-0.166858061	-0.184826049
155	101	Venezuela	VEN	Chile	CHL	155101	796.3015022	1775.218681	2201.028692	1953.051236	1496.433904	877.3523155	397.727745	-680.2950529	605.2769707	1960.063031	1988.44923	2089.279594	2869.305443	3259.979792	3205.174918	3991.357621	4480.146798	5363.904353	5999.098979	6214.132184	5743.508166	-0.231698514	-0.228347914	-0.230515925	-0.22262633	-0.224814776	-0.209415995	-0.196181712	-0.19104213	-0.182389324	-0.155226072	-0.134255329	-0.055656169	-0.028768444	-0.024029217	-0.020025304	-0.020025304	-0.020025304	-0.020998103	-0.019907115	-0.015692597	-0.006860722
155	145	Bolivia	BOL	Chile	CHL	155145	-10803.88556	-10288.71451	-10585.06471	-10401.70863	-9982.318848	-9666.341711	-9234.882402	-8771.97255	-8509.040327	-8424.439576	-8216.498276	-7922.061328	-8095.342812	-7963.973443	-7540.335583	-7068.9387	-6398.046328	-6123.860048	-5772.046596	-5085.136495	-4747.268669	-0.108909558	-0.074666989	-0.065520065	-0.06498736	-0.052573067	-0.044577962	-0.046423939	-0.059934572	-0.052400864	-0.04505125	-0.03890445	-0.03338736	-0.043368066	-0.039735157	-0.037300224	-0.037300224	-0.043551764	-0.035612202	-0.042135276	-0.050936958	-0.061561876
155	160	Argentina	ARG	Chile	CHL	155160	-2508.538602	-2793.736381	-2361.691726	-2392.72474	-2642.106365	-2863.907903	-2997.372972	-3071.996452	-3315.826918	-2302.351037	-1650.340362	-1189.36348	-997.9556691	-1047.137738	-1124.542349	-943.3036249	88.8718043	60.4658523	116.2111073	111.6867642	-165.743541	-0.049440449	-0.032223552	-0.037560711	-0.035843363	-0.02697782	-0.024387773	-0.02079214	-0.022916804	-0.012371289	-0.00475827	-0.007552617	-0.005655508	-0.008319595	-0.007113223	-0.004680623	-0.005569367	-0.003793548	-0.004735543	0.007372262	0.007459997	0.019156443
155	210	Netherlands	NTH	Chile	CHL	155210	37556.20004	37677.78006	39634.24498	39226.8381	37969.10339	36724.01979	36292.13562	36015.01867	36379.73763	36723.8217	36302.89643	35048.08134	32990.14999	31572.33237	30548.9822	29867.51741	29599.95661	29054.19645	29235.42151	29578.58256	29379.91186	-0.001112576	0.009858734	0.009342603	0.008792312	0.008274463	0.005874401	0.007060004	0.007060004	-0.000767545	0.007042353	0.008645322	0.017575372	0.01050335	0.008499184	0.016000561	0.016000561	0.016000561	0.01906974	0.028179763	0.028179763	0.037492111
155	211	Belgium	BEL	Chile	CHL	155211	31597.82789	31392.34059	32508.33872	32792.26921	32103.22838	31684.86212	31509.27331	30700.33044	30832.74116	30391.74859	30409.23451	29396.2229	27945.58684	27473.57408	26704.03531	26717.97531	26677.71849	26012.82793	26854.46467	27159.94787	27058.81893	-0.002188316	0.009249492	0.008906439	0.009701385	0.010067183	0.005769104	-0.000873485	0.006481629	0.007469518	0.008173188	0.009967676	0.017760792	0.007238336	0.007238336	0.011242249	0.011242249	0.018999856	0.022158869	0.031268892	0.029261881	0.038937573
155	220	France	FRN	Chile	CHL	155220	27920.71435	27896.35208	29060.81638	29475.68891	29235.74088	28932.78001	29070.39942	28775.34345	29010.49653	28954.78791	28691.47848	27812.94496	26571.18835	25632.95353	25419.66922	25574.41282	25707.48846	25372.10787	26101.90954	26423.48128	26492.44565	0.013194477	0.023908068	0.024690649	0.021852689	0.020047576	0.020130689	0.021316292	0.021316292	0.021316292	0.020294939	0.022089427	0.031363273	0.026924705	0.026924705	0.028360235	0.027162814	0.026338511	0.029497524	0.040421059	0.040421059	0.049733407
155	225	Switzerland	SWZ	Chile	CHL	155225	61492.06864	60679.01227	62937.33374	62464.44526	60608.09562	58622.16655	57469.79259	56539.47671	57281.74452	57791.09333	57453.11073	55567.28198	54623.32305	53147.40282	52346.8127	52756.3901	53581.60812	53608.41493	54628.81138	56023.43845	57776.18758	0.007725414	0.018594858	0.018251805	0.018251805	0.020485118	0.018290616	0.019476219	0.01765513	0.017559624	0.018263294	0.020057782	0.027850898	0.024404148	0.024404148	0.026854766	0.026854766	0.028003766	0.031162779	0.040272802	0.040272802	0.046141345
155	255	Germany	GMY	Chile	CHL	155255	29002.99291	27866.07551	29880.66924	29610.87311	28705.01437	27585.21191	27765.09138	27810.85503	28382.66442	28542.18348	28167.66106	27428.22884	26533.92703	26014.24746	25888.10293	26211.31452	26427.32631	26032.78912	26963.66576	27257.19272	0	0.009060837	0.023015787	0.020405217	0.021421177	0.021602238	0.019407736	0.019362516	0.017944864	0.017944864	0.019949181	0.021743669	0.029536785	0.025098217	0.0232582	0.027262113	0.027262113	0.027262113	0.030494986	0.039605009	0.039605009	0
155	325	Italy	ITA	Chile	CHL	155325	23066.4562	23143.0905	25100.62459	26015.58861	26120.17136	25854.72327	26161.43839	26322.39341	26707.50764	26765.64531	26349.90628	25375.07906	24647.12202	24289.00928	24165.16136	24258.51294	24047.29712	23693.32335	24364.34917	24806.88125	24735.61472	-0.017386401	-0.006483155	-0.002088494	-0.003297119	-0.00790387	-0.011191258	-0.012905479	-0.012905479	-0.012905479	-0.01113796	-0.00366883	0.004124286	-0.000314282	-0.000314282	0.001512482	-0.004912456	-0.00457781	0.00127218	0.007887034	0.005615051	0.013271142
155	380	Sweden	SWD	Chile	CHL	155380	39291.37865	37332.09364	40224.42437	41197.71475	40292.40424	38609.91287	37909.67044	36573.4647	35926.97258	35233.09383	34860.85981	33212.50512	31194.38346	29735.49822	29118.47785	29113.62661	28555.74071	27686.69571	29022.55341	30344.36191	31407.70531	0.01873742	0.026991479	0.026648426	0.026899464	0.028506703	0.023156327	0.02434193	0.02434193	0.025279306	0.024999365	0.026793853	0.034890622	0.030452054	0.026696099	0.030700012	0.030700012	0.030700012	0.038315262	0.047468849	0.047468849	0.057263951
155	385	Norway	NOR	Chile	CHL	155385	74861.21822	75991.51497	78319.8859	79370.1896	78157.87903	77132.65658	75933.49654	73622.66076	73623.78236	72977.87804	71899.46312	70180.5091	68946.61717	67571.35198	64567.05656	61904.05149	60154.88948	57563.037	56522.54602	55362.6513	54179.99463	0.012452639	0.02239551	0.020862386	0.020862386	0.021043447	0.019756737	0.019767552	0.019767552	0.019767552	0.020471222	0.022336165	0.02851479	0.024076222	0.024076222	0.027369934	0.027369934	0.027369934	0.030528947	0.040089842	0.040089842	0.04940219
155	390	Denmark	DEN	Chile	CHL	155390	45256.10135	45006.3813	48017.55571	48950.78861	49138.24415	47405.98006	46697.37948	45846.74744	46058.01611	46070.87427	46017.36152	44484.27682	42913.79931	42137.67172	41182.3323	40549.33855	40064.31277	38103.49926	38633.97773	38585.78938	38463.31273	0.006383942	0.016782622	0.016439569	0.016439569	0.020492961	0.018298459	0.011995229	0.011995229	0.011995229	0.012698899	0.018913324	0.02670644	0.022267872	0.023821138	0.027825051	0.027825051	0.027825051	0.027389193	0.036499216	0.036499216	0.045811564
155	541	Mozambique	MZM	Chile	CHL	155541	-12367.55064	-11819.93822	-12097.76348	-11848.99168	-11395.67518	-11050.56609	-10593.09125	-10106.0007	-9838.77397	-9759.816469	-9579.252159	-9272.788636	-9482.768952	-9324.075934	-8871.886751	-8404.3938	-7692.689753	-7384.588705	-7008.897499	-6311.894755	-5934.196997	-0.246463135	-0.227690812	-0.206188791	-0.206188791	-0.203281979	-0.212666512	-0.209872601	-0.240873666	-0.244357296	-0.243653626	-0.241859138	-0.239309076	-0.207306001	-0.211727143	-0.203293073	-0.196232547	-0.340614358	-0.501175923	-0.557570749	-0.593095125	-0.663579633
155	615	Algeria	ALG	Chile	CHL	155615	-8311.565434	-7828.451603	-8090.188206	-7859.260514	-7468.296246	-7110.47755	-6818.225883	-6434.536595	-6377.485566	-6437.192867	-6291.95438	-6072.229408	-6329.624576	-6267.073297	-5781.853943	-5349.767689	-4698.914842	-4292.339653	-3765.293636	-3064.390152	-2555.467192	-0.342882965	-0.315044503	-0.307642998	-0.312970629	-0.298420461	-0.297834883	-0.299325639	-0.301800843	-0.303964041	-0.323441551	-0.321647063	-0.306936245	-0.334234433	-0.331686339	-0.36461856	-0.42711856	-0.547169062	-0.560101616	-0.303137286	-0.252915754	-0.261086007
155	900	Australia	AUL	Chile	CHL	155900	39060.60299	39394.27857	39262.94451	38686.85769	37619.80376	37270.04503	36859.94843	35992.91416	35446.64544	34387.73208	34343.28509	33511.79391	31732.78805	30565.63817	29944.89648	29465.14371	29199.236	28451.45036	27769.84086	28738.00359	29707.43004	0.015748843	0.015575851	0.015232798	0.015232798	0.011092583	0.008898081	0.007929503	0.005760519	0.005760519	0.00885541	0.012852422	0.02151624	0.017077672	0.011135443	0.019873661	0.017790672	0.017790672	0.020949685	0.031547369	0.031547369	0.041646108
155	920	New Zealand	NEW	Chile	CHL	155920	20907.11772	21385.84322	21642.47542	22653.47505	22469.05374	22271.77454	22009.69511	21777.86855	21241.94055	20402.79578	19770.38587	19446.75415	17880.16753	18136.51861	18427.29408	18391.82347	18297.73956	17670.9555	16804.92725	17470.65076	19318.05297	-0.001253318	0.009128162	0.008785109	0.001467731	0.001648792	-0.00054571	0.005323098	0.005323098	0.005323098	0.005403083	0.007197571	0.013685903	0.014014387	0.014014387	0.018695372	0.015998229	0.015998229	0.020213605	0.027250052	0.027250052	0.03799242
160	2	United States of America	USA	Argentina	ARG	1602	38097.57352	38146.929	39239.38564	40148.77397	40463.2556	40233.09398	39700.55349	38966.26244	38611.92396	37311.9992	36873.13164	35428.98742	33563.94066	32464.90533	31726.39243	31047.69369	30152.26069	29465.36742	29280.74391	29205.14618	30372.65745	0.064034971	0.051427857	0.057239107	0.050631281	0.042278333	0.024188835	0.021466542	0.022556748	0.012430704	-0.014976438	-0.003293429	0.019643136	0.017868655	0.01620142	0.017772733	0.01945017	0.017674351	0.018326267	0.015642488	0.018099135	0.018633358
160	20	Canada	CAN	Argentina	ARG	16020	37169.24866	37113.43119	38383.55637	38720.18254	38921.15506	38657.33583	38255.52586	37900.40341	38065.4852	36227.87832	35454.0204	33514.63592	31401.30149	30465.60403	29809.2407	29938.0896	28939.93727	28034.50788	27821.82085	28631.02621	30548.19141	0.042494658	0.03266706	0.038001893	0.040178769	0.032086603	0.021948376	0.019538346	0.020016109	0.0089195	0.004858267	0.014450431	0.017598109	0.015823628	0.014617256	0.013035246	0.012947318	0.011171499	0.015272507	0.011052241	0.010322929	0.007938831
160	70	Mexico	MEX	Argentina	ARG	16070	-1415.019553	-867.9631705	-998.3344878	-684.012765	-109.6057808	183.6532841	652.5053823	980.8598947	1487.003035	663.8002226	385.3890603	-78.89511227	-550.5613711	-553.7007091	-390.4923401	-352.3562978	-83.39202543	48.29713367	223.3626052	793.3780413	1296.849735	-0.051201484	-0.055022243	-0.052508573	-0.051133641	-0.048416582	-0.035929117	-0.038339147	-0.036214483	-0.05535137	-0.073177281	-0.081976332	-0.114315192	-0.115791714	-0.128264698	-0.169913683	-0.187164549	-0.195537086	-0.207166796	-0.220861247	-0.221591651	-0.267983707
160	130	Ecuador	ECU	Argentina	ARG	160130	-5619.211536	-4855.443373	-5501.074494	-5408.865536	-4711.28896	-4236.00652	-3774.645182	-3449.431456	-2968.453699	-3975.592551	-4503.783965	-4633.247798	-4762.777704	-4583.284656	-4122.365065	-3782.511756	-4107.926313	-3842.335266	-3503.242356	-2808.212699	-2218.817916	-0.088490708	-0.09980646	-0.05331809	-0.022675162	-0.027407235	-0.043976006	-0.046386036	-0.044261372	-0.050893545	-0.060593098	-0.056004263	-0.047089498	-0.048863979	-0.045720765	-0.054815828	-0.051619056	-0.052245757	-0.041043903	-0.042910229	-0.043498343	-0.044702633
160	140	Brazil	BRA	Argentina	ARG	160140	844.9048188	1014.693292	434.9771678	321.0509558	563.4331079	893.8993669	1326.36296	1517.509515	2063.515455	1008.47954	570.5907559	195.4795682	-102.0623363	231.160747	622.6100754	893.8422554	337.6669087	379.9421101	470.5291718	1319.086958	1991.010969	0.052297673	0.038873984	0.04352852	0.041811172	0.038237053	0.033649314	0.020929595	0.023054259	0.014779018	0.009161914	0.014393109	0.019592945	0.017818464	0.015004515	0.016575828	0.015946432	0.012209487	0.016356181	0.011749933	0.007898676	0.00584024
160	220	France	FRN	Argentina	ARG	160220	30429.25296	30690.08846	31422.5081	31868.41365	31877.84725	31796.68792	32067.77239	31847.3399	32326.32344	31257.13895	30341.81884	29002.30844	27569.14402	26680.09127	26544.21157	26517.71644	25618.61666	25311.64201	25985.69843	26311.79451	26658.18919	0.062634926	0.05613162	0.06225136	0.057696052	0.047025396	0.044518462	0.042108432	0.044233096	0.033687581	0.025053209	0.029642044	0.037018781	0.0352443	0.034037928	0.033040858	0.032732181	0.030132059	0.034233067	0.033048797	0.032961062	0.030576964
160	225	Switzerland	SWZ	Argentina	ARG	160225	64000.60724	63472.74865	65299.02547	64857.17	63250.20199	61486.07445	60467.16556	59611.47316	60597.57144	60093.44437	59103.4511	56756.64546	55621.27872	54194.54056	53471.35505	53699.69373	53492.73632	53547.94908	54512.60028	55911.75169	57941.93112	0.057165863	0.05081841	0.055812516	0.054095168	0.047462938	0.042678389	0.040268359	0.040571934	0.029930913	0.023021564	0.027610399	0.033506406	0.032723743	0.031517371	0.031535389	0.032424133	0.031797314	0.035898322	0.03290054	0.032812805	0.026984902
160	255	Germany	GMY	Argentina	ARG	160255	31511.53151	30659.81189	32242.36096	32003.59785	31347.12073	30449.11982	30762.46435	30882.85148	31698.49134	30844.53451	29818.00142	28617.59232	27531.8827	27061.3852	27012.64528	27154.61815	26338.45451	25972.32327	26847.45466	27145.50596	0	0.058501286	0.055239339	0.057965928	0.05726454	0.048580058	0.043795509	0.040154656	0.040861668	0.030316153	0.024707451	0.029296286	0.035192293	0.033417812	0.030371423	0.031942736	0.03283148	0.031055661	0.035230529	0.032232747	0.032145012	0
160	325	Italy	ITA	Argentina	ARG	160325	25574.9948	25936.82688	27462.31631	28408.31335	28762.27773	28718.63118	29158.81136	29394.38986	30023.33456	29067.99635	28000.24665	26564.44254	25645.07768	25336.14702	25289.70371	25201.81657	23958.42531	23632.8575	24248.13806	24695.19448	24901.35826	0.032054048	0.025740397	0.035472217	0.032546244	0.01907395	0.013196515	0.007886661	0.010011325	-0.00053419	-0.00637969	0.003883787	0.009779794	0.008005313	0.006798941	0.006193105	0.000656911	-0.000784262	0.006007723	0.000514772	-0.001844946	-0.005885301
160	380	Sweden	SWD	Argentina	ARG	160380	41799.91725	40125.83002	42586.11609	43590.43949	42934.51061	41473.82077	40907.04342	39645.46115	39242.7995	37535.44487	36511.20017	34401.8686	32192.33913	30782.63596	30243.0202	30056.93023	28466.8689	27626.22985	28906.3423	30232.67515	31573.44885	0.068177869	0.059215031	0.064209137	0.062742827	0.055484523	0.0475441	0.04513407	0.047258734	0.037650595	0.029757635	0.03434647	0.04054613	0.038771649	0.033809322	0.035380635	0.036269379	0.03449356	0.043050805	0.040096587	0.040008852	0.038107508
165	2	United States of America	USA	Uruguay	URU	1652	36435.81174	36463.11696	38666.56475	39964.63889	40150.83138	39687.32074	39171.68822	38267.5168	37461.43621	36410.90407	36058.10481	34561.0468	32853.94962	31876.68954	31248.86706	30633.04072	29882.97433	29357.54702	28989.98511	28733.32276	29435.0883	-0.003513482	-0.009423267	-0.00557163	-0.010462108	-0.010130574	-0.023435523	-0.017572494	-0.019505481	-0.01908601	-0.039583803	-0.032489629	-0.01308261	-0.013126525	-0.010621064	-0.010621064	-0.009832371	-0.003599868	-0.005613886	-0.005299883	-0.002755501	0.002075059
165	20	Canada	CAN	Uruguay	URU	16520	35507.48688	35429.61916	37810.73547	38536.04746	38608.73084	38111.56259	37726.66058	37201.65777	36914.99745	35326.78318	34638.99357	32646.69531	30691.31046	29877.38824	29331.71533	29523.43664	28670.65092	27926.68749	27531.06205	28159.20279	29610.62226	-0.025053795	-0.028184064	-0.024808844	-0.02091462	-0.020322304	-0.025675982	-0.01950069	-0.02204612	-0.022597214	-0.019749098	-0.014745769	-0.015127637	-0.015171552	-0.012205228	-0.015358551	-0.016335223	-0.01010272	-0.008667646	-0.00989013	-0.010531707	-0.008619468
165	160	Argentina	ARG	Uruguay	URU	165160	-1661.761781	-1683.812039	-572.8208931	-184.135085	-312.4242221	-545.773245	-528.8652759	-698.7456383	-1150.487744	-901.095133	-815.0268245	-867.9406157	-709.9910371	-588.2157906	-477.5253672	-414.6529674	-269.2863544	-107.8203911	-290.7587988	-471.8234226	-937.5691466	-0.067548453	-0.060851124	-0.062810737	-0.061093389	-0.052408907	-0.047624358	-0.039039036	-0.042062229	-0.031516714	-0.024607365	-0.0291962	-0.032725746	-0.03099518	-0.026822484	-0.028393797	-0.029282541	-0.021274219	-0.023940153	-0.020942371	-0.020854636	-0.016558299
165	211	Belgium	BEL	Uruguay	URU	165211	32444.60471	32502.26494	34297.20956	35000.85886	34432.91052	34002.99678	33977.78101	33073.58125	32998.08033	31793.0045	31244.54804	29717.64577	28233.55147	27932.49603	27351.05229	27246.62597	26319.56033	25844.54169	26447.49477	26576.43768	26286.99333	-0.02029632	-0.01937808	-0.016343587	-0.015548641	-0.015363904	-0.017467481	-0.019120381	-0.012663796	-0.011675907	-0.011675907	-0.011675907	-0.009309446	-0.015437249	-0.012470925	-0.012470925	-0.012470925	0.001519185	0.002954259	0.002954259	0.000947248	0.003222831
165	255	Germany	GMY	Uruguay	URU	165255	29849.76973	28975.99985	31669.54007	31819.46276	31034.69651	29903.34657	30233.59908	30184.10584	30548.0036	29943.43938	29002.9746	27749.6517	26821.89166	26473.16941	26535.11992	26739.96518	26069.16816	25864.50288	26556.69586	26673.68254	0	-0.009047167	-0.005611785	-0.004844809	-0.003828849	-0.003828849	-0.003828849	0.00111562	-0.001200561	-0.001200561	0.000100086	0.000100086	0.002466547	0.002422632	0.003548939	0.003548939	0.003548939	0.009781442	0.011290376	0.011290376	0.011290376	0
165	325	Italy	ITA	Uruguay	URU	165325	23913.23302	24253.01484	26889.49542	28224.17826	28449.8535	28172.85793	28629.94608	28695.64422	28872.84682	28166.90122	27185.21982	25696.50192	24935.08665	24747.93122	24812.17834	24787.1636	23689.13896	23525.03711	23957.37926	24223.37106	23963.78912	-0.035494405	-0.035110727	-0.02733852	-0.028547145	-0.033334957	-0.034427843	-0.031152375	-0.032050904	-0.032050904	-0.030987055	-0.025312413	-0.022945952	-0.022989867	-0.020023543	-0.022200692	-0.02862563	-0.022058481	-0.01793243	-0.020427599	-0.022699582	-0.0224436
165	380	Sweden	SWD	Uruguay	URU	165380	40138.15547	38442.01798	42013.2952	43406.3044	42622.08639	40928.04753	40378.17814	38946.71551	38092.31176	36634.34973	35696.17335	33533.92799	31482.34809	30194.42017	29765.49483	29642.27727	28197.58255	27518.40946	28615.58351	29760.85173	30635.8797	0.000629416	-0.001636093	0.0013984	0.001649438	0.003075616	-8.03E-05	0.006095034	0.005196505	0.006133881	0.00515027	0.00515027	0.007820384	0.007776469	0.006986838	0.006986838	0.006986838	0.013219341	0.019110652	0.019154216	0.019154216	0.021549209
411	20	Canada	CAN	Equatorial Guinea	EQG	41120	25079.46803	21235.67217	22776.13087	26036.2576	27895.89414	27889.97755	29110.69922	32467.48666	33298.21981	33937.11183	37290.58212	36302.66831	35560.75415	35147.84957	36184.05587	36586.60658	36028.04062	34879.91872	34391.71929	34680.08764	35913.45281	0.5134932	0.510497727	0.519650215	0.522984593	0.523576909	0.518223231	0.515970509	0.512469461	0.511918367	0.515889851	0.524109192	0.534658364	0.542023263	0.542023263	0.536853802	0.535802881	0.539630579	0.562842256	0.576775376	0.576133799	0.576133799
411	210	Netherlands	NTH	Equatorial Guinea	EQG	411210	27974.95802	24593.75741	26388.51121	28935.6379	29585.94883	28820.5694	30144.68195	33654.09837	34928.29916	36735.40625	39789.79852	39025.47721	38147.55831	37301.71564	38048.33973	37459.33802	36599.18816	35839.14144	35689.10885	35515.95723	34910.91681	0.519326415	0.519912953	0.528551636	0.527441499	0.526742589	0.526537029	0.524284307	0.52243016	0.514602611	0.522832207	0.5258567	0.540291135	0.54502258	0.543018414	0.54449974	0.544425491	0.548253189	0.571375032	0.586530636	0.586530636	0.586530636
411	450	Liberia	LBR	Equatorial Guinea	EQG	411450	-22039.68946	-24987.61681	-25417.65022	-22208.10598	-19846.14217	-19010.81627	-16786.4029	-12500.36129	-11190.25121	-9637.698239	-5954.644896	-5230.810318	-4286.84432	-3583.923426	-1457.826307	-866.0687622	-740.3993249	-607.4999276	-479.7770885	-193.0552821	-166.0278622	0.434439165	0.435226379	0.446999523	0.446439677	0.446439677	0.278197021	0.061600039	0.21583999	0.210158357	0.211281725	0.214166154	0.230000009	0.247267182	0.231787828	-0.08442916	-0.054528447	-0.047651083	-0.01404038	-0.006564279	-0.006564279	-0.078287225
411	451	Sierra Leone	SIE	Equatorial Guinea	EQG	411451	-21913.27186	-24866.68491	-25302.92904	-22097.05868	-19740.02277	-18900.53781	-16669.99261	-12388.06151	-11216.33701	-9721.155724	-6004.661111	-5222.627932	-4227.522184	-3479.657534	-1219.125175	-626.9824436	-481.3319599	-379.9296589	-336.8734998	-84.08819887	-117.9213084	0.35565401	0.349287388	0.355416489	0.359283262	0.391842131	0.391842131	0.389589409	0.385478709	0.248929045	0.0564034	0.059619412	0.074994654	0.076006167	0.294063982	0.222499694	-0.046018305	-0.053611585	-0.048580239	0.093262112	0.055279537	0.041791451
205	20	Canada	CAN	Ireland	IRE	20520	-1095.715709	-1291.856052	-2124.950763	-5489.125064	-5557.210075	-4824.46772	-4082.923709	-2716.324452	-2132.928093	-1325.036492	247.3567827	1848.106064	3634.774558	4892.018777	6686.687794	8854.168574	10567.39936	10656.39188	10649.76999	11401.47878	12975.9847	-0.008589158	-0.012215691	-0.011874964	-0.00798074	-0.004863487	-0.010217165	-0.010217165	-0.011864066	-0.01241516	-0.010093346	-0.005090017	-0.00616688	-0.00616688	-0.00616688	-0.007291389	-0.006910348	-0.007165617	-0.007165617	-0.008388101	-0.009751264	-0.00246231
205	255	Germany	GMY	Ireland	IRE	205255	-6753.432859	-7745.475361	-8266.146168	-12205.70976	-13131.24441	-13032.68374	-11575.98521	-9733.876377	-8499.92195	-6708.380295	-5388.662191	-3048.937545	-234.6442374	1487.79994	3890.09238	6070.697116	7965.916598	8594.207264	9675.403798	9915.958533	0	0.00741747	0.010356588	0.008089071	0.009105031	0.011629968	0.011629968	0.010399145	0.008981493	0.008981493	0.009755838	0.009755838	0.011427304	0.011427304	0.009587287	0.011616101	0.012973814	0.012718545	0.012792405	0.012792405	0.012070819	0
420	900	Australia	AUL	Gambia	GAM	420900	51283.08669	51071.14975	51220.56098	50393.3194	48858.81901	48130.27547	47222.39673	45873.32075	45067.69666	43879.96397	43644.56745	42521.84561	40957.43448	39614.56796	38535.29508	37546.32526	36561.53099	35488.82407	34424.68348	34711.64251	35297.25635	0.387360934	0.376318498	0.376318498	0.376318498	0.380520185	0.375503903	0.373349722	0.371180738	0.370964839	0.413576468	0.37024988	0.370923065	0.370957928	0.415141378	0.612247772	0.7191266	0.439613464	0.23126971	0.225871521	0.204386185	0.203922576
210	380	Sweden	SWD	Netherlands	NTH	210380	1735.178605	-345.686419	590.179388	1970.876651	2323.300856	1885.893082	1617.534821	558.4460241	-452.7650488	-1490.727867	-1442.036617	-1835.576221	-1795.766528	-1836.834146	-1430.504348	-753.8908047	-1044.215904	-1367.50074	-212.8680985	765.7793491	2027.793447	0.019849996	0.017132745	0.017305823	0.018107152	0.02023224	0.017281926	0.017281926	0.017281926	0.026046851	0.017957012	0.018148531	0.01731525	0.019948704	0.018196915	0.014699451	0.014699451	0.014699451	0.019245522	0.019289086	0.019289086	0.01977184
432	130	Ecuador	ECU	Mali	MLI	432130	3953.237117	3883.841986	3943.789581	3750.589842	3730.317779	3624.531302	3497.453242	3236.397794	3232.160914	3144.127319	3129.29494	3140.809505	3415.899622	3392.189012	3317.985596	3353.672415	3342.051384	3272.546765	3286.652039	3265.590583	3240.642098	-0.034322407	-0.039290706	0.002720646	0.036527055	0.043739418	0.031955196	0.031955196	0.031955196	0.049476005	0.095990114	0.095990114	0.099008872	0.099008872	0.114384708	0.064986134	0.067294162	0.06844328	0.075544126	0.114771501	0.331085981	0.480937628
432	140	Brazil	BRA	Mali	MLI	432140	10417.35347	9753.978652	9879.841244	9480.506334	9005.039847	8754.437189	8598.461384	8203.338765	8264.130068	8128.19941	8203.66966	7969.53687	8076.61499	8206.634415	8062.960736	8030.026426	7787.644605	7494.824141	7260.423566	7392.89024	7450.470983	0.106465974	0.099389738	0.099567256	0.101013389	0.109383706	0.109580516	0.099270827	0.099270827	0.115148568	0.165745126	0.166387486	0.165691315	0.165691315	0.175109988	0.13637779	0.13485965	0.132898524	0.13294421	0.169431663	0.382483	0.531480501
432	338	Malta	MLT	Mali	MLI	432338	20383.73007	19777.1694	20461.62598	19919.64769	19200.21353	18923.14001	18350.15486	18383.41675	18069.54858	17664.4454	17757.05768	16691.01124	16026.75973	15346.14072	14678.68541	14243.04051	13452.15178	12834.77519	12393.34846	11914.11334	11546.10647	0	0	0	0	0	0	0	0	0	0	0	0	0	0	0	0	0	0	0	0	0
432	435	Mauritania	MAA	Mali	MLI	432435	503.7628366	492.8557861	544.8760827	572.2941995	571.2599533	411.7323283	372.3883252	336.0346982	345.229962	369.3276987	446.3919208	465.5084634	436.638597	463.9482497	547.4053299	539.9616242	466.5414594	531.3842474	504.6898609	484.9659367	539.8505797	-0.128270533	-0.126037245	-0.14497275	-0.096351958	-0.243476844	-0.23376754	-0.233019142	-0.246190251	-0.226758074	-0.183676154	-0.195987377	-0.218239686	-0.218239686	-0.209705446	-0.246178154	-0.234041204	-0.249254751	-0.258488022	-0.375503755	-0.27486881	-0.152863323
432	450	Liberia	LBR	Mali	MLI	432450	-377.4601828	-370.572424	-365.3606477	-364.7256623	-379.2745081	-382.9201612	-369.4778343	-381.6152936	-222.3712113	-227.2118864	-158.1277206	-244.785401	-267.6196456	-290.6952938	-392.2908225	-378.4015696	-378.524979	-338.0287383	-259.7811401	-168.3134276	-71.82925005	0.017608924	0.017911466	0.021389937	0.02283607	0.026096024	-0.142146632	-0.356490892	-0.200396794	-0.19247096	-0.143166647	-0.14349823	-0.140961876	-0.131059602	-0.135512706	-0.488445754	-0.458470792	-0.455421126	-0.4450221	-0.414605684	-0.197790825	-0.120841932
432	461	Togo	TOG	Mali	MLI	432461	-207.5821267	-198.8550896	-193.4299658	-181.7976059	-178.782206	-176.3360324	-148.4121876	-155.6798197	-130.3199701	-112.1205931	-23.82125299	-21.71853877	-5.225901697	47.06267145	-1.278497867	-10.0632769	-43.03916038	-88.27827336	-1.453527579	2.553570512	64.90908892	-0.149481273	-0.122905876	-0.122388788	-0.12782849	-0.164585255	-0.198052523	-0.265139187	-0.26573418	-0.259404516	-0.212254468	-0.212254468	-0.222028374	-0.230241001	-0.185295982	-0.22402818	-0.22622818	-0.232988412	-0.24064713	-0.246237152	-0.107507761	-0.086138336
432	516	Burundi	BUI	Mali	MLI	432516	-489.83363	-475.6741069	-466.4402777	-460.2828032	-461.8889448	-456.9122343	-431.1537313	-444.1109995	-398.6078983	-401.1373653	-333.7170527	-343.3708766	-321.6759619	-304.1254797	-286.7694125	-242.253879	-224.8350827	-203.35489	-174.8472605	-199.9568987	-162.7337037	-0.236824421	-0.172775292	-0.172258204	-0.164259872	-0.155565562	-0.272826052	-0.406751983	-0.408659755	-0.40397799	-0.38709958	-0.392020732	-0.389335125	-0.391029419	-0.375907987	-0.288912652	-0.283809609	-0.408044249	-0.149990277	-0.422738915	-0.349114394	-0.199605172
210	900	Australia	AUL	Netherlands	NTH	210900	1504.402941	1716.49851	-371.300475	-539.98041	-349.2996262	546.025246	567.8128085	-22.10451448	-933.0921881	-2336.089617	-1959.611339	-1536.287429	-1257.361939	-1006.694202	-604.0857232	-402.373706	-400.7206123	-602.7460853	-1465.580649	-840.5789746	327.5181813	0.016861419	0.005717117	0.005890195	0.006440486	0.00281812	0.00302368	0.000869499	-0.001299485	0.006528064	0.001813057	0.0042071	0.003940868	0.006574322	0.002636259	0.0038731	0.001790111	0.001790111	0.001879945	0.003367606	0.003367606	0.004153997
432	600	Morocco	MOR	Mali	MLI	432600	2153.608793	2098.012965	2025.391532	1912.021742	1851.759693	1707.582405	1676.214383	1582.265582	1513.844571	1471.305884	1416.461822	1385.718654	1404.109303	1320.73053	1386.632674	1223.058868	1340.635266	1196.748662	1241.434669	1281.343404	1235.659119	-0.250054011	-0.249912328	-0.256076871	-0.251594449	-0.26829867	-0.261515122	-0.278219467	-0.278219467	-0.264612	-0.240887447	-0.245839095	-0.297252659	-0.299703805	-0.301758868	-0.382749183	-0.382749183	-0.382749183	-0.384762155	-0.358773869	-0.164915492	-0.020353995
211	2	United States of America	USA	Belgium	BEL	2112	3991.207025	3960.852026	4369.35519	4963.780023	5717.920857	5684.323958	5193.907213	5193.935548	4463.355883	4617.899572	4813.556769	4843.401034	4620.398153	3944.193518	3897.814775	3386.414752	3563.414001	3513.005336	2542.490343	2156.885081	3148.094976	0.016782838	0.009954813	0.010771957	0.005086533	0.00523333	-0.005968042	0.001547887	-0.006841685	-0.007410103	-0.027907896	-0.020813722	-0.003773164	0.002310724	0.001849861	0.001849861	0.002638554	-0.005119053	-0.008568145	-0.008254142	-0.003702749	-0.001147772
211	20	Canada	CAN	Belgium	BEL	21120	3062.882166	2927.354221	3513.525919	3535.188595	4175.82032	4108.565808	3748.879575	4128.076514	3916.917125	3533.778689	3394.445528	2929.04954	2457.758987	1944.892216	1980.663041	2276.810668	2351.090585	2082.145802	1083.567279	1582.765108	3323.628934	-0.004757475	-0.008805984	-0.008465257	-0.005365979	-0.0049584	-0.008208501	-0.000380309	-0.009382324	-0.010921307	-0.008073191	-0.003069862	-0.005818191	0.000265697	0.000265697	-0.002887626	-0.003864298	-0.011621905	-0.011621905	-0.012844389	-0.011478955	-0.011842299
211	205	Ireland	IRE	Belgium	BEL	211205	4158.597876	4219.210273	5638.476682	9024.313659	9733.030395	8933.033528	7831.803284	6844.400966	6049.845218	4858.815181	3147.088745	1080.943476	-1177.015571	-2947.12656	-4706.024753	-6577.357906	-8216.308773	-8574.246076	-9566.202708	-9818.713677	-9652.355768	0.003831683	0.003409707	0.003409707	0.002614761	-9.49E-05	0.002008664	0.009836856	0.002481742	0.001493853	0.002020155	0.002020155	0.000348689	0.006432577	0.006432577	0.004403763	0.00304605	-0.004456288	-0.004456288	-0.004456288	-0.001727691	-0.009379989
211	255	Germany	GMY	Belgium	BEL	211255	-2594.834983	-3526.265088	-2627.669486	-3181.396102	-3398.214013	-4099.650208	-3744.181929	-2889.475411	-2450.076731	-1849.565114	-2241.573446	-1967.994069	-1411.659809	-1459.32662	-815.9323725	-506.6607899	-250.3921752	19.96118884	109.2010899	97.24485634	0	0.011249153	0.013766295	0.011498778	0.011719792	0.011535055	0.013638632	0.020236001	0.011463235	0.010475346	0.011775993	0.011775993	0.011775993	0.017859881	0.016019864	0.016019864	0.016019864	0.008262257	0.008336117	0.008336117	0.010343128	0
211	380	Sweden	SWD	Belgium	BEL	211380	7693.550756	5939.753047	7716.085646	8405.445538	8189.175864	6925.05075	6400.397134	5873.134257	5094.231426	4841.345237	4451.625306	3816.282217	3248.79662	2261.924142	2414.442546	2395.651297	1878.022217	1673.867776	2168.088738	3184.414044	4348.886379	0.020925736	0.017741987	0.017741987	0.017198079	0.01843952	0.017387223	0.025215415	0.017860301	0.017809788	0.016826177	0.016826177	0.01712983	0.023213718	0.019457763	0.019457763	0.019457763	0.011700156	0.016156393	0.016199957	0.018206968	0.018326378
211	385	Norway	NOR	Belgium	BEL	211385	43263.39033	44599.17438	45811.54718	46577.92039	46054.65065	45447.79446	44424.22323	42922.33032	42791.04121	42586.12945	41490.22862	40784.28619	41001.03033	40097.77791	37863.02125	35186.07618	33477.17099	31550.20907	29668.08135	28202.70343	27121.17569	0.014640955	0.013146018	0.011955947	0.011161001	0.010976264	0.013987633	0.020641037	0.013285923	0.012298034	0.012298034	0.012368489	0.010753998	0.016837886	0.016837886	0.016127685	0.016127685	0.008370078	0.008370078	0.00882095	0.010827961	0.010464617
433	310	Hungary	HUN	Senegal	SEN	433310	12029.08731	11923.73071	12804.79276	12667.76902	12606.24392	12079.56542	11533.25321	10940.15432	10504.34088	9965.355715	9563.287189	9121.877492	8816.122745	8431.124986	8122.228579	8101.555627	7978.42324	7692.381199	7717.880889	7969.295687	0	0.027625236	0.055208292	0.053109663	0.041282499	0.03527492	0.039415034	0.039415034	0.039415034	0.039183607	0.037425359	0.044346911	0.063829327	0.064039392	0.067722857	0.067722857	0.07357743	0.076887384	0.07014268	0.111382844	0.129192657	0.110547729
433	435	Mauritania	MAA	Senegal	SEN	433435	211.1199692	196.9992381	235.6489479	262.4522838	281.0822107	110.3341349	76.80280444	78.37714377	85.42216523	91.53887469	119.2701512	160.2331413	147.7544532	177.6519821	255.307505	222.0735012	177.4532814	214.0466865	171.0429281	165.3912664	170.9077279	-0.143988988	-0.139684206	-0.161235428	-0.125887933	-0.278034967	-0.268325663	-0.267577265	-0.280748374	-0.274923664	-0.282897428	-0.288287099	-0.29209857	-0.29209857	-0.293182017	-0.290922527	-0.272931004	-0.285585067	-0.295465969	-0.409337457	-0.507707558	-0.53039479
212	255	Germany	GMY	Luxembourg	LUX	212255	-62579.38204	-60398.24821	-65814.11342	-69234.8531	-63602.16111	-61621.92698	-60285.26852	-57916.63075	-57456.0927	-55013.27075	-52561.22592	-46892.68793	-41950.17352	-38702.2347	-36259.71307	-36056.5331	-36537.75287	-35572.62952	-33133.73867	-33203.67125	0	0	0	0	0	0	0	0	0	0	0	0	0	0	0	0	0	0	0	0	0	0
435	205	Ireland	IRE	Mauritania	MAA	435205	47333.65019	46651.71682	49408.49512	52796.46879	52348.71193	50930.60905	49238.15966	46966.52241	46053.79794	44303.30698	42393.3506	38975.0787	35508.56566	33085.11067	30015.49823	27680.14358	25355.97415	23961.61379	23457.25539	22818.38477	22491.81614	0.23352265	0.23143575	0.250888343	0.203713684	0.351573587	0.341864283	0.341115885	0.354286994	0.348462284	0.355210979	0.367522202	0.388103045	0.388103045	0.390595055	0.386306751	0.372812088	0.388280904	0.397514175	0.552625827	0.669527327	0.688904725
435	210	Netherlands	NTH	Mauritania	MAA	435210	49133.42446	48717.94601	50895.9247	50206.72402	48481.55654	47036.73319	46189.21869	45436.80968	45550.9492	45776.5649	45139.92377	43545.99366	41730.14438	40130.99552	38566.46988	37407.04358	36494.52104	35577.22838	35404.41494	35055.73314	34465.26484	0.230766707	0.228635285	0.2479148	0.20018985	0.34987578	0.339960916	0.339212518	0.352383627	0.338731368	0.352059989	0.364179693	0.387568936	0.384935482	0.385423326	0.3866613	0.37452435	0.389737897	0.398881334	0.553992986	0.6701729	0.696839252
435	211	Belgium	BEL	Mauritania	MAA	435211	43175.05231	42432.50655	43770.01844	43772.15513	42615.68153	41997.57552	41406.35638	40122.12144	40003.95272	39444.4918	39246.26185	37894.13522	36685.58124	36032.23724	34721.52299	34257.50148	33572.28292	32535.85986	33023.4581	32637.09845	32144.17191	0.229690967	0.228026043	0.247478636	0.201098923	0.3516685	0.339855619	0.331279029	0.351805252	0.346968431	0.353190824	0.365502047	0.387754356	0.381670468	0.384162478	0.381902988	0.369766038	0.392737192	0.401970463	0.557082115	0.671255018	0.698284714
435	220	France	FRN	Mauritania	MAA	435220	39497.93877	38936.51803	40322.4961	40455.57483	39748.19403	39245.49341	38967.48249	38197.13446	38181.70809	38007.53112	37528.50582	36310.85728	35311.18275	34191.61669	33437.1569	33113.93899	32602.0529	31895.1398	32270.90296	31900.63186	31577.79862	0.24507376	0.242684619	0.263262846	0.213250227	0.361648893	0.354217204	0.353468806	0.366639915	0.360815205	0.365312575	0.377623798	0.401356837	0.401356837	0.403848847	0.399020974	0.385686603	0.400075847	0.409309118	0.566234282	0.682414196	0.709080548
435	235	Portugal	POR	Mauritania	MAA	435235	21332.16855	20947.91294	21605.9361	21575.08138	21065.8134	20932.39299	20865.19314	20553.37296	20864.93798	20793.60868	20518.74134	19844.47246	19221.57462	18392.71349	17581.46718	17047.82461	16429.88774	16250.1436	16661.12142	16447.54108	15668.11124	0.234379509	0.232165015	0.249485208	0.202310549	0.352695389	0.345228265	0.334386724	0.347557833	0.341721745	0.348359995	0.360796724	0.383049033	0.380689376	0.383181386	0.380921896	0.368784946	0.386009934	0.395243205	0.550354857	0.666534771	0.694351876
435	255	Germany	GMY	Mauritania	MAA	435255	40580.21733	38906.24146	41142.34896	40590.75903	39217.46752	37897.92531	37662.17445	37232.64603	37553.87599	37594.92669	37004.6884	35926.14115	35273.92143	34572.91062	33905.59061	33750.84069	33321.89075	32555.82105	33132.65919	32734.34331	0	0.24094012	0.241792338	0.258977414	0.212818715	0.363203555	0.353494251	0.35151503	0.363268487	0.357443777	0.364966817	0.37727804	0.399530349	0.399530349	0.400182342	0.397922852	0.385785902	0.400999449	0.41030658	0.565418232	0.681598146	0
435	310	Hungary	HUN	Mauritania	MAA	435310	11817.96734	11726.73148	12569.14381	12405.31674	12325.16171	11969.23129	11456.4504	10861.77718	10418.91871	9873.81684	9444.017038	8961.644351	8668.368292	8253.473004	7866.921074	7879.482126	7800.969959	7478.334513	7546.837961	7803.904421	0	0.171614224	0.194892498	0.214345091	0.167170432	0.313309887	0.307740697	0.306992299	0.320163408	0.314107271	0.320322787	0.33263401	0.355927897	0.356137962	0.360904874	0.358645384	0.346508434	0.362472451	0.365608649	0.520720301	0.636900215	0.640942519
435	325	Italy	ITA	Mauritania	MAA	435325	34643.68062	34183.25645	36362.3043	36995.47452	36632.62451	36167.43667	36058.52146	35744.18441	35878.71921	35818.38852	35186.93363	33872.99138	33387.11641	32847.67243	32182.64904	31798.03911	30941.86155	30216.35528	30533.34259	30284.03183	29820.9677	0.214492882	0.212293396	0.236483703	0.188100419	0.333697447	0.322895257	0.319247035	0.332418144	0.326593434	0.333879676	0.351865541	0.37411785	0.37411785	0.37660986	0.372173221	0.353611333	0.369159526	0.381083774	0.533700257	0.647608188	0.672618283
435	344	Croatia	CRO	Mauritania	MAA	435344	12301.35836	12525.68492	13557.39907	13236.76452	12516.94332	12050.80624	11594.38279	11123.1075	10512.06832	9916.367089	9576.832531	8871.231501	9126.887494	8785.328992	8262.545545	7443.495557	0	0	0	0	0	0.213956489	0.196941739	0.210432416	0.154596874	0.303285999	0.294195947	0.282531745	0.30587481	0.301630888	0.307876825	0.297120594	0.148324482	0.140104254	0.133811239	0.120480298	0.091833469	0.107164195	0.112414296	0.26966957	0.031878415	0
435	375	Finland	FIN	Mauritania	MAA	435375	44997.33855	43886.18668	48141.36535	47998.52692	45772.658	44282.24371	43266.4627	41743.58941	41034.85222	40417.31267	39456.78245	37343.15795	35840.12867	34034.25589	31998.88291	30965.11038	29855.16796	28755.13227	29150.00469	30352.9367	32496.77118	0.231392332	0.228646664	0.248264498	0.201200671	0.352148569	0.343599023	0.342850625	0.356021734	0.348305713	0.354528106	0.366839329	0.387499738	0.387884071	0.390376081	0.388116591	0.375979641	0.392720746	0.401157329	0.556268981	0.672114292	0.695537304
435	380	Sweden	SWD	Mauritania	MAA	435380	50868.60307	48372.25959	51486.10409	52177.60067	50804.85739	48922.62627	47806.75351	45995.2557	45098.18415	44285.83704	43697.88716	41710.41744	39934.37786	38294.16138	37135.96553	36653.15278	35450.30514	34209.72764	35191.54684	35821.51249	36493.05829	0.250616703	0.24576803	0.265220623	0.218297002	0.37010802	0.357242842	0.356494444	0.369665553	0.364778219	0.370017001	0.382328224	0.404884186	0.404884186	0.403620241	0.401360751	0.389223801	0.404437348	0.418126856	0.573282072	0.689461986	0.716611092
435	432	Mali	MLI	Mauritania	MAA	435432	-503.7628366	-492.8557861	-544.8760827	-572.2941995	-571.2599533	-411.7323283	-372.3883252	-336.0346982	-345.229962	-369.3276987	-446.3919208	-465.5084634	-436.638597	-463.9482497	-547.4053299	-539.9616242	-466.5414594	-531.3842474	-504.6898609	-484.9659367	-539.8505797	0.128270533	0.126037245	0.14497275	0.096351958	0.243476844	0.23376754	0.233019142	0.246190251	0.226758074	0.183676154	0.195987377	0.218239686	0.218239686	0.209705446	0.246178154	0.234041204	0.249254751	0.258488022	0.375503755	0.27486881	0.152863323
435	433	Senegal	SEN	Mauritania	MAA	435433	-211.1199692	-196.9992381	-235.6489479	-262.4522838	-281.0822107	-110.3341349	-76.80280444	-78.37714377	-85.42216523	-91.53887469	-119.2701512	-160.2331413	-147.7544532	-177.6519821	-255.307505	-222.0735012	-177.4532814	-214.0466865	-171.0429281	-165.3912664	-170.9077279	0.143988988	0.139684206	0.161235428	0.125887933	0.278034967	0.268325663	0.267577265	0.280748374	0.274923664	0.282897428	0.288287099	0.29209857	0.29209857	0.293182017	0.290922527	0.272931004	0.285585067	0.295465969	0.409337457	0.507707558	0.53039479
435	439	Burkina Faso	BFO	Mauritania	MAA	435439	-632.8155758	-635.7232298	-677.9797626	-710.1719026	-713.5186965	-561.2551157	-528.1464039	-509.098904	-504.0836664	-534.1770666	-560.8166721	-591.9319709	-565.796697	-585.8189005	-671.8429002	-672.329026	-617.8323411	-672.7119903	-646.2155082	-647.0565677	-678.4653766	0.071584499	0.08140622	0.101162177	0.051778556	0.213648187	0.200785639	0.171961145	0.185132254	0.18062819	0.190267383	0.20308351	0.212041437	0.204644107	0.214469233	0.208256296	0.198383949	0.213597496	0.222830767	0.333053954	0.245658296	0.12382815
435	481	Gabon	GAB	Mauritania	MAA	435481	8104.222005	7712.353302	7860.804608	8367.531387	8061.056654	8798.227996	8700.622	8875.558838	8901.666605	9128.118911	9138.043966	9547.450761	10919.65741	10811.48086	10388.17934	10305.15106	10116.31719	9942.149941	9835.712019	10472.71175	10096.265	-0.069154373	-0.087565213	-0.063813844	-0.110988503	0.035649831	0.023708824	0.022315385	0.035486494	0.029661784	0.030091679	0.041998789	0.064856391	0.064856391	0.072460087	0.055729281	0.043787373	0.05900092	0.069468233	0.216942854	0.311669898	0.168388268
437	666	Israel	ISR	Ivory Coast	CDI	437666	29425.90484	28355.37967	28704.20181	28341.33421	27128.39592	26046.32249	25362.376	24513.06235	24637.74707	25136.73315	25676.35227	24061.26998	23763.25956	23323.47772	22964.93619	22220.04845	21407.77064	20461.28332	19822.6355	19347.5964	19009.10179	0.154131651	0.177694954	0.172019244	0.174835925	0.182351969	0.181096605	0.177153605	0.182400618	0.175770967	0.168254601	0.245418317	0.243194374	0.22278077	0.216729231	0.22245841	0.34587267	0.3717169	0.289245843	0.322874013	0.319476126	0.388984352
437	800	Thailand	THI	Ivory Coast	CDI	437800	3875.824004	3526.104333	3581.055076	3511.683095	3276.631872	3078.569237	2932.827016	2715.273476	2449.828785	2227.543866	2122.620152	1952.091399	1829.32527	2167.938008	2319.750255	2217.205516	2029.634605	1777.836757	1517.840013	1276.076191	1042.584053	-0.057375607	-0.037635999	-0.057904805	-0.175110841	-0.051433077	0.034189648	0.040227126	0.048615644	0.049063998	0.040886148	0.082830771	0.084360793	0.064393345	0.049113471	0.018533932	0.14618837	-0.070682482	-0.151540043	0.057537303	0.004230829	0.141044145
437	840	Philippines	PHI	Ivory Coast	CDI	437840	909.154809	784.3637953	803.8338416	757.1418025	660.2196738	591.25552	538.3476818	453.0852206	366.8259815	296.3408617	258.3533113	162.672028	135.254954	207.5599053	172.891367	180.0132661	194.5827354	133.864024	90.08267209	69.34477824	65.65705039	0.063428915	0.025911757	0.018562088	0.018470552	0.025290066	0.02716015	0.035067354	0.066220468	0.062534888	0.059730457	0.16431177	0.155050532	0.138000733	0.115240534	0.117449326	0.24133609	0.266999037	0.190837064	0.223977461	0.230697177	0.300702406
438	130	Ecuador	ECU	Guinea	GUI	438130	4227.245264	4139.669601	4177.373725	3984.578205	3960.056509	3846.255195	3702.40818	3453.232251	3410.636282	3336.389368	3263.071987	3293.850948	3561.524415	3519.446501	3444.543949	3463.500041	3461.779682	3382.360771	3390.720752	3388.563435	3307.61085	0.214167125	0.401541451	0.306707242	0.321974557	0.325926966	0.309921322	0.309921322	0.299457122	0.315255355	0.303026297	0.309378425	0.327959414	0.345325245	0.340850901	0.338214464	0.348458551	0.407309906	0.484591989	0.538418969	0.575295931	0.629339203
438	210	Netherlands	NTH	Guinea	GUI	438210	49911.19545	49466.62941	51674.38493	51013.00658	49282.55522	47670.18941	46766.56196	45989.67883	46074.65453	46338.15465	45720.09274	44164.54357	42312.40777	40722.20126	39240.43356	38056.83283	37080.7908	36218.42663	36013.17351	35663.67193	35072.08417	0.350985706	0.543430197	0.406928646	0.389285394	0.388586484	0.384159502	0.384159502	0.373695302	0.377752644	0.375420018	0.381580627	0.398279792	0.413012169	0.402184073	0.413711476	0.421647535	0.479349772	0.549441175	0.602136699	0.63951404	0.692377504
438	310	Hungary	HUN	Guinea	GUI	438310	12595.73832	12475.41488	13347.60404	13211.5993	13126.1604	12602.68751	12033.79367	11414.64634	10942.62404	10435.40659	10024.18601	9580.194257	9250.631681	8844.678743	8540.884758	8529.271376	8387.239717	8119.532766	8155.596535	8411.84321	0	0.291833223	0.50968741	0.373358937	0.356265976	0.352020591	0.351939283	0.351939283	0.341475083	0.353128547	0.343682816	0.350034944	0.366638753	0.384214649	0.377665621	0.38569556	0.393631619	0.452084326	0.51616849	0.568864014	0.606241355	0.636480771
438	432	Mali	MLI	Guinea	GUI	438432	274.008147	255.8276149	233.5841436	233.9883632	229.7387301	221.7238934	204.9549373	216.834457	178.4753673	192.2620488	133.7770474	153.041443	145.6247922	127.2574895	126.5583536	109.8276262	119.7282981	109.8140058	104.0687134	122.972852	66.96875177	0.248489532	0.440832157	0.303986596	0.285447502	0.282187548	0.277966126	0.277966126	0.267501926	0.26577935	0.207036183	0.213388311	0.228950542	0.246316373	0.226466193	0.27322833	0.281164389	0.338866626	0.409047863	0.423647468	0.24420995	0.148401575
438	434	Benin	BEN	Guinea	GUI	438434	302.8971489	305.072444	296.6021357	293.0568097	269.8581515	265.2504409	279.6905673	273.87578	270.9444853	276.2552494	270.080236	255.2208974	248.2908982	248.1358781	241.3803908	238.7152935	224.40024	229.1877189	213.8140837	208.1463995	193.2427921	0.264475	0.45610983	0.318254836	0.302921524	0.306044652	0.279506686	0.277314255	0.266850055	0.275903171	0.266177107	0.275722095	0.292768811	0.317399242	0.308575312	0.312966418	0.321427207	0.370520554	0.440701791	0.493397315	0.48589849	0.260004961
438	439	Burkina Faso	BFO	Guinea	GUI	438439	144.9554079	112.9601712	100.4804637	96.11066017	87.47998696	72.20110594	49.1968586	43.7702513	19.62166285	27.41268087	19.35229614	26.61793548	16.46669222	5.386838665	2.120783237	-22.53977554	-31.56258359	-31.51373705	-37.45693397	-39.117779	-71.64604523	0.191803498	0.396201132	0.260176023	0.2408741	0.252358891	0.244984225	0.216908129	0.206443929	0.219649466	0.213627412	0.220484444	0.222752293	0.232720794	0.23122998	0.235306472	0.245507134	0.303209371	0.373390608	0.381197667	0.214999436	0.119366402
438	450	Liberia	LBR	Guinea	GUI	438450	-103.4520357	-114.7448091	-131.7765041	-130.7372991	-149.535778	-161.1962677	-164.522897	-164.7808366	-43.89584406	-34.94983756	-24.35067313	-91.74395793	-121.9948534	-163.4378044	-265.7324689	-268.5739434	-258.7966809	-228.2147325	-155.7124267	-45.34057563	-4.860498284	0.266098456	0.458743623	0.325376533	0.308283572	0.308283572	0.135819494	-0.078524766	0.067105132	0.07330839	0.063869536	0.069890081	0.087988666	0.115256771	0.090953487	-0.215217424	-0.177306403	-0.1165545	-0.035974237	0.009041784	0.046419125	0.027559643
438	483	Chad	CHA	Guinea	GUI	438483	465.821561	381.8521421	361.651421	373.4145534	371.0513763	394.8586099	301.2799418	138.2051227	81.62108539	73.80702749	46.65602751	71.23154587	100.4551406	90.82689351	90.76523817	100.6853408	111.9231173	76.22668242	177.1704159	141.5926873	103.7057279	-0.041396215	0.156880159	0.015100098	-0.011017624	-0.002897962	-0.000396781	0.007596373	-0.006812521	0.006738559	-0.003065004	0.002924894	0.015617418	0.033158581	0.020121864	-0.10192713	-0.153266144	-0.093987342	-0.023806105	0.023645898	0.053740487	0.015312182
230	20	Canada	CAN	Spain	SPN	23020	16707.92966	15666.68932	16204.19812	16089.09241	16166.00424	16067.96118	15663.07859	15153.75949	15195.07553	14696.71003	15299.98515	14820.67052	14151.70441	13957.16203	13543.59854	13879.82388	13738.06515	12923.65063	12027.50807	12250.22299	14021.84608	-0.011775399	-0.01546494	-0.015124213	-0.006415566	-0.00582325	-0.011176928	-0.012744034	-0.013958567	-0.016277791	-0.013429675	-0.008426346	-0.011813514	-0.011813514	-0.011813514	-0.014966837	-0.016124508	-0.016124508	-0.016124508	-0.016726987	-0.017368564	-0.017368564
438	800	Thailand	THI	Guinea	GUI	438800	4681.852728	4331.677609	4360.734763	4295.774281	4060.452262	3868.173404	3727.63224	3518.285014	3289.741432	3127.902767	3056.861526	2950.351349	2849.413663	3165.871239	3317.544729	3159.767037	2924.944773	2700.532262	2485.157271	2284.449664	2089.411709	0.080297549	0.276268455	0.127964461	-0.005536328	0.114819698	0.194906272	0.20488675	0.197564055	0.213808021	0.207713404	0.180731004	0.2000472	0.217413031	0.199360766	0.174602374	0.186306107	0.001293262	0.066778911	0.294515998	0.279347751	0.399019302
438	820	Malaysia	MAL	Guinea	GUI	438820	8638.974243	8184.182512	8544.949841	8417.52781	7795.221569	7501.312933	7241.009966	6888.58916	6617.948452	6405.784775	6523.39541	6107.07942	5886.693323	6564.191923	6266.112703	5821.535525	5412.412461	5054.676282	4689.065111	4387.422154	4078.443775	0.007204474	0.198094911	0.06484552	0.024844192	0.020778737	0.026277258	0.026728105	-0.024025437	-0.017883493	-0.027322347	-0.034008828	-0.034684321	-0.030135717	-0.041502778	-0.033472839	-0.02553678	0.04020307	0.110384307	0.163079831	0.200457172	0.248991096
230	211	Belgium	BEL	Spain	SPN	230211	13645.0475	12739.3351	12690.6722	12553.90381	11990.18392	11959.39537	11914.19902	11025.68297	11278.15841	11162.93135	11905.53963	11891.62098	11693.94542	12012.26981	11562.9355	11603.01322	11386.97456	10841.50483	10943.94079	10667.45788	10698.21714	-0.007017924	-0.006658956	-0.006658956	-0.001049587	-0.00086485	-0.002968427	-0.012363725	-0.004576243	-0.005356484	-0.005356484	-0.005356484	-0.005995323	-0.012079211	-0.012079211	-0.012079211	-0.01226021	-0.004502603	-0.004502603	-0.003882598	-0.005889609	-0.005526265
230	225	Switzerland	SWZ	Spain	SPN	230225	43539.28824	42026.00678	43119.66722	42226.07986	40495.05117	38896.6998	37874.7183	36864.82924	37727.16177	38562.27609	38949.41585	38062.68005	38371.68163	37686.09856	37205.71289	37641.42801	38290.86419	38437.09183	38718.2875	39530.94846	41415.58579	0.002895806	0.00268641	0.00268641	0.007500833	0.009553085	0.009553085	0.007985979	0.006597258	0.004733622	0.004733622	0.004733622	0.004094783	0.005086601	0.005086601	0.003533306	0.003352307	0.004501307	0.004501307	0.005121312	0.005121312	0.001677507
230	255	Germany	GMY	Spain	SPN	230255	11050.21251	9213.070014	10063.00271	9372.50771	8591.96991	7859.745164	8170.017089	8136.20756	8828.081676	9313.366231	9663.966181	9923.626908	10282.28561	10552.94319	10747.00313	11096.35243	11136.58239	10861.46602	11053.14188	10764.70274	0	0.004231229	0.007107339	0.004839822	0.010670205	0.010670205	0.010670205	0.007872276	0.006886992	0.005118862	0.006419509	0.006419509	0.00578067	0.00578067	0.003940653	0.003940653	0.003759654	0.003759654	0.003833514	0.004453519	0.004453519	0
439	140	Brazil	BRA	Burkina Faso	BFO	439140	10546.40621	9896.846096	10012.94492	9618.384037	9147.29859	8903.959977	8754.219463	8376.402971	8422.983773	8293.048778	8318.094412	8095.960378	8205.77309	8328.505066	8187.398307	8162.393828	7938.935487	7636.151884	7401.949214	7554.98087	7589.08578	0.163152008	0.144020763	0.143377829	0.145586791	0.139212363	0.142562417	0.160328824	0.160328824	0.161278452	0.159153897	0.159291353	0.171889564	0.179286894	0.170346201	0.174299648	0.170516905	0.168555779	0.168601465	0.211881464	0.411693514	0.560515674
439	210	Netherlands	NTH	Burkina Faso	BFO	439210	49766.24004	49353.66924	51573.90446	50916.89592	49195.07523	47597.9883	46717.3651	45945.90858	46055.03287	46310.74197	45700.74045	44137.92563	42295.94108	40716.81442	39238.31278	38079.37261	37112.35338	36249.94037	36050.63044	35702.78971	35143.73022	0.159182208	0.147229065	0.146752623	0.148411294	0.136227593	0.139175277	0.167251373	0.167251373	0.158103178	0.161792606	0.161096183	0.175527499	0.180291375	0.170954093	0.178405004	0.176140401	0.176140401	0.176050567	0.220939032	0.424514604	0.573011102
230	600	Morocco	MOR	Spain	SPN	230600	-27880.15886	-28088.01427	-29598.83079	-29878.52377	-29344.99787	-28742.33007	-28188.33131	-27850.20759	-27557.17971	-27179.58227	-26370.65232	-25082.30406	-24024.16511	-23163.18514	-22319.36014	-21971.39102	-21311.21455	-21028.99062	-21342.77251	-21173.2631	-20750.14623	-0.358492369	-0.358560082	-0.365241713	-0.357391001	-0.377355176	-0.370571628	-0.388843079	-0.388410711	-0.390178841	-0.415758601	-0.420710249	-0.472762652	-0.475213798	-0.488295111	-0.530553228	-0.530734227	-0.530734227	-0.532747199	-0.544234827	-0.567191309	-0.571301651
439	434	Benin	BEN	Burkina Faso	BFO	439434	157.941741	192.1122729	196.121672	196.9461495	182.3781645	193.049335	230.4937087	230.1055287	251.3228225	248.8425686	250.7279399	228.6029619	231.8242059	242.7490394	239.2596076	261.2550691	255.9628236	260.7014559	251.2710176	247.2641785	264.8888374	0.072671502	0.059908698	0.058078813	0.062047424	0.053685761	0.034522461	0.060406126	0.060406126	0.056253705	0.052549695	0.055237651	0.070016518	0.084678448	0.077345332	0.077659946	0.075920073	0.067311183	0.067311183	0.112199648	0.270899054	0.140638559
232	255	Germany	GMY	Andorra	AND	232255	2146.298777	-1276.129571	-567.6579973	-5546.245549	-7739.010067	-8333.376789	-6805.920905	-5865.457747	-2908.97454	-2224.185935	-1864.328812	-3208.480812	-2488.408066	-1835.673153	755.7699462	1868.990952	1672.892419	836.0722551	-136.5159033	-1545.68136	0	0	0	0	0	0	0	0	0	0	0	0	0	0	0	0	0	0	0	0	0	0
235	20	Canada	CAN	Portugal	POR	23520	24905.76593	24411.94783	25677.60827	25732.26234	25725.68846	25173.74834	24290.04282	23696.825	23055.93186	22184.66181	22121.96604	20978.7123	19921.7656	19584.41596	19120.71885	19486.48754	19493.48576	18367.86206	17445.90396	17772.32248	19799.6896	-0.009446017	-0.012944956	-0.010471829	-0.006577605	-0.005985289	-0.013581147	-0.003488004	-0.005134905	-0.005674621	-0.003242362	0.001635461	-0.001112868	0.001246789	0.001246789	-0.001906534	-0.002883206	-0.004894647	-0.004894647	-0.006117131	-0.006758708	-0.007909461
235	225	Switzerland	SWZ	Portugal	POR	235225	51737.1245	50771.26529	52593.07737	51869.2498	50054.73538	48002.48696	46501.68252	45407.89475	45588.01811	46050.22786	45771.39674	44220.72184	44141.74282	43313.35249	42782.8332	43248.09167	44046.28481	43881.30326	44136.68339	45053.04795	47193.42932	0.005225188	0.005206394	0.007338794	0.007338794	0.009391046	0.007148866	0.017242009	0.01542092	0.015336792	0.014920935	0.014795429	0.014795429	0.018146904	0.018146904	0.016593609	0.016593609	0.015731168	0.015731168	0.015731168	0.015731168	0.01113661
[truncated: 37,089 more rows]
