# Supplementary material for: How inter-state amity and animosity complement migration networks to drive refugee flows: A multi-layer network analysis, 1991–2016
Source: PLoS One. 2021 Jan 27;16(1):e0245712. doi: 10.1371/journal.pone.0245712 (PMC7840044; doi:10.1371/journal.pone.0245712)
Supplement: S1 File — (ZIP) [file pone.0245712.s001.zip › S1_File/Data_for_correlation network.csv]

ccode1	ccode2	state.destination.name	state.destination.abb	state.origin.name	state.origin.abb	dyad.id	trade.2011	trade.2012	trade.2013	trade.2014	ref2016.flow	ref2015.flow	ref2014.flow	ref2013.flow	ref2012.flow	ref2011.flow	ref2010.flow	alliance.defense.2016	alliance.defense.2015	alliance.defense.2014	alliance.defense.2013	alliance.defense.2012	alliance.defense.2011	rivalry.strategic	rivalry.strategic.positional	rivalry.strategic.spatial	rivalry.strategic.ideological	rivalry.strategic.interv	contiguity	contiguity.any	min.distance	immigrant.population.1960	immigrant.population.1970	immigrant.population.1980	immigrant.population.1990	immigrant.population.2000	immigrant.population.2010	pts.2015.gradient	pts.2014.gradient	pts.2013.gradient	pts.2012.gradient	pts.2011.gradient	gdppc.2015.gradient	gdppc.2014.gradient	gdppc.2013.gradient	gdppc.2012.gradient	gdppc.2011.gradient	polyarchy.additive.2016.gradient	polyarchy.additive.2015.gradient
2	20	Canada	CAN	United States of America	USA	220	320693	328719.09	338233	346062.59	0	0	236	406	661	747	618	1	1	1	1	1	1	0	0	0	0	0	1	1	0	276126	291996	313920	325306	270708	291652	-1	-1	-1	-2	-2	-1530.000202	-662.517142	-588.1754705	-758.6730677	-319.5690719	0.062853244	-0.005253746
2	130	Ecuador	ECU	United States of America	USA	2130	10033.9	9896.2998	11973.7	10857.036	0	0	0	0	3	0	0	1	1	1	1	1	1	0	0	0	0	0	0	0	2631.270175	2560	4765	7416	8553	10824	36695	-1	0	0	-1	-1	-46271.51974	-45288.30822	-44630.19729	-44340.83808	-43831.33596	-0.274237784	-0.133183676
2	160	Argentina	ARG	United States of America	USA	2160	4732.3999	4577.6001	4877.2002	4243.4355	0	0	0	1	0	0	0	1	1	1	1	1	1	0	0	0	0	0	0	0	5417.314806	7932	8686	9922	10199	10338	0	-1	1	0	-2	-1	-41136.40494	-40392.97106	-39230.25958	-38922.89329	-37994.44058	-0.181384546	-0.057094867
2	220	France	FRN	United States of America	USA	2220	40776.301	42491.801	46363.199	47149.098	1	0	0	0	0	0	0	1	1	1	1	1	1	0	0	0	0	0	0	0	4587.259851	48713	4871	27394	37519	82181	44919	-1	0	-1	-1	-1	-9935.665219	-9382.620072	-8673.028484	-8253.975138	-7423.130258	0.083860286	0.018045571
2	225	Switzerland	SWZ	United States of America	USA	2225	24932	26270	28870.5	31480.086	0	0	0	0	0	0	0	0	0	0	0	0	0	0	0	0	0	0	0	0	5418.096477	12068	12313	12309	11293	14729	24437	-1	-1	-1	-2	-2	23943.98909	25072.26531	25286.80799	25285.87939	26006.59007	0.089069445	0.004655618
2	255	Germany	GMY	United States of America	USA	2255	100408.3	110611.8	116924.7	123181.04	0	0	0	0	4	3	45	1	1	1	1	1	1	0	0	0	0	0	0	0	#N/A	17115	49707	90487	76471	114932	159326	-1	-1	-1	-2	-2	-6377.98381	-5850.198195	-5584.111384	-5219.263594	-4646.824496	-0.269398414	-0.011144542
2	305	Austria	AUS	United States of America	USA	2305	9716	9695.0996	10144.6	10750.094	2	0	1	0	0	0	0	0	0	0	0	0	0	0	0	0	0	0	0	0	5592.774158	21615	18092	10639	8954	8643	9633	-1	-1	-1	-2	-2	-4034.268393	-3043.744858	-2215.458133	-1535.10258	-966.1595964	-0.209007111	-0.014679682
2	310	Hungary	HUN	United States of America	USA	2310	2999.6001	3281.6001	3840.5	5261.6943	0	1	0	0	0	0	0	1	1	1	1	1	1	0	0	0	0	0	0	0	6024.381971	2283	5128	4644	4022	3822	4168	-1	-1	0	-2	-2	-37118.93728	-36685.18837	-36481.47312	-36336.44916	-35484.80935	-0.307863802	-0.082532639
2	380	Sweden	SWD	United States of America	USA	2380	11801.7	10490.7	9440.7002	10219.895	0	6	1	4	0	0	0	0	0	0	0	0	0	0	0	0	0	0	0	0	4420.089199	10719	12412	11941	16162	14258	16285	-1	-1	-1	-2	-2	3525.570176	2834.320503	2781.599967	3038.697881	4286.963399	-0.115170989	0.011581556
2	385	Norway	NOR	United States of America	USA	2385	8562.7998	6754.2002	5709.2002	5359.1904	0	0	0	0	0	1	0	1	1	1	1	1	1	0	0	0	0	0	0	0	4185.386616	8549	11802	16901	16046	15273	21416	-1	-1	-1	-2	-2	37952.74831	38352.37351	38452.78419	39103.71247	38580.04762	-0.051366945	0.003716395
2	390	Denmark	DEN	United States of America	USA	2390	6909.5	6894.2998	6627.7002	7516.5449	0	0	0	0	0	0	0	1	1	1	1	1	1	0	0	0	0	0	0	0	5059.452293	4590	6110	6521	7103	8195	11210	-1	-1	-1	-2	-2	8362.479009	8743.000316	8846.331355	9006.367724	9800.575451	0.003308779	0.003224283
20	255	Germany	GMY	Canada	CAN	20255	14245.723	15742.87	16445.807	15889.159	3	0	0	0	5	2	0	1	1	1	1	1	1	0	0	0	0	0	0	0	#N/A	1513	5835	8916	7306	12239	21311	1	0	0	0	0	-4847.983608	-5187.681053	-4995.935913	-4460.590526	-4327.255424	-0.332251658	-0.005890796
20	350	Greece	GRC	Canada	CAN	20350	187.31253	168.43283	163.51424	184.92375	0	0	0	1	0	0	0	1	1	1	1	1	1	0	0	0	0	0	0	0	5380.169419	21	58	3452	11628	5812	683	1	2	0	1	1	-27528.70525	-27584.88694	-27100.73153	-25890.5995	-23958.04443	-0.104408775	-0.018971972
20	900	Australia	AUL	Canada	CAN	20900	1964.8545	2287.0044	1923.5378	1435.6946	0	0	0	0	0	0	0	0	0	0	0	0	0	0	0	0	0	0	0	0	10300.16939	6080	10064	19446	21852	26989	40994	1	1	0	0	0	4580.380928	4175.265371	4350.261093	4599.393752	3891.688471	0.078240072	0.000446266
100	70	Mexico	MEX	Colombia	COL	10070	6059.0273	6362.1758	5495.9575	5272.6318	12	9	0	8	0	19	23	1	1	1	1	1	1	0	0	0	0	0	0	0	1549.454419	15	1231	3268	4754	6217	8957	-2	0	0	0	0	2062.718995	2111.349855	2267.262783	2529.472684	2493.601205	-0.182111425	0.00763948
100	91	Honduras	HON	Colombia	COL	10091	22.012014	9.0365295	24.775118	39.985123	0	0	0	0	0	2	0	1	1	1	1	1	1	0	0	0	0	0	0	0	941.9945299	831	378	486	1053	636	536	-2	-1	-1	-2	-3	-5134.832183	-5027.695352	-4823.847108	-4591.164153	-4449.392001	0.002345243	-0.100807933
101	130	Ecuador	ECU	Venezuela	VEN	101130	766.31561	1105.2946	510.62668	617.90302	0	0	0	0	3	0	0	1	1	1	1	1	1	0	0	0	0	0	0	0	869.7174505	528	982	1529	2537	3448	12189	-1	-1	-1	-1	-1	0	-8310.766121	-9193.531611	-9374.492199	-8997.474014	0.345595767	0.197646212
130	165	Uruguay	URU	Ecuador	ECU	130165	80.593117	84.751526	63.711235	90.346733	0	0	0	0	0	0	4	1	1	1	1	1	1	0	0	0	0	0	0	0	3582.32222	314	260	188	193	225	204	0	-1	-1	-1	-1	8577.358883	8417.442835	8156.355422	7772.939112	7569.580469	0.028584088	0.125900912
135	2	United States of America	USA	Peru	PER	1352	8198.377	8843.4453	9723.3184	9759.9238	0	0	0	0	0	0	0	1	1	1	1	1	1	0	0	0	0	0	0	0	2845.444876	7756	29305	67507	162190	285925	392455	0	-1	-1	0	1	45703.51763	44905.19084	44176.98219	43961.93079	43505.12269	0.19311699	0.054475859
155	130	Ecuador	ECU	Chile	CHL	155130	1298.3448	2154.8928	2514.801	2437.6523	0	0	0	0	0	0	0	1	1	1	1	1	1	0	0	0	0	0	0	0	1723.086121	1834	3413	5313	5276	5024	15528	0	0	0	0	0	-9293.959869	-9040.320266	-9052.849154	-8823.344824	-8441.684084	-0.113761611	-0.107265689
200	20	Canada	CAN	United Kingdom	UKG	20020	18682.432	17200.621	13626.177	13677.609	0	0	0	0	5	7	0	1	1	1	1	1	1	0	0	0	0	0	0	0	2846.540433	941217	903698	883022	914883	606723	674746	1	0	0	0	0	8925.445488	9445.21737	9645.357055	9497.400938	9468.345576	0.010167897	0.002470022
200	210	Netherlands	NTH	United Kingdom	UKG	200210	45379.188	49162.367	53202.723	51100.102	0	0	0	0	0	0	0	1	1	1	1	1	1	0	0	0	0	0	4	1	139.5724048	7795	6738	14590	38152	45408	45838	1	0	0	0	0	10075.55191	9880.226658	10264.86884	10990.8691	11953.71727	-0.012873128	-0.0007393
200	225	Switzerland	SWZ	United Kingdom	UKG	200225	10177.557	24739.129	11478.284	11324.491	0	0	0	0	0	0	0	0	0	0	0	0	0	0	0	0	0	0	0	0	575.1411288	13220	15048	19660	19827	23360	28481	1	0	0	0	0	34399.43478	35179.99983	35520.34052	35541.95339	35794.50472	0.036384098	0.012379386
200	255	Germany	GMY	United Kingdom	UKG	200255	80367.555	82556.656	86276.719	97510.008	1	1	3	1	0	1	6	1	1	1	1	1	1	0	0	0	0	0	5	1	#N/A	12501	29675	92204	81910	117124	154826	1	0	0	0	0	4077.461879	4257.536317	4649.421142	5036.810412	5141.090152	-0.322083761	-0.003420774
200	380	Sweden	SWD	United Kingdom	UKG	200380	12292.856	14317.205	11526.908	12489.519	1	0	0	2	0	0	3	1	1	1	1	1	1	0	0	0	0	0	0	0	692.9001197	2699	5657	8216	11651	14443	19664	1	0	0	0	0	13981.01587	12942.05502	13015.13249	13294.77189	14074.87805	-0.167856336	0.019305324
200	900	Australia	AUL	United Kingdom	UKG	200900	7698.5381	6840.6616	3352.2646	3115.189	0	2	0	2	0	0	0	0	0	0	0	0	0	0	0	0	0	0	0	0	13223.87966	724397	1041138	1092182	1076261	1026553	1207837	1	1	0	0	0	13505.82642	13620.48274	13995.61815	14096.79469	13360.03405	0.088407969	0.002916288
210	2	United States of America	USA	Netherlands	NTH	2102	34510.074	35661.125	37101.133	37878.77	5	0	0	0	1	2	4	1	1	1	1	1	1	0	0	0	0	0	0	0	4996.947422	123774	130939	115731	107769	106397	87311	1	1	1	2	2	379.8937801	227.5078538	-31.33631876	-734.7950928	-2165.802624	-0.039812219	0.008463068
210	20	Canada	CAN	Netherlands	NTH	21020	4015.3455	3331.4348	2874.6792	2724.866	0	6	4	0	0	5	2	1	1	1	1	1	1	0	0	0	0	0	0	0	3783.601378	131332	132782	136859	154743	115944	130370	1	0	0	0	0	-1150.106422	-435.0092882	-619.5117892	-1493.468161	-2485.371696	0.023041025	0.003209322
210	255	Germany	GMY	Netherlands	NTH	210255	86258.742	80901.391	84803.859	84728.898	2	2	1	0	2	2	2	1	1	1	1	1	1	0	0	0	0	0	1	1	#N/A	68276	99802	110516	96774	112253	204466	1	0	0	0	0	-5998.09003	-5622.690341	-5615.447702	-5954.058687	-6812.627119	-0.309210633	-0.002681474
210	385	Norway	NOR	Netherlands	NTH	210385	18934.973	20462.08	21852.971	23854.031	0	0	0	0	0	0	1	1	1	1	1	1	1	0	0	0	0	0	5	1	507.8316959	1115	1688	2587	3313	4195	6384	1	0	0	0	0	38332.64209	38579.88136	38421.44787	38368.91738	36414.245	-0.091179164	0.012179463
220	2	United States of America	USA	France	FRN	2202	24272.168	25555.41	25526.418	25208.707	0	0	0	0	0	5	2	1	1	1	1	1	1	0	0	0	0	0	0	0	4587.259851	116814	124960	167205	171151	198061	160721	0	0	1	1	1	9935.665219	9382.620072	8673.028484	8253.975138	7423.130258	-0.083860286	-0.018045571
220	20	Canada	CAN	France	FRN	22020	2845.3213	3074.2891	2686.0476	2609.6184	0	6	0	0	5	0	0	1	1	1	1	1	1	0	0	0	0	0	0	0	3497.759876	35113	44354	54664	61528	78675	92606	0	-1	0	-1	-1	8405.665017	8720.10293	8084.853014	7495.302071	7103.561186	-0.021007042	-0.023299317
220	210	Netherlands	NTH	France	FRN	220210	52999.043	48655.348	50507.637	50901.223	0	0	0	0	0	0	0	1	1	1	1	1	1	0	0	0	0	0	5	1	56.78222053	4713	2890	5544	13621	18274	20251	0	-1	0	-1	-1	9555.771439	9155.112218	8704.364803	8988.770231	9588.932882	-0.044048067	-0.026508639
220	225	Switzerland	SWZ	France	FRN	220225	18459.029	17684.281	19109.592	20089.031	0	0	0	1	0	0	3	0	0	0	0	0	0	0	0	0	0	0	1	1	0	42069	56585	56276	56141	65553	110377	0	-1	0	-1	-1	33879.65431	34454.88538	33959.83647	33539.85453	33429.72033	0.005209159	-0.013389953
220	255	Germany	GMY	France	FRN	220255	135115.7	128638.67	130723.55	131961.05	0	0	0	8	0	3	4	1	1	1	1	1	1	0	0	0	0	0	1	1	#N/A	23951	39654	74684	70276	112171	169945	0	-1	0	-1	-1	3557.681409	3532.421877	3088.9171	3034.711545	2776.305763	-0.3532587	-0.029190113
220	380	Sweden	SWD	France	FRN	220380	8927.7578	8033.3237	8515.0762	8317.0615	0	1	0	1	0	0	0	1	1	1	1	1	1	0	0	0	0	0	0	0	786.1329992	1725	2586	3156	3923	5541	7460	0	-1	0	-1	-1	13461.23539	12216.94057	11454.62845	11292.67302	11710.09366	-0.199031275	-0.006464015
220	900	Australia	AUL	France	FRN	220900	1167.9797	1299.2954	1123.922	984.65021	0	0	0	0	0	0	0	0	0	0	0	0	0	0	0	0	0	0	0	0	12775.77766	5208	7699	12859	14500	17107	25752	0	0	0	-1	-1	12986.04594	12895.3683	12435.11411	12094.69582	10995.24966	0.05723303	-0.022853051
225	20	Canada	CAN	Switzerland	SWZ	22520	618.25806	682.72632	757.87396	730.578	0	0	0	0	1	0	1	0	0	0	0	0	0	0	0	0	0	0	0	0	4338.114264	11069	10544	10213	18441	20984	23230	1	0	0	0	0	-25473.98929	-25734.78245	-25874.98346	-26044.55246	-26326.15915	-0.026216201	-0.009909364
225	255	Germany	GMY	Switzerland	SWZ	225255	67205.867	58588.141	56527.387	56776.434	0	0	0	0	1	0	0	0	0	0	0	0	0	0	0	0	0	0	1	1	#N/A	16991	26957	30227	26293	38509	59479	1	0	0	0	0	-30321.9729	-30922.46351	-30870.91937	-30505.14298	-30653.41457	-0.358467859	-0.01580016
230	2	United States of America	USA	Spain	SPN	2302	12097.336	9676.876	10088.572	9838.5146	0	0	0	0	4	0	1	1	1	1	1	1	1	0	0	0	0	0	0	0	4523.796004	47232	68175	97039	110958	119977	82440	0	0	1	1	1	21172.46031	21231.58229	20933.38883	20066.16451	18452.29299	0.257096403	0.01943854
230	130	Ecuador	ECU	Spain	SPN	230130	566.18469	527.86481	686.80823	627.56653	0	0	0	0	0	0	3	0	0	0	0	0	0	0	0	0	0	0	0	0	6823.087778	827	1539	2395	2004	3030	10283	0	0	1	0	0	-25099.05943	-24056.72593	-23696.80846	-24274.67357	-25379.04296	-0.017141381	-0.113745136
235	211	Belgium	BEL	Portugal	POR	235211	2095.8845	1844.7227	1891.7384	2076.3545	0	0	0	0	0	0	0	1	1	1	1	1	1	0	0	0	0	0	0	0	1213.759105	1437	7348	12195	17662	26651	26493	1	0	-1	0	-1	23212.29045	23051.04038	22821.18952	22941.80896	22397.22384	0.514959931	-0.008747243
255	2	United States of America	USA	Germany	GMY	2552	43646.582	42585.469	42489.965	43187.031	0	0	0	0	0	0	4	1	1	1	1	1	1	0	0	0	0	0	0	0	11557.35174	1035269	987519	1204599	1227752	1250815	653968	1	1	1	2	2	6377.98381	5850.198195	5584.111384	5219.263594	4646.824496	0.269398414	0.011144542
255	20	Canada	CAN	Germany	GMY	25520	5094.7642	3795.9761	4042.136	3473.6187	0	0	0	1	5	4	0	1	1	1	1	1	1	0	0	0	0	0	0	0	#N/A	183947	188574	196989	218650	185745	199541	1	0	0	0	0	4847.983608	5187.681053	4995.935913	4460.590526	4327.255424	0.332251658	0.005890796
255	210	Netherlands	NTH	Germany	GMY	255210	173060.36	161804.42	166278.47	166038.06	0	0	0	0	0	0	0	1	1	1	1	1	1	0	0	0	0	0	1	1	#N/A	128602	48321	66783	128144	115574	117170	1	0	0	0	0	5998.09003	5622.690341	5615.447702	5954.058687	6812.627119	0.309210633	0.002681474
255	211	Belgium	BEL	Germany	GMY	255211	81070.344	73444.602	75470.594	75533.797	0	0	2	0	0	0	0	1	1	1	1	1	1	0	0	0	0	0	1	1	#N/A	14818	23429	28046	28363	35924	88940	1	0	0	0	0	-78.64315628	-291.760612	-306.8350628	34.41539194	430.0599005	0.38186897	0.002732719
255	220	France	FRN	Germany	GMY	255220	95037.141	85657.156	90310.375	95956.898	0	0	0	0	0	0	0	1	1	1	1	1	1	0	0	0	0	0	1	1	#N/A	154139	221523	201292	210539	260042	170959	1	1	0	1	1	-3557.681409	-3532.421877	-3088.9171	-3034.711545	-2776.305763	0.3532587	0.029190113
255	225	Switzerland	SWZ	Germany	GMY	255225	49151.563	45723.648	47891.785	48797.398	1	0	0	0	1	0	1	0	0	0	0	0	0	0	0	0	0	0	1	1	#N/A	5331	119736	5464	91691	117410	204233	1	0	0	0	0	30321.9729	30922.46351	30870.91937	30505.14298	30653.41457	0.358467859	0.01580016
255	380	Sweden	SWD	Germany	GMY	255380	19601.094	17158.914	17684.121	18247.123	0	0	0	0	0	1	0	1	1	1	1	1	1	0	0	0	0	0	4	1	#N/A	37046	42798	38571	35432	37748	47904	1	0	0	0	0	9903.553986	8684.518698	8365.71135	8257.961475	8933.787895	0.154227425	0.022726098
290	2	United States of America	USA	Poland	POL	2902	2347.7839	2487.5557	2825.1133	2362.0625	0	0	0	0	0	0	3	1	1	1	1	1	1	0	0	0	0	0	0	0	5537.423131	780612	648999	454279	421431	490599	487934	1	1	1	2	2	36982.90366	36637.6318	36309.39473	36044.17512	35550.30113	0.191839041	0.009837225
290	101	Venezuela	VEN	Poland	POL	290101	35.9744	37.057098	33.747299	35.584599	0	0	0	0	0	0	0	0	0	0	0	0	0	0	0	0	0	0	0	0	8126.093838	29	2000	3747	65	778	714	1	2	2	2	2	0	-339.9102967	872.7290479	1077.829248	716.4391839	-0.42799451	-0.320992663
305	2	United States of America	USA	Austria	AUS	3052	3173.6267	3286.1638	3522.1816	3742.6604	1	0	0	0	0	0	0	0	0	0	0	0	0	0	0	0	0	0	0	0	5592.774158	317730	253310	155493	97915	72126	53738	0	1	1	2	2	4034.268393	3043.744858	2215.458133	1535.10258	966.1595964	0.209007111	0.014679682
305	255	Germany	GMY	Austria	AUS	305255	80888.445	74116.375	75540.016	75122.836	1	0	0	0	0	2	0	1	1	1	1	1	1	0	0	0	0	0	1	1	#N/A	59970	124663	176610	151101	189096	280520	0	0	0	0	0	-2343.715417	-2806.453336	-3368.65325	-3684.161014	-3680.664899	-0.060391303	0.00353514
316	2	United States of America	USA	Czech Republic	CZR	3162	1851.5326	1976.2341	1924.8127	2421.5364	0	0	0	0	0	0	6	1	1	1	1	1	1	0	0	0	0	0	0	0	5600.650484	193699	155326	124279	93336	73623	32071	1	1	1	2	2	30413.48934	30384.12072	30114.74907	29551.44676	28656.24795	-0.237353373	0.010735633
325	2	United States of America	USA	Italy	ITA	3252	16113.91	14432.508	13451.865	14397.881	0	0	0	0	2	8	2	1	1	1	1	1	1	0	0	0	0	0	0	0	5505.471919	1312537	1193985	923820	667394	547833	400484	0	0	0	2	1	17748.81987	17117.09076	16052.17303	14593.78565	12778.50542	0.150654453	0.025482231
325	20	Canada	CAN	Italy	ITA	32520	2131.9033	1977.4277	1932.0603	3095.0144	0	2	0	2	2	0	0	1	1	1	1	1	1	0	0	0	0	0	0	0	4422.218715	250997	314957	386475	423097	310213	345568	0	-1	-1	0	-1	16218.81967	16454.57362	15463.99756	13835.11258	12458.93635	0.213507697	0.020228485
325	255	Germany	GMY	Italy	ITA	325255	86845.508	70932.93	70767.695	72574.242	1	2	1	0	2	0	1	1	1	1	1	1	1	0	0	0	0	0	0	0	#N/A	216562	540065	611115	506864	629291	842666	0	-1	-1	0	-1	11370.83606	11266.89257	10468.06164	9374.522052	8131.680928	-0.118743961	0.014337689
325	380	Sweden	SWD	Italy	ITA	325380	4979.9097	4131.4727	4120.9595	4352.8584	0	0	0	0	0	1	0	1	1	1	1	1	1	0	0	0	0	0	0	0	925.7228814	4834	7412	6042	6231	6269	7980	0	-1	-1	0	-1	21274.39005	19951.41126	18833.77299	17632.48353	17065.46882	0.035483464	0.037063787
325	900	Australia	AUL	Italy	ITA	325900	1465.2545	932.3551	728.48511	637.20453	0	3	0	0	0	0	0	0	0	0	0	0	0	0	0	0	0	0	0	0	11996.14	218698	309003	266038	246309	216676	236606	0	0	-1	0	-1	20799.2006	20629.83899	19814.25865	18434.50633	16350.62482	0.291747769	0.020674751
344	255	Germany	GMY	Croatia	CRO	344255	2858.3611	2675.343	2833.29	3405.4729	0	0	0	0	334	71	109	1	1	1	1	1	1	0	0	0	0	0	0	0	#N/A	12700	89269	132571	115671	224721	359367	1	0	0	0	0	31384.41358	31338.43078	30824.51694	30621.54957	30225.12739	0.424331934	0.021056911
350	20	Canada	CAN	Greece	GRC	35020	68.906998	119.6267	92.1418	62.820999	0	0	6	4	1	1	0	1	1	1	1	1	1	0	0	0	0	0	0	0	5380.169419	36975	62034	88854	98124	74725	85126	-1	-2	0	-1	-1	27528.70525	27584.88694	27100.73153	25890.5995	23958.04443	0.104408775	0.018971972
355	2	United States of America	USA	Bulgaria	BUL	3552	270.90619	216.586	254.4872	370.5806	0	0	0	0	0	0	0	1	1	1	1	1	1	0	0	0	0	0	0	0	6641.14088	8601	10196	9439	9507	36019	33611	0	0	0	2	1	44026.04026	43428.19877	42778.49429	42419.02154	41755.60507	0.190779032	0.068049437
360	210	Netherlands	NTH	Romania	ROM	360210	2445.1646	2464.5178	2706.1638	2899.7253	0	0	0	0	0	0	0	1	1	1	1	1	1	0	0	0	0	0	0	0	1170.739154	4758	1489	1645	2361	4822	8716	0	-1	-1	-1	-1	41719.29921	41341.72404	41120.86071	41697.63083	42514.11101	0.408764797	0.075590678
365	2	United States of America	USA	Russia	RUS	3652	11109.62	15503.412	16717.711	18727.275	0	0	0	0	0	0	0	0	0	0	0	0	0	1	1	0	0	0	2	1	80.57830172	51871	39825	18215	19930	22327	421459	-1	-2	-2	-1	-1	40493.47394	39234.03047	38325.79906	37987.76242	37653.27518	0.623628459	0.421837943
365	70	Mexico	MEX	Russia	RUS	36570	522.01941	1094.0452	1047.5609	783.27673	7	5	0	1	0	0	0	0	0	0	0	0	0	0	0	0	0	0	0	0	5079.645984	143	147	18	58	1305	1895	-1	0	0	0	1	-1633.995012	-2091.151608	-2297.294956	-2174.331868	-2035.475971	0.076323298	0.315719717
365	130	Ecuador	ECU	Russia	RUS	365130	1209.0918	1187.8322	1290.1193	1240.6436	0	0	0	0	8	0	0	0	0	0	0	0	0	0	0	0	0	0	0	0	9468.622238	54	100	155	166	539	2047	-1	-2	-2	-2	-2	-5778.0458	-6054.277744	-6304.398236	-6353.07566	-6178.060779	0.349390675	0.288654267
365	135	Peru	PER	Russia	RUS	365135	80.916626	93.09185	102.89007	110.98347	0	0	0	0	0	0	0	0	0	0	0	0	0	0	0	0	0	0	0	0	10200.34892	270	625	931	905	740	617	-1	-1	-1	-1	-2	-5210.043693	-5671.160368	-5851.183134	-5974.168376	-5851.847518	0.430511469	0.367362084
365	140	Brazil	BRA	Russia	RUS	365140	4362.2397	3358.6189	3492.845	3969.2988	4	0	0	0	0	0	0	0	0	0	0	0	0	0	0	0	0	0	0	0	8341.84934	21875	16133	10095	6278	6490	3960	-1	0	0	0	0	67.29983799	257.3775905	180.579598	71.6512153	332.1589254	0.357680636	0.410360382
365	160	Argentina	ARG	Russia	RUS	365160	1010.9354	1264.0468	1100.1045	1116.4374	3	0	1	1	1	0	2	0	0	0	0	0	0	0	0	0	0	0	0	0	11301.86423	30567	23807	18399	8666	2350	2009	-1	-1	-2	-3	-2	-642.9309976	-1158.940591	-904.4605219	-935.1308741	-341.1654034	0.442243913	0.364743076
365	165	Uruguay	URU	Russia	RUS	365165	357.58698	422.97122	325.24142	318.07895	1	0	0	0	0	0	0	0	0	0	0	0	0	0	0	0	0	0	0	0	11868.28295	3804	3152	2275	1445	449	405	-1	-3	-3	-3	-3	2799.313083	2363.165091	1851.957186	1419.863451	1391.51969	0.377974763	0.414555179
365	290	Poland	POL	Russia	RUS	365290	5963.4004	7473.6001	8325.5996	7075.2539	0	0	0	211	41	167	220	0	0	0	0	0	0	0	0	0	0	0	1	1	1.86E-12	293946	253112	176771	115870	64036	58851	-1	-3	-3	-3	-3	3510.570283	2596.398673	2016.404327	1943.587291	2102.974051	0.431789418	0.412000718
365	310	Hungary	HUN	Russia	RUS	365310	3075.8928	3103.3315	3007.1313	2739.5881	0	11	1	0	0	0	0	0	0	0	0	0	0	0	0	0	0	0	1	1	650.7558369	29575	7253	4373	3119	2639	677	-1	-3	-2	-3	-3	3374.536662	2548.842107	1844.325935	1651.313255	2168.465825	0.315764657	0.339305304
365	316	Czech Republic	CZR	Russia	RUS	365316	3221.4741	5353.9282	5317.7241	4897.2954	0	0	0	0	6	0	17	0	0	0	0	0	0	0	0	0	0	0	0	0	479.4749067	8679	9592	10601	74935	13452	13470	-1	-3	-3	-3	-3	10079.9846	8849.909756	8211.049984	8436.315652	8997.027231	0.860981832	0.41110231
365	317	Slovakia	SLO	Russia	RUS	365317	1485.0105	3714.95	3533.6904	2863.0557	0	0	0	0	0	0	0	0	0	0	0	0	0	0	0	0	0	0	0	0	538.706295	3436	3798	4197	12953	1774	3638	-1	-3	-3	-3	-3	7499.411393	6479.441384	5924.003012	5807.263099	5926.114964	0	0.385148701
365	344	Croatia	CRO	Russia	RUS	365344	336.65015	351.75562	392.52182	422.09457	1	3	0	0	5	0	0	0	0	0	0	0	0	0	0	0	0	0	0	0	913.7310743	2353	2392	4282	719	7178	0	-1	-3	-3	-3	-3	2731.076547	2045.401498	1917.170733	2146.949252	2781.323291	0.822194851	0.38963649
365	349	Slovenia	SLV	Russia	RUS	365349	1128.101	1249.6843	1427.4066	1339.6749	0	1	0	5	2	4	0	0	0	0	0	0	0	0	0	0	0	0	0	0	877.2313348	294	299	535	253	1542	1434	-1	-3	-3	-3	-3	12636.70098	11766.60052	10966.06679	11367.51119	12420.6083	0.286719602	0.414484216
365	350	Greece	GRC	Russia	RUS	365350	573.64484	632.64813	611.30127	496.65381	0	0	5	0	0	0	3	0	0	0	0	0	0	0	0	0	0	0	0	0	902.8952619	155	278	430	7840	16847	37980	-1	-1	-3	-2	-2	11434.76848	10986.62639	10636.89206	11338.48985	13375.66167	0.582072928	0.397612225
365	352	Cyprus	CYP	Russia	RUS	365352	36.942627	32.682068	42.672634	43.627354	4	4	1	1	0	2	0	0	0	0	0	0	0	0	0	0	0	0	0	0	972.0653821	384	968	1549	2147	5927	11484	-1	-2	-3	-2	-3	16442.68961	15483.90808	15481.61704	17252.14291	19017.0856	0.089759322	0.392797994
365	367	Latvia	LAT	Russia	RUS	365367	663.56671	711.40869	802.76971	651.28546	8	0	0	4	1	3	0	0	0	0	0	0	0	0	0	0	0	0	1	1	3.95E-12	236232	299127	348740	384423	238521	203920	-1	-2	-3	-3	0	3183.278511	2338.557133	1805.167848	1410.480431	1133.218288	0.5892096	0.403791459
365	373	Azerbaijan	AZE	Russia	RUS	365373	556.86963	563.60535	635.86896	636.00861	0	0	0	0	0	0	0	1	1	1	1	0	1	0	0	0	0	0	1	1	0	185297	189506	175676	161999	106281	50007	-1	-1	-1	-1	-1	-5027.560392	-5370.740247	-5537.369404	-5673.316391	-5350.538209	0.286493019	-0.144492323
365	615	Algeria	ALG	Russia	RUS	365615	2.6223483	3.7006559	4.7704091	9.9964304	0	0	0	0	0	0	0	0	0	0	0	0	0	0	0	0	0	0	0	0	2124.496613	1273	499	393	310	244	0	-1	-1	-2	-2	-1	-6360.396945	-6796.340925	-7001.123767	-6913.548703	-6604.020902	0.000922099	0.101821297
365	651	Egypt	EGY	Russia	RUS	365651	483.37396	342.73068	442.1001	539.89044	0	0	10	0	0	0	0	0	0	0	0	0	0	0	0	0	0	0	0	0	1434.223258	371	1462	2662	2916	9587	2513	-1	0	0	-1	0	-8437.505008	-8839.821807	-8961.405036	-8834.608762	-8461.631492	0.122589816	-0.16515805
365	652	Syria	SYR	Russia	RUS	365652	48.841873	30.820738	16.203796	7.1165981	0	0	0	0	0	0	0	0	0	0	0	0	0	0	0	0	0	0	0	0	605.6703048	10	98	71	101	133	0	-1	1	1	1	1	0	0	0	0	0	0.181612033	-0.233799247
365	663	Jordan	JOR	Russia	RUS	365663	22.05032	20.789694	10.284572	13.738159	0	7	0	1	0	0	0	0	0	0	0	0	0	0	0	0	0	0	0	0	1113.17339	12	53	198	367	589	4911	-1	-1	-1	-1	-1	-7168.548274	-7516.755072	-7650.564042	-7515.869739	-7112.544072	0.025572651	-0.005026326
365	701	Turkmenistan	TKM	Russia	RUS	365701	142.67213	183.76726	139.41695	90.929611	0	0	0	0	0	0	0	0	0	0	0	0	0	0	0	0	0	0	5	1	320.1294165	133516	165032	180021	175788	128858	64452	-1	-1	-1	-1	-1	-4211.746959	-4902.668062	-5563.60306	-5930.196892	-6049.147265	0.282232579	-0.221796214
365	702	Tajikistan	TAJ	Russia	RUS	365702	89.229759	68.245049	37.883057	37.272022	0	0	0	0	0	0	0	1	1	1	1	0	1	0	0	0	0	0	0	0	1271.809738	156970	207267	237535	234030	176029	191754	-1	-1	-1	-1	-1	-10211.68021	-10593.88165	-10753.22484	-10672.03254	-10340.00696	0.434549483	-0.122173612
365	705	Kazakhstan	KZK	Russia	RUS	365705	3752.2332	10042.255	5886.7129	7096.9438	0	0	0	0	0	0	0	1	1	1	1	0	1	0	0	0	0	0	1	1	0	1525680	2143604	2329099	2450213	1931909	2226706	-1	-1	-1	-1	-1	-527.9154578	-848.2644717	-1247.023374	-1569.581619	-1517.914661	0	-0.044971087
365	732	South Korea	ROK	Russia	RUS	365732	7954.1182	10956.246	10305.437	9021.9316	3	0	2	0	3	0	4	0	0	0	0	0	0	0	0	0	0	0	5	1	453.7392976	6	55	156	206	5	2370	-1	-2	-3	-2	-3	13878.21104	12985.52019	12168.39596	11720.72857	11674.96152	0.292541771	0.35926198
365	770	Pakistan	PAK	Russia	RUS	365770	349.29019	332.20013	350.00601	310.85498	0	0	0	0	0	0	0	0	0	0	0	0	0	0	0	0	0	0	0	0	1579.299015	0	0	0	0	0	0	-1	0	1	1	1	-10001.83907	-10379.51043	-10528.6125	-10429.79046	-10071.9134	0.253532944	0.156253877
365	820	Malaysia	MAL	Russia	RUS	365820	1508.741	1470.6899	1405.6243	1458.2937	0	0	0	0	0	0	0	0	0	0	0	0	0	0	0	0	0	0	0	0	4092.62309	0	6	18	58	120	0	-1	-1	-2	-1	-1	-266.2020093	-981.5825944	-1552.77945	-1734.700143	-1723.931958	0.004537773	0.068134502
369	2	United States of America	USA	Ukraine	UKR	3692	2600.7686	2914.6101	2770.6367	1931.9229	87	62	45	0	0	0	0	0	0	0	0	0	0	0	0	0	0	0	0	0	6212.676052	381955	293268	190645	146724	444101	332155	-2	-2	-1	0	0	48812.21511	47603.83564	46781.40537	46327.41941	45636.31802	0.070503793	0.344773744
369	130	Ecuador	ECU	Ukraine	UKR	369130	162.09625	272.62451	310.96417	211.82988	0	0	0	0	0	0	0	0	0	0	0	0	0	0	0	0	0	0	0	0	10568.92288	25	47	74	79	153	551	-2	-2	-1	-1	-1	2540.69537	2315.52742	2151.208081	1986.581334	1804.982062	-0.203733991	0.211590068
369	290	Poland	POL	Ukraine	UKR	369290	3183.3467	3567.0967	4068.686	3067.3945	73	6	0	14	0	5	3	0	0	0	0	0	0	0	0	0	0	0	1	1	0	1177694	1014094	730271	508018	331462	332950	-2	-3	-2	-2	-2	11829.31145	10966.20384	10472.01064	10283.24428	10086.01689	-0.121335248	0.334936519
369	310	Hungary	HUN	Ukraine	UKR	369310	1326.1136	1159.5684	1400.5161	1463.8883	2	7	1	0	0	0	0	0	0	0	0	0	0	0	0	0	0	0	1	1	0.121254079	12019	21065	18856	16266	15422	4681	-2	-3	-1	-2	-2	11693.27783	10918.64727	10299.93225	9990.970249	10151.50867	-0.237360009	0.262241105
369	317	Slovakia	SLO	Ukraine	UKR	369317	603.91083	587.69189	663.66571	426.81421	3	1	0	0	0	0	1	0	0	0	0	0	0	0	0	0	0	0	1	1	0.373824245	1879	2077	2295	7083	7468	8353	-2	-3	-2	-2	-2	15818.15256	14849.24655	14379.60933	14146.92009	13909.15781	0	0.308084502
369	344	Croatia	CRO	Ukraine	UKR	369344	52.881809	69.3368	36.25716	47.7938	0	0	0	0	3	1	0	0	0	0	0	0	0	0	0	0	0	0	0	0	375.5711382	1287	1308	2342	254	3925	0	-2	-3	-2	-2	-2	11049.81772	10415.20666	10372.77705	10486.60625	10764.36613	0.269070185	0.312572291
369	350	Greece	GRC	Ukraine	UKR	369350	128.69321	191.9744	277.5101	308.39481	27	75	4	3	0	0	0	0	0	0	0	0	0	0	0	0	0	0	0	0	436.4444504	112	216	296	6084	13082	24836	-2	-1	-2	-1	-1	19753.50965	19356.43156	19092.49838	19678.14684	21358.70452	0.028948262	0.320548026
369	352	Cyprus	CYP	Ukraine	UKR	369352	143.93301	79.550903	70.320816	50.298775	0	0	1	0	0	0	0	0	0	0	0	0	0	0	0	0	0	0	0	0	969.5243543	210	529	847	1174	1501	2894	-2	-2	-2	-1	-2	24761.43078	23853.71325	23937.22336	25591.7999	27000.12844	-0.463365344	0.315733795
369	365	Russia	RUS	Ukraine	UKR	369365	29132.02	27418.297	23234.207	12678.684	0	79620	231782	0	1	0	8	0	0	0	0	0	0	0	0	0	0	0	1	1	2.83E-12	3500317	3486564	3811434	4595811	3559975	3647234	-2	0	1	1	1	8318.74117	8369.805164	8455.606317	8339.656994	7983.042842	-0.553124666	-0.077064199
369	366	Estonia	EST	Ukraine	UKR	369366	104.77157	96.439102	93.290901	77.306709	21	0	0	0	0	0	0	0	0	0	0	0	0	0	0	0	0	0	0	0	623.8959182	15132	26952	34589	46322	25185	18216	-2	-3	-2	-2	0	14777.62476	14229.77861	13672.97471	13385.45882	12661.10605	-0.157309821	0.349486023
369	370	Belarus	BLR	Ukraine	UKR	369370	4211.7505	5068.5669	3605.241	3971.1113	95	805	0	0	0	0	0	0	0	0	0	0	0	0	0	0	0	0	1	1	0	122548	175761	212735	268015	187293	141266	-2	-2	0	-1	-1	3348.321364	3310.239793	3170.772601	3110.864948	3013.879866	0.058906074	-0.085970863
369	371	Armenia	ARM	Ukraine	UKR	369371	18.486967	22.948601	19.696335	13.276274	4	66	0	0	0	0	0	0	0	0	0	0	0	0	0	0	0	0	0	0	720.2611937	7126	13953	14581	13294	4295	4873	-2	-1	0	-1	0	970.6667292	576.1947153	428.1165891	335.9896444	128.2366136	0.194715364	0.053651969
369	372	Georgia	GRG	Ukraine	UKR	369372	144.37367	177.244	217.90927	153.66435	49	0	0	0	0	0	0	0	0	0	0	0	0	0	0	0	0	0	5	1	337.3212213	65714	62425	56656	65974	41382	7447	-2	-2	-1	-1	-1	1143.299088	727.8078377	473.6571336	315.9324444	81.92628993	-0.06957964	0.26347539
369	663	Jordan	JOR	Ukraine	UKR	369663	25.243568	25.881399	14.61143	26.110838	1	0	0	0	0	0	0	0	0	0	0	0	0	0	0	0	0	0	0	0	1291.949977	8	12	37	28	391	3259	-2	-1	0	0	0	1150.192896	853.050092	805.0422741	823.7872556	870.4987692	-0.527552015	-0.082090525
370	135	Peru	PER	Belarus	BLR	370135	2.9809999	3.6308	5.1708999	5.1483998	0	0	0	1	0	0	0	0	0	0	0	0	0	0	0	0	0	0	0	0	10466.64997	0	0	1	4	3	3	0	1	0	1	0	-239.6238867	-611.594996	-566.3494186	-745.3763295	-882.6845425	-0.181519271	0.376268748
380	20	Canada	CAN	Sweden	SWD	38020	470.27579	470.73871	367.10559	400.27261	0	0	1	0	0	1	1	0	0	0	0	0	0	0	0	0	0	0	0	0	2360.0526	18808	18845	19252	10335	7508	7968	1	0	0	0	0	-5055.570378	-3496.837645	-3369.775437	-3797.370949	-4606.532471	0.178024233	-0.016835302
380	255	Germany	GMY	Sweden	SWD	380255	32276.566	28406.314	28042.936	28046.676	1	0	0	0	0	0	2	1	1	1	1	0	1	0	0	0	0	0	4	1	#N/A	2741	5116	10700	9622	19214	27316	1	0	0	0	0	-9903.553986	-8684.518698	-8365.71135	-8257.961475	-8933.787895	-0.154227425	-0.022726098
385	2	United States of America	USA	Norway	NOR	3852	4892.3931	4724.6885	5298.5762	5547.4907	0	0	0	0	0	0	1	1	1	1	1	0	1	0	0	0	0	0	0	0	4185.386616	159303	115124	70899	48649	38323	26907	1	1	1	2	2	-37952.74831	-38352.37351	-38452.78419	-39103.71247	-38580.04762	0.051366945	-0.003716395
385	20	Canada	CAN	Norway	NOR	38520	3715.9692	2506.9097	2003.864	2339.3657	0	0	0	1	1	0	0	1	1	1	1	0	1	0	0	0	0	0	0	0	2213.997161	21657	18070	14758	10693	6323	6106	1	0	0	0	0	-39482.74852	-39014.89065	-39040.95966	-39862.38554	-38899.61669	0.114220189	-0.008970141
385	380	Sweden	SWD	Norway	NOR	385380	12147.226	11824.178	11973.494	10985.821	0	0	0	0	0	1	0	0	0	0	0	0	0	0	0	0	0	0	1	1	0	36724	45824	42724	53441	42012	47432	1	0	0	0	0	-34427.17814	-35518.053	-35671.18422	-36065.01459	-34293.08422	-0.063804044	0.007865161
390	20	Canada	CAN	Denmark	DEN	39020	297.4856	365.64081	361.9798	253.50999	0	0	0	0	0	0	3	1	1	1	1	0	1	0	0	0	0	0	0	0	3416.445026	30023	20622	11418	27658	17882	20203	1	0	0	0	0	-9892.479212	-9405.517458	-9434.506826	-9765.040791	-10120.14452	0.059544465	-0.008478029
390	380	Sweden	SWD	Denmark	DEN	390380	12751.555	12178.802	12071.379	12170.348	0	0	2	0	0	0	0	1	1	1	1	0	1	0	0	0	0	0	2	1	21.43951996	34613	40427	43360	45345	37783	48869	1	0	0	0	0	-4836.908833	-5908.679813	-6064.731389	-5967.669843	-5513.612051	-0.118479768	0.008357273
560	2	United States of America	USA	South Africa	SAF	5602	8728.167	8253.9258	7233.8423	7270.9502	0	0	0	0	0	0	0	0	0	0	0	0	0	0	0	0	0	0	0	0	11680.21847	5724	12349	23096	42299	68041	81142	-1	-1	-2	0	0	44052.30715	43117.0251	42335.48338	41934.34475	41280.45646	0	0.067954599
560	20	Canada	CAN	South Africa	SAF	56020	916.87701	779.44806	570.19617	464.07513	1	1	6	10	5	0	0	0	0	0	0	0	0	0	0	0	0	0	0	0	10776.45681	3915	7099	10492	21654	36613	47470	-1	-2	-3	-2	-2	42522.30695	42454.50796	41747.30791	41175.67169	40960.88739	0	0.062700853
560	140	Brazil	BRA	South Africa	SAF	560140	1834.7598	1839.5974	1768.4354	1506.9753	2	0	0	0	0	0	0	0	0	0	0	0	0	0	0	0	0	0	0	0	5756.712915	217	58	122	386	438	0	-1	1	0	1	1	3626.13305	4140.372217	4190.263923	4018.233555	3959.340208	0	0.056477038
560	205	Ireland	IRE	South Africa	SAF	560205	688.69366	701.93457	666.36359	516.42352	4	6	0	9	0	3	0	0	0	0	0	0	0	0	0	0	0	0	0	0	8902.174213	630	794	1412	1723	6082	11314	-1	-2	-3	-2	-2	57663.92363	44358.25968	40505.55746	40160.06922	40851.05836	0	0.057115139
560	380	Sweden	SWD	South Africa	SAF	560380	1759.7949	1635.7959	1197.8673	1148.9037	0	0	0	0	0	0	0	0	0	0	0	0	0	0	0	0	0	0	0	0	8713.825809	330	125	275	515	1005	1706	-1	-2	-3	-2	-2	47577.87733	45951.3456	45117.08335	44973.04264	45567.41986	0	0.079536155
560	501	Kenya	KEN	South Africa	SAF	560501	26.341158	31.902994	27.798094	37.093575	0	0	0	0	0	0	0	0	0	0	0	0	0	0	0	0	0	0	0	0	2137.009978	0	0	1	2	7	0	-1	1	0	0	-1	-6452.299481	-6509.496252	-6532.507082	-6503.690011	-6469.596283	0	-0.095583257
560	510	Tanzania	TAZ	South Africa	SAF	560510	83.926277	65.020462	115.69398	55.060677	0	0	0	0	0	0	0	1	1	1	1	0	1	0	0	0	0	0	0	0	1256.890156	19	17	317	3	630	1646	-1	0	-1	-1	-1	-6743.3843	-6798.163114	-6822.051071	-6792.428503	-6753.682283	0	-0.168129891
560	540	Angola	ANG	South Africa	SAF	560540	1744.3113	3048.0498	2189.4124	2229.3293	0	0	0	0	0	0	0	1	1	1	1	0	1	0	0	0	0	0	0	0	747.2734153	245	98	39	43	67	0	-1	1	-1	0	0	-3432.611799	-3446.607375	-3500.725827	-3574.212949	-3588.508576	0	-0.316172339
560	541	Mozambique	MZM	South Africa	SAF	560541	1124.6451	1403.7922	1389.0226	1146.4022	0	0	0	0	0	0	0	1	1	1	1	0	1	0	0	0	0	0	1	1	0	523	363	1315	35916	159113	154579	-1	0	-1	0	0	-7074.290725	-7117.544447	-7134.000901	-7093.700985	-7059.541829	0	-0.141695501
560	551	Zambia	ZAM	South Africa	SAF	560551	404.70831	444.97504	404.63489	367.55005	2	0	0	0	0	0	0	1	1	1	1	0	1	0	0	0	0	0	0	0	516.2787009	16376	13122	906	3060	2769	3879	-1	0	-1	0	0	-5978.399742	-6000.250564	-6019.812674	-5990.089173	-6002.834339	0	-0.146821269
560	572	Swaziland	SWA	South Africa	SAF	560572	0	1263.3246	1280.5243	1258.4443	0	0	0	0	0	0	0	1	1	1	1	0	1	0	0	0	0	0	1	1	0	12397	24656	22868	14758	15404	10312	-1	-1	-1	0	-1	-3528.473614	-3571.766175	-3617.029788	-3673.617221	-3690.086992	0	-0.597242187
620	696	United Arab Emirates	UAE	Libya	LIB	620696	101.11308	107.43884	106.44251	112.40177	0	0	0	0	0	0	0	1	1	1	1	0	1	0	0	0	0	0	0	0	2695.444662	0	17	190	352	605	0	-3	-3	-1	-2	-4	0	0	0	0	29944.75533	0	-0.585145871
620	770	Pakistan	PAK	Libya	LIB	620770	15.206994	16.960096	18.989107	18.088505	0	0	0	0	0	0	0	0	0	0	0	0	0	0	0	0	0	0	0	0	3410.142098	5	15	12	10	8	0	-3	-1	1	1	0	0	0	0	0	-3459.661428	0.304356554	0.100643645
625	620	Libya	LIB	Sudan	SUD	625620	0.169	0.088	0.097000003	0.099865891	2	0	7	16	0	0	0	1	1	1	1	0	1	0	0	0	0	0	1	1	6.34E-12	150	2094	5322	7840	9387	0	-3	0	-1	-1	0	0	0	0	0	2983.582632	-0.084729875	0.027772201
630	645	Iraq	IRQ	Iran	IRN	630645	54.050999	57.432495	56.899902	60.08548	0	0	3061	0	30	240	0	0	0	0	0	0	0	0	0	0	0	0	1	1	2.82E-12	31419	21455	15104	13305	1923	8639	-1	2	1	0	1	0	-805.3291695	-459.0939327	-801.6388549	-1780.588266	0.142446618	0.249498027
630	652	Syria	SYR	Iran	IRN	630652	34.040001	37.964222	42.50605	40.490101	0	1	0	0	0	0	38	0	0	0	0	0	0	1	1	1	0	0	0	0	184.1854197	96	911	663	938	1233	0	-1	2	1	1	1	0	0	0	0	0	0.232967584	-0.142127036
640	100	Colombia	COL	Turkey	TUR	640100	678.25513	814.14618	674.66479	814.0957	0	0	0	0	0	0	1	0	0	0	0	0	0	0	0	0	0	0	0	0	9722.683052	137	122	83	46	43	0	-2	1	0	1	2	-4074.827858	-3954.556573	-4051.16071	-4061.633574	-4225.284487	0.306015219	0.161818456
640	365	Russia	RUS	Turkey	TUR	640365	23952.914	26625.285	25064.213	25288.471	0	1	0	0	0	0	0	0	0	0	0	0	0	0	0	0	0	0	1	1	137.8564101	0	0	0	0	557	0	-2	1	0	1	1	-378.113851	247.9448902	513.3970284	642.1709786	303.7926886	0.047580496	-0.146261781
640	770	Pakistan	PAK	Turkey	TUR	640770	873.13141	555.01215	436.65143	435.54581	0	0	1	0	0	0	0	0	0	0	0	0	0	0	0	0	0	0	0	0	1695.165928	0	27	21	17	14	0	-2	1	1	2	2	-10379.95292	-10131.56554	-10015.21547	-9787.61948	-9768.120713	0.30111344	0.009992096
663	140	Brazil	BRA	Jordan	JOR	663140	207.45605	254.11409	346.10437	270.60013	1	1	0	1	0	0	0	0	0	0	0	0	0	0	0	0	0	0	0	0	8421.555365	150	7	25	910	544	0	-1	1	1	1	1	7235.848112	7774.132663	7831.14364	7587.520954	7444.702998	0.332107985	0.415386708
663	645	Iraq	IRQ	Jordan	JOR	663645	309.84296	325.04788	356.22748	6.2542253	1	7	0	0	0	0	0	1	1	1	1	0	1	0	0	0	0	0	1	1	0	2911	2681	2616	3367	790	3548	-1	2	2	1	2	1143.209199	1154.243463	1338.30066	1172.448397	665.6620706	0.065518416	0.162852142
663	660	Lebanon	LEB	Jordan	JOR	663660	114.36423	136.04535	162.69423	117.55592	3	5	3	0	5	0	2	1	1	1	1	0	1	0	0	0	0	0	0	0	47.54003651	309	935	750	17374	6231	0	-1	0	0	0	-1	3069.450584	3273.867429	3595.482185	4067.608654	4433.123544	0.151999347	0.260602565
663	679	Yemen	YEM	Jordan	JOR	663679	24.852676	32.729015	56.520283	47.227604	1	0	3	0	0	4	3	1	1	1	1	0	1	0	0	0	0	0	0	0	#N/A	13202	16345	20235	25051	29286	0	-1	2	1	0	2	-3201.592499	-2873.213522	-2831.116002	-2867.420171	-2895.819421	0.414036934	-0.072151738
666	20	Canada	CAN	Israel	ISR	66620	412.10001	398.70001	408.20001	372.60001	0	0	0	14	27	24	0	0	0	0	0	0	0	0	0	0	0	0	0	0	6451.530903	176	2313	4542	14493	16897	24819	-2	-3	-3	-3	-3	16990.0998	17111.00103	16790.38028	16937.23279	16830.9344	0.32686901	0.068643536
666	210	Netherlands	NTH	Israel	ISR	666210	2760.8999	2746.2	2719.1001	2418.3999	0	0	0	0	0	0	2	0	0	0	0	0	0	0	0	0	0	0	0	0	3075.06343	0	425	1176	3388	4314	5206	-2	-3	-3	-3	-3	18140.20622	17546.01031	17409.89207	18430.70095	19316.3061	0.303827985	0.065434214
666	211	Belgium	BEL	Israel	ISR	666211	4464.8999	3544.3999	3822.8999	3818	0	6	2	2	4	0	0	0	0	0	0	0	0	0	0	0	0	0	0	0	3023.945019	53	145	1559	1915	1679	3804	-2	-3	-3	-3	-3	12063.47303	11631.55936	11487.60931	12511.05766	12933.73888	0.376486322	0.065485459
666	225	Switzerland	SWZ	Israel	ISR	666225	3970.1001	4055.1001	4397.2002	5189.3999	2	0	0	1	0	0	0	0	0	0	0	0	0	0	0	0	0	0	0	0	2566.783497	172	198	1560	268	1100	2220	-2	-3	-3	-3	-3	42464.08909	42845.78348	42665.36375	42981.78525	43157.09355	0.353085211	0.0785529
666	255	Germany	GMY	Israel	ISR	666255	4565.8999	4621.1001	4667.3999	4651.7002	0	0	0	0	0	4	0	0	0	0	0	0	0	0	0	0	0	0	0	0	#N/A	2760	4013	9251	7102	9351	14079	-2	-3	-3	-3	-3	12142.11619	11923.31997	11794.44437	12476.64227	12503.67898	-0.005382648	0.06275274
666	305	Austria	AUS	Israel	ISR	666305	347	310.29999	335.20001	412.89999	0	0	8	0	0	0	0	0	0	0	0	0	0	0	0	0	0	0	0	0	2203.777467	50	2167	2134	2220	1696	2167	-2	-3	-3	-3	-3	14485.83161	14729.77331	15163.09762	16160.80328	16184.34388	0.055008655	0.0592176
666	316	Czech Republic	CZR	Israel	ISR	666316	388.89999	515.59998	534.29999	606.70001	0	1	0	0	0	0	0	0	0	0	0	0	0	0	0	0	0	0	0	0	2265.225703	6	6	7	48	142	142	-2	-3	-3	-3	-3	-11893.38934	-12610.60255	-12736.19332	-11855.5409	-11505.74447	0.501369139	0.063161649
666	325	Italy	ITA	Israel	ISR	666325	3055.3999	2779	2692.3	2783.7	0	3	0	0	0	0	0	0	0	0	0	0	0	0	0	0	0	0	0	0	1670.206649	193	953	406	6901	2561	3032	-2	-2	-2	-3	-2	771.2801264	656.4274065	1326.382728	3102.120213	4371.998049	0.113361313	0.048415051
666	365	Russia	RUS	Israel	ISR	666365	1052.7	818.5	993.79999	973.70001	1	0	0	0	0	0	0	0	0	0	0	0	0	0	0	0	0	0	0	0	1172.553112	0	0	0	0	2	0	-2	0	0	0	0	-21973.37394	-21460.51231	-20947.2433	-20291.85656	-20502.7717	-0.359612693	-0.347940661
666	375	Finland	FIN	Israel	ISR	666375	293.60001	270.79999	284.60001	284.60001	0	0	0	0	0	0	0	0	0	0	0	0	0	0	0	0	0	0	0	0	3075.706108	0	3	7	322	442	798	-2	-3	-3	-3	-3	12096.4231	12287.82927	13155.43533	14495.05881	15549.55097	0.075433392	0.062656495
666	380	Sweden	SWD	Israel	ISR	666380	572.79999	652.40002	635.79999	521.09998	1	0	4	2	0	2	1	0	0	0	0	0	0	0	0	0	0	0	0	0	2940.762098	53	66	292	591	1500	2185	-2	-3	-3	-3	-3	22045.67017	20607.83867	20160.15572	20734.60374	21437.46687	0.148844777	0.085478838
666	390	Denmark	DEN	Israel	ISR	666390	231.7	233.60001	280.20001	253.2	0	0	0	0	0	0	0	0	0	0	0	0	0	0	0	0	0	0	0	0	2893.043166	22	20	655	1139	1423	2004	-2	-3	-3	-3	-3	26882.57901	26516.51848	26224.88711	26702.27358	26951.07892	0.267324545	0.077121565
666	900	Australia	AUL	Israel	ISR	666900	152	131.8	108.3	124.7	0	0	0	0	5	0	0	0	0	0	0	0	0	0	0	0	0	0	0	0	10196.27402	3314	4452	5928	6128	6491	10196	-2	-2	-3	-3	-3	21570.48072	21286.2664	21140.64138	21536.62654	20722.62287	0.405109082	0.069089802
666	920	New Zealand	NEW	Israel	ISR	666920	11.8	9.1999998	13.9	10.5	1	0	0	0	0	0	0	0	0	0	0	0	0	0	0	0	0	0	0	0	15331.06758	67	100	163	221	542	925	-2	-3	-3	-3	-3	3683.430463	3318.240415	2990.096744	3085.161464	2639.586575	0.441268092	0.064469155
670	2	United States of America	USA	Saudi Arabia	SAU	6702	15201.34	19929.91	20886.801	20546.65	25	39	27	94	30	13	14	0	0	0	0	0	0	0	0	0	0	0	0	0	8457.862005	1011	814	18993	18847	27946	40480	-2	-1	-1	0	-1	30325.25803	29696.83737	29188.36587	28784.58192	28652.94575	0.698763911	0.899533635
670	640	Turkey	TUR	Saudi Arabia	SAU	670640	3039.823	4044.2727	3510.6299	3351.9761	2	0	0	2	2	0	0	0	0	0	0	0	0	0	0	0	0	0	0	0	484.8104064	1580	1983	2008	3305	4489	4924	-2	0	1	0	-1	-9790.102058	-9785.137992	-9650.830215	-9845.351471	-9304.122115	0.027554956	0.623957473
670	679	Yemen	YEM	Saudi Arabia	SAU	670679	342.68967	364.12875	360.75204	380.94897	0	4	1	0	0	0	0	1	1	1	1	0	1	0	0	0	0	0	1	1	#N/A	2573	3186	3944	4883	5708	0	-2	2	1	0	1	-20538.35668	-19927.1617	-19619.11323	-19586.4704	-19008.69292	0.514745037	0.400517628
703	20	Canada	CAN	Kyrgyzstan	KYR	70320	15.112007	22.688923	15.76614	14.313526	0	0	0	0	0	0	0	0	0	0	0	0	0	0	0	0	0	0	0	0	5828.788133	774	651	538	539	613	1420	-1	-2	-2	-2	-2	49090.90079	49061.72366	48369.07461	47817.31992	47534.03698	0.270242546	0.19136813
710	70	Mexico	MEX	China	CHN	71070	9930.4697	9696.2871	10842.222	12111.872	0	0	0	0	0	0	1	0	0	0	0	0	0	0	0	0	0	0	0	0	8570.487397	5109	1873	1087	1179	1837	2657	-2	0	0	0	1	3012.870474	3294.330486	3596.701402	3983.004343	4114.48712	0.053257138	0.655438669
710	130	Ecuador	ECU	China	CHN	710130	607.61334	954.05835	794.31897	1087.2938	0	0	0	0	0	0	1	0	0	0	0	0	0	0	0	0	0	0	0	0	13057.79946	260	485	754	136	1091	4009	-2	-2	-2	-2	-2	-1131.180314	-668.79565	-410.4018784	-195.7394489	-28.0976885	0.326324515	0.628373219
710	135	Peru	PER	China	CHN	710135	7958.812	8570.8721	8582.5313	8414.5186	0	0	0	0	0	0	0	0	0	0	0	0	0	0	0	0	0	0	0	0	13815.78083	5749	3729	1645	4019	3286	2683	-2	-1	-1	-1	-2	-563.1782064	-285.6782736	42.81322329	183.1678355	298.1155729	0.407445309	0.707081036
710	317	Slovakia	SLO	China	CHN	710317	3493.5405	3700.4214	3481.7859	3401.9363	0	0	0	1	0	1	0	0	0	0	0	0	0	0	0	0	0	0	0	0	4123.513211	6	7	7	23	138	1034	-2	-3	-3	-3	-3	12146.27688	11864.92348	11817.99937	11964.59931	12076.07805	0	0.724867653
710	560	South Africa	SAF	China	CHN	710560	33024.391	45749.949	49179.215	45800.691	0	0	0	0	0	0	0	0	0	0	0	0	0	0	0	0	0	0	0	0	7810.702218	2044	1937	1800	1177	5163	0	-2	-1	0	-1	-1	1088.032275	1502.487468	1884.312033	2210.753872	2522.781808	0	0.693602296
710	600	Morocco	MOR	China	CHN	710600	627.76917	687.15472	624.79572	625.44849	0	0	0	0	0	0	0	0	0	0	0	0	0	0	0	0	0	0	0	0	6523.421378	7	2	1	1	1	0	-2	-1	-1	-1	-1	-3258.173744	-2966.386238	-2614.747024	-2321.332995	-2003.774897	-0.047207426	0.430849505
710	640	Turkey	TUR	China	CHN	710640	3559.7415	3897.1206	4896.3823	4152.1509	0	0	0	11	0	0	0	0	0	0	0	0	0	0	0	0	0	0	0	0	2468.860168	6	11	13	24	1475	1657	-2	-1	0	-1	-1	5024.979337	5137.537204	5380.599329	5515.165233	5846.170402	-0.070646656	0.485980733
710	651	Egypt	EGY	China	CHN	710651	1643.5294	1476.2314	1961.5956	1233.0497	0	0	0	1	0	3	0	0	0	0	0	0	0	0	0	0	0	0	0	0	3659.505992	172	193	217	21	471	1047	-2	0	0	-1	0	-3790.639522	-3454.339713	-3067.408679	-2677.272551	-2311.668402	0.099523656	0.174560902
710	670	Saudi Arabia	SAU	China	CHN	710670	50276.371	55649.336	54225.141	49375.422	0	0	0	0	0	0	0	0	0	0	0	0	0	0	0	0	0	0	0	0	2440.468038	2	11	55	142	154	0	-2	-1	-1	-1	0	14815.0814	14922.6752	15031.42954	15360.5167	15150.29252	-0.098201612	-0.13797674
710	705	Kazakhstan	KZK	China	CHN	710705	15330.129	14717.722	16097.871	9703.8857	0	0	0	0	0	0	2	0	0	0	0	0	0	0	0	0	0	0	1	1	0	0	0	0	0	0	1740	-2	-1	-1	-1	-1	4118.950028	4537.217623	4646.972983	4587.754593	4632.04843	0	0.294747865
710	770	Pakistan	PAK	China	CHN	710770	2570.2402	3568.8914	3615.8823	3085.1292	0	0	0	0	0	0	0	0	0	0	0	0	0	0	0	0	0	0	1	1	7.19E-12	1058	1858	1491	1197	961	0	-2	0	1	1	1	-5354.973584	-4994.028331	-4634.616144	-4272.454247	-3921.950311	0.230466784	0.495972829
710	790	Nepal	NEP	China	CHN	710790	16.368923	33.060947	48.259659	50.767723	0	0	0	0	0	0	0	0	0	0	0	0	0	0	0	0	0	0	1	1	1.41E-12	8063	1531	2563	62	1251	10905	-2	-1	-2	-1	-1	-5808.211489	-5428.941361	-5072.957863	-4705.470432	-4362.615297	-0.100298568	0.608786837
710	800	Thailand	THI	China	CHN	710800	48976.789	47972.91	48222.906	49705.324	49	36	0	0	34	22	0	0	0	0	0	0	0	0	0	0	0	0	0	0	111.5027616	423268	286877	175389	137066	224153	376487	-2	-1	-1	-1	0	-722.5890197	-472.5959494	-109.0026731	152.3361632	166.7300993	-0.060608052	0.118718416
710	811	Cambodia	CAM	China	CHN	710811	227.50636	283.82745	471.98029	606.1239	0	0	0	0	0	0	0	0	0	0	0	0	0	0	0	0	0	0	0	0	437.9798452	8199	6910	90	825	5089	7239	-2	-1	-1	-1	-1	-5476.818215	-5138.899532	-4801.390123	-4465.585162	-4146.69907	-0.030898804	0.360829087
710	820	Malaysia	MAL	China	CHN	710820	73542.336	69149.227	71431.133	69035.313	0	0	0	0	16	12	13	0	0	0	0	0	0	0	0	0	0	0	0	0	1445.040421	33563	411602	286332	147224	75458	125584	-2	-1	-2	-1	-1	4380.663477	4403.8995	4341.216908	4422.636068	4426.031133	-0.018528387	0.407853454
710	850	Indonesia	INS	China	CHN	710850	34213.078	34744.191	34073.168	27167.207	0	0	0	12	4	11	0	0	0	0	0	0	0	0	0	0	0	0	0	0	1558.695907	1723200	1084464	677790	419396	81323	76913	-2	-1	-1	-1	-1	-2663.669554	-2404.87273	-2150.762528	-1909.068335	-1696.811116	-0.073043317	0.653840703
732	900	Australia	AUL	South Korea	ROK	732900	26322.648	22987.92	20784.764	20413.066	0	2	2	5	5	8	7	0	0	0	0	0	0	0	0	0	0	0	0	0	4929.664502	275	458	4353	19938	38329	72632	1	0	0	-1	0	29665.64363	29761.25851	29919.48872	30107.75453	29550.43306	0.472180004	0.057768483
750	130	Ecuador	ECU	India	IND	750130	53.886368	757.62146	367.45721	1002.5524	0	1	0	0	0	0	0	0	0	0	0	0	0	0	0	0	0	0	0	0	15030.55271	3	6	9	9	79	314	-2	-2	-2	-2	-2	3614.799749	3796.714762	3759.684262	3665.626916	3527.329099	0.293510841	-0.012608274
770	630	Iran	IRN	Pakistan	PAK	770630	1590.5149	1739.7545	1749.0624	1800.739	0	0	0	5	0	0	0	0	0	0	0	0	0	0	0	0	0	0	1	1	2.83E-12	747	1328	5024	12034	8372	18720	-2	-1	-1	-1	-1	0	4822.327985	4675.443053	4888.007972	5405.619666	-0.304888495	-0.247926088
770	780	Sri Lanka	SRI	Pakistan	PAK	770780	82.756683	89.022423	92.36235	80.49028	0	259	229	39	0	0	0	0	0	0	0	0	0	0	0	0	0	0	0	0	1871.734822	1732	475	3871	2684	2310	133	-2	0	-1	-1	0	2494.786934	2389.77802	2284.105165	2222.401942	1983.970453	-0.049124685	0.116052396
770	820	Malaysia	MAL	Pakistan	PAK	770820	2805.8328	2037.7886	1824.9209	1341.6084	386	0	83	56	48	3	32	0	0	0	0	0	0	0	0	0	0	0	0	0	3643.96534	1880	23236	15220	5077	10437	16477	-2	-1	-3	-2	-2	9735.637061	9397.927831	8975.833052	8695.090316	8347.981444	-0.248995171	-0.088119375
800	820	Malaysia	MAL	Thailand	THI	800820	12351.879	13189.609	13238.08	12759.978	1	7	6	1	0	0	0	0	0	0	0	0	0	0	0	0	0	0	1	1	5.83E-12	135	7389	17853	50151	50423	79604	-2	0	-1	0	-1	5103.252497	4876.495449	4450.219581	4270.299905	4259.301034	0.042079665	0.289135038
800	840	Philippines	PHI	Thailand	THI	800840	2707.907	2741.8242	2618.9294	2614.5889	0	0	1	0	0	0	0	0	0	0	0	0	0	0	0	0	0	0	0	0	1439.545612	516	951	2582	445	1460	150	-2	0	1	1	0	-3135.268327	-3103.725814	-3190.719711	-3189.604747	-2948.935143	0.089844139	0.482983213
850	820	Malaysia	MAL	Indonesia	INS	850820	10404.867	12243.573	13322.533	10855.395	0	175	344	139	5	0	0	0	0	0	0	0	0	0	0	0	0	0	1	1	0	5398	56436	125723	407154	885328	1397684	-1	0	-1	0	0	7044.333031	6808.772229	6491.979436	6331.704403	6122.842249	0.05451493	-0.245987249
900	2	United States of America	USA	Australia	AUL	9002	29504.369	32395.332	26732.625	26608.873	0	1	0	0	0	0	0	1	1	1	1	0	1	0	0	0	0	0	0	0	7252.239169	23305	31783	46076	54050	74459	77619	0	0	1	2	2	-3050.380726	-3512.748229	-3762.085623	-3840.720684	-3572.119399	-0.141093316	0.00480748
900	380	Sweden	SWD	Australia	AUL	900380	2844.6711	2762.6594	2274.0217	2027.6158	0	0	0	1	0	1	0	0	0	0	0	0	0	0	0	0	0	0	0	0	11845.54882	176	368	645	1175	2215	3060	0	-1	0	0	0	475.1894501	-678.4277261	-980.4856559	-802.0228033	714.8440004	-0.256264305	0.016389036
461	800	Thailand	THI	Togo	TOG	461800	49.430962	47.730671	39.68454	99.06031	0	0	1	0	1	2	0	0	0	0	0	0	0	0	0	0	0	0	0	0	10289.86339	0	0	0	0	0	0	-1	1	2	0	1	5221.276517	5095.994857	5089.256514	4971.26931	4631.449745	0.018510166	-0.476505421
305	225	Switzerland	SWZ	Austria	AUS	305225	10470.206	8954.2041	8583.1162	8244.0547	0	0	0	0	1	0	0	0	0	0	0	0	0	0	0	0	0	0	1	1	0	48669	45314	38022	31607	31194	61293	0	0	0	0	0	27978.25748	28116.01017	27502.26612	26820.98197	26972.74967	0.298076556	0.0193353
471	211	Belgium	BEL	Cameroon	CAO	471211	305.16354	325.25449	401.77094	381.82321	18	25	7	9	21	58	46	0	0	0	0	0	0	0	0	0	0	0	0	0	4115.722849	50	72	415	475	1755	3210	-1	-3	-2	-1	-1	43877.84944	43322.44476	42827.71431	43108.40372	43393.16604	0	0.304965663
471	255	Germany	GMY	Cameroon	CAO	471255	184.12383	179.90257	222.19901	197.2739	0	0	10	0	34	0	56	0	0	0	0	0	0	0	0	0	0	0	0	0	#N/A	276	310	273	899	6556	15559	-1	-3	-2	-1	-1	43956.4926	43614.20538	43134.54937	43073.98833	42963.10614	0	0.302232944
471	290	Poland	POL	Cameroon	CAO	471290	15.13281	12.31384	15.26426	21.382351	2	0	0	2	0	1	0	0	0	0	0	0	0	0	0	0	0	0	0	0	4034.839152	0	0	3	6	11	11	-1	-3	-2	-1	-1	13351.57275	12826.77177	12409.26603	12249.0768	12059.62951	0	0.303540261
471	325	Italy	ITA	Cameroon	CAO	471325	246.43433	155.17194	163.52094	137.48526	262	80	42	41	29	2	5	0	0	0	0	0	0	0	0	0	0	0	0	0	2611.260625	220	337	1455	2345	3479	9024	-1	-2	-1	-1	0	32585.65654	32347.31281	32666.48773	33699.46627	34831.42521	0	0.287895255
471	380	Sweden	SWD	Cameroon	CAO	471380	12.97164	16.505939	22.69861	26.843189	16	5	11	46	10	12	9	0	0	0	0	0	0	0	0	0	0	0	0	0	4692.531508	0	16	36	67	107	311	-1	-3	-2	-1	-1	53860.04658	52298.72407	51500.26073	51331.9498	51896.89404	0	0.324959042
471	432	Mali	MLI	Cameroon	CAO	471432	0.056094669	0.058482148	0.061587408	0.064541869	0	0	0	0	0	0	0	0	0	0	0	0	0	0	0	0	0	0	0	0	1124.362456	21	21	20	20	602	630	-1	-1	1	2	-1	-582.7789804	-562.6473135	-548.7470424	-509.3841892	-459.9041239	0	0.160746011
471	434	Benin	BEN	Cameroon	CAO	471434	1.1021187	1.1490266	1.2100371	1.2680848	0	0	0	0	0	0	0	0	0	0	0	0	0	0	0	0	0	0	0	0	673.0480685	575	748	971	1278	2194	0	-1	-3	-1	-1	-1	-498.8648265	-454.2085644	-441.695291	-439.4361351	-430.9875578	0	0.2373328
471	436	Niger	NIR	Cameroon	CAO	471436	0.005184126	0.005404771	0.005691751	0.005964795	0	0	0	0	1	1	0	0	0	0	0	0	0	0	0	0	0	0	4	1	85.63019982	186	251	339	1344	2650	0	-1	-2	0	0	0	-919.758067	-877.650662	-847.7171754	-816.9586529	-819.6027254	0	0.191795456
471	439	Burkina Faso	BFO	Cameroon	CAO	471439	1.0897491	1.1361306	1.1964563	1.2538525	0	0	0	0	1	0	0	0	0	0	0	0	0	0	0	0	0	0	0	0	974.1912469	3	4	8	83	21	0	-1	-1	0	-1	1	-658.9796826	-625.4641268	-591.5458316	-572.9440156	-569.8082374	0	0.245087889
471	452	Ghana	GHA	Cameroon	CAO	471452	32.713879	34.106232	35.917191	37.640202	0	0	28	0	2	0	1	0	0	0	0	0	0	0	0	0	0	0	0	0	829.872237	616	96	51	654	1258	0	-1	-3	-1	0	1	393.0557958	407.3318135	422.0169887	382.0491715	307.1189069	0	0.209857087
310	20	Canada	CAN	Hungary	HUN	31020	130.7104	123.7991	123.7836	109.0102	1500	145	63	0	0	0	0	1	1	1	1	1	1	0	0	0	0	0	0	0	4563.440932	70902	66212	62715	70690	49398	53474	1	0	-1	0	0	35588.93708	36022.67122	35893.29765	35577.77609	35165.24028	0.370717046	0.077278893
310	101	Venezuela	VEN	Hungary	HUN	310101	0.0274	0.0014	0.064300001	0.2757	0	0	0	0	0	0	0	0	0	0	0	0	0	0	0	0	0	0	0	0	8234.319768	5	2118	627	11	878	624	1	2	1	2	2	0	-292.3537311	1044.807439	1370.103284	650.9474097	-0.311969749	-0.248297249
310	135	Peru	PER	Hungary	HUN	310135	2.1568	2.6194	1.4765	2.0028999	0	0	0	0	0	0	0	0	0	0	0	0	0	0	0	0	0	0	0	0	9938.678612	264	242	210	126	103	85	1	2	1	2	1	-8584.580354	-8220.002475	-7695.50907	-7625.481631	-8020.313343	0.114746812	0.02805678
310	211	Belgium	BEL	Hungary	HUN	310211	2140.886	2008.0688	2168.6838	2461.833	0	35	0	0	0	0	0	1	1	1	1	1	1	0	0	0	0	0	0	0	790.4220957	6774	3738	1230	810	1294	7315	1	0	-1	0	0	30662.31031	30543.22956	30590.52668	31151.60096	31268.04476	0.420334358	0.074120816
310	220	France	FRN	Hungary	HUN	310220	3711.7327	3419.2534	3785.3982	4965.2568	0	1	1	1	0	2	1	1	1	1	1	1	1	0	0	0	0	0	0	0	625.5184202	22308	8051	13888	12107	37635	12010	1	1	-1	1	1	27183.27206	27302.56829	27808.44464	28082.47402	28061.67909	0.391724088	0.10057821
310	225	Switzerland	SWZ	Hungary	HUN	310225	629.24103	519.16541	437.3201	554.4931	0	0	0	0	0	0	0	0	0	0	0	0	0	0	0	0	0	0	0	0	432.5587307	2367	11707	7636	5125	3878	13919	1	0	-1	0	0	61062.92637	61757.45368	61768.28111	61622.32855	61491.39942	0.396933247	0.087188257
310	255	Germany	GMY	Hungary	HUN	310255	24435.865	23396.182	25043.195	26356.225	0	0	0	187	0	0	0	1	1	1	1	1	1	0	0	0	0	0	0	0	#N/A	66670	80920	80675	61085	71830	89583	1	0	-1	0	0	30740.95347	30834.99017	30897.36174	31117.18557	30837.98486	0.038465388	0.071388097
310	305	Austria	AUS	Hungary	HUN	310305	6777.8799	6820.084	6765.4551	7653.77	0	0	0	0	0	0	0	1	1	1	1	1	1	0	0	0	0	0	1	1	0	49944	10706	6372	16357	17955	38732	1	0	-1	0	0	33084.66889	33641.44351	34266.01499	34801.34658	34518.64976	0.098856691	0.067852957
310	325	Italy	ITA	Hungary	HUN	310325	4602.5737	4186.2715	4392.0742	4617.0747	0	0	0	0	0	0	0	1	1	1	1	1	1	0	0	0	0	0	0	0	186.9590713	1786	1648	1737	1126	5068	7109	1	1	0	0	1	19370.11741	19568.09761	20429.30009	21742.66351	22706.30393	0.157209349	0.057050408
310	375	Finland	FIN	Hungary	HUN	310375	464.3653	501.23901	287.09781	345.98981	0	0	0	0	0	0	0	1	1	1	1	1	1	0	0	0	0	0	0	0	1253.712519	67	72	91	524	849	1249	1	0	-1	0	0	30695.26038	31199.49947	32258.3527	33135.60211	33883.85685	0.119281428	0.071291852
310	380	Sweden	SWD	Hungary	HUN	310380	1122.0236	1024.0056	966.12152	1022.619	0	1	1	0	0	0	0	1	1	1	1	1	1	0	0	0	0	0	0	0	845.2511384	8423	11047	12887	13638	13975	14953	1	0	-1	0	0	40644.50746	39519.50887	39263.07309	39375.14704	39771.77275	0.192692813	0.094114195
310	385	Norway	NOR	Hungary	HUN	310385	22.915701	18.6262	19.947201	25.3946	0	0	0	0	0	0	0	1	1	1	1	1	1	0	0	0	0	0	0	0	1265.690742	1345	1279	1313	1374	1439	2192	1	0	-1	0	0	75071.68559	75037.56187	74934.25731	75440.16163	74064.85697	0.256496857	0.086249034
475	432	Mali	MLI	Nigeria	NIG	475432	2.1514883	2.3995175	2.6865823	2.5591648	0	0	0	0	0	0	0	0	0	0	0	0	0	0	0	0	0	0	0	0	211.9385949	2228	2187	2147	2107	1618	1691	-3	-1	0	0	-3	-1814.006568	-1834.367643	-1774.818348	-1708.235172	-1646.332483	-0.174876223	-0.003958877
475	433	Senegal	SEN	Nigeria	NIG	475433	9.9555311	13.79361	10.331003	16.693872	0	0	0	0	0	0	0	1	1	1	1	0	1	0	0	0	0	0	0	0	1592.971947	701	451	476	887	875	0	-3	-2	-2	-1	-1	-1492.321683	-1525.589914	-1450.415962	-1391.028091	-1367.410125	0	0.073687042
475	436	Niger	NIR	Nigeria	NIG	475436	174.98845	195.16159	218.50963	208.14629	37180	38321	21615	0	0	0	0	1	1	1	1	0	1	0	0	0	0	0	1	1	0	9029	12188	16452	21205	24758	30056	-3	-2	-1	-2	-2	-2150.985654	-2149.370991	-2073.788481	-2015.809636	-2006.031085	-0.196728065	0.027090568
475	438	Guinea	GUI	Nigeria	NIG	475438	0.15940659	0.1777834	0.19905242	0.18961188	0	4	0	0	0	1	0	1	1	1	1	0	1	0	0	0	0	0	0	0	1150.585483	79	118	177	233	651	894	-3	-1	-1	-1	-1	-2117.719801	-2107.082565	-2010.960483	-1946.88594	-1916.416804	-0.131772478	-0.107940431
475	482	Central African Republic	CEN	Nigeria	NIG	475482	0.50540513	0.56366962	0.63110387	0.60117227	0	0	0	0	0	0	0	0	0	0	0	0	0	0	0	0	0	0	0	0	305.2028682	383	211	456	1071	335	1497	-3	1	1	-1	0	-2242.651613	-2250.716261	-2161.880707	-1924.382037	-1898.486385	-0.172613633	-0.140579911
475	500	Uganda	UGA	Nigeria	NIG	475500	0.49999604	0.55763692	0.62434953	0.59473825	0	0	0	0	0	0	0	0	0	0	0	0	0	0	0	0	0	0	0	0	1999.184422	475	474	300	153	643	0	-3	-1	-1	-1	-1	-1862.007731	-1874.014319	-1799.639646	-1739.041486	-1706.721078	-0.104758794	-0.185739722
475	530	Ethiopia	ETH	Nigeria	NIG	475530	0.45386228	0.50618476	0.56674188	0.53986275	0	0	0	1	0	0	0	0	0	0	0	0	0	0	0	0	0	0	0	0	2052.502515	7054	6710	7054	7416	7796	0	-3	0	-1	0	0	-2048.54788	-2080.294793	-2026.047825	-1994.552658	-1980.922909	-0.205535652	-0.31064101
475	552	Zimbabwe	ZIM	Nigeria	NIG	475552	0.029329043	0.032710176	0.036623437	0.034886483	0	0	0	0	0	0	0	0	0	0	0	0	0	0	0	0	0	0	0	0	3087.368854	1480	1908	1800	1697	1561	0	-3	-1	-1	-1	-1	-1720.256021	-1705.374189	-1631.302041	-1586.379572	-1611.647687	0	-0.206192255
475	560	South Africa	SAF	Nigeria	NIG	475560	864.30896	863.36133	880.89844	1071.7236	0	0	0	0	0	0	1	0	0	0	0	0	0	0	0	0	0	0	0	0	3481.834945	97	358	621	685	6959	0	-3	-1	0	-1	-1	5050.941668	5075.658142	5157.106071	5160.056183	5143.045818	0	0.080717999
475	572	Swaziland	SWA	Nigeria	NIG	475572	7.8847437	8.7937183	9.8457499	9.3787909	1	0	0	0	0	0	0	0	0	0	0	0	0	0	0	0	0	0	0	0	4166.206019	3	5	6	10	16	0	-3	-2	-1	-1	-2	1522.468055	1503.891968	1540.076283	1486.438962	1452.958826	-0.137668922	-0.516524188
310	920	New Zealand	NEW	Hungary	HUN	310920	10.19	10.5735	9.7910995	9.8016996	5	0	0	0	0	0	0	0	0	0	0	0	0	0	0	0	0	0	0	0	17103.43166	1476	1381	1239	1240	1008	1372	1	0	-1	0	0	22282.26774	22229.91061	22093.01411	21725.70477	20973.89245	0.485116128	0.073104512
475	616	Tunisia	TUN	Nigeria	NIG	475616	20.41486	20.109314	28.265364	26.924812	0	0	0	0	0	0	0	0	0	0	0	0	0	0	0	0	0	0	0	0	1855.525694	9	2	7	13	12	0	-3	-2	-1	-1	-1	1737.663124	1742.236626	1756.164499	1742.622283	1664.605111	-0.155661969	0.061625856
475	640	Turkey	TUR	Nigeria	NIG	475640	433.22122	482.64374	453.93271	483.81177	2	2	3	0	0	0	0	0	0	0	0	0	0	0	0	0	0	0	0	0	2889.426699	2	3	4	6	292	328	-3	-1	0	-1	-1	8987.888731	8710.707878	8653.393368	8464.467544	8466.434413	-0.197166126	-0.126903564
475	651	Egypt	EGY	Nigeria	NIG	475651	127.13481	96.478607	106.85892	109.10912	4	0	4	0	0	0	0	0	0	0	0	0	0	0	0	0	0	0	0	0	1513.338613	15	135	267	10	601	988	-3	0	0	-1	0	172.2698717	118.8309613	205.3853597	272.0297603	308.5956091	-0.026995814	-0.438323395
475	732	South Korea	ROK	Nigeria	NIG	475732	2735.6851	939.11395	1727.7421	1516.2826	0	0	1	1	2	0	2	0	0	0	0	0	0	0	0	0	0	0	0	0	10996.48698	0	0	0	2	0	0	-3	-2	-3	-2	-3	22487.98592	21944.17296	21335.18636	20827.36709	20445.18862	0.142956141	0.086096635
316	135	Peru	PER	Czech Republic	CZR	316135	7.9682999	9.3371	8.0445995	9.4323997	0	0	0	0	0	0	0	0	0	0	0	0	0	0	0	0	0	0	0	0	9684.078182	249	221	184	109	89	54	1	2	2	2	1	-15290.02829	-14521.07012	-14062.23312	-14410.48403	-14848.87475	-0.430470363	-0.043740226
316	205	Ireland	IRE	Czech Republic	CZR	316205	904.76422	713.56317	879.47717	1130.1589	0	0	0	57	0	0	0	1	1	1	1	1	1	0	0	0	0	0	0	0	1283.410742	111	140	249	108	1348	7811	1	0	0	0	0	44025.10582	31625.35529	28284.82315	27777.17123	28226.84985	-0.395207626	-0.000103827
316	220	France	FRN	Czech Republic	CZR	316220	4724.2944	4287.8882	4548.0581	4828.4468	0	0	1	0	1	0	0	1	1	1	1	1	1	0	0	0	0	0	0	0	317.5064805	130859	47311	11410	10545	220766	8306	1	1	0	1	1	20477.82412	21001.50065	21441.72059	21297.47162	21233.11769	-0.153493087	0.028781204
316	225	Switzerland	SWZ	Czech Republic	CZR	316225	1316.0912	1146.9829	1178.1808	1192.0544	1	0	0	0	0	0	0	0	0	0	0	0	0	0	0	0	0	0	0	0	310.9145579	459	8381	10624	9693	3833	12368	1	0	0	0	0	54357.47843	55456.38603	55401.55706	54837.32615	54662.83802	-0.148283928	0.015391251
701	651	Egypt	EGY	Turkmenistan	TKM	701651	0.28043291	0.130647	0.44953921	0.516164	0	1	0	0	0	0	0	0	0	0	0	0	0	0	0	0	0	0	0	0	1926.350285	6	6	6	0	21	0	-1	1	1	0	1	-4225.758049	-3937.153745	-3397.801976	-2904.41187	-2412.484228	-0.159642763	0.056638164
481	2	United States of America	USA	Gabon	GAB	4812	224.50999	350.79001	260.59	458.73776	0	1	0	0	3	3	8	0	0	0	0	0	0	0	0	0	0	0	0	0	8872.33277	7	16	2	228	429	600	0	0	0	0	0	40886.13053	40160.20829	39581.96629	39450.52912	39025.92163	0.680956795	0.262394904
481	20	Canada	CAN	Gabon	GAB	48120	22.724827	28.691872	30.570431	26.869787	0	0	1	0	3	0	4	0	0	0	0	0	0	0	0	0	0	0	0	0	7870.094324	6	32	59	40	432	561	0	0	-1	0	0	39356.13033	39497.69115	38993.79082	38691.85606	38706.35256	0.743810039	0.257141158
481	211	Belgium	BEL	Gabon	GAB	481211	208.68683	215.92978	265.38831	223.88728	2	5	0	0	1	7	0	0	0	0	0	0	0	0	0	0	0	0	0	0	5261.952713	9	14	123	89	90	435	0	0	-1	0	0	34429.50357	34018.24948	33691.01984	34265.68092	34809.15703	0.793427351	0.253983081
481	220	France	FRN	Gabon	GAB	481220	1167.5569	1047.2823	1041.1644	988.99329	14	2	0	5	2	3	2	1	1	1	1	0	1	0	0	0	0	0	0	0	4332.521892	232	556	6345	7794	392	14615	0	0	-1	0	0	30950.46531	30777.58822	30908.93781	31196.55398	31602.79137	0.764817081	0.280440475
481	225	Switzerland	SWZ	Gabon	GAB	481225	6.5217404	3.5138133	4.7287893	6.8859115	0	0	0	0	0	1	2	0	0	0	0	0	0	0	0	0	0	0	0	0	4828.471043	37	10	48	38	82	174	0	0	-1	0	0	64830.11962	65232.4736	64868.77428	64736.40851	65032.5117	0.77002624	0.267050522
481	255	Germany	GMY	Gabon	GAB	481255	118.74038	112.76298	127.68118	112.6345	2	0	1	0	0	2	1	0	0	0	0	0	0	0	0	0	0	0	0	0	#N/A	52	58	51	90	1228	449	0	0	-1	0	0	34508.14672	34310.01009	33997.85491	34231.26553	34379.09713	0.411558381	0.251250362
481	325	Italy	ITA	Gabon	GAB	481325	137.41464	143.22682	137.20377	130.90945	6	6	4	2	4	1	1	0	0	0	0	0	0	0	0	0	0	0	0	0	3811.621128	41	63	273	439	137	205	0	0	0	0	0	23137.31066	23043.11753	23529.79326	24856.74348	26247.41621	0.530302342	0.236912673
702	359	Moldova	MLD	Tajikistan	TAJ	702359	1.30328	1.04126	2.11937	2.22104	3	0	3	0	0	0	0	0	0	0	0	0	0	0	0	0	0	0	0	0	3109.643839	0	0	0	1379	1131	0	-1	-1	-1	-1	0	1045.368134	1087.101534	1032.314902	910.1470972	961.9871259	0.1730731	0.409810106
702	368	Lithuania	LIT	Tajikistan	TAJ	702368	55.085468	67.30867	92.778511	81.884216	0	3	0	0	0	1	0	0	0	0	0	0	0	0	0	0	0	0	0	0	3465.622734	0	0	0	1626	519	327	-1	-2	-2	-2	-2	14413.91036	14037.60961	13446.98037	12864.07504	12222.90751	-0.216966929	0.519307146
316	900	Australia	AUL	Czech Republic	CZR	316900	21.063	16.2096	94.368599	99.6409	0	0	0	0	0	1	0	0	0	0	0	0	0	0	0	0	0	0	0	0	12190.42879	8142	9861	10908	12017	6908	14821	1	1	0	0	0	33463.87007	33896.86895	33876.8347	33392.16745	32228.36734	-0.096260057	0.005928153
316	920	New Zealand	NEW	Czech Republic	CZR	316920	7.2220998	8.5977001	20.0828	25.2708	0	0	0	0	0	6	4	0	0	0	0	0	0	0	0	0	0	0	0	0	17297.48485	442	528	480	551	668	978	1	0	0	0	0	15576.8198	15928.84297	15726.29006	14940.70237	14145.33105	-0.060101047	0.001307506
317	2	United States of America	USA	Slovakia	SLO	3172	378.57111	371.68869	328.93289	460.50751	0	0	0	0	2	0	0	1	1	1	1	1	1	0	0	0	0	0	0	0	5997.027498	43844	35150	1	0	16575	25356	0	1	1	2	2	32994.06255	32754.58909	32401.79605	32180.49932	31727.16021	0	0.036689242
317	20	Canada	CAN	Slovakia	SLO	31720	70.379303	72.1045	118.8863	54.244301	503	24	9	8	0	0	0	1	1	1	1	1	1	0	0	0	0	0	0	0	4430.643378	13706	9092	4554	19252	15577	13530	0	0	0	0	0	31464.06235	32092.07195	31813.62057	31421.82625	31407.59114	0	0.031435496
317	205	Ireland	IRE	Slovakia	SLO	317205	199.1534	170.4104	161.98621	165.0508	0	0	0	17	0	0	0	1	1	1	1	1	1	0	0	0	0	0	0	0	1682.03704	32	41	72	31	391	12140	0	0	0	0	0	46605.67902	33995.82367	30571.87012	30406.22378	31297.76211	0	0.025849782
317	211	Belgium	BEL	Slovakia	SLO	317211	1048.7192	969.26453	1045.1324	1034.0223	0	0	1	0	0	0	0	1	1	1	1	1	1	0	0	0	0	0	0	0	786.5929902	1120	766	323	226	565	1219	0	0	0	0	0	26537.43558	26612.63028	26510.8496	26995.65111	27510.39562	0	0.028277419
317	220	France	FRN	Slovakia	SLO	317220	2824.3794	2548.5955	2613.4148	2882.4116	1	0	0	0	1	0	0	1	1	1	1	1	1	0	0	0	0	0	0	0	637.3777189	34877	12606	3007	2779	58839	5192	0	1	0	1	1	23058.39733	23371.96902	23728.76756	23926.52418	24304.02995	0	0.054734813
317	225	Switzerland	SWZ	Slovakia	SLO	317225	344.7121	304.5134	398.00589	421.99939	0	0	0	0	0	0	0	0	0	0	0	0	0	0	0	0	0	0	0	0	508.739327	311	4749	6047	6561	2172	4193	0	0	0	0	0	56938.05164	57826.8544	57688.60404	57466.3787	57733.75029	0	0.04134486
317	305	Austria	AUS	Slovakia	SLO	317305	4697.1694	6035.1826	7593.3135	7555.4922	0	0	0	0	0	0	1	1	1	1	1	1	1	0	0	0	0	0	1	1	4.709633959	3895	6021	2638	9017	10916	23971	0	0	0	0	0	28959.79416	29710.84423	30186.33791	30645.39674	30761.00062	0	0.02200956
702	701	Turkmenistan	TKM	Tajikistan	TAJ	702701	106.05313	116.0042	116.62483	120.07055	0	0	0	0	0	0	0	0	0	0	0	0	0	0	0	0	0	0	0	0	113.1895638	0	0	0	3358	2462	0	-1	0	0	0	0	5999.933246	5691.213589	5189.621785	4741.835646	4290.859696	-0.152316904	-0.099622602
482	205	Ireland	IRE	Central African Republic	CEN	482205	0.082719997	0.58838999	0.91003001	0.23914	0	0	1	7	0	0	0	0	0	0	0	0	0	0	0	0	0	0	0	0	5252.127936	0	1	2	2	1	2	-2	-4	-4	-2	-3	64957.51691	51684.63408	47824.54423	47244.50744	47892.59056	0.488802209	0.278413049
482	210	Netherlands	NTH	Central African Republic	CEN	482210	81.322998	108.77438	78.401733	12.96251	0	2	2	0	0	0	0	0	0	0	0	0	0	0	0	0	0	0	0	0	4657.695276	0	0	0	0	35	970	-2	-4	-4	-2	-3	50966.00665	50215.89165	49685.80648	49753.57807	50487.79129	0.686468681	0.280789441
482	220	France	FRN	Central African Republic	CEN	482220	66.294693	51.943432	37.648048	36.162941	705	603	399	12	10	6	12	1	1	1	1	0	1	0	0	0	0	0	0	0	3605.725725	195	467	4479	7214	329	13945	-2	-3	-4	-1	-2	41410.23521	41060.77943	40981.44168	40764.80784	40898.8584	0.730516748	0.30729808
482	225	Switzerland	SWZ	Central African Republic	CEN	482225	0.3575238	0.34138626	0.38959002	0.60045183	2	2	4	0	0	0	0	0	0	0	0	0	0	0	0	0	0	0	0	0	4066.972991	22	6	29	23	43	154	-2	-4	-4	-2	-3	75289.88952	75515.66482	74941.27815	74304.66236	74328.57874	0.735725907	0.293908127
482	235	Portugal	POR	Central African Republic	CEN	482235	0.0682	0.16676	0.084370002	0.09031	0	1	0	0	0	0	0	0	0	0	0	0	0	0	0	0	0	0	0	0	4019.719718	0	0	1	133	0	179	-2	-4	-3	-2	-2	21676.98302	21250.40032	20942.33419	20892.12582	21708.00023	0.244167087	0.289587929
482	350	Greece	GRC	Central African Republic	CEN	482350	0.00077	0	0.023429999	0.16313	0	0	0	6	0	1	0	0	0	0	0	0	0	0	0	0	0	0	0	0	2661.853277	1	17	6	14	27	38	-2	-2	-4	-1	-2	22287.19498	22195.99542	21965.56316	22369.51041	24044.37516	0.605100931	0.265026791
482	360	Romania	ROM	Central African Republic	CEN	482360	0.00187	0.17248	0.11077	0.37476999	2	2	5	0	0	0	0	0	0	0	0	0	0	0	0	0	0	0	0	0	3627.986393	0	0	0	0	0	0	-2	-3	-3	-1	-2	9246.707448	8874.167607	8564.94577	8055.94724	7973.680273	0.277703884	0.205198763
482	385	Norway	NOR	Central African Republic	CEN	482385	0.048964687	0.038277779	0.022973221	65.984344	0	0	6	0	0	0	0	0	0	0	0	0	0	0	0	0	0	0	0	0	5366.338216	0	0	5	3	0	3	-2	-4	-4	-2	-3	89298.64875	88795.77301	88107.25435	88122.49545	86902.03628	0.595289517	0.292968904
482	434	Benin	BEN	Central African Republic	CEN	482434	0.032718487	0.034111038	0.035922252	0.037645508	268	115	223	8	0	0	0	0	0	0	0	0	0	0	0	0	0	0	0	0	1267.241778	0	0	0	0	0	0	-2	-4	-3	-2	-3	512.5591996	524.7873673	494.1141105	286.0949196	281.0704683	0.012401966	0.213207823
482	560	South Africa	SAF	Central African Republic	CEN	482560	2.6721351	6.2945294	4.0136423	3.1497452	0	0	6	0	0	0	0	0	0	0	0	0	0	0	0	0	0	0	0	0	3003.691301	0	2	4	4	52	0	-2	-2	-1	0	-1	7293.593282	7326.374404	7318.986778	7084.43822	7041.532204	0	0.22129791
317	920	New Zealand	NEW	Slovakia	SLO	317920	0.43619999	0.39430001	0.20550001	0.79769999	0	0	0	0	0	0	0	0	0	0	0	0	0	0	0	0	0	0	0	0	17080.41016	94	112	102	117	141	289	0	0	0	0	0	18157.39301	18299.31134	18013.33703	17569.75492	17216.24331	0	0.027261115
325	225	Switzerland	SWZ	Italy	ITA	325225	13909.448	11862.508	11881.561	12013.892	0	0	0	0	2	1	1	0	0	0	0	0	0	0	0	0	0	0	1	1	4.29E-12	442123	590957	486056	414031	336726	263320	0	-1	-1	0	-1	41692.80896	42189.35607	41338.98102	39879.66503	38785.0955	0.239723898	0.030137849
483	20	Canada	CAN	Chad	CHA	48320	3.2773697	4.7799563	26.453403	35.942104	0	0	0	0	0	0	0	0	0	0	0	0	0	0	0	0	0	0	0	0	6502.834357	10	59	111	69	627	813	-1	-2	-2	-2	-3	49156.3797	49099.3851	48419.47848	47809.10956	47587.91092	0.755579755	0.383716742
483	210	Netherlands	NTH	Chad	CHA	483210	23.88562	27.81196	32.45528	54.994282	0	0	1	0	0	0	0	0	0	0	0	0	0	0	0	0	0	0	0	0	3182.158025	0	0	0	0	99	89	-1	-2	-2	-2	-3	50306.48612	49534.39438	49038.99027	49302.57772	50073.28261	0.73253873	0.38050742
483	255	Germany	GMY	Chad	CHA	483255	18.058371	26.6387	22.490379	53.004379	22	8	0	0	0	0	14	0	0	0	0	0	0	0	0	0	0	0	0	0	#N/A	19	21	19	145	446	432	-1	-2	-2	-2	-3	44308.39609	43911.70404	43423.54256	43348.51904	43260.65549	0.423328097	0.377825946
483	350	Greece	GRC	Chad	CHA	483350	0.058630001	0.12155	0.21703	0.21153	0	0	0	0	0	0	0	0	0	0	0	0	0	0	0	0	0	0	0	0	1597.023815	0	10	3	9	12	17	-1	0	-2	-1	-2	21627.67444	21514.49816	21318.74695	21918.51006	23629.86649	0.65117098	0.36474477
483	380	Sweden	SWD	Chad	CHA	483380	58.085941	1.3056999	2.5297799	1.74988	9	4	2	0	0	0	0	0	0	0	0	0	0	0	0	0	0	0	0	0	3600.222497	0	3	6	11	28	45	-1	-2	-2	-2	-3	54211.95008	52596.22274	51789.25391	51606.48051	52194.44339	0.577555522	0.400552044
483	432	Mali	MLI	Chad	CHA	483432	0	0	0	0	5	0	0	0	0	0	4	1	1	1	1	0	1	0	0	0	0	0	0	0	1017.430811	10	9	9	9	1	0	-1	0	1	1	-3	-230.8754886	-265.1486471	-259.7538541	-234.8534802	-162.3547706	0.043807459	0.236339013
483	433	Senegal	SEN	Chad	CHA	483433	16.749731	9.4492702	39.129879	18.546059	0	1	0	1	0	0	0	1	1	1	1	0	1	0	0	0	0	0	0	0	2690.207538	4	2	2	5	5	0	-1	-1	-1	0	-1	90.80939579	43.62908147	64.64853208	82.35360038	116.5675878	0	0.313984932
483	434	Benin	BEN	Chad	CHA	483434	5.6757283	6.3300414	7.0873322	6.7511988	0	0	0	0	0	0	0	1	1	1	1	0	1	0	0	0	0	0	0	0	1111.002458	266	346	450	592	1016	0	-1	-2	-1	-2	-3	-146.9613348	-156.7098981	-152.7021027	-164.905426	-133.4382045	0.058472015	0.312925802
483	435	Mauritania	MAA	Chad	CHA	483435	0.052926686	0.059028216	0.066090018	0.062955543	0	0	0	1	0	0	0	1	1	1	1	0	1	0	0	0	0	0	0	0	2027.123429	2	3	6	52	57	91	-1	0	-1	0	-1	0	372.3396523	382.4837975	358.7876806	365.814364	0.031733498	0.103107817
483	436	Niger	NIR	Chad	CHA	483436	1.3409077	1.4954911	1.6744033	1.5949907	1	6	15	1	3	0	4	1	1	1	1	0	1	0	0	0	0	0	1	1	5.93E-12	554	748	1010	1177	1227	0	-1	-1	0	-1	-2	-567.8545752	-580.1519956	-558.7239871	-542.4279438	-522.0533722	0.021955617	0.267388458
483	438	Guinea	GUI	Chad	CHA	483438	0.009086176	0.010133654	0.011345988	0.010807877	0	0	0	0	0	0	0	1	1	1	1	0	1	0	0	0	0	0	0	0	2372.462116	3	5	8	27	84	0	-1	0	0	0	-1	-534.5887225	-537.8635693	-495.8959898	-473.5042482	-432.4390913	0.086911204	0.132357459
483	439	Burkina Faso	BFO	Chad	CHA	483439	0	0	0	0	4	22	0	5	0	14	0	1	1	1	1	0	1	0	0	0	0	0	0	0	1231.616051	1	2	4	38	10	0	-1	0	0	-2	-1	-307.0761909	-327.9654604	-302.5526433	-298.4133065	-272.2588841	0.164221419	0.320680891
483	451	Sierra Leone	SIE	Chad	CHA	483451	0	0	0	0	0	0	0	0	0	0	0	0	0	0	0	0	0	0	0	0	0	0	0	0	2665.687975	3	4	5	5	0	0	-1	-1	0	-1	-2	-461.1212388	-334.5630793	-316.697425	-390.6639779	-403.1776156	0.181211212	0.22441953
483	452	Ghana	GHA	Chad	CHA	483452	0	0	0	0	6	2	0	1	0	0	2	1	1	1	1	0	1	0	0	0	0	0	0	0	1458.265291	28	44	23	300	578	0	-1	-2	-1	-1	-1	744.9592876	704.8304798	711.010177	656.5798806	604.6682602	0.13610488	0.285450089
483	490	Democratic Republic of the Congo	DRC	Chad	CHA	483490	0	0	0	0	0	0	1	0	0	0	0	1	1	1	1	0	1	0	0	0	0	0	0	0	343.8262117	461	776	1732	2874	530	3627	-1	2	2	2	1	-567.1785307	-594.7370315	-582.3604222	-579.0238201	-545.1856324	-0.002016699	-0.002208055
483	520	Somalia	SOM	Chad	CHA	483520	0.040477157	0.045143474	0.050544187	0.048147008	0	0	0	0	0	0	0	0	0	0	0	0	0	0	0	0	0	0	0	0	2098.836096	29	12	736	1138	25	0	-1	2	1	2	1	0	0	0	0	0	0.0526779	-0.214358127
483	600	Morocco	MOR	Chad	CHA	483600	4.1484013	4.3870387	6.3465424	8.4564333	0	0	1	0	0	0	0	0	0	0	0	0	0	0	0	0	0	0	0	0	1889.961086	8	3	1	1	1	0	-1	0	0	0	-1	2287.866728	2176.003432	2173.111508	2101.351008	2100.466826	0.044956786	0.058263098
331	2	United States of America	USA	San Marino	SNM	3312	0	0	0	0	0	0	0	0	0	0	0	0	0	0	0	0	0	0	0	0	0	0	0	0	5991.229295	481	3	1354	397	5	593	1	0	0	0	0	0	0	0	0	0	0	0.951373582
338	2	United States of America	USA	Malta	MLT	3382	226.0032	116.8188	163.5735	550.26959	0	0	0	0	0	0	0	0	0	0	0	0	0	0	0	0	0	0	0	0	6646.063839	6229	38	11523	11044	68	11224	1	1	1	2	2	27317.1379	27575.19382	27352.53429	27657.1914	27393.37171	0	0.951373582
338	20	Canada	CAN	Malta	MLT	33820	8.4821997	55.7258	138.5284	358.8345	0	0	0	0	0	0	0	0	0	0	0	0	0	0	0	0	0	0	0	0	5535.178527	455	913	1399	12446	9255	9610	1	0	0	0	0	25787.1377	26912.67668	26764.35882	26898.51833	27073.80264	0	0.946119836
490	517	Rwanda	RWA	Democratic Republic of the Congo	DRC	490517	69.468765	72.425468	76.27108	79.929939	0	464	412	15131	2902	0	1380	1	1	1	1	0	1	0	0	0	0	0	1	1	4.247124797	0	7	9	12	140	0	-2	-2	-2	-3	-2	305.1816775	289.2860127	280.3432278	283.7406766	260.0865495	0.012667971	-0.038087829
490	520	Somalia	SOM	Democratic Republic of the Congo	DRC	490520	0	0	0	0	1	0	0	1	0	0	0	0	0	0	0	0	0	0	0	0	0	0	0	0	1080.405933	68	1387	872	1573	2561	0	-2	0	-1	0	0	0	0	0	0	0	0.054694599	-0.212150072
339	2	United States of America	USA	Albania	ALB	3392	77.528458	105.93132	81.949997	56.359947	0	0	0	0	0	0	0	1	1	1	1	1	1	0	0	0	0	0	0	0	6557.17817	10047	10865	7963	5844	40555	83018	-1	0	0	2	1	47094.97725	46315.25774	45611.50228	45204.01534	44564.10601	0.502084003	0.187859465
339	20	Canada	CAN	Albania	ALB	33920	47.068703	38.963905	39.221226	48.330502	0	0	0	0	0	0	0	1	1	1	1	1	1	0	0	0	0	0	0	0	5192.965368	863	1733	2655	456	6102	11985	-1	-1	-1	0	-1	45564.97704	45652.74059	45023.32681	44445.34228	44244.53694	0.564937247	0.182605719
339	70	Mexico	MEX	Albania	ALB	33970	5.1816278	2.5704544	0	0	4	0	0	0	0	0	0	0	0	0	0	0	0	0	0	0	0	0	0	0	9681.439711	32	33	5	44	8	12	-1	2	2	3	3	4967.508293	4990.075654	4988.408263	5041.92106	4875.354861	-0.045221158	0.081741239
339	160	Argentina	ARG	Albania	ALB	339160	12.317085	12.62304	7.6169534	7.9823523	0	0	0	0	0	1	2	0	0	0	0	0	0	0	0	0	0	0	0	0	10515.14301	4	23	45	147	0	0	-1	1	0	0	0	5958.572307	5922.286671	6381.242697	6281.122055	6569.665428	0.320699457	0.130764598
339	205	Ireland	IRE	Albania	ALB	339205	14.497879	13.763011	8.82827	9.1297798	0	7	0	0	0	0	5	0	0	0	0	0	0	0	0	0	0	0	0	0	2216.97341	7	9	16	15	184	467	-1	-1	-1	0	-1	60706.59372	47556.49231	43781.57635	43429.73981	44134.70791	0.34422975	0.177020005
339	210	Netherlands	NTH	Albania	ALB	339210	44.324493	22.635834	61.919441	62.977089	0	0	0	0	0	0	0	1	1	1	1	1	1	0	0	0	0	0	0	0	1377.620479	1237	310	215	0	509	711	-1	-1	-1	0	-1	46715.08347	46087.74988	45642.83859	45938.81044	46729.90863	0.541896222	0.179396397
339	211	Belgium	BEL	Albania	ALB	339211	27.738693	19.50448	24.488859	23.20241	50	45	41	80	90	12	21	1	1	1	1	1	1	0	0	0	0	0	0	0	1314.673129	1572	804	900	591	1951	1884	-1	-1	-1	0	-1	40638.35028	40173.29893	39720.55583	40019.16714	40347.34141	0.614554559	0.179447642
339	212	Luxembourg	LUX	Albania	ALB	339212	0.23097287	0.23467067	0.79321003	0.81124997	7	17	0	0	0	0	0	1	1	1	1	1	1	0	0	0	0	0	0	0	1277.240828	11	35	46	271	221	267	-1	0	-1	0	0	102492.8702	101440.4006	99176.24908	97385.15517	99916.65729	0	-0.763514117
339	220	France	FRN	Albania	ALB	339220	129.76308	78.219963	100.35278	71.789742	657	389	597	163	96	110	58	1	1	1	1	1	1	0	0	0	0	0	0	0	804.3214524	19179	6911	8	33	32356	3037	-1	0	-1	1	0	37159.31203	36932.63766	36938.47379	36950.04021	37140.97575	0.585944289	0.205905036
339	225	Switzerland	SWZ	Albania	ALB	339225	140.58955	142.47461	37.828396	35.282684	3	17	5	0	0	0	0	0	0	0	0	0	0	0	0	0	0	0	0	0	851.2929914	4810	145	4631	88828	1817	1688	-1	-1	-1	0	-1	71038.96633	71387.52305	70898.31027	70489.89473	70570.69608	0.591153448	0.192515083
339	230	Spain	SPN	Albania	ALB	339230	113.39084	95.952431	61.873791	89.864388	0	0	0	0	0	2	0	1	1	1	1	1	1	0	0	0	0	0	0	0	1280.196282	84	141	242	2	377	1847	-1	0	-1	1	0	25922.51693	25083.67545	24678.11345	25137.85084	26111.81302	0.2449876	0.168420925
339	235	Portugal	POR	Albania	ALB	339235	4.6440215	3.2098222	3.89521	5.5165	0	0	0	0	1	0	0	1	1	1	1	1	1	0	0	0	0	0	0	0	2108.059606	5	13	33	0	0	58	-1	-1	0	0	0	17426.05983	17122.25855	16899.36631	17077.35819	17950.11757	0.099594628	0.188194885
339	255	Germany	GMY	Albania	ALB	339255	308.8609	295.20169	194.25681	223.79434	227	106	70	0	0	0	0	1	1	1	1	1	1	0	0	0	0	0	0	0	#N/A	4212	2587	2092	1758	221897	15964	-1	-1	-1	0	-1	40716.99344	40465.05954	40027.39089	39984.75175	39917.28151	0.232685589	0.176714923
339	305	Austria	AUS	Albania	ALB	339305	98.948357	63.679203	73.301689	73.367912	0	0	0	0	0	0	2	0	0	0	0	0	0	0	0	0	0	0	0	0	545.1929607	1158	2303	605	1351	2372	2397	-1	-1	-1	0	-1	43060.70885	43271.51288	43396.04414	43668.91276	43597.94641	0.293076892	0.173179783
339	310	Hungary	HUN	Albania	ALB	339310	50.647049	38.250713	79.066132	69.090782	0	0	0	0	0	0	0	1	1	1	1	1	1	0	0	0	0	0	0	0	358.4173616	917	574	465	386	359	117	-1	-1	0	0	-1	9976.039967	9630.06937	9130.029154	8867.566183	9079.296657	0.194220201	0.105326826
339	316	Czech Republic	CZR	Albania	ALB	339316	79.986641	51.331718	30.271339	30.96566	0	0	0	0	5	0	0	1	1	1	1	1	1	0	0	0	0	0	0	0	696.5168482	11	12	14	96	180	180	-1	-1	-1	0	-1	16681.48791	15931.13702	15496.7532	15652.56858	15907.85806	0.739437376	0.177123832
339	325	Italy	ITA	Albania	ALB	339325	1646.0583	1556.4857	1780.9949	1846.1227	102	100	57	54	18	0	0	1	1	1	1	1	1	0	0	0	0	0	4	1	73.37341428	12606	11374	12096	42821	275300	522647	-1	0	0	0	0	29346.15737	29198.16698	29559.32925	30610.2297	31785.60058	0.35142955	0.162377234
339	350	Greece	GRC	Albania	ALB	339350	572.83038	463.25613	472.87427	573.87836	3	4	87	39	7	4	0	1	1	1	1	1	1	0	0	0	0	0	1	1	0	6554	4074	4728	50727	420838	676846	-1	1	-1	1	0	18036.27179	18067.85365	17922.59528	18554.74278	20286.49251	0.460528472	0.163633747
339	355	Bulgaria	BUL	Albania	ALB	339355	68.550827	63.206821	90.240044	87.873169	0	0	0	0	0	0	0	1	1	1	1	1	1	0	0	0	0	0	0	0	152.309402	86	90	92	91	424	0	-1	0	0	0	0	3068.936987	2887.05897	2833.00799	2784.993807	2808.500936	0.311304971	0.119810028
339	360	Romania	ROM	Albania	ALB	339360	55.541512	55.146572	56.144772	56.916641	0	0	0	0	0	0	0	1	1	1	1	1	1	0	0	0	0	0	0	0	263.3948775	1567	1345	949	676	691	0	-1	0	0	1	0	4995.78426	4746.02584	4521.977886	4241.179609	4215.797618	0.133131425	0.103805719
339	375	Finland	FIN	Albania	ALB	339375	25.610086	14.968616	2.77442	3.73791	0	0	0	0	0	0	0	0	0	0	0	0	0	0	0	0	0	0	0	0	1919.933582	9	40	78	8	48	69	-1	-1	-1	0	-1	40671.30035	40829.56884	41388.38185	42003.1683	42963.1535	0.313501629	0.176618678
339	380	Sweden	SWD	Albania	ALB	339380	15.882716	18.969852	9.9156199	11.07876	54	8	37	43	39	4	0	0	0	0	0	0	0	0	0	0	0	0	0	0	1470.601831	44	83	1797	16	370	652	-1	-1	-1	0	-1	50620.54742	49149.57824	48393.10224	48242.71322	48851.06941	0.386913014	0.199441021
339	385	Norway	NOR	Albania	ALB	339385	2.6995256	2.2675734	1.7019684	1.7951729	2	0	0	5	0	0	0	1	1	1	1	1	1	0	0	0	0	0	0	0	1891.729174	4	24	15	21	152	303	-1	-1	-1	0	-1	85047.72556	84667.63124	84064.28646	84307.72782	83144.15363	0.450717058	0.19157586
339	390	Denmark	DEN	Albania	ALB	339390	5.0504036	3.9759758	4.1642699	6.1613202	0	0	0	0	0	0	1	1	1	1	1	1	1	0	0	0	0	0	0	0	1413.020491	145	57	5	6	91	272	-1	-1	-1	0	-1	55457.45625	55058.25805	54457.83363	54210.38307	54364.68146	0.505392782	0.191083748
339	395	Iceland	ICE	Albania	ALB	339395	0.69587767	0.35585573	0	0.00171872	0	0	0	0	0	0	0	1	1	1	1	1	1	0	0	0	0	0	0	0	3239.085141	2	2	5	13	20	0	-1	0	-1	0	0	41309.18612	40065.29914	39795.3007	38386.14487	38164.2975	0.47959017	0.160484167
339	900	Australia	AUL	Albania	ALB	339900	4.9895649	2.3995314	2.5248828	2.3176825	0	1	0	8	7	5	0	0	0	0	0	0	0	0	0	0	0	0	0	0	11800.40854	1410	1525	1315	951	1437	2628	-1	0	-1	0	-1	50145.35797	49828.00596	49373.5879	49044.73603	48136.22541	0.643177319	0.183051985
339	920	New Zealand	NEW	Albania	ALB	339920	0.89313453	0.40894702	0.35510412	0.28264087	0	0	0	0	0	0	0	0	0	0	0	0	0	0	0	0	0	0	0	0	17080.8684	29	8	22	23	62	118	-1	-1	-1	0	-1	32258.30771	31859.97998	31223.04326	30593.27095	30053.18911	0.679336329	0.178431338
2	365	Russia	RUS	United States of America	USA	2365	35511.398	30138	27732.199	23691.875	0	0	0	1	1	0	1	0	0	0	0	0	0	1	1	0	0	0	2	1	80.57830172	0	0	0	0	22	0	-1	2	2	1	1	-40493.47394	-39234.03047	-38325.79906	-37987.76242	-37653.27518	-0.623628459	-0.421837943
316	210	Netherlands	NTH	Czech Republic	CZR	316210	8644.4063	8264.9658	7847.3154	8627.2666	0	0	0	0	0	0	0	1	1	1	1	1	1	0	0	0	0	0	0	0	411.0761099	8477	2551	2648	3391	5263	3612	1	0	0	0	0	30033.59556	30156.61286	30146.08539	30286.24186	30822.05057	-0.197541154	0.002272565
316	211	Belgium	BEL	Czech Republic	CZR	316211	3933.3647	3540.064	3534.4353	3660.5342	0	4	0	0	0	0	0	1	1	1	1	1	1	0	0	0	0	0	0	0	405.5026364	1508	1030	440	308	760	3127	1	0	0	0	0	23956.86237	24242.16191	24223.80263	24366.59856	24439.48335	-0.124882817	0.00232381
316	255	Germany	GMY	Czech Republic	CZR	316255	45000.344	41523.301	43559.609	45832.328	0	0	349	345	0	0	9	1	1	1	1	1	1	0	0	0	0	0	1	1	#N/A	736457	776632	749065	374732	402366	54654	1	0	0	0	0	24035.50553	24533.92252	24530.63769	24332.18317	24009.42345	-0.506751787	-0.000408909
316	380	Sweden	SWD	Czech Republic	CZR	316380	1456.0599	1265.4342	1358.0138	1340.5822	0	0	0	0	0	1	0	1	1	1	1	1	1	0	0	0	0	0	0	0	481.7383015	1999	4326	4271	4355	4430	5808	1	0	0	0	0	33939.05952	33218.44122	32896.34904	32590.14464	32943.21134	-0.352524362	0.022317189
317	210	Netherlands	NTH	Slovakia	SLO	317210	1875.5551	1853.4487	2122.0718	2090.0115	0	0	0	0	0	0	0	1	1	1	1	1	1	0	0	0	0	0	0	0	806.5721743	2259	574	414	62	97	2000	0	0	0	0	0	32614.16877	32527.08124	32433.13236	32915.29441	33892.96284	0	0.028226174
317	255	Germany	GMY	Slovakia	SLO	317255	14864.662	14078.255	14888.723	15368.29	0	0	0	72	0	1	0	1	1	1	1	1	1	0	0	0	0	0	0	0	#N/A	194210	209061	199219	104232	118829	39010	0	0	0	0	0	26616.07874	26904.39089	26817.68466	26961.23572	27080.33572	0	0.0255447
20	500	Uganda	UGA	Canada	CAN	20500	3.7324455	3.5361905	4.9507985	4.8509479	1	0	0	0	0	0	0	0	0	0	0	0	0	0	0	0	0	0	0	0	9230.403622	0	0	79	171	283	448	1	2	2	2	2	-49435.25635	-49404.18042	-48704.05363	-48074.76936	-47810.65428	-0.641654867	-0.329158574
317	375	Finland	FIN	Slovakia	SLO	317375	214.48309	202.4135	159.9189	212.6507	0	0	0	0	0	0	0	1	1	1	1	1	1	0	0	0	0	0	0	0	1156.246224	16	73	142	87	120	196	0	0	0	0	0	26570.38565	27268.90019	28178.67562	28979.65227	30126.20771	0	0.025448455
317	380	Sweden	SWD	Slovakia	SLO	317380	509.80649	475.87381	508.17209	555.11639	0	0	0	0	0	2	0	1	1	1	1	1	1	0	0	0	0	0	0	0	719.8774006	1513	3275	3233	3297	3353	4162	0	0	0	0	0	36519.63272	35588.90959	35183.39601	35219.1972	36014.12361	0	0.048270798
317	385	Norway	NOR	Slovakia	SLO	317385	27.316601	21.811501	21.0187	9.9825001	0	0	0	0	0	0	0	1	1	1	1	1	1	0	0	0	0	0	0	0	1139.917584	64	102	33	34	221	606	0	0	0	0	0	70946.81086	71106.9626	70854.58023	71284.21179	70307.20783	0	0.040405637
317	390	Denmark	DEN	Slovakia	SLO	317390	379.63489	329.1629	304.07431	338.83469	0	0	0	0	0	0	0	1	1	1	1	1	1	0	0	0	0	0	0	0	657.2653838	264	104	281	348	437	641	0	0	0	0	0	41356.54156	41497.58941	41248.1274	41186.86704	41527.73566	0	0.039913525
31	2	United States of America	USA	Bahamas	BHM	312	3760.02	3956.3701	4097.7202	3690.3623	0	0	0	5	6	161	0	1	1	1	1	1	1	0	0	0	0	0	4	1	105.6785239	6776	158	17083	25867	30465	37796	-1	0	0	1	1	30954.19653	29421.32297	28227.21904	27451.19002	27073.61235	0	0.951373582
31	20	Canada	CAN	Bahamas	BHM	3120	142.63896	557.12024	206.87016	246.83345	82	5	3	8	5	7	1	0	0	0	0	0	0	0	0	0	0	0	0	0	1696.682794	26	298	581	1101	1419	1129	-1	-1	-1	-1	-1	29424.19633	28758.80583	27639.04357	26692.51696	26754.04328	0	0.946119836
31	560	South Africa	SAF	Bahamas	BHM	31560	2.8693449	3.6782739	2.68381	7.5312586	0	0	2	0	0	0	0	0	0	0	0	0	0	0	0	0	0	0	0	0	11068.39423	4	2	0	0	0	0	-1	1	2	1	1	-13098.11062	-13695.70213	-14108.26434	-14483.15473	-14206.84411	0	0.883418983
40	31	Bahamas	BHM	Cuba	CUB	4031	0	0	0	0	2	0	0	0	9	0	0	0	0	0	0	0	0	0	0	0	0	0	4	1	88.8726554	99	179	83	54	60	102	-1	-1	-1	-1	-1	14198.20992	15090.68809	15553.97955	16023.9161	15861.08107	0	-0.381416523
40	42	Dominican Republic	DOM	Cuba	CUB	4042	39.259026	34.447666	44.963943	47.120945	1	0	0	0	0	0	1	0	0	0	0	0	0	0	0	0	0	0	5	1	5958.891493	680	2440	4109	6038	8321	10178	-1	0	0	0	0	67.03562619	-22.03428561	-334.8204938	-375.1116268	-292.3257492	-0.021691544	0.435934946
40	51	Jamaica	JAM	Cuba	CUB	4051	4.9908948	7.3168097	7.7053142	8.0749521	0	0	0	0	0	0	0	0	0	0	0	0	0	0	0	0	0	0	4	1	145.1273137	4595	2743	2188	1617	450	0	-1	0	0	0	0	-1605.600755	-1366.41268	-1326.90012	-1179.04206	-964.150813	0	0.543926086
40	52	Trinidad and Tobago	TRI	Cuba	CUB	4052	57.542557	59.991661	63.177067	66.207787	0	4	0	0	0	4	0	0	0	0	0	0	0	0	0	0	0	0	0	0	1703.153868	700	419	282	183	290	0	-1	-1	-1	-1	0	10210.37158	10646.93442	10878.5976	10674.73981	10711.37199	-0.317926028	0.502508532
40	70	Mexico	MEX	Cuba	CUB	4070	392.08765	425.84598	409.87411	398.5199	3	1	0	2	8	3	8	0	0	0	0	0	0	0	0	0	0	0	4	1	201.9461488	3862	4440	3859	2752	6847	9761	-1	1	1	1	2	3024.937501	3186.828986	3158.104579	3313.011836	3245.94228	-0.303839923	0.463838833
40	91	Honduras	HON	Cuba	CUB	4091	0.075032994	0.18014403	0.15179719	0.20618774	0	0	0	0	0	0	0	0	0	0	0	0	0	0	0	0	0	0	5	1	637.0348961	205	93	120	260	445	379	-1	0	0	-1	-1	-4172.613678	-3952.216221	-3933.005312	-3807.625001	-3697.050925	-0.119383255	0.35539142
40	93	Nicaragua	NIC	Cuba	CUB	4093	2.3610861	1.1404732	1.7975082	1.8837379	0	0	5	5	0	0	0	0	0	0	0	0	0	0	0	0	0	0	0	0	713.209978	338	570	641	687	823	1096	-1	-1	0	-1	-1	-4636.629668	-4433.607777	-4436.395448	-4337.663689	-4241.195567	-0.124488427	0.270994524
40	94	Costa Rica	COS	Cuba	CUB	4094	26.813263	29.342724	35.817844	37.536091	5	0	13	27	41	55	29	0	0	0	0	0	0	0	0	0	0	0	0	0	1161.477081	665	486	2129	2838	4324	0	-1	0	-1	0	0	2752.292861	2782.417429	2672.894247	2747.124194	2609.849086	-0.038235364	0.577386096
40	95	Panama	PAN	Cuba	CUB	4095	2.2676587	3.1102028	2.7365887	2.8557618	0	0	2	2	15	6	1	0	0	0	0	0	0	0	0	0	0	0	0	0	1146.261029	1513	1453	1165	3372	1707	2428	-1	-2	-1	-1	-2	4265.278097	4109.895843	3734.215732	3427.233493	2940.993047	0	0.504748548
40	100	Colombia	COL	Cuba	CUB	40100	44.216251	35.338692	39.76685	38.493172	9	0	0	2	2	0	8	0	0	0	0	0	0	0	0	0	0	0	0	0	885.6753542	1158	1106	853	628	1462	1463	-1	1	1	1	2	962.2185054	1075.479132	890.841796	783.5391518	752.3410752	-0.121728498	0.456199353
40	101	Venezuela	VEN	Cuba	CUB	40101	4194.167	4587.7095	4612.2544	4748.5249	0	0	0	0	0	0	0	0	0	0	0	0	0	0	0	0	0	0	0	0	960.9451037	4674	10084	11745	10561	9932	9515	-1	0	0	0	0	0	7534.468971	8344.532909	8508.760243	8100.831485	-0.376368313	0.239127171
40	130	Ecuador	ECU	Cuba	CUB	40130	13.064024	17.589617	36.072941	12.941112	0	0	1	0	0	0	0	0	0	0	0	0	0	0	0	0	0	0	0	0	2037.367219	25	46	72	77	1023	4101	-1	-1	-1	-1	-1	-1119.113288	-776.2971496	-848.9987013	-865.7319559	-896.6425286	-0.030772546	0.436773383
40	135	Peru	PER	Cuba	CUB	40135	15.823736	19.191753	20.472639	13.502482	18	22	21	11	0	3	1	0	0	0	0	0	0	0	0	0	0	0	0	0	2202.709914	275	596	871	432	353	295	-1	0	0	0	-1	-551.1111801	-393.1797732	-395.7835996	-486.8246715	-570.4292672	0.050348248	0.5154812
40	140	Brazil	BRA	Cuba	CUB	40140	605.18628	624.93878	580.98969	558.55597	4	8	0	1	1	0	5	0	0	0	0	0	0	0	0	0	0	0	0	0	2026.208854	602	467	573	439	1342	1351	-1	1	1	1	1	4726.23235	5535.358185	5635.979133	5558.99492	5613.577176	-0.022482585	0.558479498
40	145	Bolivia	BOL	Cuba	CUB	40145	0.39214009	0.69444329	1.4612148	0.57082838	0	0	0	0	0	0	0	0	0	0	0	0	0	0	0	0	0	0	0	0	3418.513943	27	41	52	81	475	783	-1	-2	-1	-1	-1	-4092.893141	-3898.447682	-3928.731816	-3883.659091	-3788.957777	-0.109558315	0.426358607
40	150	Paraguay	PAR	Cuba	CUB	40150	0.3366704	0.6419028	0.52249777	0.2320945	0	0	7	3	2	2	5	0	0	0	0	0	0	0	0	0	0	0	0	0	4599.735182	0	1	58	153	250	230	-1	-1	0	-2	-1	-2662.798138	-2453.790404	-2519.728517	-2770.300481	-2519.288558	-0.071025008	0.429660956
40	155	Chile	CHL	Cuba	CUB	40155	49.327991	32.537678	32.265759	39.263695	0	1	0	0	0	0	0	0	0	0	0	0	0	0	0	0	0	0	0	0	4181.519665	227	234	259	516	2981	5419	-1	-1	-1	-1	-1	8174.846581	8264.023116	8203.850452	7957.612868	7545.041555	0.082989065	0.544039072
40	160	Argentina	ARG	Cuba	CUB	40160	123.39669	115.85243	322.78354	338.26807	0	0	0	5	0	2	0	0	0	0	0	0	0	0	0	0	0	0	0	0	4709.763216	315	157	7	1431	2495	0	-1	0	-1	-2	-1	4016.001515	4119.040004	4550.939013	4552.21283	4940.252847	0.062080692	0.512862192
40	165	Uruguay	URU	Cuba	CUB	40165	80.719261	84.1548	88.623215	92.874634	4	2	0	0	0	0	0	0	0	0	0	0	0	0	0	0	0	0	0	0	5839.297973	144	119	86	88	337	305	-1	-2	-2	-2	-2	7458.245596	7641.145686	7307.35672	6907.207156	6672.937941	-0.002188458	0.562674295
40	205	Ireland	IRE	Cuba	CUB	40205	0.53130001	1.12002	1.53945	1.43902	0	0	0	15	0	0	0	0	0	0	0	0	0	0	0	0	0	0	0	0	6466.090623	19	25	44	31	132	288	-1	-2	-2	-2	-2	58764.02293	45753.24564	41951.27267	41700.83059	42505.29533	0.085610985	0.559117599
40	210	Netherlands	NTH	Cuba	CUB	40210	150.03526	164.60521	155.79642	155.12024	0	0	0	1	1	0	4	0	0	0	0	0	0	0	0	0	0	0	0	0	7417.114404	2	0	0	0	746	1113	-1	-2	-2	-2	-2	44772.51267	44284.50321	43812.53491	44209.90121	45100.49605	0.283277457	0.561493991
40	211	Belgium	BEL	Cuba	CUB	40211	53.455158	47.535069	65.667801	75.967209	5	2	0	1	0	0	0	0	0	0	0	0	0	0	0	0	0	0	0	0	7359.835463	46	311	63	240	320	861	-1	-2	-2	-2	-2	38695.77949	38370.05226	37890.25215	38290.25792	38717.92883	0.355935794	0.561545236
40	225	Switzerland	SWZ	Cuba	CUB	40225	19.62664	19.631855	21.132257	21.373203	1	2	2	0	0	0	1	0	0	0	0	0	0	0	0	0	0	0	0	0	7665.976809	501	7	2464	886	1088	1311	-1	-2	-2	-2	-2	69096.39554	69584.27638	69068.00658	68760.98551	68941.2835	0.332534683	0.574612677
40	235	Portugal	POR	Cuba	CUB	40235	34.070629	62.254169	49.58371	48.973541	0	0	0	2	0	0	2	0	0	0	0	0	0	0	0	0	0	0	0	0	4602.008463	10	26	67	57	566	563	-1	-2	-1	-2	-1	15483.48904	15319.01189	15069.06263	15348.44896	16320.70499	-0.159024137	0.570292479
40	255	Germany	GMY	Cuba	CUB	40255	220.76559	241.549	245.60646	261.45438	0	0	0	0	0	0	2	0	0	0	0	0	0	0	0	0	0	0	0	0	3938.968382	272	506	242	270	3725	11726	-1	-2	-2	-2	-2	38774.42264	38661.81287	38197.08721	38255.84253	38287.86893	-0.025933176	0.558812517
40	305	Austria	AUS	Cuba	CUB	40305	12.18602	8.22085	16.91074	8.3246899	0	0	0	0	2	2	1	0	0	0	0	0	0	0	0	0	0	0	0	0	7911.700966	59	700	15	163	365	0	-1	-2	-2	-2	-2	41118.13806	41468.26621	41565.74046	41940.00354	41968.53383	0.034458127	0.555277377
40	316	Czech Republic	CZR	Cuba	CUB	40316	53.640511	43.526009	27.128969	27.222031	0	63	34	22	8	0	26	0	0	0	0	0	0	0	0	0	0	0	0	0	8039.476539	3	3	4	26	504	505	-1	-2	-2	-2	-2	14738.91711	14127.89035	13666.44952	13923.65936	14278.44548	0.480818611	0.559221426
40	317	Slovakia	SLO	Cuba	CUB	40317	19.60442	7.4405098	3.3775499	8.1567202	0	1	0	0	7	4	0	0	0	0	0	0	0	0	0	0	0	0	0	0	8422.232881	1	1	1	5	65	104	-1	-2	-2	-2	-2	12158.34391	11757.42198	11379.40255	11294.6068	11207.53321	0	0.533267817
40	325	Italy	ITA	Cuba	CUB	40325	343.19891	338.51071	385.65009	329.97504	22	10	19	29	4	2	4	0	0	0	0	0	0	0	0	0	0	0	0	0	7730.651105	224	4166	621	1131	11697	18959	-1	-1	-1	-2	-1	27403.58658	27394.92031	27729.02556	28881.32047	30156.188	0.092810785	0.544474828
40	355	Bulgaria	BUL	Cuba	CUB	40355	6.8579502	9.2595797	2.95977	0.56584001	0	0	0	0	0	0	0	0	0	0	0	0	0	0	0	0	0	0	0	0	7630.240866	63	66	68	67	313	0	-1	-1	-1	-2	-1	1126.366194	1083.812303	1002.704307	1056.084583	1179.088354	0.052686206	0.501907622
40	360	Romania	ROM	Cuba	CUB	40360	2.86924	0.28556001	0.33737001	2.5392399	0	0	0	0	2	0	0	0	0	0	0	0	0	0	0	0	0	0	0	0	7792.779931	0	0	0	0	0	0	-1	-1	-1	-1	-1	3053.213468	2942.779172	2691.674202	2512.270384	2586.385037	-0.12548734	0.485903313
40	365	Russia	RUS	Cuba	CUB	40365	125.65816	186.98152	173.24492	111.30476	0	0	0	0	0	0	0	0	0	0	0	0	0	0	0	0	0	0	0	0	7533.112974	0	0	0	0	4	0	-1	1	1	1	1	4658.932512	5277.980595	5455.399535	5487.343704	5281.418251	-0.380163221	0.148119116
40	375	Finland	FIN	Cuba	CUB	40375	5.1753898	8.0439701	7.4278598	2.59446	0	0	0	0	0	1	0	0	0	0	0	0	0	0	0	0	0	0	0	0	8031.80747	12	59	115	32	156	256	-1	-2	-2	-2	-2	38728.72956	39026.32217	39558.07817	40274.25907	41333.74092	0.054882864	0.558716272
40	385	Norway	NOR	Cuba	CUB	40385	2.9218414	10.009062	1.247452	2.0317464	0	0	0	0	0	2	0	0	0	0	0	0	0	0	0	0	0	0	0	0	7465.594787	8	14	21	45	213	582	-1	-2	-2	-2	-2	83105.15477	82864.38458	82233.98278	82578.81859	81514.74105	0.192098293	0.573673454
40	390	Denmark	DEN	Cuba	CUB	40390	21.545589	27.3141	29.488581	28.84717	0	0	0	0	0	0	0	0	0	0	0	0	0	0	0	0	0	0	0	0	10512.70914	54	38	15	37	207	323	-1	-2	-2	-2	-2	53514.88546	53255.01138	52627.52995	52481.47384	52735.26888	0.246774017	0.573181342
40	434	Benin	BEN	Cuba	CUB	40434	0	0	0	0	0	0	0	0	0	0	0	0	0	0	0	0	0	0	0	0	0	0	0	0	8057.587139	2	2	3	4	7	0	-1	-2	-1	-2	-2	-5680.934781	-5406.601068	-5379.157458	-5257.581936	-5106.224768	-0.390789258	0.493912373
40	900	Australia	AUL	Cuba	CUB	40900	7.7085404	9.2882071	2.8311944	4.4443307	0	0	0	0	0	0	0	0	0	0	0	0	0	0	0	0	0	0	0	0	14108.85675	5	2	36	349	405	631	-1	-1	-2	-2	-2	48202.78718	48024.7593	47543.28421	47315.8268	46506.81283	0.384558554	0.565149579
40	920	New Zealand	NEW	Cuba	CUB	40920	63.183846	20.039505	57.793316	62.49052	0	0	0	0	0	0	0	0	0	0	0	0	0	0	0	0	0	0	0	0	11764.65723	0	1	50	33	24	39	-1	-2	-2	-2	-2	30315.73692	30056.73332	29392.73958	28864.36172	28423.77653	0.420717564	0.560528932
41	2	United States of America	USA	Haiti	HAI	412	1167.76	1165.01	1356.85	1404.2172	0	0	0	0	2836	5526	0	1	1	1	1	1	1	0	0	0	0	0	0	0	931.8133453	5545	34977	104863	240037	435259	545437	1	0	-1	0	2	50910.2821	49999.03533	49223.0325	48782.34509	48085.92871	0.435054223	0.249056605
41	20	Canada	CAN	Haiti	HAI	4120	42.048145	39.649811	40.453522	47.872391	0	385	550	1074	1835	2057	1244	0	0	0	0	0	0	0	0	0	0	0	0	0	2577.852766	307	3283	6390	36837	52606	73753	1	-1	-2	0	0	49380.2819	49336.51818	48634.85703	48023.67202	47766.35964	0.497907467	0.243802859
41	42	Dominican Republic	DOM	Haiti	HAI	4142	1677.1305	1744.2286	1648.842	1727.9401	0	0	0	0	155	0	0	1	1	1	1	1	1	0	0	0	0	0	1	1	0	95525	127170	152301	186181	228274	279216	1	1	0	0	2	5824.911272	5464.989972	5107.013412	4932.127343	4858.909532	0.169897441	0.115034492
41	52	Trinidad and Tobago	TRI	Haiti	HAI	4152	24.238194	26.512487	26.654331	27.441843	0	0	0	0	0	0	0	1	1	1	1	1	1	0	0	0	0	0	0	0	1357.829132	2262	1360	931	605	937	0	1	0	-1	0	2	15968.24723	16133.95868	16320.43151	15981.97878	15862.60727	-0.126337043	0.181608078
41	70	Mexico	MEX	Haiti	HAI	4170	64.372383	49.173588	66.526779	73.609734	5	0	0	2	0	9	7	1	1	1	1	1	1	0	0	0	0	0	0	0	1310.160532	200	64	5	432	384	500	1	2	1	0	4	8782.813146	8673.853244	8599.938484	8620.250805	8397.177561	-0.112250938	0.142938379
41	91	Honduras	HON	Haiti	HAI	4191	4.2817979	6.7140942	15.796014	12.479832	0	0	0	0	0	0	0	1	1	1	1	1	1	0	0	0	0	0	0	0	997.6180808	9	4	5	12	33	28	1	1	0	0	1	1585.261968	1534.808037	1508.828593	1499.613968	1454.184356	0.07220573	0.034490966
41	95	Panama	PAN	Haiti	HAI	4195	0.8244676	0.033591799	0.022583	0.28640041	3	0	0	0	4	2	1	1	1	1	1	1	1	0	0	0	0	0	0	0	1071.470726	63	93	56	130	306	435	1	-1	-1	0	0	10023.15374	9596.920101	9176.049637	8734.472463	8092.228328	0	0.183848094
41	100	Colombia	COL	Haiti	HAI	41100	71.388214	72.095718	60.164772	54.224339	0	0	0	0	0	0	0	1	1	1	1	1	1	0	0	0	0	0	5	1	616.9431712	17	35	50	67	95	0	1	2	1	0	4	6720.094151	6562.50339	6332.675702	6090.778121	5903.576356	0.069860487	0.135298899
41	101	Venezuela	VEN	Haiti	HAI	41101	3.1382999	3.4327698	3.4511354	3.5531003	0	0	0	0	0	0	0	1	1	1	1	1	1	0	0	0	0	0	0	0	673.2034212	831	342	1122	1877	1684	1509	1	1	0	0	2	0	13021.49323	13786.36681	13815.99921	13252.06677	-0.184779328	-0.081773283
41	130	Ecuador	ECU	Haiti	HAI	41130	2.3279519	8.6918669	5.0550051	2.6953895	0	0	0	0	3	2	4	1	1	1	1	1	1	0	0	0	0	0	0	0	1911.959381	3	5	8	8	34	132	1	0	-1	0	1	4638.762358	4710.727108	4592.835204	4441.507013	4254.592752	0.160816439	0.115872929
41	135	Peru	PER	Haiti	HAI	41135	79.196815	85.900726	82.202316	79.540588	20	3	5	3	1	5	4	1	1	1	1	1	1	0	0	0	0	0	0	0	2002.809127	11	6	1	16	13	11	1	1	0	0	1	5206.764466	5093.844485	5046.050306	4820.414298	4580.806014	0.241937233	0.194580746
41	155	Chile	CHL	Haiti	HAI	41155	3.5448759	3.7143815	6.3467007	4.7627325	0	0	0	0	0	0	0	1	1	1	1	1	1	0	0	0	0	0	0	0	7772.377568	47	49	11	36	45	86	1	0	-1	0	1	13932.72223	13751.04737	13645.68436	13264.85184	12696.27684	0.27457805	0.223138618
41	160	Argentina	ARG	Haiti	HAI	41160	34.59317	28.896095	19.816435	20.767065	2	0	4	4	1	10	4	1	1	1	1	1	1	0	0	0	0	0	0	0	7901.011543	34	17	0	76	0	0	1	1	-1	0	1	9773.87716	9606.064262	9992.772918	9859.4518	10091.48813	0.253669677	0.191961738
41	210	Netherlands	NTH	Haiti	HAI	41210	34.034882	35.632629	45.475979	33.237492	0	0	0	0	0	0	0	0	0	0	0	0	0	0	0	0	0	0	0	0	7296.122853	0	0	0	0	679	1087	1	-1	-2	0	0	50530.38832	49771.52747	49254.36882	49517.14018	50251.73133	0.474866442	0.240593537
41	211	Belgium	BEL	Haiti	HAI	41211	16.35117	12.5488	13.34586	15.96155	0	3	0	0	0	0	0	0	0	0	0	0	0	0	0	0	0	0	0	0	7237.942741	25	233	554	246	171	1921	1	-1	-2	0	0	44453.65513	43857.07652	43332.08605	43597.49689	43869.16411	0.547524779	0.240644782
41	220	France	FRN	Haiti	HAI	41220	55.074692	49.97839	59.601959	69.66597	0	0	0	31	91	153	154	0	0	0	0	0	0	0	0	0	0	0	0	0	6705.127326	1417	142	4797	14676	2391	42103	1	0	-2	0	1	40974.61688	40616.41525	40550.00401	40528.36995	40662.79845	0.518914509	0.267102176
41	225	Switzerland	SWZ	Haiti	HAI	41225	3.6902366	3.8443606	2.7218246	3.370944	0	0	0	1	0	0	0	0	0	0	0	0	0	0	0	0	0	0	0	0	7523.965096	281	4	1338	479	493	1257	1	-1	-2	0	0	74854.27119	75071.30064	74509.84049	74068.22448	74092.51878	0.524123668	0.253712223
41	255	Germany	GMY	Haiti	HAI	41255	22.93203	12.65011	27.288691	26.155251	0	1	0	0	0	0	9	0	0	0	0	0	0	0	0	0	0	0	0	0	#N/A	227	279	139	278	2003	645	1	-1	-2	0	0	44532.29829	44148.83713	43638.92111	43563.08149	43439.10421	0.165655809	0.237912063
41	325	Italy	ITA	Haiti	HAI	41325	37.195839	21.31855	19.39641	24.341459	0	1	0	0	0	0	0	0	0	0	0	0	0	0	0	0	0	0	0	0	7584.721279	133	2234	338	607	229	278	1	0	-1	0	1	33161.46223	32881.94457	33170.85947	34188.55944	35307.42328	0.28439977	0.223574374
41	380	Sweden	SWD	Haiti	HAI	41380	113.70183	10.32735	12.01882	4.0289698	0	0	0	0	0	0	0	0	0	0	0	0	0	0	0	0	0	0	0	0	7744.625946	0	36	19	10	106	138	1	-1	-2	0	0	54435.85227	52833.35583	52004.63246	51821.04297	52372.89211	0.319883234	0.260638161
41	385	Norway	NOR	Haiti	HAI	41385	1.7339832	2.6391337	3.3628364	3.9025011	0	0	0	0	0	0	0	0	0	0	0	0	0	0	0	0	0	0	0	0	7393.040971	2	3	3	6	11	23	1	-1	-2	0	0	88863.03041	88351.40883	87675.81668	87886.05756	86665.97633	0.383687278	0.252773
41	540	Angola	ANG	Haiti	HAI	41540	0	0	0	0	0	0	0	0	1	0	0	0	0	0	0	0	0	0	0	0	0	0	0	0	9530.143096	0	0	0	0	0	0	1	2	0	0	2	3425.363147	3435.402852	3386.823288	3273.787385	3216.963673	-0.260524117	-0.135070333
42	2	United States of America	USA	Dominican Republic	DOM	422	7708.0122	7662.3687	7276.3706	8750.1201	37	14	29	11	11	5	11	1	1	1	1	1	1	0	0	0	0	0	0	0	1070.436661	13265	75310	188690	376328	706894	787015	-1	-1	-1	0	0	45085.37083	44534.04535	44116.01909	43850.21775	43227.01918	0.265156782	0.134022113
42	20	Canada	CAN	Dominican Republic	DOM	4220	190.09204	172.57048	159.39049	194.61084	0	3	2	19	14	5	0	0	0	0	0	0	0	0	0	0	0	0	0	0	2631.074097	460	4926	9585	1591	5150	7573	-1	-2	-2	-2	-2	43555.37062	43871.52821	43527.84362	43091.54468	42907.4501	0.328010026	0.128768367
42	70	Mexico	MEX	Dominican Republic	DOM	4270	1219.0231	1141.4504	1081.2781	973.11127	1	0	0	2	4	0	0	1	1	1	1	1	1	0	0	0	0	0	0	0	1560.943507	332	96	8	480	882	1195	-1	1	1	1	2	2957.901874	3208.863272	3492.925073	3688.123463	3538.268029	-0.282148379	0.027903887
42	130	Ecuador	ECU	Dominican Republic	DOM	42130	39.46114	54.990761	71.608025	63.847546	0	0	0	0	0	0	3	1	1	1	1	1	1	0	0	0	0	0	0	0	1962.248665	22	41	64	68	134	485	-1	-1	-1	-1	-1	-1186.148914	-754.262864	-514.1782075	-490.6203291	-604.3167794	-0.009081002	0.000838437
42	135	Peru	PER	Dominican Republic	DOM	42135	60.27	57.657101	63.400204	92.619812	3	5	4	0	0	0	0	1	1	1	1	1	1	0	0	0	0	0	0	0	1994.717704	36	21	6	109	89	75	-1	0	0	0	-1	-618.1468063	-371.1454876	-60.96310579	-111.7130447	-278.103518	0.072039792	0.079546254
42	140	Brazil	BRA	Dominican Republic	DOM	42140	426.64215	536.66406	478.0386	394.17172	2	1	0	0	0	0	0	1	1	1	1	1	1	0	0	0	0	0	0	0	1596.221523	104	216	168	275	102	103	-1	1	1	1	1	4659.196724	5557.392471	5970.799626	5934.106547	5905.902925	-0.000791041	0.122544552
42	160	Argentina	ARG	Dominican Republic	DOM	42160	257.17099	294.60001	281.40079	294.90009	0	0	0	0	0	0	0	1	1	1	1	1	1	0	0	0	0	0	0	0	4393.37354	278	138	6	273	1524	0	-1	0	-1	-2	-1	3948.965889	4141.074289	4885.759507	4927.324457	5232.578596	0.083772236	0.076927246
42	220	France	FRN	Dominican Republic	DOM	42220	169.43825	154.30849	151.43311	148.35139	11	11	2	9	0	0	0	0	0	0	0	0	0	0	0	0	0	0	0	0	6535.991605	4222	422	312	270	7123	458	-1	-1	-2	-1	-1	35149.70561	35151.42528	35442.9906	35596.24261	35803.88892	0.349017068	0.152067684
42	225	Switzerland	SWZ	Dominican Republic	DOM	42225	54.711548	47.783985	44.723667	23.389317	0	1	0	0	0	0	0	0	0	0	0	0	0	0	0	0	0	0	0	0	7341.324839	451	6	2210	795	4688	6012	-1	-2	-2	-2	-2	69029.35991	69606.31067	69402.82708	69136.09713	69233.60925	0.354226227	0.138677731
42	255	Germany	GMY	Dominican Republic	DOM	42255	307.3912	311.06284	335.2579	217.38232	0	0	2	0	0	0	3	0	0	0	0	0	0	0	0	0	0	0	0	0	#N/A	359	448	224	466	3277	7817	-1	-2	-2	-2	-2	38707.38702	38683.84716	38531.9077	38630.95415	38580.19468	-0.004241632	0.122877571
42	325	Italy	ITA	Dominican Republic	DOM	42325	219.9007	286.65848	225.26985	249.70815	1	5	1	0	0	0	0	0	0	0	0	0	0	0	0	0	0	0	0	0	7395.988793	202	3662	548	9575	17851	24174	-1	-1	-1	-2	-1	27336.55095	27416.95459	28063.84606	29256.4321	30448.51375	0.114502329	0.108539882
42	350	Greece	GRC	Dominican Republic	DOM	42350	1.9327538	1.7879336	2.5826268	15.3439	0	1	0	0	0	0	0	0	0	0	0	0	0	0	0	0	0	0	0	0	8546.735057	10	29	52	578	130	199	-1	0	-2	-1	-1	16026.66537	16286.64127	16427.11209	17200.94518	18949.40567	0.223601251	0.109796395
42	375	Finland	FIN	Dominican Republic	DOM	42375	28.722223	167.79184	16.718596	9.77526	0	2	0	0	0	0	0	0	0	0	0	0	0	0	0	0	0	0	0	0	7998.411839	7	35	69	16	47	70	-1	-2	-2	-2	-2	38661.69393	39048.35646	39892.89866	40649.3707	41626.06667	0.076574408	0.122781326
42	380	Sweden	SWD	Dominican Republic	DOM	42380	41.917606	29.601873	41.851028	23.44166	0	0	0	0	0	0	0	0	0	0	0	0	0	0	0	0	0	0	0	0	7633.044043	1	106	56	29	242	410	-1	-2	-2	-2	-2	48610.941	47368.36586	46897.61905	46888.91563	47513.98258	0.149985793	0.145603669
51	20	Canada	CAN	Jamaica	JAM	5120	117.81326	101.69917	128.87823	119.97652	19	80	112	117	96	60	11	0	0	0	0	0	0	0	0	0	0	0	0	0	2608.467253	499	5345	10400	101004	118874	143675	-1	-2	-2	-2	-2	45228.00701	45215.90661	44519.92324	43895.47511	43579.27517	0	0.020777227
51	52	Trinidad and Tobago	TRI	Jamaica	JAM	5152	832.16187	702.26166	706.01886	726.87836	0	3	1	0	0	0	0	1	1	1	1	1	1	0	0	0	0	0	0	0	1762.796183	7831	3492	309	200	317	0	-1	-1	-1	-1	0	11815.97234	12013.3471	12205.49772	11853.78187	11675.5228	0	-0.041417554
51	205	Ireland	IRE	Jamaica	JAM	51205	7.5968928	10.462343	3.4063699	4.1058602	0	0	0	0	1	0	0	0	0	0	0	0	0	0	0	0	0	0	0	0	6795.808731	101	127	226	164	151	321	-1	-2	-2	-2	-2	60369.62369	47119.65832	43278.17279	42879.87265	43469.44614	0	0.015191513
51	210	Netherlands	NTH	Jamaica	JAM	51210	19.476011	22.639071	27.004339	31.92519	29	46	35	11	28	11	5	0	0	0	0	0	0	0	0	0	0	0	0	0	7747.157113	7	2	1	0	463	808	-1	-2	-2	-2	-2	46378.11343	45650.91589	45139.43503	45388.94327	46064.64686	0	0.017567905
51	220	France	FRN	Jamaica	JAM	51220	34.372238	39.148575	24.743179	24.599079	1	3	2	2	1	0	0	0	0	0	0	0	0	0	0	0	0	0	0	0	7168.458548	28986	2898	2139	1849	48902	461	-1	-1	-2	-1	-1	36822.34199	36495.80368	36435.07023	36400.17304	36475.71398	0	0.044076544
51	255	Germany	GMY	Jamaica	JAM	51255	64.107948	36.133598	45.132889	44.295132	1	0	3	0	0	0	0	0	0	0	0	0	0	0	0	0	0	0	0	0	#N/A	33	14	27	522	98	1929	-1	-2	-2	-2	-2	40380.0234	40028.22555	39523.98733	39434.88459	39252.01974	0	0.014886431
51	380	Sweden	SWD	Jamaica	JAM	51380	19.303915	9.0921516	15.88994	16.59339	0	1	0	0	0	0	0	0	0	0	0	0	0	0	0	0	0	0	0	0	8137.91359	10	931	495	252	193	259	-1	-2	-2	-2	-2	50283.57738	48712.74425	47889.69868	47692.84606	48185.80764	0	0.037612529
52	210	Netherlands	NTH	Trinidad and Tobago	TRI	52210	62.29509	129.0377	85.644676	91.388443	18	6	10	1	1	0	0	0	0	0	0	0	0	0	0	0	0	0	0	0	7295.75295	0	0	0	0	468	506	0	-1	-1	-1	-2	34562.14109	33637.56879	32933.93731	33535.1614	34389.12406	0.601203485	0.058985459
52	255	Germany	GMY	Trinidad and Tobago	TRI	52255	118.96027	150.01074	135.49471	147.04866	0	0	0	0	1	0	1	0	0	0	0	0	0	0	0	0	0	0	0	0	11169.19466	18	10	14	246	70	707	0	-1	-1	-1	-2	28564.05106	28014.87845	27318.48961	27581.10272	27576.49694	0.291992852	0.056303985
53	2	United States of America	USA	Barbados	BAR	532	482.57001	504.01999	497.31	627.33594	0	0	0	0	1	0	0	1	1	1	1	1	1	0	0	0	0	0	0	0	2540.556551	12029	280	31809	45699	54282	50229	0	0	1	0	0	35667.05061	34849.78495	34045.78191	33521.8359	32807.48264	0.505428974	0.084725171
53	20	Canada	CAN	Barbados	BAR	5320	80.030678	68.714432	161.6832	195.48065	49	13	19	13	8	13	1	0	0	0	0	0	0	0	0	0	0	0	0	0	3386.660674	55	625	1221	15905	14677	17840	0	0	0	0	0	34137.0504	34187.26781	33457.60644	32763.16283	32487.91356	0.568282218	0.079471425
53	255	Germany	GMY	Barbados	BAR	53255	29.68614	13.15149	17.03713	18.76754	0	0	0	0	0	0	0	0	0	0	0	0	0	0	0	0	0	0	0	0	#N/A	7	3	6	102	24	274	0	0	0	0	0	29289.0668	28999.58676	28461.67052	28302.57231	28160.65814	0.23603056	0.073580629
54	2	United States of America	USA	Dominica	DMA	542	80.959999	86.239998	85.470001	70.638718	0	0	1	0	1	2	1	1	1	1	1	1	1	0	0	0	0	0	0	0	2237.48132	4489	105	3456	19530	17967	42409	1	0	0	0	0	44721.2145	43653.83451	43120.16924	42681.78731	41874.6456	0	0.951373582
54	20	Canada	CAN	Dominica	DMA	5420	4.4894676	6.0547976	5.2857995	9.0880919	0	0	0	0	2	0	0	0	0	0	0	0	0	0	0	0	0	0	0	0	3109.309009	15	179	351	1516	2745	3294	1	0	0	0	0	43191.2143	42991.31737	42531.99377	41923.11424	41555.07653	0	0.946119836
54	220	France	FRN	Dominica	DMA	54220	6.7860098	7.4189501	4.11587	5.6213298	1	0	0	0	0	0	0	0	0	0	0	0	0	0	0	0	0	0	0	0	6272.447226	68	7	5	4	115	776	1	0	0	0	0	34785.54928	34271.21444	34447.14075	34427.81217	34451.51534	0	0.969419153
56	2	United States of America	USA	St. Lucia	SLU	562	346.06	457.70999	729.19	767.60046	0	0	0	0	2	3	4	1	1	1	1	1	1	0	0	0	0	0	0	0	2375.791259	2679	63	1818	8099	14151	13278	0	0	0	0	0	44815.45915	44013.96034	43207.78874	42699.0241	41831.08045	0	0.951373582
56	20	Canada	CAN	St. Lucia	SLU	5620	10.48025	11.15198	11.619771	11.855388	0	86	209	146	128	95	16	0	0	0	0	0	0	0	0	0	0	0	0	0	3283.123198	10	115	225	1787	3168	4098	0	0	-1	0	0	43285.45894	43351.4432	42619.61327	41940.35103	41511.51138	0	0.946119836
56	255	Germany	GMY	St. Lucia	SLU	56255	2.82304	4.9602299	3.5378201	8.1182203	0	0	0	0	0	0	0	0	0	0	0	0	0	0	0	0	0	0	0	0	#N/A	3	1	3	56	8	187	0	0	-1	0	0	38437.47534	38163.76215	37623.67736	37479.7605	37184.25596	0	0.94022904
58	2	United States of America	USA	Antigua & Barbuda	AAB	582	154.89999	232.39999	145.2	212.98529	0	0	0	0	0	2	0	1	1	1	1	1	1	0	0	0	0	0	0	0	2119.839652	3901	91	4533	13281	19151	17611	1	0	0	0	0	37929.0701	37429.1422	37098.77848	36480.35787	36124.20368	0	0.951373582
58	20	Canada	CAN	Antigua & Barbuda	AAB	5820	10.419808	18.87536	15.524161	10.267636	26	3	3	5	13	0	1	0	0	0	0	0	0	0	0	0	0	0	0	0	2936.021374	14	162	317	1925	2288	2724	1	0	0	0	0	36399.0699	36766.62506	36510.60301	35721.6848	35804.63461	0	0.946119836
70	2	United States of America	USA	Mexico	MEX	702	191791.64	203620.8	205988.11	214806.2	1339	1015	1012	443	523	352	93	1	1	1	1	1	1	0	0	0	0	0	1	1	0	0	0	0	0	0	0	-3	-2	-2	-1	-2	42127.46895	41325.18208	40623.09401	40162.09428	39688.75115	0.547305161	0.106118226
70	94	Costa Rica	COS	Mexico	MEX	7094	2915.1379	3585.3059	3491.8369	2795.9707	3	0	0	0	0	1	0	1	1	1	1	1	1	0	0	0	0	0	0	0	750.77491	528	518	781	1311	2329	0	-3	0	-2	0	0	-272.64464	-404.4115575	-485.2103322	-565.8876422	-636.0931945	0.265604559	0.113547263
70	140	Brazil	BRA	Mexico	MEX	70140	5018.0923	4943.9595	4862.6665	4920.2705	1	0	0	0	0	0	0	1	1	1	1	1	1	0	0	0	0	0	0	0	11222.78444	545	515	848	787	1258	1266	-3	0	0	0	-1	1701.29485	2348.529199	2477.874554	2245.983084	2367.634896	0.281357338	0.094640665
70	165	Uruguay	URU	Mexico	MEX	70165	304.98141	317.60571	311.974	409.97144	1	3	0	0	0	0	0	1	1	1	1	1	1	0	0	0	0	0	0	0	6188.126328	139	115	83	85	347	314	-3	-3	-3	-3	-4	4433.308095	4454.316699	4149.252142	3594.19532	3426.995661	0.301651465	0.098835462
70	210	Netherlands	NTH	Mexico	MEX	70210	3367.2493	3917.7419	4622.394	4056.8323	0	0	0	0	0	1	1	0	0	0	0	0	0	0	0	0	0	0	0	0	8191.032608	0	0	0	0	1508	2470	-3	-3	-3	-3	-4	41747.57517	41097.67423	40654.43033	40896.88938	41854.55377	0.58711738	0.097655158
70	211	Belgium	BEL	Mexico	MEX	70211	1283.793	1371.6393	1281.2578	1225.4771	0	0	1	0	0	0	0	0	0	0	0	0	0	0	0	0	0	0	0	0	8141.461411	22	159	238	114	153	1533	-3	-3	-3	-3	-4	35670.84199	35183.22328	34732.14757	34977.24608	35471.98655	0.659775717	0.097706403
70	230	Spain	SPN	Mexico	MEX	70230	4227.54	4489.2085	4742.1787	5228.5674	5	0	3	0	0	0	5	0	0	0	0	0	0	0	0	0	0	0	0	0	6899.147673	3420	5768	9881	11549	16905	48483	-3	-2	-3	-2	-3	20955.00864	20093.59979	19689.70518	20095.92978	21236.45816	0.290208758	0.086679686
70	255	Germany	GMY	Mexico	MEX	70255	14148.91	14858.596	14807.086	15138.563	0	0	0	0	6	5	0	0	0	0	0	0	0	0	0	0	0	0	0	0	12237.04162	392	242	205	2400	1778	14208	-3	-3	-3	-3	-4	35749.48514	35474.98389	35038.98263	34942.83069	35041.92665	0.277906747	0.094973684
70	325	Italy	ITA	Mexico	MEX	70325	5481.0239	6008.6831	6182.856	5738.9692	0	1	0	1	2	0	0	0	0	0	0	0	0	0	0	0	0	0	0	0	8603.3456	108	1989	297	4101	4036	4572	-3	-2	-2	-3	-3	24378.64908	24208.09132	24570.92099	25568.30864	26910.24572	0.396650708	0.080635995
70	920	New Zealand	NEW	Mexico	MEX	70920	478.21405	368.54691	407.77039	383.38895	1	0	0	0	0	2	0	0	0	0	0	0	0	0	0	0	0	0	0	0	9878.951924	0	4	0	0	241	420	-3	-3	-3	-3	-4	27290.79942	26869.90433	26234.635	25551.34989	25177.83425	0.724557487	0.096690099
80	20	Canada	CAN	Belize	BLZ	8020	6.8046947	9.3622131	9.0098209	21.513083	3	1	2	1	1	0	0	0	0	0	0	0	0	0	0	0	0	0	0	0	2626.657177	38	413	804	1239	1472	2421	0	0	-1	0	0	45715.5183	45624.36019	44993.53623	44323.55983	44118.1061	0	0.946119836
80	255	Germany	GMY	Belize	BLZ	80255	29.44557	184.94278	28.64917	38.82571	0	0	0	0	0	0	0	0	0	0	0	0	0	0	0	0	0	0	0	0	#N/A	0	0	0	3	6	53	0	0	-1	0	0	40867.53469	40436.67914	39997.60032	39862.96931	39790.85068	0	0.94022904
90	20	Canada	CAN	Guatemala	GUA	9020	100.374	93.339104	86.2397	77.6847	0	28	43	94	63	29	0	0	0	0	0	0	0	0	0	0	0	0	0	0	2715.974812	318	3400	6616	4981	13851	18282	0	-1	-1	-1	-1	47055.76994	47074.61558	46423.11937	45837.565	45594.02316	0.587380918	0.107252609
90	70	Mexico	MEX	Guatemala	GUA	9070	1858.9453	1915.675	1860.2603	1950.1556	151	34	0	12	0	37	8	1	1	1	1	1	1	0	0	0	0	0	1	1	0	8834	7134	4463	43073	24148	35022	0	2	2	2	3	6458.301187	6411.950641	6388.200828	6434.143786	6224.841082	-0.022777487	0.006388129
90	80	Belize	BLZ	Guatemala	GUA	9080	6.2234998	5.2412	5.0767002	7.5890999	0	0	0	0	0	0	0	1	1	1	1	1	1	0	0	0	0	0	1	1	0	1935	2590	3012	0	14672	20070	0	0	0	0	0	1340.251641	1450.255391	1429.583139	1514.005168	1475.917058	0	-0.838867227
90	91	Honduras	HON	Guatemala	GUA	9091	344.6875	367.11859	394.76709	424.09119	0	0	0	0	0	0	0	1	1	1	1	1	1	0	0	0	0	0	1	1	0	5272	1816	1784	2952	3370	2849	0	1	1	0	0	-739.2499919	-727.0945666	-702.909063	-686.4930509	-718.1521232	0.161679181	-0.102059284
90	93	Nicaragua	NIC	Guatemala	GUA	9093	76.928001	97.821404	109.9435	125.0827	0	0	4	0	3	0	0	1	1	1	1	1	1	0	0	0	0	0	5	1	244.3180723	428	722	811	870	1041	1387	0	0	1	0	0	-1203.265982	-1208.486123	-1206.299199	-1216.531738	-1262.296765	0.156574009	-0.18645618
90	94	Costa Rica	COS	Guatemala	GUA	9094	455.53329	476.79401	519.81427	537.27142	3	0	6	7	0	4	8	1	1	1	1	1	1	0	0	0	0	0	5	1	538.8148471	450	412	874	1246	1998	3294	0	0	0	0	0	6185.656547	6007.539083	5902.990496	5868.256144	5588.747888	0.242827072	0.119935392
90	95	Panama	PAN	Guatemala	GUA	9095	476.84741	544.40472	584.87512	683.24933	0	0	0	0	0	1	0	1	1	1	1	1	1	0	0	0	0	0	0	0	885.4868999	243	291	305	404	611	870	0	-1	0	0	-1	7698.641783	7335.017497	6964.311981	6548.365444	5919.891849	0	0.047297844
90	205	Ireland	IRE	Guatemala	GUA	90205	8.5720997	10.1705	12.5449	12.1414	0	0	0	0	0	0	0	0	0	0	0	0	0	0	0	0	0	0	0	0	7694.722708	3	4	8	6	134	337	0	-1	-1	-1	-1	62197.38662	48978.3673	45181.36892	44821.96254	45484.19413	0.366673421	0.101666895
90	211	Belgium	BEL	Guatemala	GUA	90211	159.94881	153.55499	130.2536	135.86121	0	0	3	2	0	0	0	0	0	0	0	0	0	0	0	0	0	0	0	0	8601.972153	3	17	101	13	18	813	0	-1	-1	-1	-1	42129.14317	41595.17392	41120.34839	41411.38987	41696.82763	0.63699823	0.104094532
90	220	France	FRN	Guatemala	GUA	90220	52.3885	69.232597	90.445099	79.315102	0	2	0	0	0	0	0	0	0	0	0	0	0	0	0	0	0	0	0	0	8135.670026	793	79	59	51	1339	1745	0	0	-1	0	0	38650.10492	38354.51265	38338.26636	38342.26293	38490.46197	0.60838796	0.130551926
90	225	Switzerland	SWZ	Guatemala	GUA	90225	42.426601	38.6166	27.8713	22.084299	1	0	0	0	0	0	0	0	0	0	0	0	0	0	0	0	0	0	0	0	8982.359539	29	0	142	51	233	598	0	-1	-1	-1	-1	72529.75923	72809.39804	72298.10283	71882.11746	71920.1823	0.613597119	0.117161973
90	255	Germany	GMY	Guatemala	GUA	90255	256.09991	278.12781	289.40771	277.1449	0	0	0	0	2	0	0	0	0	0	0	0	0	0	0	0	0	0	0	0	#N/A	90	28	30	426	206	1037	0	-1	-1	-1	-1	42207.78633	41886.93453	41427.18346	41376.97448	41266.76773	0.25512926	0.101361813
90	305	Austria	AUS	Guatemala	GUA	90305	6.2206001	13.394	14.2262	24.088699	2	0	0	1	0	0	0	0	0	0	0	0	0	0	0	0	0	0	0	0	9200.074854	3	39	3	9	124	0	0	-1	-1	-1	-1	44551.50175	44693.38786	44795.83671	45061.13549	44947.43263	0.315520563	0.097826673
90	325	Italy	ITA	Guatemala	GUA	90325	107.96	118.3421	124.8482	143.0179	1	2	0	0	0	0	0	0	0	0	0	0	0	0	0	0	0	0	0	0	9056.821699	13	72	14	20	600	692	0	0	0	-1	0	30836.95027	30620.04196	30959.12181	32002.45242	33135.08681	0.373873221	0.087024124
90	380	Sweden	SWD	Guatemala	GUA	90380	43.128201	27.0354	30.4035	51.6805	0	0	3	0	5	0	0	0	0	0	0	0	0	0	0	0	0	0	0	0	8793.00867	11	12	24	42	651	829	0	-1	-1	-1	-1	52111.34032	50571.45323	49792.89481	49634.93595	50200.55563	0.409356685	0.124087911
90	385	Norway	NOR	Guatemala	GUA	90385	113.214	129.85249	125.9264	19.516399	0	0	0	1	0	0	6	0	0	0	0	0	0	0	0	0	0	0	0	0	8482.969425	1	10	74	211	291	474	0	-1	-1	-1	-1	86538.51845	86089.50623	85464.07903	85699.95054	84493.63985	0.473160729	0.11622275
90	390	Denmark	DEN	Guatemala	GUA	90390	6.3425999	9.1174002	13.0555	54.485001	0	0	0	0	0	0	0	0	0	0	0	0	0	0	0	0	0	0	0	0	8807.368836	6	7	17	23	134	193	0	-1	-1	-1	-1	56948.24915	56480.13304	55857.6262	55602.60579	55714.16768	0.527836453	0.115730638
91	2	United States of America	USA	Honduras	HON	912	4208.7603	4132.959	3972.2061	4881.0815	2210	2121	675	448	500	538	93	1	1	1	1	1	1	0	0	0	0	0	0	0	1080.24352	7028	22561	42722	119088	288779	469202	0	-1	-1	1	1	49325.02013	48464.22729	47714.2039	47282.73112	46631.74435	0.362848493	0.214565639
91	20	Canada	CAN	Honduras	HON	9120	32.828148	35.015026	35.862438	37.057442	0	81	129	83	58	46	25	0	0	0	0	0	0	0	0	0	0	0	0	0	2861.493989	167	1793	3490	997	4445	6013	0	-2	-2	-1	-1	47795.01993	47801.71015	47126.02843	46524.05805	46312.17528	0.425701737	0.209311893
91	70	Mexico	MEX	Honduras	HON	9170	488.79898	537.98242	514.45532	516.04224	1399	439	0	131	49	39	20	1	1	1	1	1	1	0	0	0	0	0	5	1	178.3250305	1527	991	1540	2030	3680	5314	0	1	1	2	3	7197.551179	7139.045207	7091.109891	7120.636837	6942.993205	-0.184456668	0.108447413
91	90	Guatemala	GUA	Honduras	HON	9190	798.36664	800.96619	827.68738	916.0896	4	12	9	3	2	2	0	1	1	1	1	1	1	0	0	0	0	0	1	1	0	15094	6806	5385	4597	5214	6534	0	-1	-1	0	0	739.2499919	727.0945666	702.909063	686.4930509	718.1521232	-0.161679181	0.102059284
91	92	El Salvador	SAL	Honduras	HON	9192	485.67221	554.89001	521.2691	601.32013	0	3	2	0	5	1	0	1	1	1	1	1	1	0	0	0	0	0	1	1	0	15024	19591	13598	8901	8802	11207	0	-2	0	-1	0	1540.062556	1508.877649	1503.137087	1474.835354	1472.544495	-0.037107884	0.113931447
91	93	Nicaragua	NIC	Honduras	HON	9193	67.430763	91.954346	110.68801	111.00486	0	16	4	21	2	3	0	1	1	1	1	1	1	0	0	0	0	0	1	1	0	4503	7598	8539	9158	10960	14597	0	-1	0	0	0	-464.0159899	-481.3915566	-503.3901357	-530.0386874	-544.1446413	-0.005105172	-0.084396896
91	210	Netherlands	NTH	Honduras	HON	91210	35.97316	35.319378	34.827164	41.716518	1	1	0	0	0	0	2	0	0	0	0	0	0	0	0	0	0	0	0	0	8481.43253	0	0	0	0	266	361	0	-2	-2	-1	-1	48945.12635	48236.71944	47745.54022	48017.52621	48797.54698	0.402660712	0.206102571
91	255	Germany	GMY	Honduras	HON	91255	142.96164	132.21928	151.95744	176.9581	5	5	14	0	10	5	0	0	0	0	0	0	0	0	0	0	0	0	0	0	#N/A	43	38	30	315	278	896	0	-2	-2	-1	-1	42947.03632	42614.02909	42130.09252	42063.46753	41984.91986	0.093450079	0.203421097
91	325	Italy	ITA	Honduras	HON	91325	66.349487	46.030689	46.558907	73.423996	10	2	0	0	0	1	4	0	0	0	0	0	0	0	0	0	0	0	0	0	8824.794307	18	97	19	26	562	822	0	-1	-1	-1	0	31576.20026	31347.13653	31662.03088	32688.94547	33853.23893	0.21219404	0.189083408
91	350	Greece	GRC	Honduras	HON	91350	0.34842774	0.00026709	0.21069553	0.42426017	0	0	1	0	0	0	0	0	0	0	0	0	0	0	0	0	0	0	0	0	10019.01216	0	3	5	49	19	57	0	0	-2	0	0	20266.31467	20216.82321	20025.29691	20633.45855	22354.13085	0.321292962	0.190339921
91	375	Finland	FIN	Honduras	HON	91375	3.1974196	7.6507907	7.3977046	16.975409	4	2	0	0	1	0	0	0	0	0	0	0	0	0	0	0	0	0	0	0	8949.091542	1	6	13	6	18	29	0	-2	-2	-1	-1	42901.34323	42978.53839	43491.08348	44081.88407	45030.79185	0.174266119	0.203324852
91	380	Sweden	SWD	Honduras	HON	91380	22.099009	9.1723604	11.138465	23.446886	5	0	0	0	0	1	0	0	0	0	0	0	0	0	0	0	0	0	0	0	8753.292408	0	11	22	39	208	278	0	-2	-2	-1	-1	52850.59031	51298.54779	50495.80387	50321.429	50918.70775	0.247677504	0.226147195
92	20	Canada	CAN	El Salvador	SAL	9220	47.981976	49.120785	48.536655	56.853096	0	102	78	101	99	111	23	0	0	0	0	0	0	0	0	0	0	0	0	0	3092.392836	517	5546	10793	12965	38167	49801	1	0	-2	0	-1	46254.95737	46292.8325	45622.89135	45049.2227	44839.63079	0.462809621	0.095380446
92	40	Cuba	CUB	El Salvador	SAL	9240	3.4135249	0.27091277	0.27352199	0.51275498	0	0	0	0	0	0	0	0	0	0	0	0	0	0	0	0	0	0	0	0	938.4960324	8	7	4	3	3	0	1	2	0	2	1	2632.551122	2443.338572	2429.868225	2332.789647	2224.506431	0.156491139	-0.469322867
92	70	Mexico	MEX	El Salvador	SAL	9270	740.43121	694.60828	745.86346	734.242	1420	528	0	94	5	78	58	1	1	1	1	1	1	0	0	0	0	0	0	0	207.4785789	2732	1339	2122	5167	5485	7869	1	3	1	3	3	5657.488623	5630.167558	5587.972804	5645.801483	5470.448711	-0.147348784	-0.005484034
92	80	Belize	BLZ	El Salvador	SAL	9280	0.73195273	0.76670599	0.53437299	0.42305499	0	24	0	0	0	0	0	1	1	1	1	1	1	0	0	0	0	0	0	0	167.61768	709	948	1103	0	6038	8257	1	0	-1	0	0	539.4390773	668.4723089	629.3551149	725.6628646	721.5246865	0	-0.85073939
92	90	Guatemala	GUA	El Salvador	SAL	9290	989.61487	997.59912	935.4046	1002.7543	62	51	1	0	2	6	5	1	1	1	1	1	1	0	0	0	0	0	1	1	0	3017	15349	16884	14308	11854	14855	1	1	-1	1	0	-800.8125636	-781.7830825	-800.2280241	-788.3423032	-754.3923716	-0.124571297	-0.011872163
92	91	Honduras	HON	El Salvador	SAL	9291	467.34314	463.69171	560.49969	560.72186	0	3	0	0	0	0	0	1	1	1	1	1	1	0	0	0	0	0	1	1	0	44548	12625	9003	7484	6644	5474	1	2	0	1	0	-1540.062556	-1508.877649	-1503.137087	-1474.835354	-1472.544495	0.037107884	-0.113931447
92	93	Nicaragua	NIC	El Salvador	SAL	9293	195.73137	209.765	202.78461	212.32845	0	43	75	33	39	16	0	1	1	1	1	1	1	0	0	0	0	0	3	1	37.69139413	1015	1713	1925	2065	2471	3291	1	1	0	1	0	-2004.078545	-1990.269206	-2006.527223	-2004.874041	-2016.689136	0.032002712	-0.198328343
92	94	Costa Rica	COS	El Salvador	SAL	9294	293.15488	296.15558	282.88892	262.46939	298	0	74	34	6	8	19	1	1	1	1	1	1	0	0	0	0	0	5	1	331.9594198	965	751	5345	6349	8722	14379	1	0	-1	0	0	5384.843983	5225.756	5102.762472	5079.913841	4834.355516	0.118255775	0.108063229
92	95	Panama	PAN	El Salvador	SAL	9295	202.95592	179.36945	159.24123	150.93912	2	0	2	0	0	0	0	1	1	1	1	1	1	0	0	0	0	0	0	0	680.098986	1136	1271	1721	2493	2068	2942	1	0	-1	1	-1	6897.829219	6553.234415	6164.083957	5760.023141	5165.499477	0	0.035425681
92	100	Colombia	COL	El Salvador	SAL	92100	182.74464	328.8703	170.28862	109.36256	4	0	0	0	0	0	0	1	1	1	1	1	1	0	0	0	0	0	0	0	1245.247552	135	162	165	176	308	309	1	3	1	3	3	3594.769628	3518.817703	3320.710021	3116.328799	2976.847506	0.034762641	-0.013123514
92	135	Peru	PER	El Salvador	SAL	92135	26.030113	72.538582	28.175718	92.652206	1	0	1	0	0	0	0	1	1	1	1	1	1	0	0	0	0	0	0	0	2000.018108	42	24	6	94	77	64	1	2	0	2	0	2081.439942	2050.158798	2034.084626	1845.964976	1654.077163	0.206839387	0.046158333
92	140	Brazil	BRA	El Salvador	SAL	92140	167.93004	218.37952	157.34131	149.00722	3	1	1	1	0	0	0	1	1	1	1	1	1	0	0	0	0	0	0	0	2358.873388	114	346	490	402	480	483	1	3	1	3	2	7358.783473	7978.696757	8065.847358	7891.784567	7838.083607	0.134008554	0.089156631
92	155	Chile	CHL	El Salvador	SAL	92155	72.592056	50.325352	49.796333	61.586838	3	3	0	0	0	0	0	1	1	1	1	1	1	0	0	0	0	0	0	0	3946.665958	81	107	203	225	227	389	1	1	-1	1	0	10807.3977	10707.36169	10633.71868	10290.40252	9769.547986	0.239480204	0.074716205
92	160	Argentina	ARG	El Salvador	SAL	92160	21.559572	37.872589	50.923424	26.023163	5	0	0	3	0	4	0	1	1	1	1	1	1	0	0	0	0	0	0	0	4534.354045	38	19	0	183	0	0	1	2	-1	0	0	6648.552637	6562.378575	6980.807238	6885.002478	7164.759278	0.218571831	0.043539325
92	165	Uruguay	URU	El Salvador	SAL	92165	25.467745	14.33674	25.365288	26.040346	0	0	0	0	0	0	0	1	1	1	1	1	1	0	0	0	0	0	0	0	5793.812465	17	14	10	11	17	16	1	0	-2	0	-1	10090.79672	10084.48426	9737.224946	9239.996803	8897.444371	0.154302681	0.093351428
92	210	Netherlands	NTH	El Salvador	SAL	92210	34.896858	33.291668	43.394855	36.815624	0	0	0	1	0	0	0	0	0	0	0	0	0	0	0	0	0	0	0	0	8895.872086	0	0	0	0	276	330	1	0	-2	0	-1	47405.0638	46727.84179	46242.40314	46542.69086	47325.00248	0.439768596	0.092171124
92	211	Belgium	BEL	El Salvador	SAL	92211	46.112705	45.408844	45.609245	22.87812	1	0	2	0	0	0	0	0	0	0	0	0	0	0	0	0	0	0	0	0	8841.725348	7	45	69	35	46	391	1	0	-2	0	-1	41328.33061	40813.39083	40320.12037	40623.04756	40942.43526	0.512426933	0.092222369
92	220	France	FRN	El Salvador	SAL	92220	42.20406	34.038361	57.026653	46.552399	11	0	0	0	0	0	0	0	0	0	0	0	0	0	0	0	0	0	0	0	8351.510337	919	92	68	59	1551	1119	1	1	-2	1	0	37849.29236	37572.72957	37538.03833	37553.92063	37736.0696	0.483816663	0.118679763
92	255	Germany	GMY	El Salvador	SAL	92255	138.55219	151.44682	167.84036	151.54497	0	2	0	0	4	1	2	0	0	0	0	0	0	0	0	0	0	0	0	0	#N/A	74	74	50	420	536	768	1	0	-2	0	-1	41406.97377	41105.15145	40626.95543	40588.63217	40512.37536	0.130557963	0.08948965
92	325	Italy	ITA	El Salvador	SAL	92325	60.644028	51.647125	64.593857	65.314018	126	45	47	32	5	6	7	0	0	0	0	0	0	0	0	0	0	0	0	0	9263.869959	34	188	37	51	5319	7989	1	1	-1	0	0	30036.1377	29838.25888	30158.89379	31214.11012	32380.69443	0.249301924	0.075151961
92	350	Greece	GRC	El Salvador	SAL	92350	0.17807104	0.46462557	1.054926	0.47870499	0	1	4	0	0	0	0	0	0	0	0	0	0	0	0	0	0	0	0	0	10471.84641	2	5	9	95	12	17	1	2	-2	1	0	18726.25212	18707.94556	18522.15982	19158.6232	20881.58636	0.358400846	0.076408474
92	375	Finland	FIN	El Salvador	SAL	92375	10.38853	6.5877814	11.736233	11.342002	5	0	0	0	0	0	0	0	0	0	0	0	0	0	0	0	0	0	0	0	9281.361542	2	8	16	5	21	34	1	0	-2	0	-1	41361.28068	41469.66074	41987.94639	42607.04872	43558.24735	0.211374003	0.089393405
92	380	Sweden	SWD	El Salvador	SAL	92380	26.679844	27.74712	34.621502	24.36368	17	14	4	0	8	6	0	0	0	0	0	0	0	0	0	0	0	0	0	0	9118.687367	0	14	28	49	2306	2899	1	0	-2	0	-1	51310.52775	49789.67014	48992.66678	48846.59365	49446.16326	0.284785388	0.112215748
92	385	Norway	NOR	El Salvador	SAL	92385	49.29863	33.2141	40.749695	0.67998302	0	0	0	0	0	1	0	0	0	0	0	0	0	0	0	0	0	0	0	0	8795.827118	2	3	6	55	110	183	1	0	-2	0	-1	85737.70589	85307.72315	84663.851	84911.60824	83739.24748	0.348589432	0.104350587
92	900	Australia	AUL	El Salvador	SAL	92900	32.70612	28.392818	25.972088	28.799835	6	0	0	0	0	0	0	0	0	0	0	0	0	0	0	0	0	0	0	0	13289.33482	128	430	848	8477	9589	11352	1	1	-2	0	-1	50835.3383	50468.09787	49973.15244	49648.61645	48731.31926	0.541049693	0.095826712
93	2	United States of America	USA	Nicaragua	NIC	932	907.40076	1078.0231	844.96265	1115.5914	0	28	59	12	41	43	17	1	1	1	1	1	1	0	0	0	0	0	0	0	1140.778272	10215	19029	49468	181863	229386	242886	-1	0	-1	1	1	49789.03612	48945.61885	48217.59404	47812.76981	47175.88899	0.367953665	0.298962535
93	20	Canada	CAN	Nicaragua	NIC	9320	36.47884	40.271446	35.16787	27.954231	0	1	9	0	19	0	0	0	0	0	0	0	0	0	0	0	0	0	0	0	2957.845243	172	1851	3603	1470	9279	10588	-1	-1	-2	-1	-1	48259.03592	48283.1017	47629.41857	47054.09674	46856.31992	0.430806909	0.293708789
93	70	Mexico	MEX	Nicaragua	NIC	9370	406.3364	443.18875	464.64905	933.74359	9	3	0	0	0	1	1	1	1	1	1	1	1	0	0	0	0	0	0	0	455.7107628	2067	3762	2367	2721	2558	3684	-1	2	1	2	3	7661.567168	7620.436764	7594.500027	7650.675525	7487.137847	-0.179351496	0.192844309
93	80	Belize	BLZ	Nicaragua	NIC	9380	0.00733077	0.01255999	0.00340975	0.003573322	0	0	0	0	0	0	0	1	1	1	1	1	1	0	0	0	0	0	0	0	331.1960363	34	45	53	0	279	381	-1	0	-1	0	0	2543.517623	2658.741515	2635.882338	2730.536906	2738.213823	0	-0.652411047
93	90	Guatemala	GUA	Nicaragua	NIC	9390	346.79376	350.95941	359.27686	565.11224	1	0	0	0	0	0	0	1	1	1	1	1	1	0	0	0	0	0	5	1	244.3180723	2	1199	2167	3592	5321	6668	-1	0	-1	0	0	1203.265982	1208.486123	1206.299199	1216.531738	1262.296765	-0.156574009	0.18645618
93	91	Honduras	HON	Nicaragua	NIC	9391	173.78877	164.18538	209.36974	248.52003	0	4	0	0	0	0	0	1	1	1	1	1	1	0	0	0	0	0	1	1	0	4165	3355	5700	14661	5713	4802	-1	1	0	0	0	464.0159899	481.3915566	503.3901357	530.0386874	544.1446413	0.005105172	0.084396896
93	92	El Salvador	SAL	Nicaragua	NIC	9392	228.95244	320.60803	278.63367	369.59772	0	0	0	0	0	0	0	1	1	1	1	1	1	0	0	0	0	0	3	1	37.69139413	2065	1170	1874	2376	5896	7507	-1	-1	0	-1	0	2004.078545	1990.269206	2006.527223	2004.874041	2016.689136	-0.032002712	0.198328343
93	94	Costa Rica	COS	Nicaragua	NIC	9394	437.40909	462.42886	477.4201	500.32281	6	0	4	2	1	1	0	1	1	1	1	1	1	0	0	0	0	0	1	1	0	17823	12633	28054	99006	226582	373548	-1	0	-1	0	0	7388.922528	7216.025206	7109.289695	7084.787883	6851.044652	0.086253063	0.306391572
93	95	Panama	PAN	Nicaragua	NIC	9395	16.875595	14.121897	9.7253742	15.363016	0	0	0	0	1	0	2	1	1	1	1	1	1	0	0	0	0	0	5	1	160.3208065	4501	3279	3013	4985	5008	7123	-1	-1	-1	0	-1	8901.907765	8543.503621	8170.61118	7764.897182	7182.188613	0	0.233754024
93	100	Colombia	COL	Nicaragua	NIC	93100	16.47064	18.045984	18.752947	10.925862	0	0	0	0	0	0	0	1	1	1	1	1	1	0	0	0	0	0	4	1	724.050394	247	290	290	305	459	460	-1	2	1	2	3	5598.848173	5509.086909	5327.237244	5121.202841	4993.536642	0.002759929	0.185204829
93	220	France	FRN	Nicaragua	NIC	93220	21.012539	28.998096	32.948765	68.190651	1	0	0	0	0	0	0	0	0	0	0	0	0	0	0	0	0	0	0	0	7920.121646	534	53	40	34	902	516	-1	0	-2	0	0	39853.3709	39562.99877	39544.56556	39558.79467	39752.75874	0.451813951	0.317008106
93	255	Germany	GMY	Nicaragua	NIC	93255	3.769644	68.369995	73.427719	88.670448	0	0	0	0	0	2	0	0	0	0	0	0	0	0	0	0	0	0	0	0	#N/A	29	22	21	278	163	937	-1	-1	-2	-1	-1	43411.05231	43095.42065	42633.48266	42593.50621	42529.0645	0.098555251	0.287817993
93	325	Italy	ITA	Nicaragua	NIC	93325	32.593861	39.643787	34.723186	27.26988	4	5	1	0	0	0	0	0	0	0	0	0	0	0	0	0	0	0	0	0	8824.794307	10	57	11	15	437	485	-1	0	-1	-1	0	32040.21625	31828.52809	32165.42101	33218.98416	34397.38357	0.217299212	0.273480304
93	380	Sweden	SWD	Nicaragua	NIC	93380	13.685466	11.227347	17.565794	21.26861	3	0	1	0	0	0	2	0	0	0	0	0	0	0	0	0	0	0	0	0	8779.88263	0	8	16	29	400	564	-1	-1	-2	-1	-1	53314.6063	51779.93935	50999.19401	50851.46769	51462.85239	0.252782676	0.310544091
94	20	Canada	CAN	Costa Rica	COS	9420	180.44113	242.95546	164.02888	181.07568	0	0	0	0	0	0	6	0	0	0	0	0	0	0	0	0	0	0	0	0	3388.50935	66	710	1381	761	2531	3428	1	0	-1	0	0	40870.11339	41067.0765	40520.12887	39969.30886	40005.27527	0.344553846	-0.012682783
94	140	Brazil	BRA	Costa Rica	COS	94140	334.99789	426.47614	383.38354	273.43713	0	0	0	1	0	0	0	1	1	1	1	1	1	0	0	0	0	0	0	0	1606.74585	145	151	324	385	238	239	1	0	2	0	0	1973.93949	2752.940756	2963.084886	2811.870726	3003.72809	0.015752779	-0.018906598
94	155	Chile	CHL	Costa Rica	COS	94155	257.97684	291.30453	271.09894	285.26553	0	0	0	0	0	0	0	1	1	1	1	1	1	0	0	0	0	0	0	0	3183.687302	91	102	203	426	455	800	1	0	0	0	0	5422.553721	5481.605687	5530.956206	5210.488674	4935.192469	0.121224429	-0.033347024
94	255	Germany	GMY	Costa Rica	COS	94255	325.78345	315.75043	339.78314	222.2802	0	0	0	0	0	4	1	0	0	0	0	0	0	0	0	0	0	0	0	0	#N/A	31	20	23	360	142	1177	1	0	-1	0	0	36022.12978	35879.39544	35524.19296	35508.71833	35678.01985	0.012302188	-0.018573579
94	325	Italy	ITA	Costa Rica	COS	94325	166.18919	136.89531	178.38608	199.80246	1	0	0	0	0	0	0	0	0	0	0	0	0	0	0	0	0	0	0	0	9178.929465	9	50	10	14	511	580	1	0	0	0	0	24651.29372	24612.50288	25056.13132	26134.19628	27546.33892	0.131046149	-0.032911268
94	380	Sweden	SWD	Costa Rica	COS	94380	50.810162	100.743	56.894791	47.630989	0	0	0	0	0	0	0	0	0	0	0	0	0	0	0	0	0	0	0	0	9206.117158	0	7	14	24	205	291	1	0	-1	0	0	45925.68377	44563.91414	43889.90431	43766.67981	44611.80774	0.166529613	0.004152519
95	2	United States of America	USA	Panama	PAN	952	2781.2822	2924.0356	3111.1409	3407.2156	0	0	0	1	2	0	0	1	1	1	1	1	1	0	0	0	0	0	0	0	1722.874743	13957	23657	92341	129412	146882	98009	1	1	0	1	2	40887.12836	40402.11523	40046.98286	40047.87263	39993.70038	0	0.065208511
95	20	Canada	CAN	Panama	PAN	9520	84.736038	56.625732	63.958939	86.049103	0	0	0	1	2	0	1	0	0	0	0	0	0	0	0	0	0	0	0	0	3556.552294	139	1487	2895	571	2483	3213	1	0	-1	-1	0	39357.12815	39739.59808	39458.80739	39289.19956	39674.13131	0	0.059954765
95	94	Costa Rica	COS	Panama	PAN	9594	500.51083	564.86145	517.27429	491.38391	1	0	0	0	0	0	0	1	1	1	1	1	1	0	0	0	0	0	1	1	0	3032	2425	2929	5477	10279	16947	1	0	0	0	0	-1512.985236	-1327.478415	-1061.321485	-680.1092996	-331.1439609	0	0.072637548
95	255	Germany	GMY	Panama	PAN	95255	163.05026	170.61069	241.80287	235.08925	0	0	0	0	2	0	0	0	0	0	0	0	0	0	0	0	0	0	0	0	#N/A	21	20	14	132	148	420	1	0	-1	-1	0	34509.14455	34551.91703	34462.87148	34828.60903	35346.87588	0	0.054063969
95	380	Sweden	SWD	Panama	PAN	95380	44.734863	30.728201	40.368526	20.664602	0	0	0	0	0	0	0	0	0	0	0	0	0	0	0	0	0	0	0	0	9084.966913	0	8	16	27	199	256	1	0	-1	-1	0	44412.69853	43236.43573	42828.58283	43086.57051	44280.66378	0	0.076790067
100	20	Canada	CAN	Colombia	COL	10020	959.74475	1132.7042	1001.2274	1164.6316	0	0	0	0	320	1189	1754	0	0	0	0	0	0	0	0	0	0	0	0	0	3411.140616	5164	6549	8093	6534	17918	45569	-2	-3	-3	-3	-4	42660.18775	42774.01479	42302.18133	41932.8939	41862.78328	0.42804698	0.10850396
100	40	Cuba	CUB	Colombia	COL	10040	8.198369	29.096006	31.1493	13.959866	0	0	0	0	0	1	0	0	0	0	0	0	0	0	0	0	0	0	0	0	885.6753542	256	231	144	104	172	155	-2	-1	-1	-1	-2	-962.2185054	-1075.479132	-890.841796	-783.5391518	-752.3410752	0.121728498	-0.456199353
100	52	Trinidad and Tobago	TRI	Colombia	COL	10052	584.02112	504.70593	446.92398	457.81699	1	4	4	0	3	0	0	1	1	1	1	1	1	0	0	0	0	0	0	0	744.9937478	266	217	245	199	110	0	-2	-2	-2	-2	-2	9248.153079	9571.455288	9987.755806	9891.200657	9959.030912	-0.19619753	0.046309179
100	92	El Salvador	SAL	Colombia	COL	10092	6.0737848	27.572992	16.589182	15.815914	1	0	1	0	0	0	0	1	1	1	1	1	1	0	0	0	0	0	0	0	1245.247552	172	214	242	259	435	554	-2	-3	-1	-3	-3	-3594.769628	-3518.817703	-3320.710021	-3116.328799	-2976.847506	-0.034762641	0.013123514
100	93	Nicaragua	NIC	Colombia	COL	10093	9.0162897	15.435101	10.730277	10.001909	0	0	1	1	0	2	0	1	1	1	1	1	1	0	0	0	0	0	4	1	724.050394	113	190	214	229	274	365	-2	-2	-1	-2	-3	-5598.848173	-5509.086909	-5327.237244	-5121.202841	-4993.536642	-0.002759929	-0.185204829
100	95	Panama	PAN	Colombia	COL	10095	122.88493	74.561684	59.18766	55.683544	21	42	0	234	125	166	133	1	1	1	1	1	1	0	0	0	0	0	1	1	0	14796	14728	12267	15791	21845	31070	-2	-3	-2	-2	-4	3303.059592	3034.416712	2843.373936	2643.694342	2188.651971	0	0.048549195
100	101	Venezuela	VEN	Colombia	COL	100101	563.0957	609.45575	431.0545	439.75467	1115	1642	712	696	1622	474	223	1	1	1	1	1	1	1	0	1	1	0	1	1	0	97349	173628	455590	553872	617744	604514	-2	-1	-1	-1	-2	0	6458.989839	7453.691113	7725.221092	7348.49041	-0.254639815	-0.217072182
100	130	Ecuador	ECU	Colombia	COL	100130	1065.8456	1068.4749	881.68683	918.29156	7190	0	0	0	377	2184	7679	1	1	1	1	1	1	0	0	0	0	0	1	1	0	12586	23428	36461	40042	50510	170255	-2	-2	-2	-2	-3	-2081.331793	-1851.776281	-1739.840497	-1649.271108	-1648.983604	0.090955952	-0.01942597
100	135	Peru	PER	Colombia	COL	100135	1024.5394	911.95526	870.1814	1204.8107	32	52	71	23	105	1	32	1	1	1	1	1	1	0	0	0	0	0	1	1	0	864	1441	1918	2495	2040	1708	-2	-1	-1	-1	-3	-1513.329685	-1468.658905	-1286.625396	-1270.363823	-1322.770342	0.172076746	0.059281847
100	140	Brazil	BRA	Colombia	COL	100140	2740.248	2795.9077	2590.4795	2465.5591	8	80	53	405	88	52	5	1	1	1	1	1	1	0	0	0	0	0	1	1	0	771	877	1493	2208	4158	4185	-2	0	0	0	-1	3764.013845	4459.879053	4745.137337	4775.455768	4861.236101	0.099245913	0.102280145
100	145	Bolivia	BOL	Colombia	COL	100145	167.03789	280.56851	547.74011	551.61609	2	9	6	10	20	21	17	1	1	1	1	1	1	0	0	0	0	0	0	0	726.6189655	128	1023	1745	666	1275	2086	-2	-3	-2	-2	-3	-5055.111646	-4973.926814	-4819.573612	-4667.198243	-4541.298852	0.012170183	-0.029840746
100	150	Paraguay	PAR	Colombia	COL	100150	82.116562	92.193871	84.00882	56.501282	1	0	0	0	0	9	13	1	1	1	1	1	1	0	0	0	0	0	0	0	1923.688974	618	41	313	1397	323	297	-2	-2	-1	-3	-3	-3625.016644	-3529.269535	-3410.570313	-3553.839633	-3271.629633	0.05070349	-0.026538397
100	155	Chile	CHL	Colombia	COL	100155	901.63141	954.38055	903.83893	929.20801	0	58	19	35	18	40	0	1	1	1	1	1	1	0	0	0	0	0	0	0	1468.564829	645	769	1021	1547	3907	7019	-2	-2	-2	-2	-3	7212.628076	7188.543984	7313.008656	7174.073716	6792.70048	0.204717563	0.087839719
100	160	Argentina	ARG	Colombia	COL	100160	1871.9001	2312.51	1733.545	1009.3336	1	0	25	29	41	53	22	1	1	1	1	1	1	0	0	0	0	0	0	0	1982.424823	10601	5267	246	3026	4264	0	-2	-1	-2	-3	-3	3053.783009	3043.560872	3660.097217	3768.673679	4187.911772	0.18380919	0.056662839
100	165	Uruguay	URU	Colombia	COL	100165	60.105206	81.491104	64.872749	78.512459	0	10	15	21	8	4	14	1	1	1	1	1	1	0	0	0	0	0	0	0	3152.063021	4775	3957	2856	2929	347	314	-2	-3	-3	-3	-4	6496.02709	6565.666554	6416.514924	6123.668004	5920.596866	0.11954004	0.106474942
100	210	Netherlands	NTH	Colombia	COL	100210	311.05545	277.89719	326.759	294.20947	0	0	0	0	0	0	1	0	0	0	0	0	0	0	0	0	0	0	0	0	7879.708865	3	700	1937	5583	9686	12259	-2	-3	-3	-3	-4	43810.29417	43209.02408	42921.69311	43426.36206	44348.15498	0.405005955	0.105294638
100	211	Belgium	BEL	Colombia	COL	100211	223.3864	299.46756	294.81323	260.3269	0	8	0	0	0	6	1	0	0	0	0	0	0	0	0	0	0	0	0	0	7819.710964	141	2	631	647	907	3967	-2	-3	-3	-3	-4	37733.56098	37294.57313	36999.41035	37506.71877	37965.58776	0.477664292	0.105345883
100	220	France	FRN	Colombia	COL	100220	1819.1951	1487.0815	1446.171	1853.5502	0	5	0	4	21	19	12	0	0	0	0	0	0	0	0	0	0	0	0	0	7257.535977	10629	1063	2887	8163	17931	24806	-2	-2	-3	-2	-3	34254.52273	34053.91186	34217.32831	34437.59183	34759.22209	0.449054022	0.131803277
100	225	Switzerland	SWZ	Colombia	COL	100225	462.39847	507.35278	508.81644	519.237	0	0	0	0	3	14	20	0	0	0	0	0	0	0	0	0	0	0	0	0	8050.90157	597	756	415	2773	3185	6398	-2	-3	-3	-3	-4	68134.17704	68508.79725	68177.16479	67977.44636	68188.94243	0.454263181	0.118413324
100	235	Portugal	POR	Colombia	COL	100235	52.255436	58.710789	58.206875	100.27766	2	11	0	1	5	8	12	0	0	0	0	0	0	0	0	0	0	0	0	0	4942.954273	2	5	12	95	313	515	-2	-3	-2	-3	-3	14521.27054	14243.53275	14178.22083	14564.90981	15568.36392	-0.037295639	0.114093126
100	255	Germany	GMY	Colombia	COL	100255	2215.1497	2316.6692	2206.9089	2530.9775	4	0	0	0	0	0	24	0	0	0	0	0	0	0	0	0	0	0	0	0	#N/A	875	1567	814	2506	11667	14253	-2	-3	-3	-3	-4	37812.20414	37586.33374	37306.24541	37472.30337	37535.52786	0.095795322	0.102613164
100	305	Austria	AUS	Colombia	COL	100305	162.91414	159.73361	183.09712	181.15686	0	0	0	0	0	0	0	0	0	0	0	0	0	0	0	0	0	0	0	0	8321.077107	175	68	171	511	573	0	-2	-3	-3	-3	-4	40155.91955	40392.78708	40674.89866	41156.46439	41216.19276	0.156186625	0.099078024
100	325	Italy	ITA	Colombia	COL	100325	794.19012	948.46289	1010.6292	982.27197	0	31	68	34	0	0	15	0	0	0	0	0	0	0	0	0	0	0	0	0	8100.005522	669	4095	256	10234	15042	23262	-2	-2	-2	-3	-3	26441.36808	26319.44118	26838.18377	28097.78132	29403.84693	0.214539283	0.088275475
100	375	Finland	FIN	Colombia	COL	100375	125.87902	127.80674	189.97871	149.32242	0	1	0	0	0	0	0	0	0	0	0	0	0	0	0	0	0	0	0	0	8804.480797	23	98	189	140	421	718	-2	-3	-3	-3	-4	37766.51105	37950.84304	38667.23637	39490.71992	40581.39985	0.176611362	0.102516919
100	380	Sweden	SWD	Colombia	COL	100380	262.54547	191.07303	167.51076	155.96695	0	0	0	0	0	0	0	0	0	0	0	0	0	0	0	0	0	0	0	0	8403.590262	72	162	669	4139	7236	9901	-2	-3	-3	-3	-4	47715.75812	46270.85244	45671.95676	45730.26485	46469.31575	0.250022747	0.125339262
100	385	Norway	NOR	Colombia	COL	100385	52.766155	41.723717	53.448776	47.317829	4	0	0	0	0	3	0	0	0	0	0	0	0	0	0	0	0	0	0	0	8062.735176	19	55	391	1642	3298	5565	-2	-3	-3	-3	-4	82142.93626	81788.90544	81343.14098	81795.27944	80762.39997	0.313826791	0.117474101
100	390	Denmark	DEN	Colombia	COL	100390	83.498238	94.5952	133.384	124.0309	0	0	0	0	0	0	0	0	0	0	0	0	0	0	0	0	0	0	0	0	8215.861758	81	91	166	875	2078	2959	-2	-3	-3	-3	-4	52552.66696	52179.53225	51736.68815	51697.93469	51982.9278	0.368502515	0.116981989
100	666	Israel	ISR	Colombia	COL	100666	147.96298	160.50111	236.55571	328.20718	0	0	0	0	1	0	0	0	0	0	0	0	0	0	0	0	0	0	0	0	10735.0758	61	72	68	887	2026	0	-2	0	0	0	-1	25670.08795	25663.01377	25511.80104	24995.66111	25031.84888	0.10117797	0.039860424
100	900	Australia	AUL	Colombia	COL	100900	53.685867	53.128056	63.858398	44.341621	0	0	11	6	0	0	0	0	0	0	0	0	0	0	0	0	0	0	0	0	13469.14876	58	175	384	2035	4321	7568	-2	-2	-3	-3	-4	47240.56867	46949.28017	46652.44242	46532.28765	45754.47175	0.506287052	0.108950226
100	920	New Zealand	NEW	Colombia	COL	100920	7.9751348	8.283164	11.66745	12.071465	3	11	0	0	0	0	2	0	0	0	0	0	0	0	0	0	0	0	0	0	10716.20817	0	11	48	51	210	427	-2	-3	-3	-3	-4	29353.51841	28981.25418	28501.89779	28080.82257	27671.43545	0.542446062	0.104329579
101	20	Canada	CAN	Venezuela	VEN	10120	428.98172	814.45313	833.93201	679.98944	234	0	12	40	55	62	0	0	0	0	0	0	0	0	0	0	0	0	0	0	3486.314106	1137	1442	1782	3160	7987	11950	-1	-2	-2	-2	-2	0	36315.02496	34848.49021	34207.67281	34514.29287	0.682686795	0.325576142
101	70	Mexico	MEX	Venezuela	VEN	10170	1356.4247	2329.937	2370.3767	1706.7913	241	27	0	1	0	1	4	1	1	1	1	1	1	0	0	0	0	0	0	0	1828.293519	7	834	2167	1488	2845	4117	-1	1	1	1	2	0	-4347.639985	-5186.42833	-5195.748407	-4854.889205	0.07252839	0.224711662
101	94	Costa Rica	COS	Venezuela	VEN	10194	71.145271	91.0382	75.694954	72.104935	128	0	13	1	0	4	23	1	1	1	1	1	1	0	0	0	0	0	0	0	1009.878924	181	248	457	649	1038	0	-1	0	-1	0	0	0	-4752.051542	-5671.638663	-5761.63605	-5490.9824	0.338132949	0.338258925
101	95	Panama	PAN	Venezuela	VEN	10195	1801.0763	5.2362752	4.2980962	4.6771846	2	1	9	0	7	8	0	1	1	1	1	1	1	0	0	0	0	0	0	0	440.0482885	355	395	323	529	1008	1434	-1	-2	-1	-1	-2	0	-3424.573128	-4610.317178	-5081.52675	-5159.838439	0	0.265621377
101	100	Colombia	COL	Venezuela	VEN	101100	1521.8746	2960.3967	2481.4084	2185.6323	4	12	12	0	0	0	0	1	1	1	1	1	1	1	0	1	1	0	1	1	0	12855	23498	31923	42329	37169	37461	-1	1	1	1	2	0	-6458.989839	-7453.691113	-7725.221092	-7348.49041	0.254639815	0.217072182
101	135	Peru	PER	Venezuela	VEN	101135	726.78931	1331.0536	878.00879	542.86615	64	66	3	1	0	3	1	1	1	1	1	1	1	0	0	0	0	0	0	0	562.9024979	460	643	786	1565	1279	1071	-1	0	0	0	-1	0	-7927.648744	-8740.316509	-8995.584915	-8671.260752	0.426716561	0.276354029
101	140	Brazil	BRA	Venezuela	VEN	101140	3424.0754	5561.6279	5334.8237	5095.353	13	3	0	11	0	0	0	1	1	1	1	1	1	0	0	0	0	0	1	1	0	1395	981	1258	1212	2162	2175	-1	1	1	1	1	0	-1999.110786	-2708.553777	-2949.765324	-2487.254309	0.353885728	0.319352327
101	165	Uruguay	URU	Venezuela	VEN	101165	338.6922	377.73755	422.92795	402.86957	1	1	0	0	0	0	0	1	1	1	1	1	1	0	0	0	0	0	0	0	3514.099129	298	247	178	183	706	638	-1	-2	-2	-2	-2	0	106.6767147	-1037.176189	-1601.553088	-1427.893544	0.374179855	0.323547124
101	205	Ireland	IRE	Venezuela	VEN	101205	56.017883	60.131279	58.374031	36.684559	5	1	0	0	0	0	0	0	0	0	0	0	0	0	0	0	0	0	0	0	6491.862688	40	50	89	64	109	191	-1	-2	-2	-2	-2	0	38218.77667	33606.73976	33192.07034	34404.46384	0.461979298	0.319990428
101	211	Belgium	BEL	Venezuela	VEN	101211	506.41406	474.22244	377.39142	376.1362	0	3	0	0	0	0	0	0	0	0	0	0	0	0	0	0	0	0	0	0	7308.502036	61	0	161	319	428	827	-1	-2	-2	-2	-2	0	30835.58329	29545.71924	29781.49767	30617.09735	0.732304107	0.322418065
101	220	France	FRN	Venezuela	VEN	101220	400.85016	654.27155	675.30902	594.51691	16	20	4	1	0	0	0	0	0	0	0	0	0	0	0	0	0	0	0	0	6710.89271	8878	888	2259	2541	14978	4052	-1	-1	-2	-1	-1	0	27594.92203	26763.6372	26712.37074	27410.73168	0.703693837	0.348875459
101	225	Switzerland	SWZ	Venezuela	VEN	101225	471.5419	537.05469	457.48193	451.62112	0	0	0	0	0	1	0	0	0	0	0	0	0	0	0	0	0	0	0	0	7454.491248	258	322	179	1185	821	2261	-1	-2	-2	-2	-2	0	62049.80741	60723.47367	60252.22526	60840.45202	0.708902996	0.335485506
101	255	Germany	GMY	Venezuela	VEN	101255	690.9021	1244.5449	1037.5564	964.14001	10	1	1	0	6	0	0	0	0	0	0	0	0	0	0	0	0	0	0	0	#N/A	645	671	353	1169	4980	4722	-1	-2	-2	-2	-2	0	31127.3439	29852.5543	29747.08228	30187.03745	0.350435137	0.319685346
101	316	Czech Republic	CZR	Venezuela	VEN	101316	5.7703805	22.812241	14.01741	12.24344	0	2	0	0	0	0	0	0	0	0	0	0	0	0	0	0	0	0	0	0	7960.030651	0	0	0	4	46	46	-1	-2	-2	-2	-2	0	6593.42138	5321.916609	5414.899113	6177.613997	0.857186924	0.320094255
101	325	Italy	ITA	Venezuela	VEN	101325	585.84503	1539.5585	1039.0348	922.95679	34	16	13	3	0	0	0	0	0	0	0	0	0	0	0	0	0	0	0	0	7486.93922	290	20337	17433	14777	8776	6786	-1	-1	-1	-2	-1	0	19860.45134	19384.49266	20372.56023	22055.35652	0.469179098	0.305347657
101	338	Malta	MLT	Venezuela	VEN	101338	1.4267401	9.7214699	0.00066	0	2	0	0	0	0	0	0	0	0	0	0	0	0	0	0	0	0	0	0	0	8048.644774	0	0	0	0	1	0	-1	-2	-2	-2	-2	0	9402.348277	8084.131395	7309.154478	7440.490231	0	-0.620543694
101	375	Finland	FIN	Venezuela	VEN	101375	28.937531	76.915413	61.848492	41.626202	0	0	0	0	4	0	0	0	0	0	0	0	0	0	0	0	0	0	0	0	8503.592342	19	82	158	47	73	96	-1	-2	-2	-2	-2	0	31491.8532	31213.54526	31765.49883	33232.90944	0.431251177	0.319589101
101	380	Sweden	SWD	Venezuela	VEN	101380	68.499954	162.52026	82.67897	49.94957	1	2	0	0	0	0	0	0	0	0	0	0	0	0	0	0	0	0	0	0	8012.242454	16	137	588	484	444	640	-1	-2	-2	-2	-2	0	39811.8626	38218.26565	38005.04376	39120.82534	0.504662562	0.342411444
110	20	Canada	CAN	Guyana	GUY	11020	41.924206	29.480284	38.596264	25.827894	0	0	0	2	12	24	11	0	0	0	0	0	0	0	0	0	0	0	0	0	3907.226807	2467	3129	3867	58588	82057	101505	0	-1	-1	-1	-1	46444.64697	46493.85704	45901.11137	45430.25182	45303.76233	0.515277941	0.103111707
110	220	France	FRN	Guyana	GUY	110220	6.0369101	13.22145	4.8112259	6.5974698	3	5	3	0	0	0	0	0	0	0	0	0	0	0	0	0	0	0	0	0	6747.799779	3175	318	9011	0	5357	28	0	0	-1	0	0	38038.98195	37773.75411	37816.25835	37934.94975	38200.20114	0.536284983	0.126411024
110	255	Germany	GMY	Guyana	GUY	110255	14.48304	15.61021	17.80658	6.8121901	0	0	0	0	0	1	0	0	0	0	0	0	0	0	0	0	0	0	0	0	#N/A	2	6	7	107	43	203	0	-1	-1	-1	-1	41596.66336	41306.17599	40905.17545	40969.6613	40976.50691	0.183026283	0.097220911
115	20	Canada	CAN	Suriname	SUR	11520	4.4492011	7.1527319	4.0104904	17.569445	0	0	0	0	0	0	4	0	0	0	0	0	0	0	0	0	0	0	0	0	4234.711104	28	36	45	698	836	1083	1	0	-1	0	0	40993.18154	40842.6359	40216.15436	39754.83598	39670.06291	0.488139877	0.0339015
115	210	Netherlands	NTH	Suriname	SUR	115210	80.331215	97.186943	94.668785	301.90808	0	0	0	0	0	0	0	0	0	0	0	0	0	0	0	0	0	0	0	0	7286.395972	4	20342	56301	162265	178273	187219	1	0	-1	0	0	42143.28797	41277.64518	40835.66615	41248.30414	42155.43461	0.465098852	0.030692178
115	255	Germany	GMY	Suriname	SUR	115255	3.7841172	4.0673261	5.3274832	40.812092	0	0	0	0	0	2	0	0	0	0	0	0	0	0	0	0	0	0	0	0	#N/A	135	341	158	63	2530	56	1	0	-1	0	0	36145.19794	35654.95484	35220.21845	35294.24545	35342.80749	0.155888219	0.028010704
130	2	United States of America	USA	Ecuador	ECU	1302	6120.6162	6773.9355	7879.1289	8777.8662	166	245	125	24	17	20	12	1	1	1	1	1	1	0	0	0	0	0	0	0	2631.270175	8400	46789	99076	152738	302705	420751	0	0	0	1	1	46271.51974	45288.30822	44630.19729	44340.83808	43831.33596	0.274237784	0.133183676
130	20	Canada	CAN	Ecuador	ECU	13020	272.06961	307.01569	257.22412	263.4845	0	0	0	0	0	3	0	0	0	0	0	0	0	0	0	0	0	0	0	0	4474.566999	2805	3557	4396	7599	11121	15698	0	-1	-1	-1	-1	44741.51954	44625.79108	44042.02182	43582.16501	43511.76688	0.337091028	0.12792993
130	70	Mexico	MEX	Ecuador	ECU	13070	869.85797	888.27625	968.51324	966.92584	1	0	0	0	0	1	0	1	1	1	1	1	1	0	0	0	0	0	0	0	1600.155864	3	45	95	641	1247	1771	0	2	2	2	3	4144.050788	3963.126136	4007.10328	4178.743792	4142.584809	-0.273067377	0.02706545
130	100	Colombia	COL	Ecuador	ECU	130100	2220.918	2190.1936	2296.2339	2201.9004	0	0	1	3	3	0	0	1	1	1	1	1	1	0	0	0	0	0	1	1	0	8023	9100	8786	8886	11366	11437	0	2	2	2	3	2081.331793	1851.776281	1739.840497	1649.271108	1648.983604	-0.090955952	0.01942597
130	101	Venezuela	VEN	Ecuador	ECU	130101	954.76929	239.29337	51.861813	33.801086	0	0	0	0	0	0	0	1	1	1	1	1	1	0	0	0	0	0	0	0	869.7174505	10857	5054	19382	24534	29027	28410	0	1	1	1	1	0	8310.766121	9193.531611	9374.492199	8997.474014	-0.345595767	-0.197646212
130	135	Peru	PER	Ecuador	ECU	130135	1141.9291	1127.9498	1119.79	1025.0293	0	0	1	0	0	0	2	1	1	1	1	1	1	0	0	0	0	0	1	1	0	2122	1952	1699	1904	1557	1296	0	1	1	1	0	568.0021076	383.1173764	453.2151017	378.9072844	326.2132614	0.081120794	0.078707817
130	140	Brazil	BRA	Ecuador	ECU	130140	938.07977	925.33307	876.07251	863.83234	0	0	0	30	1	0	12	1	1	1	1	1	1	0	0	0	0	0	0	0	487.3940443	473	357	753	610	1188	1195	0	2	2	2	2	5845.345638	6311.655335	6484.977834	6424.726876	6510.219705	0.008289961	0.121706115
130	145	Bolivia	BOL	Ecuador	ECU	130145	8.6823711	30.7078	109.79138	113.97482	0	0	2	0	0	0	0	1	1	1	1	1	1	0	0	0	0	0	0	0	1211.63174	81	100	115	228	663	1093	0	-1	0	0	0	-2973.779853	-3122.150532	-3079.733115	-3017.927135	-2892.315248	-0.078785769	-0.010414776
130	155	Chile	CHL	Ecuador	ECU	130155	618.78339	625.13763	629.48572	582.82001	0	0	0	0	0	1	0	1	1	1	1	1	1	0	0	0	0	0	0	0	1723.086121	946	950	1149	2153	8846	16093	0	0	0	0	0	9293.959869	9040.320266	9052.849154	8823.344824	8441.684084	0.113761611	0.107265689
130	160	Argentina	ARG	Ecuador	ECU	130160	543.73987	477.61682	416.49277	501.79391	0	1	1	0	2	0	1	1	1	1	1	1	1	0	0	0	0	0	0	0	2314.83481	697	346	16	1016	2035	0	0	1	0	-1	0	5135.114803	4895.337153	5399.937714	5417.944786	5836.895376	0.092853238	0.076088809
130	210	Netherlands	NTH	Ecuador	ECU	130210	237.00786	210.63593	295.03766	480.83688	0	0	0	0	0	5	1	0	0	0	0	0	0	0	0	0	0	0	0	0	9231.018527	3	0	0	0	1043	1641	0	-1	-1	-1	-1	45891.62596	45060.80036	44661.53361	45075.63317	45997.13858	0.314050003	0.124720608
130	220	France	FRN	Ecuador	ECU	130220	137.08336	163.47614	128.51149	139.59425	0	0	0	0	0	0	0	0	0	0	0	0	0	0	0	0	0	0	0	0	8585.356707	10528	1053	1	0	17761	1643	0	0	-1	0	0	36335.85452	35905.68815	35957.16881	36086.86294	36408.2057	0.35809807	0.151229247
130	225	Switzerland	SWZ	Ecuador	ECU	130225	126.86147	151.90666	150.29713	123.06722	0	1	0	4	5	2	0	0	0	0	0	0	0	0	0	0	0	0	0	0	9347.345707	734	915	510	3426	1157	1862	0	-1	-1	-1	-1	70215.50883	70360.57353	69917.00528	69626.71746	69837.92603	0.363307229	0.137839294
130	255	Germany	GMY	Ecuador	ECU	130255	568.46875	589.16681	585.28015	577.56244	0	0	0	0	3	6	0	0	0	0	0	0	0	0	0	0	0	0	0	0	#N/A	864	1903	913	1086	14116	5908	0	-1	-1	-1	-1	39893.53593	39438.11002	39046.08591	39121.57448	39184.51146	0.00483937	0.122039134
130	316	Czech Republic	CZR	Ecuador	ECU	130316	2.4510691	3.714565	3.7907801	3.2531691	0	0	0	3	0	0	0	0	0	0	0	0	0	0	0	0	0	0	0	0	9832.398885	0	0	0	2	39	39	0	-1	-1	-1	-1	15858.0304	14904.1875	14515.44822	14789.39131	15175.08801	0.511591157	0.122448043
130	325	Italy	ITA	Ecuador	ECU	130325	284.91919	282.31067	292.85794	326.08655	7	1	3	3	0	0	2	0	0	0	0	0	0	0	0	0	0	0	0	0	9384.112968	823	4952	315	1345	21819	95226	0	0	0	-1	0	28522.69987	28171.21746	28578.02427	29747.05243	31052.83053	0.123583331	0.107701445
130	360	Romania	ROM	Ecuador	ECU	130360	8.1005917	27.64238	29.946667	62.269299	0	0	0	0	0	0	0	0	0	0	0	0	0	0	0	0	0	0	0	0	10448.79958	0	0	0	0	0	0	0	0	0	0	0	4172.326755	3719.076322	3540.672903	3378.00234	3483.027565	-0.094714794	0.04912993
130	380	Sweden	SWD	Ecuador	ECU	130380	18.100477	28.24514	25.209635	19.693874	0	0	0	0	0	0	0	0	0	0	0	0	0	0	0	0	0	0	0	0	9811.583625	5	161	661	567	940	1491	0	-1	-1	-1	-1	49797.08992	48122.62872	47411.79726	47379.53596	48118.29935	0.159066795	0.144765232
130	385	Norway	NOR	Ecuador	ECU	130385	13.033599	24.201136	12.153217	21.918818	0	0	0	0	0	0	0	0	0	0	0	0	0	0	0	0	0	0	0	0	9472.733351	19	23	103	181	384	633	0	-1	-1	-1	-1	84224.26805	83640.68173	83082.98148	83444.55055	82411.38358	0.222870839	0.136900071
130	900	Australia	AUL	Ecuador	ECU	130900	10.361057	11.900588	18.184093	14.164414	0	0	0	0	0	1	0	0	0	0	0	0	0	0	0	0	0	0	0	0	12360.50881	18	53	118	1049	1324	1892	0	0	-1	-1	-1	49321.90047	48801.05645	48392.28292	48181.55876	47403.45535	0.4153311	0.128376196
135	20	Canada	CAN	Peru	PER	13520	747.31311	648.31909	690.40686	939.55621	0	0	0	0	0	0	0	0	0	0	0	0	0	0	0	0	0	0	0	0	4681.734323	2625	3329	4114	6810	17757	25710	0	-2	-2	-2	-1	44173.51743	44242.6737	43588.80672	43203.25772	43185.55362	0.255970234	0.049222113
135	42	Dominican Republic	DOM	Peru	PER	13542	17.794111	34.583469	32.327351	12.470646	0	0	0	0	0	0	0	1	1	1	1	1	1	0	0	0	0	0	0	0	1994.717704	71	612	1133	1728	2428	2970	0	0	0	0	1	618.1468063	371.1454876	60.96310579	111.7130447	278.103518	-0.072039792	-0.079546254
135	70	Mexico	MEX	Peru	PER	13570	1516.0438	1842.1516	2001.8751	2143.0183	1	0	0	0	0	4	1	1	1	1	1	1	1	0	0	0	0	0	0	0	2384.379366	9	857	2488	2621	3785	5461	0	1	1	1	3	3576.048681	3580.00876	3553.888178	3799.836508	3816.371547	-0.354188171	-0.051642367
135	90	Guatemala	GUA	Peru	PER	13590	94.436485	96.51487	31.188009	28.564098	0	0	0	0	0	0	0	1	1	1	1	1	1	0	0	0	0	0	0	0	2187.040168	193	162	206	142	284	356	0	-1	-1	-1	0	-2882.252506	-2831.941881	-2834.31265	-2634.307279	-2408.469535	-0.331410684	-0.058030496
135	95	Panama	PAN	Peru	PER	13595	379.39224	60.36787	133.51826	16.728752	0	0	0	0	2	0	0	1	1	1	1	1	1	0	0	0	0	0	0	0	849.5229014	580	644	1175	1808	2745	3904	0	-2	-1	-1	-1	4816.389277	4503.075616	4129.999331	3914.058165	3511.422314	0	-0.010732652
135	100	Colombia	COL	Peru	PER	135100	1610.3685	1723.891	1615.0048	1369.9487	0	0	0	0	0	0	0	1	1	1	1	1	1	0	0	0	0	0	1	1	0	1153	1930	2508	3238	4078	4054	0	1	1	1	3	1513.329685	1468.658905	1286.625396	1270.363823	1322.770342	-0.172076746	-0.059281847
135	101	Venezuela	VEN	Peru	PER	135101	217.18593	230.67494	107.98866	28.904783	0	0	0	0	0	0	1	1	1	1	1	1	1	0	0	0	0	0	0	0	562.9024979	13096	2114	19099	29592	36375	35577	0	0	0	0	1	0	7927.648744	8740.316509	8995.584915	8671.260752	-0.426716561	-0.276354029
135	130	Ecuador	ECU	Peru	PER	135130	2062.2102	2249.7	2125.3154	1955.8298	0	0	0	0	0	0	7	1	1	1	1	1	1	0	0	0	0	0	1	1	0	602	1121	1744	2555	5090	18764	0	-1	-1	-1	0	-568.0021076	-383.1173764	-453.2151017	-378.9072844	-326.2132614	-0.081120794	-0.078707817
135	140	Brazil	BRA	Peru	PER	135140	2679.7759	2839.7629	2577.688	2194.7566	0	0	0	0	0	0	5	1	1	1	1	1	1	0	0	0	0	0	1	1	0	2794	2426	3801	5678	10811	10880	0	1	1	1	2	5277.343531	5928.537958	6031.762732	6045.819591	6184.006443	-0.072830833	0.042998298
135	145	Bolivia	BOL	Peru	PER	135145	317.04953	553.76501	627.79224	690.22791	1	1	0	2	0	0	0	1	1	1	1	1	1	0	0	0	0	0	1	1	0	12418	8298	4723	5680	8993	14794	0	-2	-1	-1	0	-3541.781961	-3505.267909	-3532.948217	-3396.834419	-3218.52851	-0.159906563	-0.089122593
135	155	Chile	CHL	Peru	PER	135155	1470.8612	1369.2811	1460.7003	1409.9449	0	0	0	1	0	0	0	1	1	1	1	1	1	0	0	0	0	0	1	1	0	3583	3666	4086	7020	35416	64870	0	-1	-1	-1	0	8725.957762	8657.202889	8599.634052	8444.437539	8115.470822	0.032640817	0.028557872
135	160	Argentina	ARG	Peru	PER	135160	2021.4714	2146.5342	1722.1316	1378.5126	0	0	0	0	0	0	0	1	1	1	1	1	1	0	0	0	0	0	0	0	552.729204	1691	4992	8559	16347	91182	83498	0	0	-1	-2	0	4567.112695	4512.219777	4946.722612	5039.037502	5510.682114	0.011732444	-0.002619008
135	165	Uruguay	URU	Peru	PER	135165	137.89905	181.93307	164.95065	165.09566	0	0	1	0	0	0	0	1	1	1	1	1	1	0	0	0	0	0	0	0	1819.7435	762	631	456	467	506	457	0	-2	-2	-2	-1	8009.356776	8034.325459	7703.14032	7394.031827	7243.367208	-0.052536706	0.047193095
135	210	Netherlands	NTH	Peru	PER	135210	134.36443	203.84772	178.11864	178.20026	0	0	0	1	0	0	5	0	0	0	0	0	0	0	0	0	0	0	0	0	9101.74844	0	150	415	1196	2099	3140	0	-2	-2	-2	-1	45323.62385	44677.68299	44208.31851	44696.72588	45670.92532	0.232929209	0.046012791
135	211	Belgium	BEL	Peru	PER	135211	254.2646	239.82849	293.56454	306.15802	0	0	0	0	0	0	0	0	0	0	0	0	0	0	0	0	0	0	0	0	9039.234139	65	172	358	342	614	2441	0	-2	-2	-2	-1	39246.89067	38763.23203	38286.03574	38777.08259	39288.3581	0.305587546	0.046064036
135	220	France	FRN	Peru	PER	135220	335.3847	387.55771	422.7074	380.82996	0	5	0	4	11	9	0	0	0	0	0	0	0	0	0	0	0	0	0	0	8436.013713	3532	353	0	4122	5959	7514	0	-1	-2	-1	0	35767.85241	35522.57077	35503.95371	35707.95565	36081.99244	0.276977276	0.07252143
135	225	Switzerland	SWZ	Peru	PER	135225	166.94464	171.32942	183.52177	222.56284	0	0	0	0	0	0	0	0	0	0	0	0	0	0	0	0	0	0	0	0	9159.312635	276	346	192	1280	2878	6110	0	-2	-2	-2	-1	69647.50672	69977.45615	69463.79018	69247.81018	69511.71277	0.282186435	0.059131477
135	255	Germany	GMY	Peru	PER	135255	1235.7667	1675.7646	1778.4042	1661.0459	0	0	0	0	0	0	0	0	0	0	0	0	0	0	0	0	0	0	0	0	#N/A	540	718	430	2582	5336	12620	0	-2	-2	-2	-1	39325.53382	39054.99265	38592.87081	38742.6672	38858.2982	-0.076281424	0.043331317
135	305	Austria	AUS	Peru	PER	135305	94.38459	176.17758	161.72058	143.4733	0	0	0	0	0	0	0	0	0	0	0	0	0	0	0	0	0	0	0	0	9449.253746	81	31	279	403	668	1147	0	-2	-2	-2	-1	41669.24924	41861.44598	41961.52406	42426.82821	42538.9631	-0.015890121	0.039796177
135	325	Italy	ITA	Peru	PER	135325	650.23676	785.23242	781.9151	713.40283	12	9	6	13	4	0	0	0	0	0	0	0	0	0	0	0	0	0	0	0	9184.365207	309	1872	118	12672	46851	92001	0	-1	-1	-2	0	27954.69776	27788.10008	28124.80916	29368.14514	30726.61727	0.042462537	0.028993628
135	380	Sweden	SWD	Peru	PER	135380	428.69574	406.93597	344.71509	235.67761	0	0	0	0	0	0	0	0	0	0	0	0	0	0	0	0	0	0	0	0	9753.327899	17	54	224	192	4481	6190	0	-2	-2	-2	-1	49229.08781	47739.51134	46958.58216	47000.62867	47792.08609	0.077946001	0.066057415
135	385	Norway	NOR	Peru	PER	135385	12.377256	14.873294	25.114273	23.818977	0	0	0	0	0	0	0	0	0	0	0	0	0	0	0	0	0	0	0	0	9424.655727	6	40	105	281	560	985	0	-2	-2	-2	-1	83656.26595	83257.56435	82629.76638	83065.64326	82085.17032	0.141750045	0.058192254
135	390	Denmark	DEN	Peru	PER	135390	56.230404	71.792038	118.34822	79.311111	0	0	0	0	0	0	0	0	0	0	0	0	0	0	0	0	0	0	0	0	9513.229833	27	31	163	265	559	817	0	-2	-2	-2	-1	54065.99664	53648.19116	53023.31355	52968.29851	53305.69814	0.196425769	0.057700142
135	900	Australia	AUL	Peru	PER	135900	124.14872	147.88214	146.14857	145.46114	0	4	0	0	0	0	0	0	0	0	0	0	0	0	0	0	0	0	0	0	12144.1253	74	222	489	3667	5503	8199	0	-1	-2	-2	-1	48753.89836	48417.93907	47939.06781	47802.65148	47077.24209	0.334210306	0.049668379
140	2	United States of America	USA	Brazil	BRA	1402	37643.551	35853.145	39902.895	38829.055	0	0	0	0	17	33	35	1	1	1	1	1	1	0	0	0	0	0	0	0	2833.946588	14821	34273	49875	100962	225330	339141	-2	-2	-2	-1	-1	40426.1741	38976.65288	38145.21946	37916.1112	37321.11625	0.265947823	0.011477561
140	20	Canada	CAN	Brazil	BRA	14020	3905.5278	3384.8477	3301.6001	2986.4709	0	0	0	2	6	1	0	0	0	0	0	0	0	0	0	0	0	0	0	0	4263.651561	2009	2548	3148	5760	13365	17607	-2	-3	-3	-3	-3	38896.1739	38314.13574	37557.04399	37157.43813	37001.54718	0.328801067	0.006223815
140	205	Ireland	IRE	Brazil	BRA	140205	709.47028	769.35699	686.17224	674.14105	0	0	0	1	0	0	0	0	0	0	0	0	0	0	0	0	0	0	0	0	6482.972513	42	52	93	67	1215	6968	-2	-3	-3	-3	-3	54037.79058	40217.88746	36315.29353	36141.83567	36891.71815	0.10809357	0.000638101
140	210	Netherlands	NTH	Brazil	BRA	140210	2490.3459	3416.9717	2578.9646	3484.7412	0	0	0	0	0	0	0	0	0	0	0	0	0	0	0	0	0	0	0	0	7254.576909	2	546	1509	4348	8345	11908	-2	-3	-3	-3	-3	40046.28032	38749.14503	38176.55578	38650.90629	39486.91887	0.305760042	0.003014493
140	220	France	FRN	Brazil	BRA	140220	6017.6411	6501.9404	7159.2983	6275.6543	1	0	3	0	0	0	0	0	0	0	0	0	0	0	0	0	0	0	0	0	6345.492477	9316	932	7500	13530	15717	28560	-2	-2	-3	-2	-2	30490.50888	29594.03281	29472.19098	29662.13606	29897.98599	0.349808109	0.029523132
140	225	Switzerland	SWZ	Brazil	BRA	140225	3132.7109	3061.3027	3247.0044	3068.0564	0	2	0	4	1	0	1	0	0	0	0	0	0	0	0	0	0	0	0	0	7005.170904	537	734	373	2466	8999	16820	-2	-3	-3	-3	-3	64370.16319	64048.9182	63432.02745	63201.99059	63327.70632	0.355017268	0.016133179
140	255	Germany	GMY	Brazil	BRA	140255	16720.924	15627.725	16699.221	15220.94	0	0	0	0	4	16	0	0	0	0	0	0	0	0	0	0	0	0	0	0	#N/A	1339	3051	7626	6861	24428	38079	-2	-3	-3	-3	-3	34048.19029	33126.45469	32561.10808	32696.84761	32674.29176	-0.003450591	0.000333019
140	325	Italy	ITA	Brazil	BRA	140325	6849.0962	6826.272	7394.7417	6952.4248	21	12	13	6	1	0	1	0	0	0	0	0	0	0	0	0	0	0	0	0	6649.382512	603	11423	8478	27195	28977	49213	-2	-2	-2	-3	-2	22677.35423	21859.56212	22093.04643	23322.32555	24542.61083	0.11529337	-0.01400467
140	375	Finland	FIN	Brazil	BRA	140375	810.11633	947.47418	980.68903	690.75745	0	0	2	0	0	0	0	0	0	0	0	0	0	0	0	0	0	0	0	0	8545.861828	20	86	166	166	295	496	-2	-3	-3	-3	-3	34002.4972	33490.96399	33922.09903	34715.26415	35720.16375	0.077365449	0.000236774
140	380	Sweden	SWD	Brazil	BRA	140380	2383.6001	2178.6809	2190.9988	1788.7238	0	1	0	3	0	3	0	0	0	0	0	0	0	0	0	0	0	0	0	0	8020.02287	173	144	619	1916	3457	4877	-2	-3	-3	-3	-3	43951.74428	41810.97339	40926.81943	40954.80908	41608.07965	0.150776834	0.023059117
615	70	Mexico	MEX	Algeria	ALG	61570	288.89612	202.87021	122.28645	311.39172	0	0	0	0	0	0	0	0	0	0	0	0	0	0	0	0	0	0	0	0	7789.519192	0	21	0	41	95	131	-1	1	2	2	2	4726.401933	4705.189317	4703.828811	4739.216835	4568.544931	0.075401199	0.21389842
140	900	Australia	AUL	Brazil	BRA	140900	2153.5391	1416.771	1279.6156	1200.7004	0	0	1	0	0	0	0	0	0	0	0	0	0	0	0	0	0	0	0	0	11193.91739	63	190	418	2827	4709	10511	-2	-2	-3	-3	-3	43476.55483	42489.40111	41907.30508	41756.83188	40893.23565	0.407041139	0.006670081
145	2	United States of America	USA	Bolivia	BOL	1452	854.62744	940.61035	1171.6193	1239.7734	4	0	0	0	17	12	21	1	1	1	1	1	1	0	0	0	0	0	0	0	4159.547627	2340	8903	16256	34385	53658	72890	1	1	0	1	1	49245.29959	48410.45875	47709.93041	47358.76521	46723.6512	0.353023553	0.143598452
145	20	Canada	CAN	Bolivia	BOL	14520	35.064861	59.522522	57.891953	93.963547	0	0	0	0	1	0	5	0	0	0	0	0	0	0	0	0	0	0	0	0	5885.458321	543	689	852	1292	2531	4383	1	0	-1	-1	-1	47715.29939	47747.94161	47121.75494	46600.09214	46404.08213	0.415876797	0.138344706
145	70	Mexico	MEX	Bolivia	BOL	14570	185.29298	236.36237	279.84683	301.5762	1	0	0	0	0	0	0	1	1	1	1	1	1	0	0	0	0	0	0	0	3770.341822	3	9	108	1333	1382	2000	1	3	2	2	3	7117.830641	7085.276668	7086.836395	7196.670927	7034.900057	-0.194281608	0.037480226
145	100	Colombia	COL	Bolivia	BOL	145100	192.30046	162.31717	183.38515	182.31812	0	0	2	0	0	2	0	1	1	1	1	1	1	0	0	0	0	0	0	0	726.6189655	178	345	481	648	772	658	1	3	2	2	3	5055.111646	4973.926814	4819.573612	4667.198243	4541.298852	-0.012170183	0.029840746
145	135	Peru	PER	Bolivia	BOL	145135	467.35028	558.82452	600.97845	649.4339	2	0	0	0	2	3	0	1	1	1	1	1	1	0	0	0	0	0	1	1	0	4171	3731	3140	3402	2782	2314	1	2	1	1	0	3541.781961	3505.267909	3532.948217	3396.834419	3218.52851	0.159906563	0.089122593
145	140	Brazil	BRA	Bolivia	BOL	145140	1380.4362	1524.4507	1599.703	1663.5925	1	5	2	16	7	1	0	1	1	1	1	1	1	0	0	0	0	0	1	1	0	9035	10595	12924	15889	20394	20513	1	3	2	2	2	8819.125491	9433.805867	9564.710949	9442.65401	9402.534953	0.08707573	0.132120891
145	150	Paraguay	PAR	Bolivia	BOL	145150	56.089958	85.159607	78.517342	94.256958	0	0	4	0	7	0	0	1	1	1	1	1	1	0	0	0	0	0	1	1	0	211	14	437	757	1084	996	1	1	1	-1	0	1430.095002	1444.657278	1409.0033	1113.35861	1269.669219	0.038533307	0.003302349
145	160	Argentina	ARG	Bolivia	BOL	145160	952.0777	1066.6152	1019.8719	1152.5646	0	0	0	0	0	0	0	1	1	1	1	1	1	0	0	0	0	0	1	1	0	90166	102092	119671	149439	237213	220869	1	2	0	-1	0	8108.894655	8017.487686	8479.670829	8435.871921	8729.210624	0.171639007	0.086503585
145	165	Uruguay	URU	Bolivia	BOL	145165	26.701696	36.857113	36.22633	51.073219	0	2	0	0	0	0	0	1	1	1	1	1	1	0	0	0	0	0	0	0	1013.690934	1624	1346	971	996	360	326	1	0	-1	-1	-1	11551.13874	11539.59337	11236.08854	10790.86625	10461.89572	0.107369857	0.136315688
145	205	Ireland	IRE	Bolivia	BOL	145205	2.3787019	2.7457321	4.6825042	4.533812	2	0	0	0	0	0	0	0	0	0	0	0	0	0	0	0	0	0	0	0	8601.082381	4	5	9	7	17	36	1	0	-1	-1	-1	62856.91607	49651.69333	45880.00448	45584.48968	46294.25311	0.1951693	0.132758992
145	211	Belgium	BEL	Bolivia	BOL	145211	28.457699	34.109184	32.386669	48.075581	0	0	0	0	0	0	0	0	0	0	0	0	0	0	0	0	0	0	0	0	9344.165296	14	0	179	73	97	965	1	0	-1	-1	-1	42788.67263	42268.49994	41818.98396	42173.91701	42506.88661	0.465494109	0.135186629
145	220	France	FRN	Bolivia	BOL	145220	45.876354	61.92366	91.028023	186.84953	1	0	0	0	1	2	0	0	0	0	0	0	0	0	0	0	0	0	0	0	8690.60224	957	96	0	0	1615	1346	1	1	-1	0	0	39309.63437	39027.83868	39036.90192	39104.79007	39300.52095	0.436883839	0.161644023
145	225	Switzerland	SWZ	Bolivia	BOL	145225	20.877131	48.843624	139.02016	59.47139	0	0	0	0	0	0	0	0	0	0	0	0	0	0	0	0	0	0	0	0	9379.619548	59	73	41	275	742	1430	1	0	-1	-1	-1	73189.28868	73482.72406	72996.7384	72644.6446	72730.24128	0.442092998	0.14825407
145	255	Germany	GMY	Bolivia	BOL	145255	140.35178	164.89961	236.42471	210.98245	1	0	0	0	0	0	3	0	0	0	0	0	0	0	0	0	0	0	0	0	#N/A	280	153	120	1267	1133	2565	1	0	-1	-1	-1	42867.31578	42560.26056	42125.81902	42139.50162	42076.82671	0.083625139	0.13245391
145	305	Austria	AUS	Bolivia	BOL	145305	15.103814	17.219379	52.477196	52.470104	0	0	1	0	0	0	9	0	0	0	0	0	0	0	0	0	0	0	0	0	9672.757777	17	7	17	50	123	0	1	0	-1	-1	-1	45211.0312	45366.71389	45494.47227	45823.66263	45757.49161	0.144016442	0.12891877
145	325	Italy	ITA	Bolivia	BOL	145325	91.441101	173.81647	119.61219	188.94144	5	0	3	1	0	0	0	0	0	0	0	0	0	0	0	0	0	0	0	0	9219.413395	66	397	25	108	1949	7858	1	1	0	-1	0	31496.47972	31293.36799	31657.75738	32764.97956	33945.14578	0.2023691	0.118116221
145	375	Finland	FIN	Bolivia	BOL	145375	5.636714	9.5679312	5.830277	7.486464	0	0	0	0	0	0	2	0	0	0	0	0	0	0	0	0	0	0	0	0	10655.92001	2	9	17	24	52	89	1	0	-1	-1	-1	42821.6227	42924.76985	43486.80998	44157.91816	45122.6987	0.164441179	0.132357665
145	380	Sweden	SWD	Bolivia	BOL	145380	161.1403	93.672165	204.90323	193.43369	2	0	11	23	0	0	0	0	0	0	0	0	0	0	0	0	0	0	0	0	10148.3979	12	321	611	1805	2323	3075	1	0	-1	-1	-1	52770.86977	51244.77925	50491.53037	50397.46309	51010.6146	0.237852564	0.155180008
150	2	United States of America	USA	Paraguay	PAR	1502	669.88904	946.03534	808.51422	982.75677	0	0	0	0	0	1	5	1	1	1	1	1	1	0	0	0	0	0	0	0	5355.281607	636	175	3815	7575	13715	26121	1	0	-1	2	1	47815.20459	46965.80147	46300.92711	46245.4066	45453.98199	0.314490246	0.140296103
150	20	Canada	CAN	Paraguay	PAR	15020	14.203838	17.008448	20.831114	22.058092	0	0	0	0	4	4	4	0	0	0	0	0	0	0	0	0	0	0	0	0	6971.556265	164	208	257	5211	5140	8766	1	-1	-2	0	-1	46285.20439	46303.28433	45712.75164	45486.73353	45134.41291	0.37734349	0.135042357
150	140	Brazil	BRA	Paraguay	PAR	150140	3379.5845	2805.6536	3298.6125	3480.9978	1	0	0	0	0	0	0	1	1	1	1	1	1	0	0	0	0	0	1	1	0	19887	19736	17523	21251	28828	28999	1	2	1	3	2	7389.030489	7989.148589	8155.707649	8329.2954	8132.865734	0.048542423	0.128818542
150	160	Argentina	ARG	Paraguay	PAR	150160	1788.1429	1938.7434	1764.6583	1808.0778	0	0	5	0	0	0	0	1	1	1	1	1	1	0	0	0	0	0	1	1	0	157030	205465	265190	261080	331688	307510	1	1	-1	0	0	6678.799653	6572.830407	7070.667529	7322.513311	7459.541405	0.1331057	0.083201236
150	220	France	FRN	Paraguay	PAR	150220	91.410736	91.788628	113.58884	132.52858	1	0	0	0	0	0	0	0	0	0	0	0	0	0	0	0	0	0	0	0	9057.095887	142	14	0	0	240	865	1	0	-2	1	0	37879.53937	37583.1814	37627.89862	37991.43146	38030.85173	0.398350532	0.158341674
150	225	Switzerland	SWZ	Paraguay	PAR	150225	96.39518	67.169716	77.04055	26.733791	0	1	0	1	0	0	0	0	0	0	0	0	0	0	0	0	0	0	0	0	9740.314912	9	11	6	40	188	451	1	-1	-2	0	-1	71759.19368	72038.06678	71587.7351	71531.28599	71460.57206	0.403559691	0.144951721
150	255	Germany	GMY	Paraguay	PAR	150255	228.13281	210.05409	240.56725	278.41595	0	0	0	0	1	0	0	0	0	0	0	0	0	0	0	0	0	0	0	0	#N/A	9	23	28	445	167	1286	1	-1	-2	0	-1	41437.22078	41115.60328	40716.81572	41026.14301	40807.15749	0.045091832	0.129151561
150	325	Italy	ITA	Paraguay	PAR	150325	79.29702	76.049599	81.108284	86.886665	1	0	0	0	0	0	0	0	0	0	0	0	0	0	0	0	0	0	0	0	9501.432837	10	59	4	16	579	1192	1	0	-1	0	0	30066.38472	29848.71071	30248.75408	31651.62095	32675.47656	0.163835793	0.114813872
155	2	United States of America	USA	Chile	CHL	1552	15106.823	18593.559	16077.306	14302.466	0	0	0	0	0	0	0	1	1	1	1	1	1	0	0	0	0	0	0	0	4868.474579	6695	19695	42572	66317	85597	93382	0	0	0	1	1	36977.55987	36247.98795	35577.34814	35517.49325	35389.65187	0.160476173	0.025917987
155	20	Canada	CAN	Chile	CHL	15520	916.64508	1031.9779	1543.4944	1270.1003	0	0	0	6	0	0	0	0	0	0	0	0	0	0	0	0	0	0	0	0	6692.369177	1225	1554	1920	20523	24690	30855	0	-1	-1	-1	-1	35447.55967	35585.47081	34989.17267	34758.82018	35070.0828	0.223329417	0.020664241
155	70	Mexico	MEX	Chile	CHL	15570	2521.6616	2607.5759	2538.3442	2446.9651	0	0	0	0	0	0	0	1	1	1	1	1	1	0	0	0	0	0	0	0	4330.362887	10	876	3658	2443	3913	5665	0	2	2	2	3	-5149.909081	-5077.19413	-5045.745873	-4644.601032	-4299.099275	-0.386828988	-0.080200239
155	100	Colombia	COL	Chile	CHL	155100	2218.7126	2184.7522	1721.0979	1130.9811	0	0	0	0	0	0	0	1	1	1	1	1	1	0	0	0	0	0	0	0	1468.564829	895	1279	1507	1821	1774	1627	0	2	2	2	3	-7212.628076	-7188.543984	-7313.008656	-7174.073716	-6792.70048	-0.204717563	-0.087839719
155	101	Venezuela	VEN	Chile	CHL	155101	184.78767	196.57338	132.9241	78.179207	5	0	0	0	0	0	0	1	1	1	1	1	1	0	0	0	0	0	0	0	2049.267019	9712	2987	22593	21947	15749	15414	0	1	1	1	1	0	-729.5541452	140.682457	551.1473756	555.7899301	-0.459357378	-0.304911901
155	145	Bolivia	BOL	Chile	CHL	155145	126.95756	238.41905	140.75098	148.17842	0	0	0	0	0	0	0	1	1	1	1	1	1	1	0	1	0	0	1	1	0	4858	6367	7496	4312	4276	6979	0	-1	0	0	0	-12267.73972	-12162.4708	-12132.58227	-11841.27196	-11333.99933	-0.19254738	-0.117680465
155	160	Argentina	ARG	Chile	CHL	155160	4741.6802	5283.2695	3933.1797	2914.0042	0	0	0	0	0	0	1	1	1	1	1	1	1	0	0	0	0	0	1	1	0	119505	163943	217368	226327	219104	200969	0	1	0	-1	0	-4158.845067	-4144.983112	-3652.911439	-3405.400037	-2604.788708	-0.020908373	-0.03117688
155	210	Netherlands	NTH	Chile	CHL	155210	278.86963	389.32748	637.48529	436.56082	0	0	0	0	0	0	0	0	0	0	0	0	0	0	0	0	0	0	0	0	10370.04227	2	336	930	2678	2748	3042	0	-1	-1	-1	-1	36597.66609	36020.4801	35608.68446	36252.28834	37555.4545	0.200288392	0.017454919
155	211	Belgium	BEL	Chile	CHL	155211	352.5148	425.73215	453.63266	395.3421	0	30	0	0	0	0	0	0	0	0	0	0	0	0	0	0	0	0	0	0	10302.43545	81	324	1171	1345	1210	4859	0	-1	-1	-1	-1	30520.9329	30106.02915	29686.40169	30332.64505	31172.88728	0.272946729	0.017506164
155	220	France	FRN	Chile	CHL	155220	1219.6212	1552.4576	2249.2383	1553.9124	0	0	0	0	0	0	0	0	0	0	0	0	0	0	0	0	0	0	0	0	9634.557483	6456	646	7127	12287	10892	14615	0	0	-1	0	0	27041.89465	26865.36788	26904.31966	27263.51811	27966.52161	0.244336459	0.043963558
155	225	Switzerland	SWZ	Chile	CHL	155225	322.51028	316.8877	333.79956	284.64679	0	0	0	0	1	0	0	0	0	0	0	0	0	0	0	0	0	0	0	0	10323.78447	332	437	2589	1509	4050	5968	0	-1	-1	-1	-1	60921.54896	61320.25327	60864.15613	60803.37264	61396.24195	0.249545618	0.030573605
155	255	Germany	GMY	Chile	CHL	155255	3118.8562	2861.6794	3200.6663	2613.9014	0	0	0	0	0	0	0	0	0	0	0	0	0	0	0	0	0	0	0	0	#N/A	876	1517	6644	5421	6672	9641	0	-1	-1	-1	-1	30599.57606	30397.78976	29993.23676	30298.22966	30742.82738	-0.108922241	0.014773445
155	325	Italy	ITA	Chile	CHL	155325	1145.4875	1264.3573	1280.4958	1269.2111	2	2	1	0	1	0	0	0	0	0	0	0	0	0	0	0	0	0	0	0	10214.49308	373	2367	6839	8857	5181	4624	0	0	0	-1	0	19228.74	19130.89719	19525.17511	20923.70761	22611.14645	0.00982172	0.000435756
155	380	Sweden	SWD	Chile	CHL	155380	544.28424	538.77692	465.35831	439.71707	0	0	1	0	0	0	0	0	0	0	0	0	0	0	0	0	0	0	0	0	11117.55929	68	178	8229	24677	26547	29805	0	-1	-1	-1	-1	40503.13005	39082.30846	38358.94811	38556.19113	39676.61527	0.045305184	0.037499543
155	385	Norway	NOR	Chile	CHL	155385	73.495773	160.88268	80.089256	104.92411	0	0	0	0	0	0	0	0	0	0	0	0	0	0	0	0	0	0	0	0	10815.17927	12	118	951	5575	5559	8354	0	-1	-1	-1	-1	74930.30818	74600.36146	74030.13233	74621.20573	73969.69949	0.109109228	0.029634382
155	390	Denmark	DEN	Chile	CHL	155390	179.26965	191.7684	231.0244	265.67947	0	0	0	0	0	0	0	0	0	0	0	0	0	0	0	0	0	0	0	0	10838.34889	49	56	1029	1161	1281	1751	0	-1	-1	-1	-1	45340.03888	44990.98827	44423.67949	44523.86098	45190.22732	0.163784952	0.02914227
155	541	Mozambique	MZM	Chile	CHL	155541	0.0101785	0.00082303	0	0.00011384	0	0	0	0	0	0	0	0	0	0	0	0	0	0	0	0	0	0	0	0	8143.024389	0	0	3	12	36	0	0	1	1	1	1	-14149.03801	-13986.58159	-13892.13614	-13510.55249	-12950.34642	-0.494142583	-0.183732113
155	615	Algeria	ALG	Chile	CHL	155615	0.039987501	0.00273865	0.47677347	0.43752092	0	0	0	0	0	0	0	0	0	0	0	0	0	0	0	0	0	0	0	0	8221.563457	0	0	0	0	0	0	0	1	0	0	1	-9876.311014	-9782.383446	-9749.574684	-9383.817867	-8867.644206	-0.462230187	-0.294098659
155	900	Australia	AUL	Chile	CHL	155900	521.04883	474.28867	413.85233	293.82333	0	0	0	0	0	0	0	0	0	0	0	0	0	0	0	0	0	0	0	0	8496.769823	313	992	15555	24575	23390	28906	0	0	-1	-1	-1	40027.9406	39760.73618	39339.43376	39358.21394	38961.77127	0.301569489	0.021110507
155	920	New Zealand	NEW	Chile	CHL	155920	53.135303	65.647812	112.43193	130.13599	0	0	0	0	0	0	0	0	0	0	0	0	0	0	0	0	0	0	0	0	6845.245278	47	105	458	485	749	1506	0	-1	-1	-1	-1	22140.89034	21792.7102	21188.88913	20906.74886	20878.73497	0.337728499	0.01648986
160	2	United States of America	USA	Argentina	ARG	1602	7894.1714	8490.2061	8117.8149	11910.555	0	0	0	0	0	4	0	1	1	1	1	1	1	0	0	0	0	0	0	0	5417.314806	17591	55325	77600	106364	133210	163353	0	-1	0	2	1	41136.40494	40392.97106	39230.25958	38922.89329	37994.44058	0.181384546	0.057094867
160	20	Canada	CAN	Argentina	ARG	16020	601.10181	511.39032	490.54077	242.97601	0	0	0	0	0	0	0	0	0	0	0	0	0	0	0	0	0	0	0	0	7224.190219	1909	2421	2992	9645	13536	21094	0	-2	-1	0	-1	39606.40474	39730.45392	38642.08411	38164.22022	37674.87151	0.24423779	0.051841121
160	70	Mexico	MEX	Argentina	ARG	16070	2533.325	2251.9709	2163.3855	1432.0717	0	0	0	0	0	0	0	1	1	1	1	1	1	0	0	0	0	0	0	0	4921.76841	2480	1638	6004	4417	6564	9508	0	1	2	3	3	-991.0640142	-932.2110173	-1392.834434	-1239.200994	-1694.310567	-0.365920615	-0.049023359
160	130	Ecuador	ECU	Argentina	ARG	160130	202.99573	238.52332	277.29901	215.37529	0	0	0	0	0	0	0	1	1	1	1	1	1	0	0	0	0	0	0	0	2314.83481	540	1004	1563	1661	2183	7394	0	-1	0	1	0	-5135.114803	-4895.337153	-5399.937714	-5417.944786	-5836.895376	-0.092853238	-0.076088809
160	140	Brazil	BRA	Argentina	ARG	160140	21822.27	17908.795	19288.135	15710.198	0	0	0	0	0	0	0	1	1	1	1	1	1	0	0	0	0	0	1	1	0	17814	17026	26427	28161	27553	27700	0	1	2	3	2	710.2308356	1416.318181	1085.04012	1006.782089	673.3243288	-0.084563277	0.045617306
160	220	France	FRN	Argentina	ARG	160220	1503.9875	1601.2578	2087.6577	1216.423	0	0	0	0	0	0	0	0	0	0	0	0	0	0	0	0	0	0	0	0	9307.325488	10669	1067	9699	9508	17999	11151	0	-1	-1	1	0	31200.73972	31010.35099	30557.23109	30668.91815	30571.31032	0.265244832	0.075140438
160	225	Switzerland	SWZ	Argentina	ARG	160225	549.51154	553.44263	513.17694	802.30499	0	1	0	0	0	0	0	0	0	0	0	0	0	0	0	0	0	0	0	0	9977.71633	408	541	283	1876	1359	5706	0	-2	-1	0	-1	65080.39403	65465.23638	64517.06757	64208.77268	64001.03065	0.270453991	0.061750485
160	255	Germany	GMY	Argentina	ARG	160255	3575.7898	3714.7969	3918.5264	3386.5317	1	0	0	0	2	4	1	0	0	0	0	0	0	0	0	0	0	0	0	0	#N/A	1230	1767	5144	3561	5112	7391	0	-2	-1	0	-1	34758.42113	34542.77287	33646.1482	33703.6297	33347.61608	-0.088013868	0.045950325
160	325	Italy	ITA	Argentina	ARG	160325	1464.6709	1457.7181	1670.6758	1487.8414	0	0	0	0	0	0	0	0	0	0	0	0	0	0	0	0	0	0	0	0	9646.320288	458	17211	16981	34358	20311	16243	0	-1	0	0	0	23387.58507	23275.8803	23178.08655	24329.10764	25215.93516	0.030730093	0.031612636
160	380	Sweden	SWD	Argentina	ARG	160380	321.52835	287.12402	310.89758	230.7668	0	0	0	0	0	0	0	0	0	0	0	0	0	0	0	0	0	0	0	0	10977.16753	268	620	2204	2156	2408	3220	0	-2	-1	0	-1	44661.97511	43227.29157	42011.85955	41961.59117	42281.40398	0.066213557	0.068676423
165	2	United States of America	USA	Uruguay	URU	1652	1382.15	1471.91	1933.03	1638.0648	0	0	0	0	0	0	0	1	1	1	1	1	1	0	0	0	0	0	0	0	6592.257271	1283	6579	15685	24694	25507	47772	1	1	1	2	2	37694.16086	36870.86538	36473.84187	36567.89896	36261.75549	0.245653696	0.007282764
165	20	Canada	CAN	Uruguay	URU	16520	126.22401	46.629177	52.941612	57.867481	0	0	0	0	0	0	0	0	0	0	0	0	0	0	0	0	0	0	0	0	8191.608544	392	497	614	4889	6146	7724	1	0	0	0	0	36164.16066	36208.34824	35885.6664	35809.2259	35942.18641	0.30850694	0.002029018
165	160	Argentina	ARG	Uruguay	URU	165160	2260.2898	2170.1575	2001.8486	2097.8809	0	0	0	0	0	0	0	1	1	1	1	1	1	0	0	0	0	0	1	1	0	56568	83443	114876	138094	119169	111222	1	2	1	0	1	-3442.244081	-3522.105682	-2756.417708	-2354.994325	-1732.685093	0.06426915	-0.049812103
165	211	Belgium	BEL	Uruguay	URU	165211	100.40404	116.30333	129.63193	106.08785	0	0	0	0	0	0	1	0	0	0	0	0	0	0	0	0	0	0	0	0	10692.6413	13	67	189	67	89	477	1	0	0	0	0	31237.53389	30728.90658	30582.89542	31383.05076	32044.99089	0.358124252	-0.001129059
165	255	Germany	GMY	Uruguay	URU	165255	372.68802	519.57477	453.25247	562.78857	0	0	0	0	0	0	0	0	0	0	0	0	0	0	0	0	0	0	0	0	#N/A	137	140	90	650	1041	1110	1	0	0	0	0	31316.17705	31020.66719	30889.73049	31348.63537	31614.93099	-0.023744718	-0.003861778
165	325	Italy	ITA	Uruguay	URU	165325	206.95509	200.84669	251.60344	224.36436	0	0	1	0	0	0	0	0	0	0	0	0	0	0	0	0	0	0	0	0	10153.60827	61	365	23	99	2604	2175	1	1	1	0	1	19945.34099	19753.77462	20421.66884	21974.11332	23483.25006	0.094999243	-0.018199467
165	380	Sweden	SWD	Uruguay	URU	165380	46.363022	64.24176	62.751591	49.825489	0	0	0	0	0	0	0	0	0	0	0	0	0	0	0	0	0	0	0	0	11550.79433	30	70	2094	2169	2203	2812	1	0	0	0	0	41219.73103	39705.18589	39255.44184	39606.59684	40548.71889	0.130482707	0.01886432
411	20	Canada	CAN	Equatorial Guinea	EQG	41120	12.712791	12.01871	5.6288648	4.4311094	6	0	0	0	0	1	0	0	0	0	0	0	0	0	0	0	0	0	0	0	7575.005867	6	34	63	12	15	19	-1	-2	-2	-2	-1	30674.79829	28252.47919	26735.98829	24417.96229	25334.38529	0	0.517840555
411	210	Netherlands	NTH	Equatorial Guinea	EQG	411210	74.558662	52.914291	71.342812	90.284698	0	0	0	0	0	0	0	0	0	0	0	0	0	0	0	0	0	0	0	0	5217.378741	0	0	0	0	28	28	-1	-2	-2	-2	-1	31824.90471	28687.48848	27355.50008	25911.43045	27819.75699	0	0.514631233
411	450	Liberia	LBR	Equatorial Guinea	EQG	411450	0	0	0	0	0	0	0	0	0	0	0	0	0	0	0	0	0	0	0	0	0	0	0	0	1777.980582	0	0	0	0	0	0	-1	0	-1	-1	0	-19066.1022	-21436.66428	-22234.90622	-23944.03151	-22777.97473	0	0.403672964
411	451	Sierra Leone	SIE	Equatorial Guinea	EQG	411451	0	0	0	0	0	0	0	0	0	0	0	0	0	0	0	0	0	0	0	0	0	0	0	0	2145.664361	0	0	0	0	0	0	-1	-1	0	-1	0	-18942.70265	-21181.46898	-22000.18761	-23781.81125	-22656.70324	0	0.358543343
205	20	Canada	CAN	Ireland	IRE	20520	336.6713	304.6499	431.58679	437.31281	0	0	0	0	0	0	0	0	0	0	0	0	0	0	0	0	0	0	0	0	2959.007197	30042	23218	16697	29871	25685	26041	1	0	0	0	0	-15141.61668	-1903.751718	1241.750455	1015.602464	109.8290266	0.220707497	0.005585714
205	255	Germany	GMY	Ireland	IRE	205255	5165.7603	4677.8501	5615.0566	5953.6465	0	0	0	0	0	0	0	1	1	1	1	1	1	0	0	0	0	0	0	0	#N/A	494	1442	6325	7297	15805	16044	1	0	0	0	0	-19989.60029	-7091.432771	-3754.185458	-3444.988062	-4217.426397	-0.111544161	-0.000305082
420	900	Australia	AUL	Gambia	GAM	420900	0.67015982	0.13473335	0.019889433	0	6	0	0	0	0	0	0	0	0	0	0	0	0	0	0	0	0	0	0	0	14341.97685	2	6	19	16	53	210	-2	-1	-2	-2	-2	54152.16835	53711.71402	53162.17043	52788.08818	51825.94768	0.750019008	0.410029932
210	380	Sweden	SWD	Netherlands	NTH	210380	8918.1201	8887.6875	9211.2998	8844.1826	0	0	0	0	0	0	0	1	1	1	1	1	1	0	0	0	0	0	0	0	445.6950604	2075	3003	3067	3712	4483	6242	1	0	0	0	0	3905.463956	3061.828357	2750.263648	2303.902788	2121.160776	-0.154983208	0.020044624
432	130	Ecuador	ECU	Mali	MLI	432130	0	0	0	0	0	1	0	0	0	0	0	0	0	0	0	0	0	0	0	0	0	0	0	0	7125.020205	0	0	0	0	0	3	-1	-1	-2	-2	1	4645.735647	4738.742667	4637.210508	4461.798034	4238.498805	0.374681268	0.019447799
432	140	Brazil	BRA	Mali	MLI	432140	11.902259	2.2753952	5.3107033	6.3748541	0	2	42	19	1	0	0	0	0	0	0	0	0	0	0	0	0	0	0	0	3274.994607	20	5	11	36	41	0	-1	1	0	0	3	10491.08129	11050.398	11122.18834	10886.52491	10748.71851	0.382971229	0.141153914
432	338	Malta	MLT	Mali	MLI	432338	0	0	0.00066	0.00847	0	4	5	0	0	2	0	0	0	0	0	0	0	0	0	0	0	0	0	0	2084.259875	0	0	0	0	0	0	-1	-2	-3	-3	0	23600.11749	22451.85706	21914.87351	21145.44471	20676.46305	0	-0.798742107
432	435	Mauritania	MAA	Mali	MLI	432435	3.211647	3.3483398	3.5261283	3.6952832	0	1321	0	12364	54028	0	0	1	1	1	1	0	1	0	0	0	0	0	1	1	0	1482	2477	4143	7278	8043	12815	-1	0	-2	-1	2	0	637.4882995	642.2376516	593.6411608	528.1691345	-0.012073961	-0.133231196
432	450	Liberia	LBR	Mali	MLI	432450	0	0	0	0	0	0	14	0	0	0	0	1	1	1	1	0	1	0	0	0	0	0	0	0	262.2258312	522	1338	1377	1377	1310	1619	-1	0	-2	-2	1	-353.6453036	-324.6097256	-291.6621797	-318.0307515	-362.0943336	0.271108973	0.033210138
432	461	Togo	TOG	Mali	MLI	432461	29.065573	31.151377	26.639114	32.256962	0	46	2	0	0	0	0	1	1	1	1	0	1	0	0	0	0	0	0	0	393.0376856	1721	2461	2589	2704	2786	2771	-1	-1	-3	-1	2	-166.949575	-161.0524893	-150.6468009	-161.3956629	-198.1231523	-0.030761465	-0.013701583
432	516	Burundi	BUI	Mali	MLI	432516	0	0	0	0	0	4	0	0	0	0	0	0	0	0	0	0	0	0	0	0	0	0	0	0	3432.968476	308	247	198	27	22	0	-1	0	0	-1	2	-514.09837	-478.3887615	-454.5483691	-461.5548611	-489.2393927	-0.025733367	-0.378783536
210	900	Australia	AUL	Netherlands	NTH	210900	2394.45	2177.9502	1801.0735	1991.7705	0	0	0	1	0	0	0	0	0	0	0	0	0	0	0	0	0	0	0	0	13036.16343	97734	115065	92616	92016	82545	95546	1	1	0	0	0	3430.274506	3740.256083	3730.749304	3105.925591	1406.316775	0.101281097	0.003655588
432	600	Morocco	MOR	Mali	MLI	432600	59.079651	36.715981	44.236954	69.322739	7	6	0	0	0	0	0	0	0	0	0	0	0	0	0	0	0	0	0	0	237.5652947	3	0	0	0	0	0	-1	0	-1	-1	2	2518.742217	2441.15208	2432.865362	2336.204488	2262.821596	0.001149327	-0.178075915
211	2	United States of America	USA	Belgium	BEL	2112	25291.887	26701.141	30251.539	31815.863	0	0	0	4	4	1	6	1	1	1	1	1	1	0	0	0	0	0	0	0	4958.979055	52547	49050	42257	42029	41849	34635	1	1	1	2	2	6456.626967	6141.958807	5890.946446	5184.848202	4216.764595	-0.112470556	0.008411823
211	20	Canada	CAN	Belgium	BEL	21120	2634.9258	2222.9377	3390.8696	3558.3816	0	0	0	0	0	1	4	1	1	1	1	1	1	0	0	0	0	0	0	0	3846.697517	27479	25157	23277	27051	20398	23533	1	0	0	0	0	4926.626764	5479.441665	5302.770976	4426.175134	3897.195523	-0.049617312	0.003158077
211	205	Ireland	IRE	Belgium	BEL	211205	20451.947	19041.975	15670.284	16042.787	0	0	0	0	0	5	0	1	1	1	1	1	1	0	0	0	0	0	0	0	621.9933767	255	228	471	506	1225	1873	1	0	0	0	0	20068.24344	7383.193383	4061.020521	3410.57267	3787.366496	-0.270324809	-0.002427637
211	255	Germany	GMY	Belgium	BEL	211255	68838.609	61885.633	60965.32	59584.813	1	1	0	0	1	0	4	1	1	1	1	1	1	0	0	0	0	0	1	1	#N/A	8035	12869	18450	17886	24283	35982	1	0	0	0	0	78.64315628	291.760612	306.8350628	-34.41539194	-430.0599005	-0.38186897	-0.002732719
211	380	Sweden	SWD	Belgium	BEL	211380	8974.1094	8770.3662	9185.8525	8495.248	0	0	0	0	0	0	0	1	1	1	1	1	1	0	0	0	0	0	0	0	670.1694522	504	139	3004	26	1188	1643	1	0	0	0	0	9982.197143	8976.27931	8672.546413	8223.546083	8503.727994	-0.227641545	0.019993379
211	385	Norway	NOR	Belgium	BEL	211385	6338.1343	6701.1401	8219.6641	6354.2798	0	0	0	0	0	0	0	1	1	1	1	1	1	0	0	0	0	0	0	0	734.6333848	310	373	583	793	905	1319	1	0	0	0	0	44409.37528	44494.33231	44343.73063	44288.56068	42796.81222	-0.163837501	0.012128218
433	310	Hungary	HUN	Senegal	SEN	433310	3.0770421	1.633744	9.0013046	7.3813572	0	1	0	0	0	0	0	0	0	0	0	0	0	0	0	0	0	0	0	0	4366.071184	8	30	27	24	23	14	0	-1	0	-2	-2	13476.63322	13033.08479	12461.53229	12148.97987	12306.10305	0	-0.007547083
433	435	Mauritania	MAA	Senegal	SEN	433435	4.4825091	6.3235331	8.5364027	5.2925849	5	21	24	0	1	7	0	1	1	1	1	0	1	0	0	0	0	0	1	1	0	7544	12615	21095	36662	40517	64557	0	1	0	0	0	0	328.7105709	317.8352654	276.4340802	249.2467761	0	-0.210877115
212	255	Germany	GMY	Luxembourg	LUX	212255	7404.1792	6433.4482	6468.3896	6490.957	0	0	1	0	0	0	0	1	1	1	1	1	1	0	0	0	0	0	1	1	#N/A	2056	4016	4689	4513	6075	15625	1	0	0	0	0	-61775.8768	-60975.34102	-59148.85818	-57400.40342	-59999.37578	0	0.94022904
435	205	Ireland	IRE	Mauritania	MAA	435205	1.93259	2.30406	0.80871999	1.82875	0	0	0	0	0	0	0	0	0	0	0	0	0	0	0	0	0	0	0	0	2683.610437	1	1	2	3	5	13	-1	-2	-1	-2	-2	0	50630.79716	46795.24422	46434.71942	47112.26753	0.50313876	0.275023211
435	210	Netherlands	NTH	Mauritania	MAA	435210	306.6557	408.74536	566.42828	363.12155	0	0	0	0	0	0	0	0	0	0	0	0	0	0	0	0	0	0	0	0	2849.888454	0	0	0	0	391	338	-1	-2	-1	-2	-2	0	49162.05473	48656.50647	48943.79004	49707.46825	0.700805232	0.277399603
435	211	Belgium	BEL	Mauritania	MAA	435211	147.67885	182.90636	185.71629	148.00896	0	20	36	0	17	11	12	0	0	0	0	0	0	0	0	0	0	0	0	0	2745.684538	19	27	111	181	182	391	-1	-2	-1	-2	-2	0	43247.60378	42734.2237	43024.14675	43324.90103	0.773463569	0.277450848
435	220	France	FRN	Mauritania	MAA	435220	300.09882	302.21069	316.92825	302.46402	117	8	0	202	165	192	149	0	0	0	0	0	0	0	0	0	0	0	0	0	1866.376854	246	591	4853	6380	416	14481	-1	-1	-1	-1	-1	0	40006.94251	39952.14167	39955.01981	40118.53537	0.744853299	0.303908242
435	235	Portugal	POR	Mauritania	MAA	435235	7.75038	41.383099	37.623299	30.214689	0	0	0	1	0	0	0	0	0	0	0	0	0	0	0	0	0	0	0	0	877.6572952	0	0	1	0	0	44	-1	-2	0	-2	-1	0	20196.5634	19913.03418	20082.33779	20927.67719	0.258503638	0.286198091
435	255	Germany	GMY	Mauritania	MAA	435255	240.15178	244.61415	153.74326	150.54138	2	1	0	0	0	0	2	0	0	0	0	0	0	0	0	0	0	0	0	0	#N/A	105	118	104	520	2491	878	-1	-2	-1	-2	-2	0	43539.36439	43041.05877	42989.73136	42894.84113	0.391594599	0.274718129
435	310	Hungary	HUN	Mauritania	MAA	435310	3.07725	3.39185	1.77188	2.8677001	0	0	2	0	0	0	0	0	0	0	0	0	0	0	0	0	0	0	0	0	3048.298328	1	5	4	4	4	4	-1	-2	0	-2	-2	0	12704.37422	12143.69703	11872.54579	12056.85627	0.353129211	0.203330032
435	325	Italy	ITA	Mauritania	MAA	435325	39.786011	62.774029	44.805092	88.758781	49	52	35	49	37	19	15	0	0	0	0	0	0	0	0	0	0	0	0	0	1984.154406	84	129	553	891	387	737	-1	-1	0	-2	-1	0	32272.47183	32572.99712	33615.2093	34763.1602	0.51033856	0.26038044
435	344	Croatia	CRO	Mauritania	MAA	435344	1.6423	0.0033	0.0088	0.0033	0	2	0	0	0	0	0	0	0	0	0	0	0	0	0	0	0	0	0	0	2767.090651	0	0	0	0	0	0	-1	-2	-1	-2	-2	0	12200.93361	12216.54182	12368.18179	12669.71374	0.859559405	0.253661218
435	375	Finland	FIN	Mauritania	MAA	435375	1.33925	20.260349	23.07789	25.761669	0	1	0	0	0	1	0	0	0	0	0	0	0	0	0	0	0	0	0	0	4230.403038	0	0	0	0	0	0	-1	-2	-1	-2	-2	0	43903.87369	44402.04972	45008.1479	45940.71312	0.472410639	0.274621884
435	380	Sweden	SWD	Mauritania	MAA	435380	3.9389901	10.3917	8.4324903	17.722759	0	0	4	3	0	0	0	0	0	0	0	0	0	0	0	0	0	0	0	0	3576.372013	0	5	11	21	20	28	-1	-2	-1	-2	-2	0	52223.88309	51406.77012	51247.69283	51828.62903	0.545822024	0.297444227
435	432	Mali	MLI	Mauritania	MAA	435432	0.006936203	0.007231419	0.007615389	0.007980714	1759	641	1	461	0	1974	0	1	1	1	1	0	1	0	0	0	0	0	1	1	0	20039	19672	19311	18957	6697	6999	-1	0	2	1	-2	0	-637.4882995	-642.2376516	-593.6411608	-528.1691345	0.012073961	0.133231196
435	433	Senegal	SEN	Mauritania	MAA	435433	71.813728	71.324448	62.552437	62.925179	0	0	0	1	0	0	0	1	1	1	1	0	1	0	0	0	0	0	1	1	0	18238	11744	12388	23104	22780	29600	-1	-1	0	0	0	0	-328.7105709	-317.8352654	-276.4340802	-249.2467761	0	0.210877115
435	439	Burkina Faso	BFO	Mauritania	MAA	435439	0	0	0	0	0	0	0	0	0	0	0	1	1	1	1	0	1	0	0	0	0	0	0	0	275.5477551	68	97	185	1851	468	0	-1	0	1	-2	0	0	-700.3051127	-685.0364408	-657.2009871	-638.073248	0.132487921	0.217573074
435	481	Gabon	GAB	Mauritania	MAA	435481	0.047250375	0.051683925	0.051960442	0.053495627	0	0	0	2	0	0	0	1	1	1	1	0	1	0	0	0	0	0	0	0	2304.837315	50	67	117	211	322	0	-1	0	0	0	0	0	9229.354296	9043.203859	8758.465826	8515.743998	-0.019963782	0.023467767
437	666	Israel	ISR	Ivory Coast	CDI	437666	5.9281316	9.7369652	18.868351	20.9	0	0	0	0	0	644	0	0	0	0	0	0	0	0	0	0	0	0	0	0	4493.699854	0	0	0	0	0	0	-1	1	1	0	-1	31621.72937	31549.91445	31236.46188	30537.06158	30469.52521	0.399667368	0.091026047
437	800	Thailand	THI	Ivory Coast	CDI	437800	343.36905	287.49417	237.92271	370.96768	0	0	2	1	2	0	2	0	0	0	0	0	0	0	0	0	0	0	0	0	10725.92568	0	0	0	0	0	0	-1	0	0	-1	-1	4278.900923	4231.324099	4286.219544	4240.204979	3983.520514	0.002512783	-0.47791515
437	840	Philippines	PHI	Ivory Coast	CDI	437840	5.8856602	4.357821	2.1744115	1.0740983	3	0	2	0	0	0	0	0	0	0	0	0	0	0	0	0	0	0	0	0	13067.30807	0	0	0	0	0	0	-1	0	1	0	-1	1143.632596	1127.598286	1095.499833	1050.600231	1034.585372	0.092356922	0.005068063
438	130	Ecuador	ECU	Guinea	GUI	438130	0.51343709	2.6834731	0	0.0150271	0	0	0	0	1	1	1	0	0	0	0	0	0	0	0	0	0	0	0	0	6769.027372	0	0	0	0	3	13	-1	-1	-1	-1	-1	4949.448881	5011.45759	4873.352643	4700.448802	4508.583126	0.331577523	0.123429353
438	210	Netherlands	NTH	Guinea	GUI	438210	422.63156	446.20938	639.56201	432.14063	0	0	0	0	0	0	0	0	0	0	0	0	0	0	0	0	0	0	0	0	4453.317195	0	0	0	0	1998	2191	-1	-2	-2	-2	-2	50841.07484	50072.25795	49534.88626	49776.08197	50505.72171	0.645627526	0.248149961
438	310	Hungary	HUN	Guinea	GUI	438310	0.66044003	2.15347	5.6398101	14.74715	2	0	0	0	0	0	2	0	0	0	0	0	0	0	0	0	0	0	0	0	4472.266258	9	33	30	26	25	39	-1	-2	-1	-2	-2	14102.03134	13614.57744	13022.07681	12704.83772	12855.10973	0.297951505	0.17408039
438	432	Mali	MLI	Guinea	GUI	438432	0.16633052	0.1734098	0.18261744	0.19137792	0	0	0	0	0	0	7	1	1	1	1	0	1	0	0	0	0	0	1	1	0	22667	22252	21844	21443	15563	16267	-1	0	1	1	-2	303.7132339	272.7149222	236.1421357	238.650768	270.0843207	-0.043103745	0.103981554
438	434	Benin	BEN	Guinea	GUI	438434	0.17509557	0.18254793	0.19224077	0.20146291	0	0	0	0	0	0	0	1	1	1	1	0	1	0	0	0	0	0	0	0	944.7889169	737	957	1244	1636	2810	0	-1	-2	-1	-2	-2	387.6273878	381.1536713	343.1938871	308.5988221	299.0008867	-0.028439189	0.180568343
438	439	Burkina Faso	BFO	Guinea	GUI	438439	0	0	0	0	0	0	0	0	0	0	0	1	1	1	1	0	1	0	0	0	0	0	0	0	265.9658275	686	974	1858	18566	4698	0	-1	0	0	-2	0	227.5125317	209.8981089	193.3433465	175.0909417	160.1802072	0.077310215	0.188323432
438	450	Liberia	LBR	Guinea	GUI	438450	0.1447856	0.1509479	0.15896286	0.1665886	0	0	0	1	23	0	0	1	1	1	1	0	1	0	0	0	0	0	1	1	0	7943	22032	42062	42062	40011	49944	-1	0	-1	-1	-1	-49.93206969	-51.89480343	-55.52004402	-79.37998346	-92.01001286	0.228005228	0.137191692
438	483	Chad	CHA	Guinea	GUI	438483	0.021619266	0.023647822	0.023774343	0.024476763	0	0	0	0	0	2	0	1	1	1	1	0	1	0	0	0	0	0	0	0	2372.462116	3	3	4	4	4	0	-1	0	0	0	1	534.5887225	537.8635693	495.8959898	473.5042482	432.4390913	-0.086911204	-0.132357459
230	20	Canada	CAN	Spain	SPN	23020	1376.0261	1343.1692	1247.0027	1122.6582	0	3	2	4	2	1	0	1	1	1	1	1	1	0	0	0	0	0	0	0	3393.750064	6556	13163	20171	14715	10480	11979	0	-1	0	-1	-1	19642.46011	20569.06515	20345.21336	19307.49144	18132.72392	0.319949647	0.014184794
438	800	Thailand	THI	Guinea	GUI	438800	32.967915	21.949306	16.631462	69.445084	0	0	0	1	0	0	0	0	0	0	0	0	0	0	0	0	0	0	0	0	11232.96776	0	0	0	0	0	0	-1	0	0	0	1	5358.040175	5207.65729	5174.751849	5048.524415	4703.410914	-0.055355044	-0.38622545
438	820	Malaysia	MAL	Guinea	GUI	438820	83.38414	37.39566	46.577084	48.386257	0	0	0	1	0	0	0	0	0	0	0	0	0	0	0	0	0	0	0	0	11801.75778	0	0	2	6	16	0	-1	0	-1	0	0	10461.29267	10084.15274	9624.971429	9318.82432	8962.711947	-0.013275379	-0.097090412
230	211	Belgium	BEL	Spain	SPN	230211	12468.693	10084.657	10829.562	11433.969	0	0	0	0	0	0	1	1	1	1	1	1	1	0	0	0	0	0	0	0	805.1629886	15860	68911	60845	52142	47129	37664	0	-1	0	-1	-1	14715.83335	15089.62348	15042.44238	14881.3163	14235.5284	0.369566959	0.011026717
230	225	Switzerland	SWZ	Spain	SPN	230225	4513.1216	4127.8906	4103.0317	4361.3242	0	0	0	0	2	0	0	0	0	0	0	0	0	0	0	0	0	0	0	0	474.3077289	24340	122841	126727	126965	88369	69220	0	-1	0	-1	-1	45116.4494	46303.8476	46220.19682	45352.04389	44458.88306	0.346165848	0.024094158
230	255	Germany	GMY	Spain	SPN	230255	48138.715	39680.824	41444.691	47201.016	0	0	3	2	2	0	5	1	1	1	1	1	1	0	0	0	0	0	0	0	#N/A	52278	244214	176968	131604	133635	169550	0	-1	0	-1	-1	14794.4765	15381.3841	15349.27745	14846.90091	13805.4685	-0.012302011	0.008293998
439	140	Brazil	BRA	Burkina Faso	BFO	439140	53.291317	3.3333058	6.1680002	3.7088118	0	2	0	1	0	0	0	0	0	0	0	0	0	0	0	0	0	0	0	0	3742.061852	7	2	4	12	13	0	-1	1	1	3	1	10567.28199	11113.21482	11164.98713	10950.08474	10858.62262	0.262557269	0.056812036
439	210	Netherlands	NTH	Burkina Faso	BFO	439210	49.181	60.808769	67.12706	76.768448	1	0	0	4	2	1	0	0	0	0	0	0	0	0	0	0	0	0	0	0	4003.103931	0	0	0	0	210	309	-1	-2	-2	0	-2	50613.56231	49862.35984	49341.54291	49600.99103	50345.5415	0.568317311	0.059826529
230	600	Morocco	MOR	Spain	SPN	230600	4278.8623	3923.2195	4553.6831	5299.4834	0	0	0	0	0	0	0	0	0	0	0	0	0	0	0	0	0	0	1	1	22.04808718	93220	29965	16830	14243	13040	0	0	1	2	1	1	-27226.05286	-26354.31652	-25901.15361	-26400.26711	-27354.72017	-0.390673322	-0.31126885
439	434	Benin	BEN	Burkina Faso	BFO	439434	15.318457	15.970435	16.818426	17.625237	0	0	0	0	0	0	0	1	1	1	1	0	1	0	0	0	0	0	1	1	0	1560	2027	2633	3464	5950	10606	-1	-2	-1	0	-2	160.1148561	171.2555623	149.8505406	133.5078805	138.8206795	-0.105749404	-0.007755089
232	255	Germany	GMY	Andorra	AND	232255	0	0	0	0	0	0	0	0	0	0	0	0	0	0	0	0	0	0	0	0	0	0	0	0	#N/A	7	4	3	22	348	72	1	0	0	0	0	0	0	3149.819154	4802.972102	5430.654691	0	0.94022904
235	20	Canada	CAN	Portugal	POR	23520	304.26639	174.68311	231.3299	235.3873	0	0	0	0	0	0	0	1	1	1	1	1	1	0	0	0	0	0	0	0	1932.393854	14097	72928	134473	161005	151562	175072	1	0	-1	0	-1	28138.91721	28530.48204	28123.9605	27367.98409	26294.41936	0.465342619	-0.005589166
235	225	Switzerland	SWZ	Portugal	POR	235225	501.75931	422.86292	365.4166	347.43079	0	0	0	0	2	0	0	0	0	0	0	0	0	0	0	0	0	0	0	0	1101.673185	10845	3962	27261	93373	148832	113320	1	0	-1	0	-1	53612.9065	54265.2645	53998.94396	53412.53655	52620.57851	0.49155882	0.004320198
235	255	Germany	GMY	Portugal	POR	235255	10176.786	8221.4141	8590.8779	9662.7217	1	0	1	0	0	0	0	1	1	1	1	1	1	0	0	0	0	0	0	0	#N/A	9535	53044	109623	72350	138240	182710	1	0	-1	0	-1	23290.9336	23342.80099	23128.02458	22907.39356	21967.16394	0.133090961	-0.011479962
451	349	Slovenia	SLV	Sierra Leone	SIE	451349	0	1.21847	0.90200001	0.35211	0	0	0	0	1	0	0	0	0	0	0	0	0	0	0	0	0	0	0	0	4590.564802	0	0	0	0	0	0	0	-1	-2	-1	-1	23290.72818	22629.03536	21964.6191	22338.19538	23077.99073	0.174606442	0.157197231
451	666	Israel	ISR	Sierra Leone	SIE	451666	1.4299999	0.88	0	14.08	0	0	0	0	0	1	0	0	0	0	0	0	0	0	0	0	0	0	0	0	5232.366457	0	0	0	2	4	0	0	2	1	2	2	32627.40114	32322.94715	31945.79562	31262.54075	31160.15413	0.247499533	0.090653676
451	771	Bangladesh	BNG	Sierra Leone	SIE	451771	0	0	0	0	0	0	0	0	0	0	0	0	0	0	0	0	0	0	0	0	0	0	0	0	10433.92941	0	1	1	1	2	0	0	2	1	1	1	482.3166094	292.7752714	264.7607419	319.3412368	335.9179971	0.15812123	-0.156287759
451	820	Malaysia	MAL	Sierra Leone	SIE	451820	66.4076	33.695564	32.846149	23.159069	0	0	0	0	0	0	2	0	0	0	0	0	0	0	0	0	0	0	0	0	12087.38694	0	0	0	0	2	0	0	1	-1	1	1	10387.82519	9880.852249	9445.772865	9235.984049	8933.450472	-0.107575387	-0.189152483
451	850	Indonesia	INS	Sierra Leone	SIE	451850	22.548258	24.639381	23.303286	27.488981	0	0	0	0	0	0	0	0	0	0	0	0	0	0	0	0	0	0	0	0	11622.49059	0	0	0	0	0	0	0	1	0	1	1	3343.492158	3072.08002	2953.793429	2904.279646	2810.608223	-0.162090317	0.056834766
451	900	Australia	AUL	Sierra Leone	SIE	451900	20.804781	12.379234	8.1456394	5.2290273	0	1	4	0	0	2	1	0	0	0	0	0	0	0	0	0	0	0	0	0	13749.16583	15	41	119	117	357	2523	0	0	-2	-1	-1	54197.88186	53609.21355	53086.43699	52799.16729	51882.777	0.652608615	0.159743478
452	70	Mexico	MEX	Ghana	GHA	45270	0	0	0	0	0	1	0	2	0	6	0	0	0	0	0	0	0	0	0	0	0	0	0	0	8959.692979	0	11	0	20	15	18	0	3	2	2	2	7813.951659	7731.889676	7673.549757	7749.108466	7614.060583	0.00931647	-0.002597827
452	101	Venezuela	VEN	Ghana	GHA	452101	0.0363	0.039706063	0.039918497	0.041097902	1	0	0	0	0	0	0	0	0	0	0	0	0	0	0	0	0	0	0	0	6241.120131	1	0	4	2	28	18	0	2	1	1	0	0	12079.52966	12859.97809	12944.85687	12468.94979	-0.06321192	-0.227309489
452	130	Ecuador	ECU	Ghana	GHA	452130	1.8879058	0.5794602	2.2308121	1.0892475	0	0	0	0	0	0	0	0	0	0	0	0	0	0	0	0	0	0	0	0	8037.730128	0	0	0	0	13	53	0	1	0	0	-1	3669.900871	3768.76354	3666.446477	3570.364674	3471.475774	0.282383847	-0.029663277
452	230	Spain	SPN	Ghana	GHA	452230	219.5556	324.98267	243.87825	268.6629	0	0	0	0	0	0	0	0	0	0	0	0	0	0	0	0	0	0	0	0	2234.436729	0	0	0	454	2573	14684	0	1	-1	0	-1	28768.9603	27825.48947	27363.25494	27845.03824	28850.51874	0.299525228	0.084081859
452	255	Germany	GMY	Ghana	GHA	452255	405.21042	448.96411	434.23468	379.73178	11	18	20	0	43	0	24	0	0	0	0	0	0	0	0	0	0	0	0	0	#N/A	464	1182	14388	12448	22996	34153	0	0	-1	-1	-2	43563.4368	43206.87356	42712.53239	42691.93916	42655.98723	0.287223217	0.092375857
452	375	Finland	FIN	Ghana	GHA	452375	33.811691	34.59005	40.610569	17.216539	3	0	11	8	0	11	4	0	0	0	0	0	0	0	0	0	0	0	0	0	5675.678086	0	2	5	69	281	506	0	0	-1	-1	-2	43517.74371	43571.38286	44073.52334	44710.3557	45701.85923	0.368039257	0.092279612
452	434	Benin	BEN	Ghana	GHA	452434	8.2545576	8.6058846	9.0628366	9.4975967	0	0	0	0	0	0	0	1	1	1	1	0	1	0	0	0	0	0	4	1	46.92185514	457	593	771	1014	1742	0	0	0	0	-1	-2	-891.9206223	-861.5403779	-863.7122797	-821.4853066	-738.1064647	-0.077632865	0.027475713
452	439	Burkina Faso	BFO	Ghana	GHA	452439	30.13118	31.413612	33.081596	34.668583	0	0	0	0	0	0	0	1	1	1	1	0	1	0	0	0	0	0	1	1	0	10540	14957	28547	50696	42086	50217	0	2	1	-1	0	-1052.035478	-1032.79594	-1013.56282	-954.9931871	-876.9271442	0.028116539	0.035230802
452	450	Liberia	LBR	Ghana	GHA	452450	2.4028313	2.5050998	2.6381145	2.7646697	0	0	0	0	0	0	0	1	1	1	1	0	1	0	0	0	0	0	0	0	473.5181925	6307	6910	13446	13446	12790	15785	0	0	0	0	-1	-1329.48008	-1294.588853	-1262.426211	-1209.464112	-1129.117364	0.178811552	-0.015900938
452	461	Togo	TOG	Ghana	GHA	452461	119.1646	88.23243	184.18372	162.89169	0	32	698	375	3695	101	5502	1	1	1	1	0	1	0	0	0	0	0	1	1	0	17479	24989	26289	27460	28291	39247	0	1	-1	1	0	-1142.784351	-1131.031616	-1121.410832	-1052.829024	-965.1461831	-0.123058886	-0.062812659
452	560	South Africa	SAF	Ghana	GHA	452560	456.85693	570.08832	438.99765	378.49426	0	0	6	0	1	0	1	0	0	0	0	0	0	0	0	0	0	0	0	0	3960.538109	36	164	293	649	2809	0	0	2	2	1	0	5889.11346	5940.046658	5961.160388	5976.857994	6022.355271	0	0.0355658
290	20	Canada	CAN	Poland	POL	29020	193.41769	180.9124	226.0889	180.0574	0	0	0	0	0	0	0	1	1	1	1	1	1	0	0	0	0	0	0	0	3843.132216	166767	155413	146847	180870	177013	198476	1	0	0	0	0	35452.90345	35975.11466	35721.21926	35285.50206	35230.73205	0.254692285	0.004583479
290	70	Mexico	MEX	Poland	POL	29070	131.6956	111.6497	131.851	183.79469	0	0	0	0	0	0	0	0	0	0	0	0	0	0	0	0	0	0	0	0	8801.59017	4296	2449	2515	1483	968	1396	1	3	3	3	4	-5144.565295	-4687.550281	-4313.699283	-4117.919159	-4138.450021	-0.35546612	-0.096281001
290	140	Brazil	BRA	Poland	POL	290140	470.68729	391.59961	388.59949	587.42041	0	0	0	0	0	0	0	0	0	0	0	0	0	0	0	0	0	0	0	0	7841.600569	31040	29600	23393	13136	7449	7505	1	3	3	3	3	-3443.270445	-2339.021083	-1835.824729	-1871.936075	-1770.815125	-0.074108782	-0.001640336
290	205	Ireland	IRE	Poland	POL	290205	1011.6577	1058.9893	1235.0084	1435.45	0	0	0	39	0	0	0	1	1	1	1	1	1	0	0	0	0	0	0	0	1330.998611	212	268	476	209	2606	93330	1	0	0	0	0	50594.52013	37878.86638	34479.4688	34269.89959	35120.90303	0.033984788	-0.001002235
290	210	Netherlands	NTH	Poland	POL	290210	11978.666	11297.172	11918.006	12348.109	0	0	0	0	0	0	0	1	1	1	1	1	1	0	0	0	0	0	0	0	466.6007169	5919	2729	4472	9926	17635	42099	1	0	0	0	0	36603.00988	36410.12395	36340.73105	36778.97022	37716.10375	0.23165126	0.001374157
290	211	Belgium	BEL	Poland	POL	290211	6521.5596	6285.46	6686.2192	7221.1055	0	105	0	0	0	0	0	1	1	1	1	1	1	0	0	0	0	0	0	0	595.5765102	31345	18747	8308	5335	7205	42984	1	0	0	0	0	30526.27669	30495.67299	30418.44828	30859.32692	31333.53653	0.304309597	0.001425402
290	220	France	FRN	Poland	POL	290220	8923.8584	7974.8735	8481.9434	8930.6533	0	0	0	0	0	0	0	1	1	1	1	1	1	0	0	0	0	0	0	0	518.9664805	474428	280117	163788	139231	800387	122152	1	1	0	1	1	27047.23844	27255.01173	27636.36625	27790.19999	28127.17087	0.275699327	0.027882796
290	225	Switzerland	SWZ	Poland	POL	290225	961.79559	887.51068	950.73242	1058.4543	0	0	0	0	0	2	0	0	0	0	0	0	0	0	0	0	0	0	0	0	532.4729855	3672	1018	4649	5713	4900	11985	1	0	0	0	0	60926.89275	61709.89711	61596.20272	61330.05451	61556.8912	0.280908486	0.014492843
290	255	Germany	GMY	Poland	POL	290255	58419.32	52094.984	54604.297	59007.137	0	0	0	5	0	0	10	1	1	1	1	1	1	0	0	0	0	0	1	1	#N/A	2226485	2325732	2338469	1790828	1999975	613768	1	0	0	0	0	30604.91985	30787.43361	30725.28335	30824.91153	30903.47663	-0.077559373	-0.001307317
290	325	Italy	ITA	Poland	POL	290325	11105.511	10203.461	10779.63	11541.751	0	0	0	0	0	0	0	1	1	1	1	1	1	0	0	0	0	0	0	0	453.3645757	10827	10580	10908	23465	43300	117309	1	1	1	0	1	19234.08379	19520.54104	20257.2217	21450.38948	22771.7957	0.041184588	-0.015645006
290	350	Greece	GRC	Poland	POL	290350	538.57001	399.62579	367.47079	423.85629	0	0	0	0	0	0	0	1	1	1	1	1	1	0	0	0	0	0	0	0	833.8630815	166	468	865	23772	12332	37695	1	2	0	1	1	7924.1982	8390.227718	8620.487732	9394.902557	11272.68762	0.15028351	-0.014388493
290	380	Sweden	SWD	Poland	POL	290380	4896.4033	4642.2241	5002.9775	5297.5557	0	1	0	0	0	0	0	1	1	1	1	1	1	0	0	0	0	0	4	1	161.6476204	6257	11568	19902	33054	39685	61888	1	0	0	0	0	40508.47383	39471.9523	39090.9947	39082.87301	39837.26453	0.076668052	0.021418781
290	385	Norway	NOR	Poland	POL	290385	1686.0425	1234.1476	1321.8608	1094.5616	0	0	0	0	0	0	0	1	1	1	1	1	1	0	0	0	0	0	0	0	571.2615859	1022	1192	1646	4427	5860	9748	1	0	0	0	0	74935.65197	74990.00531	74762.17892	75147.8876	74130.34875	0.140472096	0.01355362
290	390	Denmark	DEN	Poland	POL	290390	2985.1816	2563.1953	2766.1487	2957.5168	0	0	0	0	0	0	0	1	1	1	1	1	1	0	0	0	0	0	4	1	108.0716133	3594	5836	5760	8777	10467	23640	1	0	0	0	0	45345.38267	45380.63212	45155.72609	45050.54285	45350.87658	0.19514782	0.013061508
461	210	Netherlands	NTH	Togo	TOG	461210	103.45318	96.302322	277.77704	277.05414	0	0	0	0	0	0	0	0	0	0	0	0	0	0	0	0	0	0	0	0	4429.250536	0	0	0	0	903	1100	-1	-1	0	-2	-2	50704.31118	49960.59552	49449.39092	49698.82687	50433.76054	0.719492736	0.15786999
461	255	Germany	GMY	Togo	TOG	461255	51.539207	29.807854	49.243675	68.799187	0	0	0	0	0	0	0	0	0	0	0	0	0	0	0	0	0	0	0	0	#N/A	91	102	90	719	2144	18123	-1	-1	0	-2	-2	44706.22115	44337.90518	43833.94322	43744.76818	43621.13342	0.410282103	0.155188516
461	432	Mali	MLI	Togo	TOG	461432	0.11168715	0.087940179	0.98883057	0.060607638	0	7	0	1	0	0	4	1	1	1	1	0	1	0	0	0	0	0	0	0	393.0376856	3566	3501	3436	3373	909	950	-1	1	3	1	-2	166.949575	161.0524893	150.6468009	161.3956629	198.1231523	0.030761465	0.013701583
461	435	Mauritania	MAA	Togo	TOG	461435	13.862797	9.1150732	1.7932787	7.1916704	0	1	3	0	2	0	0	1	1	1	1	0	1	0	0	0	0	0	0	0	753.5538024	51	86	143	112	124	197	-1	1	1	0	0	0	798.5407888	792.8844526	755.0368237	726.2922868	0.018687504	-0.119529613
461	560	South Africa	SAF	Togo	TOG	461560	45.479855	34.786129	18.971163	59.81105	0	4	0	0	0	0	0	0	0	0	0	0	0	0	0	0	0	0	0	0	3961.02981	0	4	7	8	0	0	-1	1	3	0	0	7031.897811	7071.078275	7082.57122	7029.687018	6987.501454	0	0.098378459
500	572	Swaziland	SWA	Uganda	UGA	500572	30.40892	31.703173	33.386532	34.988144	0	1	0	0	0	0	0	0	0	0	0	0	0	0	0	0	0	0	0	0	2691.681046	1	3	3	5	8	0	-1	-1	0	0	-1	3384.475786	3377.906287	3339.715929	3225.480448	3159.679904	-0.032910128	-0.330784466
500	625	Sudan	SUD	Uganda	UGA	500625	0.71609998	0.43779999	1.4355	1.5043635	0	1	0	0	0	0	0	1	1	1	1	0	1	1	0	0	0	1	1	1	581.2108626	24951	23805	30536	42548	51331	519	-1	2	2	2	2	1134.854591	1100.808738	1103.834781	1067.320691	881.1135738	-0.010920571	-0.059587592
500	640	Turkey	TUR	Uganda	UGA	500640	26.611504	24.794203	25.607998	29.064545	1	0	16	3	0	0	0	0	0	0	0	0	0	0	0	0	0	0	0	0	3505.477442	0	0	0	0	19	21	-1	0	1	0	0	10849.89646	10584.7222	10453.03301	10203.50903	10173.15549	-0.092407332	0.058836158
500	651	Egypt	EGY	Uganda	UGA	500651	67.34388	45.393616	48.899521	52.940796	0	0	0	2	3	0	0	0	0	0	0	0	0	0	0	0	0	0	0	0	1985.608115	5	116	237	4	94	0	-1	1	1	0	1	2034.277603	1992.84528	2005.025006	2011.071246	2015.316687	0.07776298	-0.252583673
500	696	United Arab Emirates	UAE	Uganda	UGA	500696	597.35547	653.40588	656.90173	676.31006	0	0	0	0	0	0	0	0	0	0	0	0	0	0	0	0	0	0	0	0	2879.298983	0	0	0	1	2	0	-1	-1	0	-1	-2	38640.46575	37523.80644	36583.84747	35251.4002	33809.45154	0	-0.616961262
500	732	South Korea	ROK	Uganda	UGA	500732	28.438477	10.284695	16.954578	16.609844	3	1	3	0	2	2	6	0	0	0	0	0	0	0	0	0	0	0	0	0	9919.379324	0	0	0	1	0	0	-1	-1	-2	-1	-2	24349.99365	23818.18728	23134.82601	22566.40858	22151.9097	0.247714935	0.271836357
500	900	Australia	AUL	Uganda	UGA	500900	4.7277431	2.2802911	37.496189	18.588301	12	0	3	5	1	9	2	0	0	0	0	0	0	0	0	0	0	0	0	0	8898.475863	77	209	610	894	1214	2312	-1	-1	-2	-2	-2	54015.63728	53579.44579	53054.31472	52674.16311	51702.34275	0.719894939	0.32960484
500	920	New Zealand	NEW	Uganda	UGA	500920	0.30329195	0.38522354	1.4539517	0.83011079	2	0	1	0	0	0	0	0	0	0	0	0	0	0	0	0	0	0	0	0	12699.72211	40	229	282	283	259	322	-1	-2	-2	-2	-2	36128.58702	35611.41981	34903.77009	34222.69803	33619.30646	0.756053949	0.324984193
501	2	United States of America	USA	Kenya	KEN	5012	493.05313	770.82819	656.8468	1760.1383	0	0	0	0	0	85	169	0	0	0	0	0	0	0	0	0	0	0	0	0	10541.9027	848	1734	9525	17873	43978	85123	-1	-2	-2	0	1	50504.60663	49626.52135	48867.99046	48438.03477	47750.05274	0.690473148	0.163537856
501	20	Canada	CAN	Kenya	KEN	50120	83.28566	154.95351	74.678635	123.11897	0	0	0	23	54	60	33	0	0	0	0	0	0	0	0	0	0	0	0	0	9411.838495	500	2836	5279	12187	20230	26164	-1	-3	-3	0	-1	48974.60643	48964.00421	48279.81499	47679.3617	47430.48367	0.753326392	0.15828411
501	155	Chile	CHL	Kenya	KEN	501155	3.294122	5.0666251	2.807595	3.2645504	1	1	0	0	0	0	0	0	0	0	0	0	0	0	0	0	0	0	0	0	10601.53622	0	0	0	8	19	34	-1	-2	-2	0	0	13527.04676	13378.5334	13290.64232	12920.54151	12360.40087	0.529996975	0.137619869
501	205	Ireland	IRE	Kenya	KEN	501205	58.98682	53.599106	50.19318	39.084541	0	8	0	0	0	0	0	0	0	0	0	0	0	0	0	0	0	0	0	0	6465.748161	28	35	63	77	544	1292	-1	-3	-3	0	-1	64116.22311	50867.75593	47038.06454	46663.75923	47320.65464	0.532618895	0.152698396
501	210	Netherlands	NTH	Kenya	KEN	501210	250.366	206.09253	282.68878	266.94614	1	0	5	2	0	0	8	0	0	0	0	0	0	0	0	0	0	0	0	0	5759.011452	5	133	365	1050	1825	2253	-1	-3	-3	0	-1	50124.71285	49399.0135	48899.32678	49172.82986	49915.85537	0.730285367	0.155074788
501	211	Belgium	BEL	Kenya	KEN	501211	118.61847	127.1121	149.44923	159.84573	0	3	0	1	6	4	2	0	0	0	0	0	0	0	0	0	0	0	0	0	5660.856419	5	7	43	48	49	836	-1	-3	-3	0	-1	44047.97967	43484.56255	42977.04402	43253.18656	43533.28815	0.802943704	0.155126033
501	220	France	FRN	Kenya	KEN	501220	220.90083	315.95871	237.37207	193.70351	21	3	14	10	19	4	7	0	0	0	0	0	0	0	0	0	0	0	0	0	4781.441999	6219	14906	114	198	10493	1064	-1	-2	-3	0	0	40568.94141	40243.90128	40194.96198	40184.05963	40326.92248	0.774333434	0.181583427
501	225	Switzerland	SWZ	Kenya	KEN	501225	167.73746	75.111023	83.107094	99.624832	1	0	0	0	9	6	8	0	0	0	0	0	0	0	0	0	0	0	0	0	5174.602124	21	6	26	21	1084	1995	-1	-3	-3	0	-1	74448.59572	74698.78666	74154.79845	73723.91415	73756.64282	0.779542593	0.168193474
501	235	Portugal	POR	Kenya	KEN	501235	7.272769	10.154086	9.1440811	10.61478	0	0	0	1	4	0	0	0	0	0	0	0	0	0	0	0	0	0	0	0	5573.971158	16	41	108	133	0	213	-1	-3	-2	0	0	20835.68922	20433.52217	20155.8545	20311.37761	21136.06431	0.287983773	0.163873276
501	255	Germany	GMY	Kenya	KEN	501255	354.47079	484.16025	429.18188	445.58337	0	0	24	0	52	23	37	0	0	0	0	0	0	0	0	0	0	0	0	0	#N/A	29	32	29	802	666	7647	-1	-3	-3	0	-1	44126.62282	43776.32316	43283.87908	43218.77117	43103.22825	0.421074734	0.152393314
501	290	Poland	POL	Kenya	KEN	501290	13.060009	20.450403	26.192272	58.51516	0	0	0	0	2	0	0	0	0	0	0	0	0	0	0	0	0	0	0	0	5039.513362	0	0	17	33	57	57	-1	-3	-3	0	-1	13521.70298	12988.88955	12558.59573	12393.85964	12199.75162	0.498634107	0.153700631
501	305	Austria	AUS	Kenya	KEN	501305	28.847696	34.952946	21.089895	23.51613	2	2	0	3	4	9	2	0	0	0	0	0	0	0	0	0	0	0	0	0	4996.291188	6	4	7	12	275	0	-1	-3	-3	0	-1	46470.33824	46582.77649	46652.53233	46902.93219	46783.89315	0.481466037	0.148858174
501	325	Italy	ITA	Kenya	KEN	501325	160.67178	241.63849	232.00446	248.55148	14	16	12	15	4	6	11	0	0	0	0	0	0	0	0	0	0	0	0	0	4059.469057	23	36	148	238	1053	1660	-1	-2	-2	0	0	32755.78676	32509.43059	32815.81744	33844.24912	34971.54732	0.539818695	0.138055625
501	350	Greece	GRC	Kenya	KEN	501350	7.3811612	10.726203	6.2600951	5.8738899	2	8	12	0	0	0	0	0	0	0	0	0	0	0	0	0	0	0	0	0	3471.924842	1	16	5	380	257	389	-1	-1	-3	0	0	21445.90118	21379.11727	21179.08347	21788.7622	23472.43924	0.648917617	0.139312138
501	360	Romania	ROM	Kenya	KEN	501360	46.856125	29.48637	29.240879	10.41942	0	0	1	0	0	0	0	0	0	0	0	0	0	0	0	0	0	0	0	0	4373.473027	0	0	0	0	0	0	-1	-2	-2	0	0	8405.413648	8057.289456	7778.466074	7475.19903	7401.744352	0.32152057	0.07948411
501	375	Finland	FIN	Kenya	KEN	501375	54.186554	26.182018	41.918308	44.190189	2	0	4	6	0	0	0	0	0	0	0	0	0	0	0	0	0	0	0	0	6199.288063	3	11	21	92	206	367	-1	-3	-3	0	-1	44080.92974	44140.83245	44644.87004	45237.18772	46149.10024	0.501890774	0.152297069
501	380	Sweden	SWD	Kenya	KEN	501380	93.876648	94.659798	80.913864	48.745178	10	0	7	10	0	18	5	0	0	0	0	0	0	0	0	0	0	0	0	0	5913.836071	0	126	278	520	1253	1763	-1	-3	-3	0	-1	54030.17681	52460.84185	51649.59043	51476.73265	52037.01614	0.575302159	0.175119412
501	385	Norway	NOR	Kenya	KEN	501385	28.982754	29.546827	23.630011	23.981243	0	2	0	0	0	0	1	0	0	0	0	0	0	0	0	0	0	0	0	0	6333.714352	18	65	224	498	846	1418	-1	-3	-3	0	-1	88457.35495	87978.89486	87320.77465	87541.74724	86330.10036	0.639106203	0.167254251
501	390	Denmark	DEN	Kenya	KEN	501390	95.060486	56.06937	52.989578	32.226589	0	0	0	0	1	0	1	0	0	0	0	0	0	0	0	0	0	0	0	0	5850.95542	140	2	460	666	986	1392	-1	-3	-3	0	-1	58867.08564	58369.52167	57714.32182	57444.40249	57550.62819	0.693781927	0.166762139
501	395	Iceland	ICE	Kenya	KEN	501395	0.60386801	10.519391	5.4417601	3.158484	0	0	0	0	0	0	3	0	0	0	0	0	0	0	0	0	0	0	0	0	7685.006734	0	0	2	5	23	63	-1	0	-3	0	0	44718.81551	43376.56276	43051.78888	41620.16429	41350.24424	0.667979315	0.136162558
501	500	Uganda	UGA	Kenya	KEN	501500	113.32579	178.33212	183.92067	192.74368	0	0	77	73	0	0	0	1	1	1	1	0	1	0	0	0	0	0	1	1	0	157120	156838	90213	30995	43186	41065	-1	-1	-1	0	1	-460.6499177	-440.1762095	-424.2386355	-395.4076579	-380.1706139	0.111671525	-0.170874464
501	522	Djibouti	DJI	Kenya	KEN	501522	0.033851001	1.371166	0.023267999	0.024384208	0	0	1	0	0	0	0	0	0	0	0	0	0	0	0	0	0	0	0	0	749.2494071	182	332	668	1047	1345	0	-1	0	-1	0	0	516.8492473	469.0168626	427.7736524	405.909924	375.8752502	0.020645204	-0.265692404
501	530	Ethiopia	ETH	Kenya	KEN	501530	0.81551802	1.331841	0.91526902	0.95917612	133	465	0	0	440	29	0	1	1	1	1	0	1	0	0	0	0	0	1	1	0	500	475	500	526	552	612	-1	0	-1	0	2	-647.1900673	-646.4566838	-650.6468147	-650.9188304	-654.3724443	0.010894667	-0.295775752
501	552	Zimbabwe	ZIM	Kenya	KEN	501552	18.123371	12.318028	9.3502464	9.7987947	0	0	0	0	0	0	0	0	0	0	0	0	0	0	0	0	0	0	0	0	1494.97857	640	825	778	734	675	0	-1	-1	-1	0	1	-318.8982079	-271.5360793	-255.9010302	-242.745744	-285.0972227	0	-0.191326997
501	560	South Africa	SAF	Kenya	KEN	501560	793.04547	722.82178	807.73694	793.57269	0	7	146	0	1	0	16	0	0	0	0	0	0	0	0	0	0	0	0	0	2137.009978	1341	4237	7156	12756	6925	0	-1	-1	0	0	1	6452.299481	6509.496252	6532.507082	6503.690011	6469.596283	0	0.095583257
501	571	Botswana	BOT	Kenya	KEN	501571	0.176955	1.020631	0.197897	0.20739049	0	0	0	0	1	1	0	0	0	0	0	0	0	0	0	0	0	0	0	0	2078.354102	5	4	0	118	10	0	-1	0	-3	0	0	5946.660654	6133.032258	6075.969521	5597.978539	5464.235889	0.048419165	0.068901071
501	572	Swaziland	SWA	Kenya	KEN	501572	54.451767	47.536339	62.203163	65.187164	0	0	1	0	1	0	0	0	0	0	0	0	0	0	0	0	0	0	0	0	2478.87577	9	17	20	35	53	0	-1	-2	-1	0	0	2923.825868	2937.730077	2915.477294	2830.07279	2779.50929	0.078761397	-0.50165893
501	625	Sudan	SUD	Kenya	KEN	501625	8.6106453	11.324328	15.587421	16.335178	0	0	0	0	1	1	0	1	1	1	1	0	1	0	0	0	0	0	1	1	539.3231619	18517	17667	22663	31590	38111	180	-1	1	1	0	3	674.204673	660.6325285	679.5961454	671.9130326	500.9429599	0.100750954	-0.230462056
501	640	Turkey	TUR	Kenya	KEN	501640	186.0965	132.89395	160.93086	129.97296	0	1	0	0	0	0	0	0	0	0	0	0	0	0	0	0	0	0	0	0	3454.320621	0	2	2	4	173	195	-1	-1	0	0	1	10389.24654	10144.54599	10028.79438	9808.101372	9792.984877	0.019264193	-0.112038306
501	651	Egypt	EGY	Kenya	KEN	501651	198.28912	348.16119	292.68179	267.53708	0	1	0	1	3	0	1	0	0	0	0	0	0	0	0	0	0	0	0	0	1926.21889	3	30	60	2	134	0	-1	0	0	0	2	1573.627685	1552.669071	1580.78637	1615.663588	1635.146073	0.189434505	-0.423458137
501	660	Lebanon	LEB	Kenya	KEN	501660	3.65587	14.699432	10.839882	5.0173426	0	1	0	0	0	0	0	0	0	0	0	0	0	0	0	0	0	0	0	0	3152.797056	0	0	0	0	7	0	-1	-1	-1	0	0	5912.035004	6149.603234	6487.109549	7002.011266	7417.357038	0.244416687	-0.002723848
501	732	South Korea	ROK	Kenya	KEN	501732	322.9375	262.36661	279.19058	378.97159	0	0	2	0	1	1	0	0	0	0	0	0	0	0	0	0	0	0	0	0	9234.237494	0	0	0	2	0	0	-1	-2	-3	0	-1	23889.34373	23378.01107	22710.58737	22171.00092	21771.73908	0.35938646	0.100961893
501	900	Australia	AUL	Kenya	KEN	501900	25.994865	53.289001	142.52206	86.575989	25	13	10	3	12	5	5	0	0	0	0	0	0	0	0	0	0	0	0	0	8099.681626	483	1316	3248	4522	6855	13034	-1	-2	-3	0	-1	53554.98736	53139.26958	52630.07609	52278.75545	51322.17214	0.831566464	0.158730376
501	920	New Zealand	NEW	Kenya	KEN	501920	7.4590778	6.5877571	6.9172101	5.6398354	0	0	0	0	0	0	0	0	0	0	0	0	0	0	0	0	0	0	0	0	12037.99789	132	610	898	957	1146	1651	-1	-3	-3	0	-1	35667.9371	35171.2436	34479.53145	33827.29037	33239.13584	0.867725474	0.154109729
510	2	United States of America	USA	Tanzania	TAZ	5102	283.57999	262.79001	462.22	334.83514	0	0	0	1	0	5	8	0	0	0	0	0	0	0	0	0	0	0	0	0	10681.68828	380	579	4480	7798	11818	8856	0	-1	-1	1	1	50795.69145	49915.18821	49157.53445	48726.77326	48034.13874	0.61938294	0.23608449
510	20	Canada	CAN	Tanzania	TAZ	51020	67.879196	88.767288	80.983749	72.839455	0	0	0	0	0	0	0	0	0	0	0	0	0	0	0	0	0	0	0	0	9581.772727	281	1610	3000	16176	19394	23009	0	-2	-2	-1	-1	49265.69125	49252.67107	48569.35898	47968.10019	47714.56967	0.682236184	0.230830744
510	140	Brazil	BRA	Tanzania	TAZ	510140	72.714523	73.745262	26.606422	27.418953	2	0	0	0	0	0	0	0	0	0	0	0	0	0	0	0	0	0	0	0	7101.044289	11	3	6	19	22	0	0	1	1	2	2	10369.51735	10938.53533	11012.31499	10810.66206	10713.02249	0.353435117	0.224606929
510	205	Ireland	IRE	Tanzania	TAZ	510205	2.63538	4.5137401	5.67589	9.0747805	0	0	0	0	0	0	0	0	0	0	0	0	0	0	0	0	0	0	0	0	6833.660489	4	6	10	12	185	411	0	-2	-2	-1	-1	64407.30793	51156.42279	47327.60853	46952.49773	47604.74064	0.461528687	0.22524503
510	210	Netherlands	NTH	Tanzania	TAZ	510210	187.63779	145.61449	147.03711	154.34804	0	0	2	0	0	2	0	0	0	0	0	0	0	0	0	0	0	0	0	0	6194.709032	0	0	0	0	1136	1449	0	-2	-2	-1	-1	50415.79767	49687.68036	49188.87077	49461.56835	50199.94137	0.659195159	0.227621422
510	211	Belgium	BEL	Tanzania	TAZ	510211	109.87416	108.22658	111.00254	262.17059	0	4	3	12	0	17	14	0	0	0	0	0	0	0	0	0	0	0	0	0	6086.339211	3	5	50	31	31	387	0	-2	-2	-1	-1	44339.06449	43773.22941	43266.58801	43541.92506	43817.37415	0.731853496	0.227672667
510	212	Luxembourg	LUX	Tanzania	TAZ	510212	3.3187001	3.81656	2.35004	6.0109501	0	1	0	0	0	0	0	0	0	0	0	0	0	0	0	0	0	0	0	0	6057.268249	2	3	9	51	3	4	0	0	-2	0	0	106193.5844	105040.331	102722.2813	100907.9131	103386.69	0	-0.715289092
510	220	France	FRN	Tanzania	TAZ	510220	107.48397	149.30531	121.04543	66.945343	2	0	0	0	0	0	0	0	0	0	0	0	0	0	0	0	0	0	0	0	5166.848642	973	2332	18	31	1641	654	0	-1	-2	0	0	40860.02623	40532.56814	40484.50597	40472.79812	40611.00848	0.703243226	0.254130061
510	225	Switzerland	SWZ	Tanzania	TAZ	510225	33.272984	36.807396	22.208944	21.621178	0	0	2	0	5	0	0	0	0	0	0	0	0	0	0	0	0	0	0	0	5608.425909	13	4	17	14	232	662	0	-2	-2	-1	-1	74739.68054	74987.45353	74444.34244	74012.65265	74040.72882	0.708452385	0.240740108
510	255	Germany	GMY	Tanzania	TAZ	510255	197.45363	225.80679	200.88036	242.0605	0	1	0	0	3	5	0	0	0	0	0	0	0	0	0	0	0	0	0	0	#N/A	19	21	19	623	430	1546	0	-2	-2	-1	-1	44417.70764	44064.99002	43573.42307	43507.50966	43387.31425	0.349984526	0.224939948
510	310	Hungary	HUN	Tanzania	TAZ	510310	4.5025201	1.90179	3.3594	6.03614	0	0	0	0	0	0	0	0	0	0	0	0	0	0	0	0	0	0	0	0	5318.642804	16	59	54	47	45	41	0	-2	-1	-1	-1	13676.75417	13229.99985	12676.06133	12390.3241	12549.32939	0.311519138	0.153551851
510	325	Italy	ITA	Tanzania	TAZ	510325	137.92461	123.10111	108.01813	88.016281	5	9	2	3	2	1	0	0	0	0	0	0	0	0	0	0	0	0	0	0	4469.320507	15	23	96	154	789	975	0	-1	-1	-1	0	33046.87158	32798.09745	33105.36143	34132.98761	35255.63332	0.468728487	0.210602259
510	350	Greece	GRC	Tanzania	TAZ	510350	0.84546	1.5675	1.00661	3.4182501	0	4	2	0	0	0	0	0	0	0	0	0	0	0	0	0	0	0	0	0	4021.702848	0	10	3	8	163	244	0	0	-2	0	0	21736.986	21667.78413	21468.62745	22077.50069	23756.52524	0.577827409	0.211858772
510	355	Bulgaria	BUL	Tanzania	TAZ	510355	13.81215	1.94645	4.0008101	4.2880201	0	1	1	0	0	0	0	0	0	0	0	0	0	0	0	0	0	0	0	0	4715.66655	5	5	5	5	23	0	0	-1	-1	-1	0	6769.651193	6486.989448	6379.040168	6307.751721	6278.53367	0.428603908	0.168035053
510	375	Finland	FIN	Tanzania	TAZ	510375	24.601721	10.19062	14.02632	13.97693	0	0	0	2	0	0	0	0	0	0	0	0	0	0	0	0	0	0	0	0	6783.394197	0	2	4	79	164	295	0	-2	-2	-1	-1	44372.01455	44429.49932	44934.41403	45525.92621	46433.18624	0.430800566	0.224843703
510	380	Sweden	SWD	Tanzania	TAZ	510380	295.33032	133.56905	84.268471	79.508003	6	4	2	3	0	6	0	0	0	0	0	0	0	0	0	0	0	0	0	0	6432.652687	0	20	43	81	837	1227	0	-2	-2	-1	-1	54321.26163	52749.50872	51939.13442	51765.47114	52321.10214	0.504211951	0.247666046
510	385	Norway	NOR	Tanzania	TAZ	510385	43.664066	69.584106	28.790176	34.339119	0	0	0	0	0	0	1	0	0	0	0	0	0	0	0	0	0	0	0	0	6853.351527	3	23	118	252	519	855	0	-2	-2	-1	-1	88748.43977	88267.56172	87610.31864	87830.48573	86614.18636	0.568015995	0.239800885
510	390	Denmark	DEN	Tanzania	TAZ	510390	11.43109	17.181231	13.48204	11.5203	0	1	0	0	0	0	0	0	0	0	0	0	0	0	0	0	0	0	0	0	6373.709212	27	0	313	477	770	1091	0	-2	-2	-1	-1	59158.17046	58658.18853	58003.86581	57733.14098	57834.71419	0.622691719	0.239308773
510	481	Gabon	GAB	Tanzania	TAZ	510481	0.50114995	0.54817331	0.5511061	0.56738871	0	0	0	0	0	0	0	0	0	0	0	0	0	0	0	0	0	0	0	0	1690.505188	1023	233	129	31	47	0	0	0	-1	0	0	9909.56092	9754.979925	9575.568162	9276.244135	9008.217114	-0.061573855	-0.026310414
510	482	Central African Republic	CEN	Tanzania	TAZ	510482	0	0	0	0	0	0	0	0	0	1	0	1	1	1	1	0	1	0	0	0	0	0	0	0	752.2211312	207	114	247	134	42	0	0	2	2	1	2	-550.2089815	-528.2112893	-496.9357072	-292.0097176	-287.8499206	-0.027273522	-0.053168019
510	500	Uganda	UGA	Tanzania	TAZ	510500	41.479267	43.24469	45.540874	47.725555	0	1	0	0	2	0	1	1	1	1	1	0	1	0	0	0	0	0	1	1	10.86853628	52758	52663	40041	31442	25928	71833	0	0	0	1	1	-169.565099	-151.5093472	-134.6946467	-106.6691656	-96.08461344	0.040581317	-0.09832783
510	501	Kenya	KEN	Tanzania	TAZ	510501	507.68524	589.6958	518.16449	543.02173	1	0	2	1	0	9	5	1	1	1	1	0	1	0	0	0	0	0	1	1	0	17062	39074	38473	37313	61151	92527	0	1	1	0	0	291.0848187	288.6668623	289.5439888	288.7384923	284.0860005	-0.071090208	0.072546634
510	520	Somalia	SOM	Tanzania	TAZ	510520	0.023431309	0.024428584	0.025725679	0.026959788	0	2	5	34	0	0	0	0	0	0	0	0	0	0	0	0	0	0	5	1	404.3786537	949	730	466	859	1357	0	0	2	1	3	3	0	0	0	0	0	-0.020665671	-0.367244125
510	530	Ethiopia	ETH	Tanzania	TAZ	510530	0.57645005	0.60098469	0.63289553	0.66325665	0	0	0	0	0	1	0	0	0	0	0	0	0	0	0	0	0	0	0	0	647.3382919	3822	3635	3822	4018	4224	0	0	1	0	2	2	-356.1052486	-357.7898215	-361.1028259	-362.1803381	-370.2864439	-0.060195541	-0.223229118
510	540	Angola	ANG	Tanzania	TAZ	510540	0.000114886	0.000125666	0.000126338	0.000130071	0	0	0	0	0	0	1	1	1	1	1	0	1	0	0	0	0	0	0	0	794.3390627	175	70	28	31	48	0	0	1	0	1	1	3310.772501	3351.55574	3321.325244	3218.215554	3165.173707	-0.0761954	-0.148042448
510	552	Zimbabwe	ZIM	Tanzania	TAZ	510552	2.6563756	2.7694352	2.9164853	3.0563946	0	0	0	0	0	0	0	1	1	1	1	0	1	0	0	0	0	0	0	0	607.4102474	241	310	293	276	254	0	0	0	0	1	1	-27.81338927	17.13078301	33.64295853	45.99274831	-1.011222207	0	-0.118780363
510	560	South Africa	SAF	Tanzania	TAZ	510560	633.79779	661.4743	560.74182	543.80719	0	0	0	1	1	0	2	1	1	1	1	0	1	0	0	0	0	0	0	0	1256.890156	14929	8613	2008	4315	3928	0	0	0	1	1	1	6743.3843	6798.163114	6822.051071	6792.428503	6753.682283	0	0.168129891
510	696	United Arab Emirates	UAE	Tanzania	TAZ	510696	489.35898	535.276	538.13977	554.03931	0	0	0	0	0	0	0	0	0	0	0	0	0	0	0	0	0	0	0	0	3298.250043	0	0	5	10	17	0	0	-1	0	0	-1	38470.90065	37372.2971	36449.15282	35144.73103	33713.36693	0	-0.715289092
510	900	Australia	AUL	Tanzania	TAZ	510900	110.95598	89.886414	137.58136	57.827053	2	2	1	0	0	0	4	0	0	0	0	0	0	0	0	0	0	0	0	0	7796.763321	61	168	490	1374	12	3153	0	-1	-2	-1	-1	53846.07218	53427.93644	52919.62008	52567.49394	51606.25814	0.760476256	0.23127701
516	2	United States of America	USA	Burundi	BUI	5162	32.490814	30.527437	18.15	5.7529726	52	89	101	0	23	0	0	0	0	0	0	0	0	0	0	0	0	0	0	0	10689.96271	22	50	470	256	1333	1187	-2	-1	-2	0	0	51431.35376	50505.43965	49721.95617	49264.19097	48559.07415	0.674652419	0.531415011
516	20	Canada	CAN	Burundi	BUI	51620	1.7782471	4.7297564	2.7744472	3.1531186	0	0	0	0	167	180	141	0	0	0	0	0	0	0	0	0	0	0	0	0	9602.372364	22	128	238	196	2293	4860	-2	-2	-3	-2	-2	49901.35356	49842.9225	49133.7807	48505.5179	48239.50508	0.737505663	0.526161265
516	40	Cuba	CUB	Burundi	BUI	51640	0	0	0	0	0	0	0	0	0	0	0	0	0	0	0	0	0	0	0	0	0	0	0	0	11495.29658	0	0	0	0	0	0	-2	0	-1	0	0	6278.947305	5993.428578	5940.757578	5789.084851	5624.380726	0.431187181	-0.038542048
516	130	Ecuador	ECU	Burundi	BUI	516130	0	0	0	0	0	0	0	0	0	0	0	0	0	0	0	0	0	0	0	0	0	0	0	0	11592.70015	0	0	0	0	0	0	-2	-1	-2	-1	-1	5159.834017	5217.131429	5091.758877	4923.352896	4727.738198	0.400414635	0.398231335
516	140	Brazil	BRA	Burundi	BUI	516140	0.228797	0.301458	0.1930082	0.2017411	2	4	0	0	0	0	0	0	0	0	0	0	0	0	0	0	0	0	0	0	7089.18615	4	1	2	7	8	0	-2	1	0	1	1	11005.17966	11528.78676	11576.73671	11348.07977	11237.9579	0.408704596	0.51993745
516	155	Chile	CHL	Burundi	BUI	516155	0	0	0	0.71724457	0	0	0	0	0	0	0	0	0	0	0	0	0	0	0	0	0	0	0	0	10017.22565	0	0	0	18	0	2	-2	-1	-2	-1	-1	14453.79389	14257.45169	14144.60803	13746.69772	13169.42228	0.514176246	0.505497024
516	160	Argentina	ARG	Burundi	BUI	516160	0.67026502	0	0.010945	0.011470051	0	0	0	0	0	0	0	0	0	0	0	0	0	0	0	0	0	0	0	0	9107.912529	2	0	0	0	0	0	-2	0	-2	-2	-1	10294.94882	10112.46858	10491.69659	10341.29768	10564.63357	0.493267873	0.474320144
516	205	Ireland	IRE	Burundi	BUI	516205	0.011894629	0.15486941	0.12881	0.053789999	1	2	0	0	0	0	0	0	0	0	0	0	0	0	0	0	0	0	0	0	6923.417422	0	0	0	0	35	90	-2	-2	-3	-2	-2	65042.97023	51746.67422	47892.03024	47489.91544	48129.67605	0.516798166	0.520575551
516	210	Netherlands	NTH	Burundi	BUI	516210	6.03478	8.5627394	13.64198	25.96187	0	0	0	0	0	0	0	0	0	0	0	0	0	0	0	0	0	0	0	0	6306.416888	0	0	0	0	723	2698	-2	-2	-3	-2	-2	51051.45998	50277.93179	49753.29249	49998.98606	50724.87678	0.714464638	0.522951943
516	211	Belgium	BEL	Burundi	BUI	516211	68.658257	75.743828	48.590408	70.364471	143	6	0	19	16	19	10	0	0	0	0	0	0	0	0	0	0	0	0	0	6196.236788	3	346	467	407	592	4991	-2	-2	-3	-2	-2	44974.72679	44363.48084	43831.00972	44079.34277	44342.30956	0.787122975	0.523003188
516	212	Luxembourg	LUX	Burundi	BUI	516212	0.0081	0.049899999	0.13277	0.00935	1	0	0	0	0	0	0	0	0	0	0	0	0	0	0	0	0	0	0	0	6168.05597	0	0	0	2	31	37	-2	0	-3	0	0	106829.2467	105630.5825	103286.703	101445.3308	103911.6254	0	-0.419958571
516	220	France	FRN	Burundi	BUI	516220	32.217396	25.4503	19.894381	20.20282	134	8	6	13	17	11	13	0	0	0	0	0	0	0	0	0	0	0	0	0	5267.881323	45	108	0	1	76	1370	-2	-1	-3	-1	-1	41495.68854	41122.81957	41048.92769	41010.21583	41135.9439	0.758512705	0.549460582
516	225	Switzerland	SWZ	Burundi	BUI	516225	7.3661852	10.723147	0.82349283	1.4804546	0	1	0	0	1	0	0	0	0	0	0	0	0	0	0	0	0	0	0	0	5718.688899	13	4	17	13	360	388	-2	-2	-3	-2	-2	75375.34285	75577.70496	75008.76416	74550.07036	74565.66423	0.763721864	0.536070629
516	255	Germany	GMY	Burundi	BUI	516255	23.851746	15.197029	22.509741	20.621481	0	0	0	0	0	0	0	0	0	0	0	0	0	0	0	0	0	0	0	0	#N/A	18	20	18	171	427	740	-2	-2	-3	-2	-2	45053.36995	44655.24145	44137.84479	44044.92738	43912.24966	0.405254005	0.520270469
516	305	Austria	AUS	Burundi	BUI	516305	0.1681	0.20190001	0.11099	0.092289999	0	3	0	0	0	0	0	0	0	0	0	0	0	0	0	0	0	0	0	0	5604.986386	4	3	4	8	37	0	-2	-2	-3	-2	-2	47397.08537	47461.69479	47506.49804	47729.08839	47592.91456	0.465645308	0.516735329
516	310	Hungary	HUN	Burundi	BUI	516310	0.070799999	0.0093	0.031569999	0.12045	0	0	0	0	0	0	0	0	0	0	0	0	0	0	0	0	0	0	0	0	5443.870996	1	5	4	4	4	2	-2	-2	-2	-2	-2	14312.41648	13820.25128	13240.48305	12927.74181	13074.2648	0.366788617	0.448882372
516	316	Czech Republic	CZR	Burundi	BUI	516316	0.1903	1.1935482	0.20306	0.27258	0	0	0	1	0	0	0	0	0	0	0	0	0	0	0	0	0	0	0	0	5781.432793	0	0	0	0	1	1	-2	-2	-3	-2	-2	21017.86442	20121.31893	19607.2071	19712.74421	19902.82621	0.912005792	0.520679378
516	325	Italy	ITA	Burundi	BUI	516325	9.9924402	13.074265	6.7531199	4.9778299	4	2	1	0	0	0	0	0	0	0	0	0	0	0	0	0	0	0	0	0	4580.105009	15	23	95	153	555	653	-2	-1	-2	-2	-1	33682.53389	33388.34889	33669.78314	34670.40532	35780.56873	0.523997966	0.50593278
516	350	Greece	GRC	Burundi	BUI	516350	0.10380047	0.19334413	0.19140001	0.00088	4	0	0	1	0	0	0	0	0	0	0	0	0	0	0	0	0	0	0	0	4152.141133	0	10	3	8	26	40	-2	0	-3	-1	-1	22372.6483	22258.03556	22033.04917	22614.9184	24281.46065	0.633096888	0.507189293
516	355	Bulgaria	BUL	Burundi	BUI	516355	0.005	0.0889	0.15829	0.17743	0	0	0	0	0	0	1	0	0	0	0	0	0	0	0	0	0	0	0	0	4846.105469	0	0	0	0	2	0	-2	-1	-2	-2	-1	7405.313499	7077.240881	6943.461885	6845.169434	6803.469081	0.483873387	0.463365574
516	360	Romania	ROM	Burundi	BUI	516360	0.079138935	0.10523356	0.087779999	0.10263	1	0	0	0	0	0	0	0	0	0	0	0	0	0	0	0	0	0	0	0	5102.991151	0	0	0	0	0	0	-2	-1	-2	-1	-1	9332.160773	8936.207751	8632.43178	8301.355236	8210.765763	0.305699841	0.447361265
516	369	Ukraine	UKR	Burundi	BUI	516369	0	2.2121999	2.781862	0.251335	0	0	0	0	0	0	0	0	0	0	0	0	0	0	0	0	0	0	0	0	5182.672499	0	0	0	0	0	0	-2	1	-1	0	0	2619.138647	2901.604009	2940.550796	2936.771562	2922.756135	0.604148626	0.186641267
516	375	Finland	FIN	Burundi	BUI	516375	1.1202	2.2551	0.35947999	2.1252	2	0	0	0	0	0	1	0	0	0	0	0	0	0	0	0	0	0	0	0	6915.46904	0	0	0	3	6	10	-2	-2	-3	-2	-2	45007.67686	45019.75075	45498.83574	46063.34392	46958.12165	0.486070045	0.520174224
516	380	Sweden	SWD	Burundi	BUI	516380	1.9061	0.259	0.72468001	0.80641001	0	0	0	0	0	0	17	0	0	0	0	0	0	0	0	0	0	0	0	0	6556.194944	0	0	2	4	82	515	-2	-2	-3	-2	-2	54956.92393	53339.76015	52503.55614	52302.88885	52846.03755	0.55948143	0.542996567
516	385	Norway	NOR	Burundi	BUI	516385	0.071999051	0.052518573	1.2822875	0.049100272	0	0	0	0	0	4	6	0	0	0	0	0	0	0	0	0	0	0	0	0	6973.506303	0	0	1	0	59	180	-2	-2	-3	-2	-2	89384.10207	88857.81315	88174.74036	88367.90344	87139.12177	0.623285474	0.535131406
516	390	Denmark	DEN	Burundi	BUI	516390	18.563948	8.5468645	1.50238	1.15522	0	0	0	0	0	0	0	0	0	0	0	0	0	0	0	0	0	0	0	0	6497.857075	1	0	14	25	272	391	-2	-2	-3	-2	-2	59793.83277	59248.43996	58568.28753	58270.55869	58359.6496	0.677961198	0.534639294
516	432	Mali	MLI	Burundi	BUI	516432	0	0	0	0	0	0	0	0	0	0	2	0	0	0	0	0	0	0	0	0	0	0	0	0	3432.968476	2	2	2	2	0	0	-2	0	0	1	-2	514.09837	478.3887615	454.5483691	461.5548611	489.2393927	0.025733367	0.378783536
516	433	Senegal	SEN	Burundi	BUI	516433	0.009208	0.064623997	0.1435753	0.0071368	2	0	0	0	0	0	0	0	0	0	0	0	0	0	0	0	0	0	0	0	4769.237984	0	0	0	1	1	0	-2	-1	-2	0	0	835.7832545	787.1664901	778.9507553	778.7619416	768.1617511	0	0.456429455
516	434	Benin	BEN	Burundi	BUI	516434	0	0	0	0	0	0	0	0	0	0	0	0	0	0	0	0	0	0	0	0	0	0	0	0	3091.284823	5	6	8	11	19	0	-2	-2	-2	-2	-2	598.0125239	586.8275106	561.6001205	531.5029152	518.1559587	0.040397923	0.455370325
516	438	Guinea	GUI	Burundi	BUI	516438	0	0	0	0	0	0	0	0	0	0	0	0	0	0	0	0	0	0	0	0	0	0	0	0	4251.994393	0	0	0	2	5	0	-2	0	-1	0	0	210.3851362	205.6738393	218.4062334	222.9040931	219.155072	0.068837112	0.274801982
516	439	Burkina Faso	BFO	Burundi	BUI	516439	0	0	0	0	1	3	0	0	0	1	0	0	0	0	0	0	0	0	0	0	0	0	0	0	3357.91949	0	0	0	9	2	0	-2	0	-1	-2	0	437.8976678	415.5719483	411.7495799	397.9950348	379.3352792	0.146147327	0.463125414
516	452	Ghana	GHA	Burundi	BUI	516452	0	0	0	0	9	0	0	0	0	0	0	0	0	0	0	0	0	0	0	0	0	0	0	0	3244.498386	0	10	5	70	134	0	-2	-2	-2	-1	0	1489.933146	1448.367888	1425.3124	1352.988222	1256.262423	0.118030788	0.427894612
516	461	Togo	TOG	Burundi	BUI	516461	0.032457806	0	0	0	0	0	0	0	1	0	0	0	0	0	0	0	0	0	0	0	0	0	0	0	3185.418754	0	0	0	0	0	0	-2	-1	-3	0	0	347.148795	317.3362722	303.9015682	300.1591982	291.1162404	-0.005028098	0.365081953
516	471	Cameroon	CAO	Burundi	BUI	516471	0	0	0	0	0	0	0	4	0	0	3	1	1	1	1	0	1	0	0	0	0	0	0	0	1513.398251	50	56	45	2300	1937	0	-2	1	-1	-1	-1	1096.87735	1041.036075	1003.295411	970.9390503	949.1435165	0	0.218037525
516	475	Nigeria	NIG	Burundi	BUI	516475	0	0	0	0	0	0	0	0	0	0	0	0	0	0	0	0	0	0	0	0	0	0	0	0	2190.578082	0	82	849	329	552	0	-2	1	0	1	1	2328.104938	2312.756404	2229.366717	2169.790033	2135.571876	0.20060959	0.382742413
516	481	Gabon	GAB	Burundi	BUI	516481	0	0	0	0	0	4	0	0	0	2	0	1	1	1	1	0	1	0	0	0	0	0	0	0	1622.985698	1358	310	172	41	62	0	-2	0	-2	0	0	10545.22323	10345.23136	10139.98988	9813.661848	9533.152525	-0.006304376	0.269020107
516	482	Central African Republic	CEN	Burundi	BUI	516482	0	0	0	0	0	0	3	0	5	0	0	1	1	1	1	0	1	0	0	0	0	0	0	0	856.3297247	274	151	326	14	4	27	-2	2	1	0	1	85.45332431	62.04014329	67.48601004	245.4079956	237.0854904	0.027995957	0.242162502
516	483	Chad	CHA	Burundi	BUI	516483	0	0	0	0	0	0	0	0	0	0	0	1	1	1	1	0	1	0	0	0	0	0	0	0	1614.595725	262	289	320	353	401	0	-2	0	-1	0	1	744.9738587	743.5374087	714.3022232	696.4083412	651.5941633	-0.018074092	0.142444523
516	490	Democratic Republic of the Congo	DRC	Burundi	BUI	516490	5.2972336	5.1052141	5.3762884	5.6341987	13169	13904	0	394	453	0	0	1	1	1	1	0	1	0	0	0	0	0	1	1	0	262	441	68	113	21	0	-2	2	1	2	2	177.7953279	148.8003772	131.941801	117.3845211	106.4085309	-0.020090791	0.140236468
516	500	Uganda	UGA	Burundi	BUI	516500	41.484821	42.732796	45.001804	47.160622	14756	14353	1316	0	4041	1737	1173	1	1	1	1	0	1	0	0	0	0	0	0	0	93.73155441	76651	76513	58697	46808	16370	101826	-2	0	-1	0	0	466.0972068	438.7420854	429.7270706	430.7485475	428.8507975	0.095850796	0.197002691
516	501	Kenya	KEN	Burundi	BUI	516501	45.970444	45.354069	71.15654	74.570053	869	191	0	149	215	38	0	1	1	1	1	0	1	0	0	0	0	0	0	0	403.267213	551	534	867	1226	3973	0	-2	1	0	0	-1	926.7471244	878.9182949	853.9657061	826.1562055	809.0214114	-0.015820729	0.367877155
516	510	Tanzania	TAZ	Burundi	BUI	516510	48.358093	48.484734	51.059155	53.508553	75095	121442	0	0	0	20199	0	1	1	1	1	0	1	0	0	0	0	0	1	1	0	83203	77114	152540	75731	72272	151313	-2	0	-1	-1	-1	635.6623058	590.2514326	564.4217173	537.4177132	524.935411	0.055269479	0.295330521
516	517	Rwanda	RWA	Burundi	BUI	516517	6.0095634	10.671293	11.237912	11.777016	12038	70460	51	4	0	0	5	1	1	1	1	0	1	0	0	0	0	0	1	1	0	0	21181	26824	28865	34616	44785	-2	0	-1	-1	0	482.9770055	438.0863899	412.2850287	401.1251977	366.4950804	-0.00742282	0.102148639
516	522	Djibouti	DJI	Burundi	BUI	516522	0.018476324	0.27972162	0.29457414	0.30870539	0	0	0	0	0	0	0	0	0	0	0	0	0	0	0	0	0	0	0	0	1933.643677	246	449	904	1418	1821	0	-2	0	-1	0	0	1443.596372	1347.935158	1281.739358	1232.06613	1184.896662	0.004824475	0.102184751
516	530	Ethiopia	ETH	Burundi	BUI	516530	0	0	0	0	5	0	3	0	2	0	1	0	0	0	0	0	0	0	0	0	0	0	0	0	971.2679407	5076	4828	5076	5336	5609	0	-2	1	-1	1	1	279.5570572	232.4616112	203.3188914	175.237375	154.6489671	-0.004926062	0.072101403
516	540	Angola	ANG	Burundi	BUI	516540	0	0	0	0	0	1	0	0	0	4	3	1	1	1	1	0	1	0	0	0	0	0	0	0	900.2475845	3	1	0	0	0	0	-2	1	-1	0	0	3946.434807	3941.807172	3885.746961	3755.633267	3690.109118	-0.020925921	0.147288073
516	541	Mozambique	MZM	Burundi	BUI	516541	0	0	0	0	0	148	6	0	49	0	107	0	0	0	0	0	0	0	0	0	0	0	0	0	954.1135399	0	0	0	5	21	0	-2	0	-1	0	0	304.7558811	270.8700998	252.471887	236.1452313	219.0758652	0.020033663	0.321764911
516	551	Zambia	ZAM	Burundi	BUI	516551	35.393818	34.357094	17.68058	6.6074743	706	430	66	57	340	0	88	1	1	1	1	0	1	0	0	0	0	0	0	0	440.1473896	0	0	24	2	1	0	-2	0	-1	0	0	1400.646864	1388.163983	1366.660114	1339.757043	1275.783355	0.04240228	0.316639143
516	552	Zimbabwe	ZIM	Burundi	BUI	516552	0.17762646	0.0602424	0.06344112	0.066484511	23	15	0	128	5	0	0	0	0	0	0	0	0	0	0	0	0	0	0	0	1236.230883	180	232	218	206	190	0	-2	0	-1	0	0	607.8489165	607.3822156	598.0646758	583.4104615	523.9241888	0	0.176550158
516	553	Malawi	MAW	Burundi	BUI	516553	0	0	0	0	163	144	10	0	34	107	67	0	0	0	0	0	0	0	0	0	0	0	0	0	652.8813397	0	0	113	111	109	0	-2	-1	-2	-1	0	286.9518515	272.7360936	263.4311034	256.4424771	263.3915557	-0.017239771	0.359997849
516	560	South Africa	SAF	Burundi	BUI	516560	18.716597	29.262486	5.6524706	7.4591794	0	166	1323	0	0	0	139	0	0	0	0	0	0	0	0	0	0	0	0	0	1957.281955	0	38	75	83	907	0	-2	0	0	0	0	7379.046606	7388.414547	7386.472788	7329.846216	7278.617694	0	0.463460412
516	565	Namibia	NAM	Burundi	BUI	516565	0	0	0	0	13	7	0	31	10	26	25	0	0	0	0	0	0	0	0	0	0	0	0	0	1533.101467	0	0	0	1	1	0	-2	-1	-2	-1	-1	5793.326217	5608.724233	5389.06906	5218.756847	5077.038858	0.017740716	0.463174988
516	571	Botswana	BOT	Burundi	BUI	516571	0	0	0	0	1	0	5	1	0	23	0	0	0	0	0	0	0	0	0	0	0	0	0	0	1544.93289	0	0	0	2	2	0	-2	0	-3	0	0	6873.407779	7011.950553	6929.935227	6424.134744	6273.2573	0.032598436	0.436778226
516	572	Swaziland	SWA	Burundi	BUI	516572	0	0	0	0	5	31	22	1	0	0	0	0	0	0	0	0	0	0	0	0	0	0	0	0	2366.433767	0	0	0	1	2	0	-2	-1	-1	0	-1	3850.572992	3816.648372	3769.443	3656.228995	3588.530702	0.062940668	-0.133781775
516	615	Algeria	ALG	Burundi	BUI	516615	0	0	3.30E-06	3.40E-06	0	0	0	0	0	0	0	0	0	0	0	0	0	0	0	0	0	0	0	0	3432.296193	0	0	0	0	0	0	-2	0	-2	-1	0	4577.482872	4475.068248	4395.033346	4362.879853	4301.778075	0.051946059	0.211398365
516	616	Tunisia	TUN	Burundi	BUI	516616	0.10584015	0.59918815	0.21373737	0.22399074	0	0	0	0	0	0	0	0	0	0	0	0	0	0	0	0	0	0	0	0	4177.809978	0	0	0	1	0	0	-2	-1	-1	0	0	4065.768062	4054.99303	3985.531216	3912.412316	3800.176987	0.044947621	0.444368269
516	620	Libya	LIB	Burundi	BUI	516620	0	0	0	0	0	0	0	0	0	0	0	0	0	0	0	0	0	0	0	0	0	0	0	0	2362.67569	0	0	0	1	1	0	-2	2	0	1	2	0	0	0	0	4293.547004	0.00020035	0.1651873
516	625	Sudan	SUD	Burundi	BUI	516625	0	0	0	0	11	0	0	0	0	2	0	1	1	1	1	0	1	0	0	0	0	0	0	0	1291.679462	25018	23869	30618	42892	51746	0	-2	2	1	2	2	1600.951797	1539.550823	1533.561851	1498.069238	1309.964371	0.084930225	0.137415099
516	651	Egypt	EGY	Burundi	BUI	516651	13.994912	11.325783	12.432583	11.060709	0	0	0	1	3	0	0	0	0	0	0	0	0	0	0	0	0	0	0	0	2689.844005	1	11	21	0	48	0	-2	1	0	0	1	2500.374809	2431.587366	2434.752077	2441.819793	2444.167485	0.173613776	-0.055580982
516	652	Syria	SYR	Burundi	BUI	516652	0	0	0	0	0	0	0	0	1	0	0	0	0	0	0	0	0	0	0	0	0	0	0	0	3890.641147	0	0	0	0	0	0	-2	2	1	2	2	0	0	0	0	0	0.232635993	-0.124222179
516	663	Jordan	JOR	Burundi	BUI	516663	0.10760564	0.18000001	0	0.008830986	0	0	0	0	0	0	0	0	0	0	0	0	0	0	0	0	0	0	0	0	3536.903581	0	0	0	0	0	0	-2	0	-1	0	0	3769.331544	3754.654101	3745.59307	3760.558817	3793.254905	0.076596611	0.104550742
516	679	Yemen	YEM	Burundi	BUI	516679	0	0	0	0	0	0	0	0	0	0	0	0	0	0	0	0	0	0	0	0	0	0	0	0	#N/A	0	0	0	0	0	0	-2	2	0	0	2	567.7390449	881.4405791	914.477068	893.138646	897.4354841	0.490633545	0.032399004
516	710	China	CHN	Burundi	BUI	516710	64.6707	69.640701	62.208149	64.72171	0	0	0	0	0	0	0	0	0	0	0	0	0	0	0	0	0	0	0	0	6293.906577	0	2	0	0	4	0	-2	1	0	1	1	6291.014331	5885.927079	5502.160755	5119.092344	4755.835886	0.07409012	-0.230141884
516	732	South Korea	ROK	Burundi	BUI	516732	0.92278534	0.79043019	0.8894347	2.4185524	2	3	0	0	0	0	0	0	0	0	0	0	0	0	0	0	0	0	0	0	10666.99136	0	0	0	0	0	0	-2	-1	-3	-1	-2	24816.09085	24256.92936	23564.55308	22997.15713	22580.7605	0.343565731	0.468839048
516	740	Japan	JPN	Burundi	BUI	516740	20.968725	17.85532	5.1534238	7.0832863	1	0	0	0	0	0	3	0	0	0	0	0	0	0	0	0	0	0	0	0	10438.66821	0	0	0	2	7	15	-2	-1	-3	-1	-2	46943.65443	46296.50264	46068.35414	45083.81055	44328.46524	0.32385837	0.486923093
516	800	Thailand	THI	Burundi	BUI	516800	1.1969644	1.0865617	0.95705903	1.0447315	0	0	0	0	0	0	0	0	0	0	0	0	0	0	0	0	0	0	0	0	7582.426541	0	0	0	0	0	0	-2	0	-1	0	1	5568.425312	5413.331129	5393.158082	5271.428508	4922.565986	0.013482068	-0.111423468
516	820	Malaysia	MAL	Burundi	BUI	516820	0.83512098	0.32499701	0.3036066	0.55544722	0	0	0	0	0	0	0	0	0	0	0	0	0	0	0	0	0	0	0	0	7717.222445	0	0	1	5	14	0	-2	0	-2	0	0	10671.67781	10289.82658	9843.377663	9541.728413	9181.867019	0.055561733	0.17771157
516	900	Australia	AUL	Burundi	BUI	516900	0.31861746	0.33816159	0.067541189	2.1196363	24	4	1	0	1	0	1	0	0	0	0	0	0	0	0	0	0	0	0	0	9096.668845	2	5	16	38	27	1261	-2	-1	-3	-2	-2	54481.73448	54018.18788	53484.04179	53104.91166	52131.19355	0.815745735	0.526607531
516	920	New Zealand	NEW	Burundi	BUI	516920	3.2771289	1.8036672	0.006676271	0.004353085	0	0	0	0	0	0	0	0	0	0	0	0	0	0	0	0	0	0	0	0	12601.5536	0	0	2	1	47	128	-2	-2	-3	-2	-2	36594.68422	36050.16189	35333.49716	34653.44658	34048.15726	0.851904745	0.521986884
517	2	United States of America	USA	Rwanda	RWA	5172	131.45	33.110001	27.719999	23.337254	13	28	61	13	33	27	16	0	0	0	0	0	0	0	0	0	0	0	0	0	10628.53375	19	42	152	457	1130	2614	0	-1	-1	1	0	50948.37675	50067.35326	49309.67114	48863.06577	48192.57907	0.682075239	0.429266372
517	20	Canada	CAN	Rwanda	RWA	51720	1.9828539	56.639099	5.6902776	28.701088	0	0	0	1	117	43	0	0	0	0	0	0	0	0	0	0	0	0	0	0	9534.999836	23	129	241	254	2604	4005	0	-2	-2	-1	-2	49418.37655	49404.83611	48721.49567	48104.39271	47873.01	0.744928483	0.424012626
517	40	Cuba	CUB	Rwanda	RWA	51740	0	0	0	0	0	0	0	0	0	0	0	0	0	0	0	0	0	0	0	0	0	0	0	0	11467.12598	2	1	2	2	5	0	0	0	0	1	0	5795.9703	5555.342189	5528.472549	5387.959654	5257.885646	0.438610001	-0.140690687
517	101	Venezuela	VEN	Rwanda	RWA	517101	0	0	0	0	0	0	0	0	0	0	0	0	0	0	0	0	0	0	0	0	0	0	0	0	9910.114594	0	0	1	0	5	0	0	0	0	1	0	0	13089.81116	13873.00546	13896.7199	13358.71713	0.062241688	0.098436484
517	140	Brazil	BRA	Rwanda	RWA	517140	1.9084846	0.50630581	0.2143328	0.37305951	0	0	0	0	0	0	0	0	0	0	0	0	0	0	0	0	0	0	0	0	7080.751415	4	1	2	7	8	0	0	1	1	2	1	10522.20265	11090.70037	11164.45168	10946.95457	10871.46282	0.416127416	0.417788811
517	155	Chile	CHL	Rwanda	RWA	517155	0	0	0	0	0	0	0	0	0	0	0	0	0	0	0	0	0	0	0	0	0	0	0	0	10146.94116	0	0	0	1	5	9	0	-1	-1	0	-1	13970.81688	13819.3653	13732.323	13345.57252	12802.9272	0.521599066	0.403348385
517	205	Ireland	IRE	Rwanda	RWA	517205	0.72456998	0.46408999	2.2939401	0.82291001	3	3	0	16	0	0	0	0	0	0	0	0	0	0	0	0	0	0	0	0	6826.557371	0	0	0	0	64	166	0	-2	-2	-1	-2	64559.99323	51308.58783	47479.74522	47088.79024	47763.18097	0.524220986	0.418426912
517	210	Netherlands	NTH	Rwanda	RWA	517210	38.969261	54.634472	55.47784	37.185719	0	0	0	0	0	0	0	0	0	0	0	0	0	0	0	0	0	0	0	0	6189.488731	0	0	0	0	1247	1120	0	-2	-2	-1	-2	50568.48297	49839.8454	49341.00746	49597.86087	50358.3817	0.721887458	0.420803304
517	211	Belgium	BEL	Rwanda	RWA	517211	47.019939	61.161098	65.653717	76.108009	0	24	75	0	0	45	0	0	0	0	0	0	0	0	0	0	0	0	0	0	6080.96429	4	545	535	807	729	11498	0	-2	-2	-1	-2	44491.74979	43925.39445	43418.72469	43678.21757	43975.81448	0.794545795	0.420854549
517	212	Luxembourg	LUX	Rwanda	RWA	517212	0.027720001	0.03311	0.095370002	0.045979999	0	0	3	0	0	0	0	0	0	0	0	0	0	0	0	0	0	0	0	0	6051.944329	0	0	0	3	65	79	0	0	-2	0	0	106346.2697	105192.4961	102874.4179	101044.2056	103545.1304	0	-0.52210721
517	220	France	FRN	Rwanda	RWA	517220	22.43527	20.748529	20.43943	24.83283	13	0	0	117	125	102	136	0	0	0	0	0	0	0	0	0	0	0	0	0	5160.976679	66	157	1	2	111	2898	0	-1	-2	0	-1	41012.71153	40684.73318	40636.64266	40609.09063	40769.44881	0.765935525	0.447311943
517	225	Switzerland	SWZ	Rwanda	RWA	517225	2.5356765	3.4187808	9.0464773	4.0052848	0	1	0	0	0	0	0	0	0	0	0	0	0	0	0	0	0	0	0	0	5603.051432	16	4	21	17	611	783	0	-2	-2	-1	-2	74892.36584	75139.61857	74596.47913	74148.94516	74199.16915	0.771144684	0.43392199
517	235	Portugal	POR	Rwanda	RWA	517235	0.63305002	0.68992001	2.2727101	1.08559	0	0	0	1	1	0	0	0	0	0	0	0	0	0	0	0	0	0	0	0	5720.691642	0	0	0	0	0	145	0	-2	-1	-1	-1	21279.45934	20874.35407	20597.53517	20736.40861	21578.59064	0.279585864	0.429601792
517	255	Germany	GMY	Rwanda	RWA	517255	33.750641	43.8867	44.522831	40.90966	9	15	3	0	0	0	0	0	0	0	0	0	0	0	0	0	0	0	0	0	#N/A	23	25	23	192	528	1279	0	-2	-2	-1	-2	44570.39294	44217.15506	43725.55976	43643.80218	43545.75458	0.412676825	0.41812183
517	290	Poland	POL	Rwanda	RWA	517290	0.00682	0.14916	0.16027001	1.49578	1	2	1	0	0	0	0	0	0	0	0	0	0	0	0	0	0	0	0	0	5593.760892	0	0	2	4	8	7	0	-2	-2	-1	-2	13965.4731	13429.72146	13000.27641	12818.89065	12642.27795	0.490236198	0.419429147
517	305	Austria	AUS	Rwanda	RWA	517305	0.49522001	2.1154101	0.57122999	0.19096	0	0	0	0	0	0	0	0	0	0	0	0	0	0	0	0	0	0	0	0	5480.49239	5	3	5	10	155	0	0	-2	-2	-1	-2	46914.10836	47023.6084	47094.21301	47327.96319	47226.41948	0.473068128	0.41458669
517	325	Italy	ITA	Rwanda	RWA	517325	8.87117	17.981701	22.703779	19.998659	0	4	0	2	0	0	0	0	0	0	0	0	0	0	0	0	0	0	0	0	4463.962164	18	28	117	189	633	1770	0	-1	-1	-1	-1	33199.55688	32950.2625	33257.49811	34269.28013	35414.07365	0.531420786	0.403784141
517	350	Greece	GRC	Rwanda	RWA	517350	0	0.01749	0.97943997	0.097240001	0	0	4	2	1	0	0	0	0	0	0	0	0	0	0	0	0	0	0	0	4018.963837	0	12	4	10	101	159	0	0	-2	0	-1	21889.6713	21819.94917	21620.76414	22213.79321	23914.96557	0.640519708	0.405040654
517	352	Cyprus	CYP	Rwanda	RWA	517352	0.087449998	0.029479999	0.23738	0.18513	0	3	0	0	0	0	0	0	0	0	0	0	0	0	0	0	0	0	0	0	3965.098234	1	4	8	11	1	2	0	-1	-2	0	-2	26897.59243	26317.23087	26465.48913	28127.44627	29556.3895	0.148206102	0.400226423
517	355	Bulgaria	BUL	Rwanda	RWA	517355	0.00044	0.61313999	0.77528	1.58103	0	0	0	0	0	0	0	0	0	0	0	0	0	0	0	0	0	0	0	0	4712.941952	4	4	4	4	18	0	0	-1	-1	-1	-1	6922.336494	6639.154491	6531.176856	6444.044237	6436.974	0.491296207	0.361216935
517	360	Romania	ROM	Rwanda	RWA	517360	0.29909	0.15136001	0.00385	0.044550002	1	1	0	6	1	0	0	0	0	0	0	0	0	0	0	0	0	0	0	0	4966.270547	0	0	0	0	0	0	0	-1	-1	0	-1	8849.183767	8498.121361	8220.146752	7900.230038	7844.270683	0.313122661	0.345212626
517	365	Russia	RUS	Rwanda	RWA	517365	1.6147008	3.9181449	7.1044664	55.811798	0	0	0	0	0	0	0	0	0	0	0	0	0	0	0	0	0	0	0	0	4994.430681	0	0	0	0	1	0	0	1	1	2	1	10454.90281	10833.32278	10983.87208	10875.30336	10539.3039	0.05844678	0.007428429
517	369	Ukraine	UKR	Rwanda	RWA	517369	0.60651028	5.7615886	0.0013904	0.4314827	0	0	0	0	0	0	0	0	0	0	0	0	0	0	0	0	0	0	0	0	5045.934084	0	0	0	0	0	0	0	1	0	1	0	2136.161642	2463.517619	2528.265768	2535.646364	2556.261055	0.611571446	0.084492628
517	375	Finland	FIN	Rwanda	RWA	517375	21.25211	2.45608	0.55495	2.7749701	2	0	0	1	0	0	3	0	0	0	0	0	0	0	0	0	0	0	0	0	6780.990978	0	0	0	2	28	50	0	-2	-2	-1	-2	44524.69985	44581.66436	45086.55071	45662.21872	46591.62657	0.493492865	0.418025585
517	380	Sweden	SWD	Rwanda	RWA	517380	24.855709	25.132469	18.05386	11.53295	4	0	0	2	0	0	0	0	0	0	0	0	0	0	0	0	0	0	0	0	6428.903284	0	1	3	5	112	210	0	-2	-2	-1	-2	54473.94693	52901.67376	52091.27111	51901.76365	52479.54247	0.56690425	0.440847928
517	385	Norway	NOR	Rwanda	RWA	517385	0.10408974	0.23339558	0.94621289	0.61571771	0	0	0	0	0	7	13	0	0	0	0	0	0	0	0	0	0	0	0	0	6849.15242	0	3	2	6	151	351	0	-2	-2	-1	-2	88901.12507	88419.72676	87762.45533	87966.77825	86772.62669	0.630708294	0.432982767
517	390	Denmark	DEN	Rwanda	RWA	517390	2.0783401	3.6979799	1.10429	0.8294	0	0	0	0	0	0	0	0	0	0	0	0	0	0	0	0	0	0	0	0	6370.044099	2	0	7	12	153	225	0	-2	-2	-1	-2	59310.85576	58810.35357	58156.0025	57869.4335	57993.15452	0.685384018	0.432490655
517	432	Mali	MLI	Rwanda	RWA	517432	0	0	0	0	1	0	3	0	0	0	5	1	1	1	1	0	1	0	0	0	0	0	0	0	3388.805134	3	3	3	2	0	0	0	0	1	2	-2	31.12136458	40.30237165	42.26334035	60.42966337	122.7443123	0.033156187	0.276634897
517	433	Senegal	SEN	Rwanda	RWA	517433	0.0940203	0.0203522	0.093813501	0.0220946	0	0	0	0	0	0	0	1	1	1	1	0	1	0	0	0	0	0	0	0	4740.817698	0	0	0	1	1	0	0	-1	-1	1	0	352.806249	349.0801003	366.6657266	377.6367439	401.6666707	0	0.354280816
517	434	Benin	BEN	Rwanda	RWA	517434	0.81949306	0.85437196	0.899737	0.94289905	0	0	0	0	0	0	0	1	1	1	1	0	1	0	0	0	0	0	0	0	3063.4788	11	14	19	24	42	0	0	-2	-1	-1	-2	115.0355185	148.7411207	149.3150918	130.3777175	151.6608783	0.047820743	0.353221686
517	435	Mauritania	MAA	Rwanda	RWA	517435	0	0	0	0	1	0	0	0	0	0	0	1	1	1	1	0	1	0	0	0	0	0	0	0	4266.899428	0	0	0	0	0	0	0	0	-1	1	0	0	677.7906711	684.500992	654.0708241	650.9134468	0.021082226	0.143403701
517	436	Niger	NIR	Rwanda	RWA	517436	0	0	0	0	0	0	0	0	1	4	0	1	1	1	1	0	1	0	0	0	0	0	0	0	2419.16571	0	0	0	20	46	0	0	-1	0	0	-1	-305.857722	-274.7009768	-256.7067927	-247.1448003	-236.9542893	0.011304345	0.307684342
517	438	Guinea	GUI	Rwanda	RWA	517438	0	0	0	0	0	0	0	0	2	1	1	1	1	1	1	0	1	0	0	0	0	0	0	0	4225.429121	0	0	0	3	11	0	0	0	0	1	0	-272.5918693	-232.4125505	-193.8787953	-178.2211047	-147.3400084	0.076259932	0.172653343
517	439	Burkina Faso	BFO	Rwanda	RWA	517439	0	0	0	0	5	10	0	0	0	2	0	1	1	1	1	0	1	0	0	0	0	0	0	0	3324.861982	0	0	1	10	3	0	0	0	0	-1	0	-45.07933763	-22.51444161	-0.535448836	-3.130162967	12.84019879	0.153570147	0.360976775
517	450	Liberia	LBR	Rwanda	RWA	517450	0	0	0	0	0	0	0	0	0	1	0	1	1	1	1	0	1	0	0	0	0	0	0	0	4116.534844	0	0	0	0	0	0	0	0	-1	0	-1	-322.523939	-284.307354	-249.3988393	-257.6010881	-239.3500213	0.30426516	0.309845035
517	452	Ghana	GHA	Rwanda	RWA	517452	0.65872437	0.68676078	0.72322607	0.7579205	0	8	0	2	0	0	15	1	1	1	1	0	1	0	0	0	0	0	0	0	3217.576463	0	12	6	82	157	0	0	-2	-1	0	0	1006.956141	1010.281499	1013.027371	951.8630241	889.767343	0.125453608	0.325745973
517	461	Togo	TOG	Rwanda	RWA	517461	0.01089826	0	0.028624346	0.029997507	0	0	0	0	0	1	6	1	1	1	1	0	1	0	0	0	0	0	0	0	3158.084586	0	1	1	1	1	0	0	-1	-2	1	0	-135.8282104	-120.7501177	-108.3834606	-100.9659996	-75.37884004	0.002394722	0.262933314
517	471	Cameroon	CAO	Rwanda	RWA	517471	0	0	0	0	0	33	2	0	0	0	97	0	0	0	0	0	0	0	0	0	0	0	0	0	1485.821879	59	66	52	2687	2262	0	0	1	0	0	-1	613.900345	602.9496851	591.0103827	569.8138526	582.6484361	0	0.115888886
517	475	Nigeria	NIG	Rwanda	RWA	517475	0	0	0	0	0	0	0	0	0	0	1	0	0	0	0	0	0	0	0	0	0	0	0	0	2157.603234	0	181	1866	724	1214	0	0	1	1	2	1	1845.127932	1874.670015	1817.081688	1768.664835	1769.076795	0.20803241	0.280593774
517	481	Gabon	GAB	Rwanda	RWA	517481	0	0	0	0	0	2	0	0	0	0	0	1	1	1	1	0	1	0	0	0	0	0	0	0	1607.26262	3009	686	380	91	138	0	0	0	-1	0	0	10062.24622	9907.144967	9727.704851	9412.536651	9166.657445	0.001118444	0.166871468
517	482	Central African Republic	CEN	Rwanda	RWA	517482	0	0	0	0	0	0	0	0	0	0	2	1	1	1	1	0	1	0	0	0	0	0	0	0	745.6437724	607	335	723	31	10	35	0	2	2	1	1	-397.5236811	-376.0462466	-344.7990187	-155.7172021	-129.40959	0.035418777	0.140013863
517	483	Chad	CHA	Rwanda	RWA	517483	0	0	0	0	4	0	3	4	0	1	0	1	1	1	1	0	1	0	0	0	0	0	0	0	1540.542486	306	338	374	413	468	0	0	0	0	1	1	261.9968532	305.4510188	302.0171945	295.2831435	285.0990829	-0.010651272	0.040295884
517	490	Democratic Republic of the Congo	DRC	Rwanda	RWA	517490	14.038035	14.635516	15.412626	16.151999	0	207024	0	0	0	0	0	1	1	1	1	0	1	0	0	0	0	0	1	1	4.247124797	16	65152	40995	28330	23194	0	0	2	2	3	2	-305.1816775	-289.2860127	-280.3432278	-283.7406766	-260.0865495	-0.012667971	0.038087829
517	500	Uganda	UGA	Rwanda	RWA	517500	206.29408	215.0743	226.49422	237.35956	517	402	936	0	1686	408	0	1	1	1	1	0	1	0	0	0	0	0	1	1	0	246936	246493	184689	141288	65400	123860	0	0	0	1	0	-16.87979867	0.655695544	17.44204182	29.62334981	62.35571712	0.103273616	0.094854052
517	501	Kenya	KEN	Rwanda	RWA	517501	165.30661	206.01331	171.63	179.86342	0	0	0	0	0	0	0	1	1	1	1	0	1	0	0	0	0	0	0	0	351.3985923	643	512	953	1431	4634	0	0	1	1	0	-1	443.770119	440.8319051	441.6806773	425.0310077	442.526331	-0.008397909	0.265728516
517	510	Tanzania	TAZ	Rwanda	RWA	517510	66.552856	69.385452	73.069656	76.574936	0	0	0	0	0	0	0	1	1	1	1	0	1	0	0	0	0	0	1	1	0	38316	35512	42458	50521	19608	49536	0	0	0	0	-1	152.6853003	152.1650427	152.1366885	136.2925155	158.4403306	0.062692299	0.193181882
517	516	Burundi	BUI	Rwanda	RWA	517516	5.5346584	4.6825881	4.9312224	5.1677818	71	23	0	0	28	34	39	1	1	1	1	0	1	0	0	0	0	0	1	1	0	72709	58318	46775	36354	29159	33540	0	0	1	1	0	-482.9770055	-438.0863899	-412.2850287	-401.1251977	-366.4950804	0.00742282	-0.102148639
517	522	Djibouti	DJI	Rwanda	RWA	517522	0	0	0	0	0	0	0	0	0	0	0	0	0	0	0	0	0	0	0	0	0	0	0	0	1838.566311	287	524	1055	1654	2124	0	0	0	0	0	0	960.6193663	909.8487676	869.4543297	830.9409318	818.4015812	0.012247295	3.61E-05
517	530	Ethiopia	ETH	Rwanda	RWA	517530	1.2475157	1.300612	1.3696712	1.4353769	0	0	0	0	0	1	2	1	1	1	1	0	1	0	0	0	0	0	0	0	876.1193295	11238	10690	11239	11815	12420	0	0	1	0	2	1	-203.4199483	-205.6247787	-208.9661374	-225.8878227	-211.8461133	0.002496758	-0.030047236
517	540	Angola	ANG	Rwanda	RWA	517540	0	0	0	0	0	16	0	6	0	8	22	1	1	1	1	0	1	0	0	0	0	0	0	0	945.6680945	3	1	0	0	0	0	0	1	0	1	0	3463.457801	3503.720782	3473.461932	3354.50807	3323.614038	-0.013503101	0.045139434
517	541	Mozambique	MZM	Rwanda	RWA	517541	0	0	0	0	0	53	11	8	0	7	90	1	1	1	1	0	1	0	0	0	0	0	0	0	1102.822739	0	0	0	7	31	0	0	0	0	1	0	-178.2211244	-167.2162901	-159.8131418	-164.9799664	-147.4192153	0.027456483	0.219616272
517	551	Zambia	ZAM	Rwanda	RWA	517551	12.589862	7.6892161	7.5919003	4.4831028	0	0	0	0	404	0	591	1	1	1	1	0	1	0	0	0	0	0	0	0	608.4612298	0	0	24	2	2	0	0	0	0	0	0	917.6698583	950.0775933	954.3750852	938.6318455	909.2882741	0.0498251	0.214490504
517	552	Zimbabwe	ZIM	Rwanda	RWA	517552	0	0	0	0	0	280	0	99	10	25	36	0	0	0	0	0	0	0	0	0	0	0	0	0	1415.645015	180	232	219	206	190	0	0	0	0	1	0	124.8719111	169.2958258	185.7796471	182.2852638	157.4291084	0	0.074401519
517	553	Malawi	MAW	Rwanda	RWA	517553	3.4614055	3.6087286	3.8003433	3.9826527	127	136	45	0	0	126	0	0	0	0	0	0	0	0	0	0	0	0	0	0	810.5325262	0	0	114	112	110	0	0	-1	-1	0	0	-196.0251539	-165.3502962	-148.8539253	-144.6827206	-103.1035247	-0.009816951	0.25784921
517	560	South Africa	SAF	Rwanda	RWA	517560	27.98472	33.919987	34.474968	37.079674	0	67	448	2	0	0	92	0	0	0	0	0	0	0	0	0	0	0	0	0	2136.688296	0	38	75	83	908	0	0	0	1	1	0	6896.0696	6950.328157	6974.187759	6928.721018	6912.122614	0	0.361311773
517	565	Namibia	NAM	Rwanda	RWA	517565	0	0	0	0	0	22	0	11	7	18	4	0	0	0	0	0	0	0	0	0	0	0	0	0	1701.807787	0	0	1	2	2	0	0	-1	-1	0	-1	5310.349211	5170.637843	4976.784031	4817.631649	4710.543777	0.025163536	0.361026349
517	571	Botswana	BOT	Rwanda	RWA	517571	0	0	0	0	0	0	0	0	0	5	2	0	0	0	0	0	0	0	0	0	0	0	0	0	1715.058276	1	1	0	3	2	0	0	0	-2	0	0	6390.430773	6573.864163	6517.650199	6023.009546	5906.76222	0.040021256	0.334629587
517	572	Swaziland	SWA	Rwanda	RWA	517572	0.38155988	0.39779967	0.41892186	0.43901828	3	30	24	0	0	0	0	0	0	0	0	0	0	0	0	0	0	0	0	0	2545.591886	0	0	0	1	2	0	0	-1	0	1	-1	3367.595987	3378.561982	3357.157971	3255.103798	3222.035621	0.070363488	-0.235930414
517	600	Morocco	MOR	Rwanda	RWA	517600	0.072595596	2.5279882	0.90158862	2.4669547	0	0	0	0	0	0	1	0	0	0	0	0	0	0	0	0	0	0	0	0	4920.064895	1	0	0	0	0	0	0	0	0	1	0	2549.863582	2481.454451	2475.128703	2396.634152	2385.565909	0.034305514	0.098558982
517	616	Tunisia	TUN	Rwanda	RWA	517616	29.099791	9.4021063	0.27925226	0.29264849	0	0	0	0	0	2	2	0	0	0	0	0	0	0	0	0	0	0	0	0	4087.207395	2	0	1	2	2	0	0	-1	0	1	0	3582.791056	3616.90664	3573.246187	3511.287119	3433.681906	0.052370441	0.34221963
517	620	Libya	LIB	Rwanda	RWA	517620	0	0	0	0	0	0	0	0	0	0	0	1	1	1	1	0	1	0	0	0	0	0	0	0	2243.635054	0	0	2	3	3	0	0	2	1	2	2	0	0	0	0	3927.051923	0.00762317	0.063038661
517	640	Turkey	TUR	Rwanda	RWA	517640	6.5407982	21.928589	10.737446	42.210342	0	0	0	0	0	0	0	0	0	0	0	0	0	0	0	0	0	0	0	0	4113.660352	0	0	0	0	16	18	0	0	1	1	0	10833.01666	10585.37789	10470.47506	10233.13238	10235.51121	0.010866284	0.15369021
517	651	Egypt	EGY	Rwanda	RWA	517651	18.138195	18.566208	21.813761	22.954655	0	0	0	0	0	0	0	0	0	0	0	0	0	0	0	0	0	0	0	0	2552.88844	3	48	98	2	61	0	0	1	1	1	1	2017.397804	1993.500976	2022.467048	2040.694596	2077.672404	0.181036596	-0.157729621
517	710	China	CHN	Rwanda	RWA	517710	75.338158	103.56861	159.37788	163.00256	0	0	0	0	0	0	0	0	0	0	0	0	0	0	0	0	0	0	0	0	6199.464419	0	2	0	0	5	0	0	1	1	2	1	5808.037326	5447.840689	5089.875727	4717.967147	4389.340806	0.08151294	-0.332290523
517	770	Pakistan	PAK	Rwanda	RWA	517770	0.10760841	0.1121884	0.11814532	0.12381297	0	0	0	0	0	1	1	0	0	0	0	0	0	0	0	0	0	0	0	0	4446.520769	25	79	63	51	41	0	0	1	2	3	2	453.0637416	453.8123577	455.2595822	445.5128993	467.3904947	0.311979724	0.163682306
517	800	Thailand	THI	Rwanda	RWA	517800	3.1198282	3.6723318	4.2236013	9.5556145	0	0	0	0	0	0	0	0	0	0	0	0	0	0	0	0	0	0	0	0	7558.076272	0	0	0	0	0	0	0	0	0	1	1	5085.448306	4975.24474	4980.873053	4870.30331	4556.070905	0.020904888	-0.213572107
517	840	Philippines	PHI	Rwanda	RWA	517840	0.17469209	0.1618056	0.0384483	0.0166672	4	5	0	0	0	2	0	0	0	0	0	0	0	0	0	0	0	0	0	0	9617.671888	0	0	0	0	0	0	0	0	1	2	1	1950.179979	1871.518926	1790.153343	1680.698563	1607.135762	0.110749027	0.269411106
517	920	New Zealand	NEW	Rwanda	RWA	517920	0.007140329	0.041479237	0.037843991	0.040534668	0	0	0	0	0	1	0	0	0	0	0	0	0	0	0	0	0	0	0	0	12743.43146	0	0	2	2	44	66	0	-2	-2	-1	-2	36111.70722	35612.0755	34921.21213	34252.32138	33681.66218	0.859327565	0.419838245
520	20	Canada	CAN	Somalia	SOM	52020	1.27803	0.38060886	0.86866248	1.4353405	244	0	0	0	0	0	0	0	0	0	0	0	0	0	0	0	0	0	0	0	8958.351593	300	1718	3202	208	19798	22718	-2	-4	-3	-4	-4	0	0	0	0	0	0.702901855	0.598074869
520	70	Mexico	MEX	Somalia	SOM	52070	0	0	0	0	0	0	0	0	0	0	0	0	0	0	0	0	0	0	0	0	0	0	0	0	13466.11328	0	11	0	21	6	4	-2	-1	0	-1	0	0	0	0	0	0	0.09274345	0.497210389
520	93	Nicaragua	NIC	Somalia	SOM	52093	0	0	0	0	0	0	0	0	0	0	0	0	0	0	0	0	0	0	0	0	0	0	0	0	13415.11433	7	11	13	14	16	22	-2	-3	-1	-3	-3	0	0	0	0	0	0.272094946	0.30436608
520	94	Costa Rica	COS	Somalia	SOM	52094	0	0	0	0	0	0	0	0	0	6	0	0	0	0	0	0	0	0	0	0	0	0	0	0	13570.14032	0	0	0	0	1	0	-2	0	-2	0	0	0	0	0	0	0	0.358348009	0.610757652
520	100	Colombia	COL	Somalia	SOM	520100	0	0	0	0	0	0	0	0	0	0	0	0	0	0	0	0	0	0	0	0	0	0	0	0	11997.10038	0	0	0	1	0	0	-2	-1	0	-1	0	0	0	0	0	0	0.274854875	0.489570909
520	130	Ecuador	ECU	Somalia	SOM	520130	0	0	0	0	0	0	0	0	0	0	0	0	0	0	0	0	0	0	0	0	0	0	0	0	12934.39434	0	0	0	0	0	0	-2	-3	-2	-3	-3	0	0	0	0	0	0.365810827	0.470144939
520	135	Peru	PER	Somalia	SOM	520135	0	0	0.032839399	0.63573289	0	0	0	0	0	0	0	0	0	0	0	0	0	0	0	0	0	0	0	0	12103.32727	0	0	0	6	5	4	-2	-2	-1	-2	-3	0	0	0	0	0	0.446931621	0.548852756
520	140	Brazil	BRA	Somalia	SOM	520140	7.1359529	12.932317	23.372866	27.010574	1	0	0	2	2	5	2	0	0	0	0	0	0	0	0	0	0	0	0	0	8441.139382	5	1	3	9	10	0	-2	-1	0	-1	-1	0	0	0	0	0	0.374100788	0.591851054
520	205	Ireland	IRE	Somalia	SOM	520205	0.10384	0.05962	0.21527	0.83885998	0	0	0	54	0	0	0	0	0	0	0	0	0	0	0	0	0	0	0	0	6321.79131	5	6	10	12	388	1004	-2	-4	-3	-4	-4	0	0	0	0	0	0.482194358	0.592489155
520	210	Netherlands	NTH	Somalia	SOM	520210	5.3810902	5.4542398	6.5021	10.00659	0	0	0	2513	571	1979	2668	0	0	0	0	0	0	0	0	0	0	0	0	0	5514.44681	0	449	1242	3578	19962	13521	-2	-4	-3	-4	-4	0	0	0	0	0	0.67986083	0.594865547
520	211	Belgium	BEL	Somalia	SOM	520211	7.5288401	2.7758501	1.54242	1.46575	632	23	66	271	41	130	19	0	0	0	0	0	0	0	0	0	0	0	0	0	5441.075953	47	65	61	425	428	865	-2	-4	-3	-4	-4	0	0	0	0	0	0.752519167	0.594916792
520	212	Luxembourg	LUX	Somalia	SOM	520212	0.024639999	0.054559998	0.00165	0.63712001	6	5	13	0	0	0	0	0	0	0	0	0	0	0	0	0	0	0	0	0	5404.916202	2	3	9	53	11	13	-2	0	-3	0	0	0	0	0	0	0	0	-0.348044967
520	220	France	FRN	Somalia	SOM	520220	0.76394999	2.0896699	5.3711901	10.32482	517	111	222	185	186	276	192	0	0	0	0	0	0	0	0	0	0	0	0	0	4686.980114	1008	2416	18	5109	1701	1503	-2	-3	-3	-3	-3	0	0	0	0	0	0.723908897	0.621374186
520	225	Switzerland	SWZ	Somalia	SOM	520225	0.31526819	0.10625254	0.22089574	0.39939788	106	55	178	0	0	56	895	0	0	0	0	0	0	0	0	0	0	0	0	0	4962.25244	182	50	231	185	4979	3350	-2	-4	-3	-4	-4	0	0	0	0	0	0.729118056	0.607984233
520	230	Spain	SPN	Somalia	SOM	520230	0.23353	0.13662	0.72622001	1.64483	91	100	90	88	49	69	13	0	0	0	0	0	0	0	0	0	0	0	0	0	4951.956368	0	0	0	333	111	438	-2	-3	-3	-3	-3	0	0	0	0	0	0.382952208	0.583890075
520	255	Germany	GMY	Somalia	SOM	520255	3.1091499	2.42099	5.0669298	6.22787	3019	655	693	0	495	519	213	0	0	0	0	0	0	0	0	0	0	0	0	0	#N/A	253	281	253	961	5853	11144	-2	-4	-3	-4	-4	0	0	0	0	0	0.370650197	0.592184073
520	290	Poland	POL	Somalia	SOM	520290	0.00011	0.020129999	0.12793	0.49489	0	0	5	6	0	0	0	0	0	0	0	0	0	0	0	0	0	0	0	0	4567.924324	0	0	4	8	13	13	-2	-4	-3	-4	-4	0	0	0	0	0	0.44820957	0.59349139
520	305	Austria	AUS	Somalia	SOM	520305	0.36564001	0.48157999	0.66417998	0.66737002	757	765	363	363	442	380	263	0	0	0	0	0	0	0	0	0	0	0	0	0	4671.219495	53	35	60	108	143	0	-2	-4	-3	-4	-4	0	0	0	0	0	0.4310415	0.588648933
520	310	Hungary	HUN	Somalia	SOM	520310	0.02079	0.01177	0.060169999	0.06611	33	115	50	15	25	0	24	0	0	0	0	0	0	0	0	0	0	0	0	0	4387.333208	8	28	26	22	21	105	-2	-4	-2	-4	-4	0	0	0	0	0	0.332184809	0.520795976
520	316	Czech Republic	CZR	Somalia	SOM	520316	0.086240001	0	0.10219	0	0	0	0	0	9	0	0	0	0	0	0	0	0	0	0	0	0	0	0	0	4771.300826	0	0	0	0	6	6	-2	-4	-3	-4	-4	0	0	0	0	0	0.877401984	0.592592982
520	317	Slovakia	SLO	Somalia	SOM	520317	0	0	0	0.92356002	2	3	17	7	81	43	15	0	0	0	0	0	0	0	0	0	0	0	0	0	4540.566689	0	0	0	0	2	11	-2	-4	-3	-4	-4	0	0	0	0	0	0	0.566639373
520	325	Italy	ITA	Somalia	SOM	520325	15.66686	7.51509	16.241831	33.139259	1268	855	1367	1562	787	632	118	0	0	0	0	0	0	0	0	0	0	0	0	0	3967.987094	204	312	2682	10761	6864	8110	-2	-3	-2	-4	-3	0	0	0	0	0	0.489394158	0.577846384
520	338	Malta	MLT	Somalia	SOM	520338	0	1.06469	1.4369299	2.1526999	0	0	0	502	1032	404	71	0	0	0	0	0	0	0	0	0	0	0	0	0	3952.337301	0	0	0	0	0	0	-2	-4	-3	-4	-4	0	0	0	0	0	0	-0.348044967
520	344	Croatia	CRO	Somalia	SOM	520344	0	0.2332	0	0.0022	6	3	7	0	0	0	0	0	0	0	0	0	0	0	0	0	0	0	0	0	4183.061734	0	0	0	0	0	0	-2	-4	-3	-4	-4	0	0	0	0	0	0.838615003	0.571127162
520	349	Slovenia	SLV	Somalia	SOM	520349	0.36794999	1.16732	0.57761002	0.17204	0	7	18	3	8	3	8	0	0	0	0	0	0	0	0	0	0	0	0	0	4611.835008	0	0	0	0	0	0	-2	-4	-3	-4	-4	0	0	0	0	0	0.303139754	0.595974888
520	350	Greece	GRC	Somalia	SOM	520350	0.2915	0.21549	0.5643	0.55967999	52	47	81	44	1	10	4	0	0	0	0	0	0	0	0	0	0	0	0	0	3120.855348	10	137	46	112	26	40	-2	-2	-3	-3	-3	0	0	0	0	0	0.59849308	0.579102897
520	352	Cyprus	CYP	Somalia	SOM	520352	0.42778999	0.16467001	0.33715001	0.56716001	28	6	22	2	1	2	1	0	0	0	0	0	0	0	0	0	0	0	0	0	2762.313249	1	5	8	11	6	11	-2	-3	-3	-3	-4	0	0	0	0	0	0.106179474	0.574288666
520	355	Bulgaria	BUL	Somalia	SOM	520355	0.083159998	0	0.020570001	0.02079	3	0	0	0	0	3	0	0	0	0	0	0	0	0	0	0	0	0	0	0	3692.043251	2	2	2	2	9	0	-2	-3	-2	-4	-3	0	0	0	0	0	0.449269579	0.535279178
520	360	Romania	ROM	Somalia	SOM	520360	0	0	0.00396	0.040589999	11	0	3	0	9	0	0	0	0	0	0	0	0	0	0	0	0	0	0	0	3845.610767	0	0	0	0	0	0	-2	-3	-2	-3	-3	0	0	0	0	0	0.271096033	0.519274869
520	365	Russia	RUS	Somalia	SOM	520365	0	0.99328792	0.5286963	0.69821727	0	0	0	0	0	0	13	0	0	0	0	0	0	0	0	0	0	0	0	0	3252.750136	0	0	0	0	0	0	-2	-1	0	-1	-1	0	0	0	0	0	0.016420152	0.181490672
520	366	Estonia	EST	Somalia	SOM	520366	0	0	0	0	0	0	0	0	3	0	0	0	0	0	0	0	0	0	0	0	0	0	0	0	5288.440458	0	0	0	0	0	0	-2	-4	-3	-4	0	0	0	0	0	0	0.412234997	0.608040894
520	368	Lithuania	LIT	Somalia	SOM	520368	0.063029997	0	0	0.00033	0	0	0	0	0	0	0	0	0	0	0	0	0	0	0	0	0	0	0	0	4980.341824	0	0	0	0	3	2	-2	-4	-3	-4	-4	0	0	0	0	0	0.234002706	0.578624206
520	369	Ukraine	UKR	Somalia	SOM	520369	0	0.56513709	0.153923	1.3286196	18	0	2	4	79	5	8	0	0	0	0	0	0	0	0	0	0	0	0	0	3756.798793	0	0	0	0	0	0	-2	-1	-1	-2	-2	0	0	0	0	0	0.569544818	0.258554871
520	373	Azerbaijan	AZE	Somalia	SOM	520373	0	0	0	0	0	0	0	0	0	0	0	0	0	0	0	0	0	0	0	0	0	0	0	0	2934.477695	0	0	0	0	0	0	-2	-2	-1	-2	-2	0	0	0	0	0	0.302913171	0.036998349
520	375	Finland	FIN	Somalia	SOM	520375	0.00847	0.0099	0.30162001	0.72896999	242	245	73	173	167	178	532	0	0	0	0	0	0	0	0	0	0	0	0	0	5590.354265	0	2	4	50	3941	6464	-2	-4	-3	-4	-4	0	0	0	0	0	0.451466237	0.592087828
520	380	Sweden	SWD	Somalia	SOM	520380	0.42526001	0.67925	0.73359001	0.6006	1047	312	576	1197	1814	2364	4602	0	0	0	0	0	0	0	0	0	0	0	0	0	5477.139124	0	16	100	84	12936	17948	-2	-4	-3	-4	-4	0	0	0	0	0	0.524877622	0.614910171
520	385	Norway	NOR	Somalia	SOM	520385	1.0814873	0.1136168	0.90017176	0.73043311	0	0	0	405	889	639	278	0	0	0	0	0	0	0	0	0	0	0	0	0	5891.007606	3	4	26	1304	6582	15465	-2	-4	-3	-4	-4	0	0	0	0	0	0.588681666	0.60704501
520	390	Denmark	DEN	Somalia	SOM	520390	0.84524	0.59267998	1.13564	2.7336099	20	126	336	267	0	0	0	0	0	0	0	0	0	0	0	0	0	0	0	0	5421.114282	28	0	108	635	11556	13230	-2	-4	-3	-4	-4	0	0	0	0	0	0.64335739	0.606552898
520	395	Iceland	ICE	Somalia	SOM	520395	0	0	0	0	0	2	0	0	0	0	0	0	0	0	0	0	0	0	0	0	0	0	0	0	7336.236514	0	0	0	1	0	0	-2	0	-3	0	0	0	0	0	0	0	0.617554778	0.575953317
520	433	Senegal	SEN	Somalia	SOM	520433	0	0	0	0.0013706	0	0	0	0	0	0	0	0	0	0	0	0	0	0	0	0	0	0	0	0	5863.361721	0	0	0	0	0	0	-2	-3	-2	-2	-2	0	0	0	0	0	0	0.528343059
520	434	Benin	BEN	Somalia	SOM	520434	0	0	0	0	0	0	0	0	0	0	0	0	0	0	0	0	0	0	0	0	0	0	0	0	4190.152065	2	3	4	5	9	0	-2	-4	-2	-4	-4	0	0	0	0	0	0.005794115	0.527283929
520	435	Mauritania	MAA	Somalia	SOM	520435	0	0	0	0	0	1	3	0	0	0	0	0	0	0	0	0	0	0	0	0	0	0	0	0	5223.799546	0	0	0	7	8	0	-2	-2	-2	-2	-2	0	0	0	0	0	-0.020944402	0.317465944
520	436	Niger	NIR	Somalia	SOM	520436	0	0	0	0	0	0	0	0	0	0	0	0	0	0	0	0	0	0	0	0	0	0	0	0	3016.616421	0	0	0	4	10	0	-2	-3	-1	-3	-3	0	0	0	0	0	-0.030722283	0.481746585
520	438	Guinea	GUI	Somalia	SOM	520438	0	0	0	0	0	0	3	0	0	0	0	0	0	0	0	0	0	0	0	0	0	0	0	0	5420.332653	0	0	0	0	3	0	-2	-2	-1	-2	-2	0	0	0	0	0	0.034233304	0.346715586
520	450	Liberia	LBR	Somalia	SOM	520450	0	0	0	0	0	1	0	0	0	0	0	0	0	0	0	0	0	0	0	0	0	0	0	0	5383.085705	0	0	0	0	0	0	-2	0	-2	-3	-3	0	0	0	0	0	0.262238532	0.483907278
520	452	Ghana	GHA	Somalia	SOM	520452	0	0	0	0	0	21	12	5	2	2	0	0	0	0	0	0	0	0	0	0	0	0	0	0	4429.95333	0	3	2	23	44	0	-2	-4	-2	-3	-2	0	0	0	0	0	0.08342698	0.499808216
520	475	Nigeria	NIG	Somalia	SOM	520475	0	0	0	0	0	0	2	0	0	1	0	0	0	0	0	0	0	0	0	0	0	0	0	0	3061.380213	0	41	419	163	273	0	-2	-1	0	-1	-1	0	0	0	0	0	0.166005782	0.454656017
520	481	Gabon	GAB	Somalia	SOM	520481	0	0	0	0	0	0	0	0	0	0	0	0	0	0	0	0	0	0	0	0	0	0	0	0	2947.48207	258	59	33	8	12	0	-2	0	-2	0	0	0	0	0	0	0	-0.040908184	0.340933711
520	483	Chad	CHA	Somalia	SOM	520483	0	0	0	0	0	0	0	0	3	0	0	0	0	0	0	0	0	0	0	0	0	0	0	0	2098.836096	26	29	32	36	40	0	-2	-2	-1	-2	-1	0	0	0	0	0	-0.0526779	0.214358127
520	490	Democratic Republic of the Congo	DRC	Somalia	SOM	520490	0	0	0	0	0	3	1	1	0	0	0	0	0	0	0	0	0	0	0	0	0	0	0	0	1080.405933	50	84	13	21	4	0	-2	0	1	0	0	0	0	0	0	0	-0.054694599	0.212150072
520	500	Uganda	UGA	Somalia	SOM	520500	1.8665732	1.9460175	2.0493462	2.1476572	2969	10710	3866	0	4977	2872	2979	0	0	0	0	0	0	0	0	0	0	0	0	0	677.1929093	113	113	186	284	152	0	-2	-2	-1	-2	-2	0	0	0	0	0	0.061246988	0.268916295
520	501	Kenya	KEN	Somalia	SOM	520501	200.31065	235.22005	213.07903	223.30081	0	0	0	0	0	165893	41493	0	0	0	0	0	0	0	0	0	0	0	1	1	0	2259	1610	1874	2144	36512	55246	-2	-1	0	0	-3	0	0	0	0	0	-0.050424537	0.439790759
520	510	Tanzania	TAZ	Somalia	SOM	520510	1.5443195	1.6100482	1.6955378	1.7768759	0	0	0	31	575	42	41	0	0	0	0	0	0	0	0	0	0	0	5	1	404.3786537	2080	1928	903	180	718	2473	-2	-2	-1	-3	-3	0	0	0	0	0	0.020665671	0.367244125
520	516	Burundi	BUI	Somalia	SOM	520516	0	0	0	0	3	0	2	0	0	5	16	0	0	0	0	0	0	0	0	0	0	0	0	0	1153.614111	10	8	7	89	71	0	-2	-2	0	-2	-2	0	0	0	0	0	-0.034603808	0.071913604
520	517	Rwanda	RWA	Somalia	SOM	520517	0	0	0	0	0	0	0	0	0	0	0	0	0	0	0	0	0	0	0	0	0	0	0	0	1134.903421	0	5	6	8	95	0	-2	-2	-1	-3	-2	0	0	0	0	0	-0.042026628	0.174062243
520	522	Djibouti	DJI	Somalia	SOM	520522	433.49637	451.94669	475.94394	498.77582	698	0	551	880	0	5210	3018	1	1	1	1	0	1	0	0	0	0	0	1	1	2.644494365	5680	10349	20841	32686	41968	57246	-2	0	-1	0	0	0	0	0	0	0	-0.029779333	0.174098355
520	530	Ethiopia	ETH	Somalia	SOM	520530	0	0	0	0	0	11572	4272	17794	37565	104219	22267	0	0	0	0	0	0	1	0	1	0	1	1	1	0	92237	87739	92238	96967	101938	161179	-2	-1	-1	-1	-1	0	0	0	0	0	-0.03952987	0.144015007
520	531	Eritrea	ERI	Somalia	SOM	520531	0	0	0	0	0	0	0	0	0	0	0	0	0	0	0	0	0	0	0	0	0	0	0	0	115.6958563	87	21	53	273	292	0	-2	0	0	0	-1	0	0	0	0	0	-0.04759989	-0.198862166
520	540	Angola	ANG	Somalia	SOM	520540	0	0	0	0	0	16	57	0	0	178	2	0	0	0	0	0	0	0	0	0	0	0	0	0	2182.568935	4	2	0	0	1	0	-2	-1	-1	-2	-2	0	0	0	0	0	-0.055529729	0.219201677
520	541	Mozambique	MZM	Somalia	SOM	520541	0.051868431	0.054076035	0.056947339	0.059679206	0	119	1	0	57	5	3	0	0	0	0	0	0	0	0	0	0	0	0	0	980.4748938	0	0	0	10	39	0	-2	-2	-1	-2	-2	0	0	0	0	0	-0.014570145	0.393678515
520	551	Zambia	ZAM	Somalia	SOM	520551	0	0	0	0	192	89	98	39	335	0	81	0	0	0	0	0	0	0	0	0	0	0	0	0	1274.621289	0	0	37	3	2	0	-2	-2	-1	0	0	0	0	0	0	0	0.007798472	0.388552747
520	552	Zimbabwe	ZIM	Somalia	SOM	520552	0	0	0	0	2	9	0	18	1	1	7	0	0	0	0	0	0	0	0	0	0	0	0	0	1910.022337	278	358	338	318	293	0	-2	-2	-1	-2	-2	0	0	0	0	0	0	0.248463762
520	553	Malawi	MAW	Somalia	SOM	520553	0	0	0	0	0	12	0	0	0	0	16	0	0	0	0	0	0	0	0	0	0	0	0	0	1199.234176	1	1	175	172	169	0	-2	-3	-2	-3	-2	0	0	0	0	0	-0.051843579	0.431911453
520	560	South Africa	SAF	Somalia	SOM	520560	15.885363	3.9321353	7.2759166	6.110949	0	1325	19315	2954	2678	0	5468	0	0	0	0	0	0	0	0	0	0	0	0	0	2546.660844	0	58	116	128	1401	0	-2	-2	0	-2	-2	0	0	0	0	0	0	0.535374016
520	565	Namibia	NAM	Somalia	SOM	520565	0	0	0	0	0	1	2	3	0	0	0	0	0	0	0	0	0	0	0	0	0	0	0	0	2520.913976	0	0	1	2	2	0	-2	-3	-2	-3	-3	0	0	0	0	0	-0.016863092	0.535088592
520	571	Botswana	BOT	Somalia	SOM	520571	0	0	0	0	0	0	0	5	0	38	0	0	0	0	0	0	0	0	0	0	0	0	0	0	2521.348925	2	1	0	3	3	0	-2	0	-3	0	0	0	0	0	0	0	-0.002005372	0.50869183
520	572	Swaziland	SWA	Somalia	SOM	520572	0.54007727	0.5630638	0.59296107	0.6214065	3	27	3	0	0	0	0	0	0	0	0	0	0	0	0	0	0	0	0	0	2876.714457	0	0	1	2	3	0	-2	-3	-1	-2	-3	0	0	0	0	0	0.02833686	-0.061868171
520	600	Morocco	MOR	Somalia	SOM	520600	0	0	0	0	0	0	0	0	0	5	0	1	1	1	1	0	1	0	0	0	0	0	0	0	5080.471496	40	13	7	6	6	0	-2	-2	-1	-2	-2	0	0	0	0	0	-0.007721114	0.272621225
520	615	Algeria	ALG	Somalia	SOM	520615	0	0	0	0	0	0	0	0	0	1	0	1	1	1	1	0	1	0	0	0	0	0	0	0	3552.12585	27	11	8	7	5	0	-2	-2	-2	-3	-2	0	0	0	0	0	0.017342251	0.283311969
520	616	Tunisia	TUN	Somalia	SOM	520616	0	0	0	0	0	0	0	0	0	0	0	1	1	1	1	0	1	0	0	0	0	0	0	0	3985.875993	55	7	40	1	1	0	-2	-3	-1	-2	-2	0	0	0	0	0	0.010343813	0.516281873
520	620	Libya	LIB	Somalia	SOM	520620	0	0	0	0	0	0	0	2	0	0	0	1	1	1	1	0	1	0	0	0	0	0	0	0	2158.86574	0	16	40	59	71	0	-2	0	0	-1	0	0	0	0	0	0	-0.034403458	0.237100904
520	625	Sudan	SUD	Somalia	SOM	520625	0	0	0	0	37	0	0	381	242	44	0	1	1	1	1	0	1	0	0	0	0	0	0	0	747.4364599	2519	2403	3083	4312	5202	2273	-2	0	1	0	0	0	0	0	0	0	0.050326417	0.209328703
520	640	Turkey	TUR	Somalia	SOM	520640	43.502289	48.126324	64.146278	68.331375	0	0	236	484	564	173	10	0	0	0	0	0	0	0	0	0	0	0	0	0	2790.151351	0	0	0	0	25	28	-2	-2	0	-2	-2	0	0	0	0	0	-0.031160344	0.327752453
520	651	Egypt	EGY	Somalia	SOM	520651	80.180405	20.617762	27.182808	44.140469	0	0	0	66	0	156	76	1	1	1	1	0	1	0	0	0	0	0	0	0	1348.078838	89	721	1415	1764	1418	36258	-2	-1	0	-2	-1	0	0	0	0	0	0.139009968	0.016332622
520	652	Syria	SYR	Somalia	SOM	520652	0.32349515	0.33726364	0.3551715	0.37220973	0	0	0	0	0	0	502	0	0	0	0	0	1	0	0	0	0	0	0	0	2399.913663	371	110	145	205	269	0	-2	0	1	0	0	0	0	0	0	0	0.198032185	-0.052308575
520	660	Lebanon	LEB	Somalia	SOM	520660	0	0.045006633	0.047396373	0.24716201	0	0	0	10	3	2	0	1	1	1	1	0	1	0	0	0	0	0	0	0	2522.374948	4	2	7	57	682	0	-2	-2	-1	-2	-3	0	0	0	0	0	0.19399215	0.437066911
520	663	Jordan	JOR	Somalia	SOM	520663	0.55805635	1.1171972	1.5331831	1.3509859	25	3	112	168	76	12	18	1	1	1	1	0	1	0	0	0	0	0	0	0	2098.635967	2	4	14	16	75	0	-2	-2	-1	-2	-2	0	0	0	0	0	0.041992803	0.176464346
520	670	Saudi Arabia	SAU	Somalia	SOM	520670	25.246143	27.615013	27.762756	28.583015	0	0	1	0	0	0	10	1	1	1	1	0	1	0	0	0	0	0	0	0	545.2740942	249	1403	7154	18638	20163	27252	-2	-2	-1	-2	-1	0	0	0	0	0	-0.0587153	-0.29620502
520	679	Yemen	YEM	Somalia	SOM	520679	74.074875	81.025391	81.458893	83.865616	1906	9011	13698	3597	22224	24840	18377	1	1	1	1	0	1	0	0	0	0	0	4	1	#N/A	0	0	0	0	0	79466	-2	0	0	-2	0	0	0	0	0	0	0.456029737	0.104312608
520	690	Kuwait	KUW	Somalia	SOM	520690	0	0	0	0	135	192	0	0	79	25	14	1	1	1	1	0	1	0	0	0	0	0	0	0	1850.324675	14	193	1245	1110	1048	0	-2	-3	-2	-3	-3	0	0	0	0	0	0.069256215	0.233953282
520	692	Bahrain	BAH	Somalia	SOM	520692	0.033364177	0.036494769	0.036690023	0.037774041	0	0	0	0	0	0	0	1	1	1	1	0	1	0	0	0	0	0	0	0	1531.107853	4	16	19	4	139	561	-2	-2	-1	-2	-2	0	0	0	0	0	0	-0.348044967
520	694	Qatar	QAT	Somalia	SOM	520694	0.82054079	1.0280269	0.75747848	0.77985841	0	0	0	0	0	3	0	1	1	1	1	0	1	0	0	0	0	0	0	0	1392.559702	4	9	101	95	1019	0	-2	-4	-2	-4	-4	0	0	0	0	0	-0.047874061	-0.169033881
520	696	United Arab Emirates	UAE	Somalia	SOM	520696	75.7108	82.814819	83.257889	85.717773	0	0	0	4	0	0	6	1	1	1	1	0	1	0	0	0	0	0	0	0	1228.13276	3	95	1033	1917	3293	0	-2	-3	-1	-3	-4	0	0	0	0	0	0	-0.348044967
520	705	Kazakhstan	KZK	Somalia	SOM	520705	0	0	0	0	0	0	0	0	0	0	0	0	0	0	0	0	0	0	0	0	0	0	0	0	3279.907179	0	0	0	0	0	0	-2	-2	-1	-2	-2	0	0	0	0	0	0	0.136519585
520	710	China	CHN	Somalia	SOM	520710	100.29836	116.93333	161.18713	230.24762	0	0	38	34	26	14	4	0	0	0	0	0	0	0	0	0	0	0	0	0	3553.680888	0	0	0	0	2	0	-2	-1	0	-1	-1	0	0	0	0	0	0.039486312	-0.15822828
520	732	South Korea	ROK	Somalia	SOM	520732	0.98739737	1.5605348	2.2145166	5.0094628	0	0	0	0	0	0	1	0	0	0	0	0	0	0	0	0	0	0	0	0	7889.673289	0	0	0	0	0	0	-2	-3	-3	-3	-4	0	0	0	0	0	0.308961923	0.540752652
520	740	Japan	JPN	Somalia	SOM	520740	0.9867152	0.16718324	1.0582703	3.4637833	1	1	0	1	0	0	0	0	0	0	0	0	0	0	0	0	0	0	0	0	7711.687897	0	0	0	2	7	3	-2	-3	-3	-3	-4	0	0	0	0	0	0.289254562	0.558836697
520	770	Pakistan	PAK	Somalia	SOM	520770	102.34809	106.70419	112.36993	117.76051	0	0	0	0	0	0	9	0	0	0	0	0	0	0	0	0	0	0	0	0	1832.094302	7	22	18	14	11	0	-2	-1	1	0	0	0	0	0	0	0	0.269953096	0.337744549
520	771	Bangladesh	BNG	Somalia	SOM	520771	0	0	0	0	0	0	0	0	0	0	0	0	0	0	0	0	0	0	0	0	0	0	0	0	4124.134055	0	3	3	4	4	0	-2	-1	0	-2	-2	0	0	0	0	0	0.286654542	0.282489898
520	780	Sri Lanka	SRI	Somalia	SOM	520780	1.5668544	0.022765083	9.5294571	7.1300821	0	0	0	0	0	0	0	0	0	0	0	0	0	0	0	0	0	0	0	0	3118.452271	0	0	0	0	0	0	-2	-1	0	-1	0	0	0	0	0	0	0.220828411	0.453796945
520	790	Nepal	NEP	Somalia	SOM	520790	0	0	0	0	6	0	0	0	0	1	0	0	0	0	0	0	0	0	0	0	0	0	0	0	3530.639076	0	1	2	2	2	0	-2	-2	-2	-2	-2	0	0	0	0	0	-0.060812256	0.450558557
520	800	Thailand	THI	Somalia	SOM	520800	10.037361	10.422429	26.075937	25.544594	75	9	0	0	0	20	0	0	0	0	0	0	0	0	0	0	0	0	0	0	4993.10973	0	0	12	24	83	0	-2	-2	-1	-2	-1	0	0	0	0	0	-0.02112174	-0.039509864
520	811	Cambodia	CAM	Somalia	SOM	520811	0	0.009745242	0	0	0	0	0	0	0	0	0	0	0	0	0	0	0	0	0	0	0	0	0	0	5542.760576	0	0	0	0	0	0	-2	-2	-1	-2	-2	0	0	0	0	0	0.008587508	0.202600807
520	820	Malaysia	MAL	Somalia	SOM	520820	11.497277	13.458475	33.129116	76.258118	0	0	0	1	117	0	184	0	0	0	0	0	0	0	0	0	0	0	0	0	5329.897171	0	0	0	2	5	0	-2	-2	-2	-2	-2	0	0	0	0	0	0.020957925	0.249625174
520	830	Singapore	SIN	Somalia	SOM	520830	0	0.96441734	1.6911771	1.490868	0	0	0	0	0	0	0	0	0	0	0	0	0	0	0	0	0	0	0	0	5866.838923	2	0	0	1	4	0	-2	-4	-3	-3	-3	0	0	0	0	0	0	0.363072443
520	840	Philippines	PHI	Somalia	SOM	520840	0	0.0008855	0.1648526	0.0442959	5	6	0	3	1	0	0	0	0	0	0	0	0	0	0	0	0	0	0	0	7197.954009	1	1	6	0	5	0	-2	-2	0	-1	-1	0	0	0	0	0	0.068722399	0.443473349
520	850	Indonesia	INS	Somalia	SOM	520850	6.5427957	11.93968	24.289127	40.303474	100	126	28	134	91	6	19	0	0	0	0	0	0	0	0	0	0	0	0	0	4858.994368	3	2	2	3	94	0	-2	-2	-1	-2	-2	0	0	0	0	0	-0.033557005	0.495612423
520	900	Australia	AUL	Somalia	SOM	520900	0.80355394	0.087574482	0.4646472	0.20744063	18	0	6	1	0	3	0	0	0	0	0	0	0	0	0	0	0	0	0	0	7705.943834	152	415	1214	349	3689	5571	-2	-3	-3	-4	-4	0	0	0	0	0	0.781141927	0.598521135
520	910	Papua New Guinea	PNG	Somalia	SOM	520910	0	0	0	0	3	0	1	0	0	0	0	0	0	0	0	0	0	0	0	0	0	0	0	0	10027.4832	2	6	8	6	4	0	-2	-2	-2	-3	0	0	0	0	0	0	0.106590394	0.373033553
520	920	New Zealand	NEW	Somalia	SOM	520920	0	0.031368975	0.16714582	0.00727101	0	0	0	0	0	0	2	0	0	0	0	0	0	0	0	0	0	0	0	0	12181.99115	11	42	124	101	1738	2031	-2	-4	-3	-4	-4	0	0	0	0	0	0.817300937	0.593900488
522	2	United States of America	USA	Djibouti	DJI	5222	145.97	135.08	186.56	138.10983	26	59	41	36	15	37	16	0	0	0	0	0	0	0	0	0	0	0	0	0	10474.77593	7	16	214	14	417	309	-1	0	-1	0	0	49987.75739	49157.50449	48440.21681	48032.12484	47374.17749	0.669827944	0.42923026
522	20	Canada	CAN	Djibouti	DJI	52220	1.8465693	3.3938024	2.806006	1.7845784	237	40	21	56	0	0	0	0	0	0	0	0	0	0	0	0	0	0	0	0	8820.67958	6	33	61	46	486	630	-1	0	-2	0	0	48457.75718	48494.98735	47852.04134	47273.45177	47054.60842	0.732681188	0.423976514
522	210	Netherlands	NTH	Djibouti	DJI	522210	37.56665	37.453899	40.227219	40.158798	0	0	0	0	0	0	0	0	0	0	0	0	0	0	0	0	0	0	0	0	5369.66556	0	0	0	0	107	97	-1	0	-2	0	0	49607.86361	48929.99664	48471.55313	48766.91993	49539.98012	0.709640163	0.420767192
522	211	Belgium	BEL	Djibouti	DJI	522211	16.230061	17.37219	22.175449	24.24741	39	82	33	19	10	16	9	0	0	0	0	0	0	0	0	0	0	0	0	0	5295.977989	2	3	2	21	22	119	-1	0	-2	0	0	43531.13042	43015.54568	42549.27037	42847.27664	43157.4129	0.7822985	0.420818437
522	220	France	FRN	Djibouti	DJI	522220	100.81753	90.270622	93.171982	100.4036	45	13	14	10	15	3	10	0	0	0	0	0	0	0	0	0	0	0	0	0	4541.527745	51	123	3162	2	87	6489	-1	0	-2	0	0	40052.09217	39774.88442	39767.18833	39778.1497	39951.04723	0.75368823	0.447275831
522	225	Switzerland	SWZ	Djibouti	DJI	522225	0.97755575	0.78441626	0.82286215	0.48765215	4	3	1	0	4	0	0	0	0	0	0	0	0	0	0	0	0	0	0	0	4816.943639	9	2	11	9	11	49	-1	0	-2	0	0	73931.74647	74229.7698	73727.0248	73318.00423	73380.76757	0.758897389	0.433885878
522	255	Germany	GMY	Djibouti	DJI	522255	11.30382	14.14853	23.878139	11.55121	2	0	0	0	0	0	0	0	0	0	0	0	0	0	0	0	0	0	0	0	#N/A	13	14	12	67	296	112	-1	0	-2	0	0	43609.77358	43307.30629	42856.10543	42812.86125	42727.353	0.40042953	0.418085718
522	380	Sweden	SWD	Djibouti	DJI	522380	27.858931	6.3879199	8.2231598	4.9760699	11	1	2	5	0	0	0	0	0	0	0	0	0	0	0	0	0	0	0	0	5337.945871	0	1	2	4	56	79	-1	0	-2	0	0	53513.32756	51991.82499	51221.81678	51070.82272	51661.14089	0.554656955	0.440811816
522	385	Norway	NOR	Djibouti	DJI	522385	0.72409421	1.2292709	0.24042638	0.28449738	0	0	0	0	1	0	0	0	0	0	0	0	0	0	0	0	0	0	0	0	5751.423849	0	0	1	6	11	16	-1	0	-2	0	0	87940.5057	87509.878	86893.001	87135.83732	85954.22511	0.618460999	0.432946655
522	390	Denmark	DEN	Djibouti	DJI	522390	4.7783999	7.34481	3.94207	2.87133	0	0	0	0	0	0	0	0	0	0	0	0	0	0	0	0	0	0	0	0	5280.644082	1	0	0	15	16	25	-1	0	-2	0	0	58350.2364	57900.50481	57286.54817	57038.49257	57174.75294	0.673136723	0.432454543
522	501	Kenya	KEN	Djibouti	DJI	522501	12.830817	14.906162	15.350066	16.086437	0	0	0	0	0	1	0	0	0	0	0	0	0	0	0	0	0	0	0	0	749.2494071	0	0	0	0	0	0	-1	0	1	0	0	-516.8492473	-469.0168626	-427.7736524	-405.909924	-375.8752502	-0.020645204	0.265692404
522	530	Ethiopia	ETH	Djibouti	DJI	522530	65.950043	68.756989	72.407814	75.881348	5	0	1	1	4	8	0	0	0	0	0	0	0	0	0	0	0	0	1	1	0	1369	1302	1369	1439	1513	3768	-1	0	0	0	0	-1164.039315	-1115.473546	-1078.420467	-1056.828754	-1030.247694	-0.009750537	-0.030083348
522	651	Egypt	EGY	Djibouti	DJI	522651	48.873184	38.591717	21.640266	22.712847	1	0	1	1	0	0	0	1	1	1	1	0	1	0	0	0	0	0	0	0	1203.695161	9	13	17	176	250	494	-1	0	1	0	0	1056.778438	1083.652208	1153.012718	1209.753664	1259.270823	0.168789301	-0.157765733
522	652	Syria	SYR	Djibouti	DJI	522652	0	0	0	0	0	0	0	0	0	0	0	0	0	0	0	0	1	0	0	0	0	0	0	0	2264.009639	0	0	0	0	0	0	-1	0	2	0	0	0	0	0	0	0	0.227811518	-0.22640693
522	679	Yemen	YEM	Djibouti	DJI	522679	23.990944	26.242037	26.382435	27.161913	2	0	0	0	0	0	0	1	1	1	1	0	1	0	0	0	0	0	2	1	#N/A	0	0	0	0	0	0	-1	0	1	0	0	-875.8573269	-466.4945784	-367.2622904	-338.9274835	-287.4611775	0.48580907	-0.069785747
522	900	Australia	AUL	Djibouti	DJI	522900	4.862637	4.1565804	3.2119911	2.6311533	0	0	1	0	0	0	0	0	0	0	0	0	0	0	0	0	0	0	0	0	8551.001017	3	8	23	56	61	105	-1	0	-2	0	0	53038.13811	52670.25272	52202.30243	51872.84553	50946.29689	0.81092126	0.42442278
522	920	New Zealand	NEW	Djibouti	DJI	522920	2.40854	4.1551409	2.9202507	1.6269934	0	0	0	0	0	0	0	0	0	0	0	0	0	0	0	0	0	0	0	0	13236.28766	0	0	2	2	9	49	-1	0	-2	0	0	35151.08785	34702.22674	34051.7578	33421.38045	32863.26059	0.84708027	0.419802133
530	20	Canada	CAN	Ethiopia	ETH	53020	22.879635	137.15875	22.521942	137.10417	0	0	0	104	131	167	19	0	0	0	0	0	0	0	0	0	0	0	0	0	8506.086014	651	3671	6828	2503	14075	22951	-2	-3	-2	-3	-3	49621.7965	49610.46089	48930.46181	48330.28053	48084.85611	0.742431725	0.454059862
530	40	Cuba	CUB	Ethiopia	ETH	53040	0.019689411	0.020527424	0.021617381	0.022654405	0	4	0	0	0	0	0	0	0	0	0	0	0	0	0	0	0	0	0	0	11473.85894	7	6	8	9	22	0	-2	-1	0	-1	-1	5999.390248	5760.966967	5737.438687	5613.847476	5469.731759	0.436113243	-0.110643451
530	70	Mexico	MEX	Ethiopia	ETH	53070	0	0	0	0	0	0	2	2	0	0	0	0	0	0	0	0	0	0	0	0	0	0	0	0	12686.17673	0	24	0	45	20	21	-2	0	1	0	1	9024.327749	8947.795954	8895.543266	8926.859312	8715.674039	0.13227332	0.353195382
530	94	Costa Rica	COS	Ethiopia	ETH	53094	0.045174975	0.011323081	0.016536299	0.017329577	0	0	1	0	0	0	0	0	0	0	0	0	0	0	0	0	0	0	0	0	12633.06777	1	0	2	1	1	0	-2	0	-1	0	0	8751.683109	8543.384396	8410.332933	8360.97167	8079.580845	0.397877879	0.466742645
530	95	Panama	PAN	Ethiopia	ETH	53095	0	0	0	0	0	0	0	0	0	0	0	0	0	0	0	0	0	0	0	0	0	0	0	0	12092.3172	3	4	0	8	5	6	-2	-3	-1	-2	-3	10264.66834	9870.862811	9471.654418	9041.08097	8410.724806	0	0.394105097
530	100	Colombia	COL	Ethiopia	ETH	530100	0.3138487	0.8214547	0.31300941	0.158741	0	1	0	0	0	0	0	0	0	0	0	0	0	0	0	0	0	0	0	0	11066.79017	0	1	2	2	9	0	-2	0	1	0	1	6961.608753	6836.446099	6628.280483	6397.386628	6222.072835	0.314384745	0.345555902
530	101	Venezuela	VEN	Ethiopia	ETH	530101	0	0	0	0	0	0	0	0	0	0	1	0	0	0	0	0	0	0	0	0	0	0	0	0	10197.49279	2	0	7	4	29	18	-2	-1	0	-1	-1	0	13295.43594	14081.9716	14122.60772	13570.56324	0.05974493	0.12848372
530	130	Ecuador	ECU	Ethiopia	ETH	530130	0.0273933	0.2400596	0.090797298	0.0150348	0	0	0	0	0	0	0	0	0	0	0	0	0	0	0	0	0	0	0	0	12034.98644	0	0	0	0	2	7	-2	-2	-1	-2	-2	4880.27696	4984.669818	4888.439985	4748.11552	4573.089231	0.405340697	0.326129932
530	140	Brazil	BRA	Ethiopia	ETH	530140	37.658337	60.702595	69.024612	22.707661	2	0	0	0	0	0	0	0	0	0	0	0	0	0	0	0	0	0	0	0	7706.389152	21	6	12	37	42	0	-2	0	1	0	0	10725.6226	11296.32515	11373.41782	11172.8424	11083.30894	0.413630658	0.447836047
530	160	Argentina	ARG	Ethiopia	ETH	530160	1.0863941	1.1693473	1.8808779	1.971107	0	0	0	0	0	0	0	0	0	0	0	0	0	0	0	0	0	0	0	0	10067.63445	9	4	0	44	0	0	-2	-1	-1	-3	-2	10015.39176	9880.006971	10288.3777	10166.06031	10409.98461	0.498193935	0.402218741
530	205	Ireland	IRE	Ethiopia	ETH	530205	2.84922	2.3937099	4.0651598	4.0806699	4	0	12	0	0	0	0	0	0	0	0	0	0	0	0	0	0	0	0	0	5661.999782	3	4	7	8	103	220	-2	-3	-2	-3	-3	64763.41318	51514.21261	47688.71135	47314.67806	47975.02709	0.521724228	0.448474148
530	210	Netherlands	NTH	Ethiopia	ETH	530210	75.439102	127.03834	142.22153	139.05606	0	0	0	30	0	100	0	0	0	0	0	0	0	0	0	0	0	0	0	0	4889.391902	0	565	1563	4504	7455	8144	-2	-3	-2	-3	-3	50771.90292	50045.47018	49549.9736	49823.74869	50570.22781	0.7193907	0.45085054
530	211	Belgium	BEL	Ethiopia	ETH	530211	195.8989	289.76364	243.32584	285.42053	18	23	0	0	0	0	7	0	0	0	0	0	0	0	0	0	0	0	0	0	4805.052162	32	44	64	288	290	1360	-2	-3	-2	-3	-3	44695.16973	44131.01923	43627.69083	43904.10539	44187.66059	0.792049037	0.450901785
530	212	Luxembourg	LUX	Ethiopia	ETH	530212	3.4172599	0.97580999	2.1912	12.90531	5	6	7	0	0	0	0	0	0	0	0	0	0	0	0	0	0	0	0	0	4770.361071	1	2	6	35	22	26	-2	0	-2	0	0	106549.6897	105398.1209	103083.3841	101270.0934	103756.9765	0	-0.492059974
530	220	France	FRN	Ethiopia	ETH	530220	201.38745	106.41092	253.7711	142.67044	142	52	3	39	31	47	23	0	0	0	0	0	0	0	0	0	0	0	0	0	3997.330967	661	1583	12	21	1114	3956	-2	-2	-2	-2	-2	41216.13148	40890.35796	40845.60879	40834.97846	40981.29493	0.763438767	0.477359179
530	225	Switzerland	SWZ	Ethiopia	ETH	530225	30.008152	33.654209	39.005348	46.484058	188	174	188	42	12	2	16	0	0	0	0	0	0	0	0	0	0	0	0	0	4319.27695	123	34	156	125	2231	2019	-2	-3	-2	-3	-3	75095.78579	75345.24335	74805.44527	74374.83298	74411.01526	0.768647926	0.463969226
530	230	Spain	SPN	Ethiopia	ETH	530230	59.757389	144.95239	70.243469	72.229523	0	0	0	0	24	0	0	0	0	0	0	0	0	0	0	0	0	0	0	0	4229.661581	0	0	0	218	269	1058	-2	-2	-2	-2	-2	29979.33639	29041.39575	28585.24845	29022.78909	29952.1322	0.422482078	0.439875068
530	235	Portugal	POR	Ethiopia	ETH	530235	3.79632	2.3899701	8.2089701	4.90974	0	0	0	0	0	0	0	0	0	0	0	0	0	0	0	0	0	0	0	0	5023.595944	0	2	4	0	0	18	-2	-3	-1	-3	-2	21482.87929	21079.97885	20806.50131	20962.29644	21790.43675	0.277089106	0.459649028
530	255	Germany	GMY	Ethiopia	ETH	530255	178.08582	225.48351	247.85002	345.71152	166	0	56	0	53	0	0	0	0	0	0	0	0	0	0	0	0	0	0	0	#N/A	207	191	171	9555	3971	21085	-2	-3	-2	-3	-3	44773.81289	44422.77984	43934.52589	43869.69	43757.60069	0.410180067	0.448169066
530	290	Poland	POL	Ethiopia	ETH	530290	3.44069	11.96624	18.24185	34.480492	0	0	0	0	0	0	0	0	0	0	0	0	0	0	0	0	0	0	0	0	4025.010658	0	0	16	30	51	51	-2	-3	-2	-3	-3	14168.89304	13635.34623	13209.24255	13044.77847	12854.12406	0.48773944	0.449476383
530	305	Austria	AUS	Ethiopia	ETH	530305	17.96949	35.73999	12.94777	11.33572	1	1	8	0	4	12	14	0	0	0	0	0	0	0	0	0	0	0	0	0	4077.546291	36	24	41	74	299	0	-2	-3	-2	-3	-3	47117.52831	47229.23318	47303.17915	47553.85102	47438.26559	0.47057137	0.444633926
530	310	Hungary	HUN	Ethiopia	ETH	530310	6.6106701	11.7975	14.1988	8.3406401	3	2	1	0	1	0	0	0	0	0	0	0	0	0	0	0	0	0	0	0	3816.831943	30	112	103	90	85	96	-2	-3	-1	-3	-3	14032.85942	13587.78967	13037.16416	12752.50444	12919.61583	0.371714679	0.376780969
530	316	Czech Republic	CZR	Ethiopia	ETH	530316	6.51156	5.2356701	5.8797202	31.342739	0	1	0	0	0	0	0	0	0	0	0	0	0	0	0	0	0	0	0	0	4195.344401	0	0	0	6	80	80	-2	-3	-2	-3	-3	20738.30736	19888.85732	19403.8882	19537.50683	19748.17724	0.916931854	0.448577975
530	325	Italy	ITA	Ethiopia	ETH	530325	310.64694	371.78494	397.88187	386.51447	0	0	63	98	0	34	0	0	0	0	0	0	0	0	0	0	0	0	0	0	3269.736327	138	211	5820	6783	5587	17226	-2	-2	-1	-3	-2	33402.97683	33155.88728	33466.46425	34495.16795	35625.91976	0.528924028	0.433831377
530	338	Malta	MLT	Ethiopia	ETH	530338	0.00198	0.46805	0.00396	0.00352	23	15	20	0	7	24	10	0	0	0	0	0	0	0	0	0	0	0	0	0	3243.02851	0	0	0	0	2	0	-2	-3	-2	-3	-3	23834.6588	22697.78422	22166.10299	21431.7622	21011.05348	0	-0.492059974
530	350	Greece	GRC	Ethiopia	ETH	530350	6.6635799	5.12358	6.1774902	7.23107	29	28	79	59	1	0	0	0	0	0	0	0	0	0	0	0	0	0	0	0	2519.68776	7	93	180	2522	1118	1663	-2	-1	-2	-2	-2	22093.09124	22025.57395	21829.73028	22439.68103	24126.81168	0.63802295	0.43508789
530	352	Cyprus	CYP	Ethiopia	ETH	530352	5.7058101	7.2095098	11.17996	8.3293104	1	0	0	0	0	0	0	0	0	0	0	0	0	0	0	0	0	0	0	0	2244.985528	9	31	52	74	38	72	-2	-2	-2	-2	-3	27101.01237	26522.85564	26674.45526	28353.33409	29768.23561	0.145709344	0.430273659
530	355	Bulgaria	BUL	Ethiopia	ETH	530355	14.5563	4.5645599	6.33952	5.4244299	1	0	5	0	0	0	2	0	0	0	0	0	0	0	0	0	0	0	0	0	3148.365702	20	21	21	21	98	0	-2	-2	-1	-3	-2	7125.756442	6844.77927	6740.142993	6669.932059	6648.820114	0.488799449	0.391264171
530	360	Romania	ROM	Ethiopia	ETH	530360	1.14741	1.19559	14.71877	30.06311	0	1	1	0	0	1	1	0	0	0	0	0	0	0	0	0	0	0	0	0	3320.311756	0	0	0	0	0	0	-2	-2	-1	-2	-2	9052.603715	8703.746139	8429.112889	8126.117861	8056.116796	0.310625903	0.375259862
530	365	Russia	RUS	Ethiopia	ETH	530365	103.93838	142.41042	50.810276	48.235874	0	2	0	0	0	0	0	0	0	0	0	0	0	0	0	0	0	0	0	0	3050.082694	0	0	0	0	2	0	-2	0	1	0	0	10658.32276	11038.94756	11192.83822	11101.19118	10751.15001	0.055950022	0.037475665
530	369	Ukraine	UKR	Ethiopia	ETH	530369	0	133.4539	176.44012	147.04366	2	2	0	0	0	0	0	0	0	0	0	0	0	0	0	0	0	0	0	0	3295.5901	0	0	0	0	1	0	-2	0	0	-1	-1	2339.58159	2669.142397	2737.231905	2761.534187	2768.107168	0.609074688	0.114539864
530	370	Belarus	BLR	Ethiopia	ETH	530370	4.6405702	2.20737	2.0587599	3.3671	0	0	0	0	0	0	0	0	0	0	0	0	0	0	0	0	0	0	0	0	4087.607623	0	0	0	0	0	0	-2	-2	0	-2	-2	5687.902954	5979.38219	5908.004506	5872.399134	5781.987035	0.667980762	0.028569001
530	375	Finland	FIN	Ethiopia	ETH	530375	7.4144402	8.5001402	11.63085	6.2259998	50	7	4	16	1	5	5	0	0	0	0	0	0	0	0	0	0	0	0	0	5125.596209	0	1	3	183	660	1237	-2	-3	-2	-3	-3	44728.1198	44787.28914	45295.51685	45888.10655	46803.47268	0.490996107	0.448072821
530	380	Sweden	SWD	Ethiopia	ETH	530380	16.07925	27.75938	21.136721	37.06142	671	152	151	146	66	60	40	0	0	0	0	0	0	0	0	0	0	0	0	0	4934.934883	46	270	1426	7464	11776	12534	-2	-3	-2	-3	-3	54677.36688	53107.29854	52300.23725	52127.65148	52691.38859	0.564407492	0.470895164
530	385	Norway	NOR	Ethiopia	ETH	530385	2.5486567	2.8250952	2.3759096	4.2052641	255	128	110	244	175	133	157	0	0	0	0	0	0	0	0	0	0	0	0	0	5345.687987	2	163	384	1455	2237	5198	-2	-3	-2	-3	-3	89104.54501	88625.35154	87971.42146	88192.66607	86984.47281	0.628211536	0.463030003
530	390	Denmark	DEN	Ethiopia	ETH	530390	16.385269	17.96586	19.73642	32.24749	15	33	14	0	0	0	0	0	0	0	0	0	0	0	0	0	0	0	0	0	4867.872424	19	0	155	560	1087	1521	-2	-3	-2	-3	-3	59514.27571	59015.97835	58364.96863	58095.32132	58205.00064	0.68288726	0.462537891
530	433	Senegal	SEN	Ethiopia	ETH	530433	0.0189541	0.058360498	0.052416101	0.22327469	0	0	0	0	1	0	0	1	1	1	1	0	1	0	0	0	0	0	0	0	4881.479339	0	0	0	0	0	0	-2	-2	-1	-1	-1	556.2261973	554.704879	575.6318639	603.5245666	613.512784	0	0.384328052
530	434	Benin	BEN	Ethiopia	ETH	530434	0	0	0	0	0	0	0	0	0	0	0	1	1	1	1	0	1	0	0	0	0	0	0	0	3213.801499	1	1	2	2	4	0	-2	-3	-1	-3	-3	318.4554668	354.3658994	358.2812291	356.2655402	363.5069916	0.045323985	0.383268922
530	450	Liberia	LBR	Ethiopia	ETH	530450	0	0	0	0	0	0	0	0	0	0	0	1	1	1	1	0	1	0	0	0	0	0	0	0	4471.28302	0	0	0	0	0	0	-2	0	-1	-2	-2	-119.1039907	-78.68257526	-40.43270196	-31.71326543	-27.50390798	0.301768402	0.339892271
530	452	Ghana	GHA	Ethiopia	ETH	530452	0.1656165	0.1726654	0.18183352	0.19055639	1	0	0	0	0	0	0	1	1	1	1	0	1	0	0	0	0	0	0	0	3516.979979	43	5	2	32	62	0	-2	-3	-1	-2	-1	1210.376089	1215.906277	1221.993509	1177.750847	1101.613456	0.12295685	0.355793209
530	475	Nigeria	NIG	Ethiopia	ETH	530475	0.25414309	0.27798957	0.27947685	0.28773406	5	0	1	0	0	0	0	0	0	0	0	0	0	0	0	0	0	0	0	0	2052.502515	0	17	177	69	115	0	-2	0	1	0	0	2048.54788	2080.294793	2026.047825	1994.552658	1980.922909	0.205535652	0.31064101
530	481	Gabon	GAB	Ethiopia	ETH	530481	0	0	0	0	0	0	0	0	0	0	0	1	1	1	1	0	1	0	0	0	0	0	0	0	2194.090497	0	0	0	0	0	0	-2	0	-1	0	0	10265.66617	10112.76975	9936.670988	9638.424473	9378.503558	-0.001378314	0.196918704
530	483	Chad	CHA	Ethiopia	ETH	530483	0	0	0	0	0	0	1	2	2	0	0	1	1	1	1	0	1	0	0	0	0	0	0	0	1160.193997	18	20	22	25	28	0	-2	-1	0	-1	0	465.4168015	511.0757975	510.9833318	521.1709662	496.9451962	-0.01314803	0.07034312
530	490	Democratic Republic of the Congo	DRC	Ethiopia	ETH	530490	0	0	0	0	0	0	1	0	0	0	0	0	0	0	0	0	0	0	0	0	0	0	0	0	506.129812	0	0	0	0	0	0	-2	1	2	1	1	-101.7617292	-83.66123397	-71.37709041	-57.85285393	-48.24043619	-0.015164729	0.068135065
530	500	Uganda	UGA	Ethiopia	ETH	530500	0.31323197	0.32656363	0.34390336	0.36040103	507	230	385	0	465	82	91	0	0	0	0	0	0	0	0	0	0	0	0	0	190.3914488	77	77	129	198	105	0	-2	-1	0	-1	-1	186.5401496	206.2804743	226.4081792	255.5111725	274.2018304	0.100776858	0.124901288
530	501	Kenya	KEN	Ethiopia	ETH	530501	58.668266	58.487968	61.500175	64.450447	0	0	0	1303	364	604	4150	1	1	1	1	0	1	0	0	0	0	0	1	1	0	871	4634	6026	7493	20332	30763	-2	0	1	0	-2	647.1900673	646.4566838	650.6468147	650.9188304	654.3724443	-0.010894667	0.295775752
530	516	Burundi	BUI	Ethiopia	ETH	530516	0	0	0	0	0	0	0	0	0	0	0	0	0	0	0	0	0	0	0	0	0	0	0	0	971.2679407	11	9	7	61	49	0	-2	-1	1	-1	-1	-279.5570572	-232.4616112	-203.3188914	-175.237375	-154.6489671	0.004926062	-0.072101403
530	517	Rwanda	RWA	Ethiopia	ETH	530517	0.014441338	0.015055985	0.01585542	0.016616033	1	0	0	0	0	0	1	1	1	1	1	0	1	0	0	0	0	0	0	0	876.1193295	0	0	0	0	0	0	-2	-1	0	-2	-1	203.4199483	205.6247787	208.9661374	225.8878227	211.8461133	-0.002496758	0.030047236
530	520	Somalia	SOM	Ethiopia	ETH	530520	0	0	0	0	304	150	301	126	133	164	122	0	0	0	0	0	0	1	0	1	0	1	1	1	0	47	37	17	179	306	0	-2	1	1	1	1	0	0	0	0	0	0.03952987	-0.144015007
530	522	Djibouti	DJI	Ethiopia	ETH	530522	0.038293529	0.039923362	0.042043194	0.044060081	0	35	0	0	0	0	16	0	0	0	0	0	0	0	0	0	0	0	1	1	0	3442	6273	12632	19811	25437	34697	-2	0	0	0	0	1164.039315	1115.473546	1078.420467	1056.828754	1030.247694	0.009750537	0.030083348
530	531	Eritrea	ERI	Ethiopia	ETH	530531	0	0	0	0	0	0	0	0	0	0	7	0	0	0	0	0	0	1	0	1	0	0	1	1	0	32	25	10	117	160	0	-2	1	1	1	0	0	0	0	0	110.0182631	-0.00807002	-0.342877173
530	541	Mozambique	MZM	Ethiopia	ETH	530541	0.015333472	0.015986089	0.016834911	0.017642513	0	1	0	0	1	0	0	1	1	1	1	0	1	0	0	0	0	0	0	0	1537.790657	0	0	0	7	29	0	-2	-1	0	-1	-1	25.19882393	38.40848865	49.1529956	60.9078563	64.42689805	0.024959725	0.249663508
530	551	Zambia	ZAM	Ethiopia	ETH	530551	0.051095679	0.016258428	0.91590947	1.8230655	5	0	0	6	4	4	4	0	0	0	0	0	0	0	0	0	0	0	0	0	1518.923872	192	154	33	2	2	0	-2	-1	0	0	0	1121.089807	1155.702372	1163.341223	1164.519668	1121.134387	0.047328342	0.24453774
530	552	Zimbabwe	ZIM	Ethiopia	ETH	530552	0	0	0	0	0	14	0	14	2	0	5	0	0	0	0	0	0	0	0	0	0	0	0	0	2291.308951	268	346	326	307	283	0	-2	-1	0	-1	-1	328.2918594	374.9206045	394.7457844	408.1730864	369.2752217	0	0.104448755
530	553	Malawi	MAW	Ethiopia	ETH	530553	0	0	0	0	2	1	1	0	0	2	1	0	0	0	0	0	0	0	0	0	0	0	0	0	1517.167082	1	1	156	153	150	0	-2	-2	-1	-2	-1	7.394794358	40.27448247	60.11221203	81.20510204	108.7425886	-0.012313709	0.287896446
530	560	South Africa	SAF	Ethiopia	ETH	530560	41.597061	77.170395	86.2313	75.260849	0	1494	11248	2044	2140	0	1889	0	0	0	0	0	0	0	0	0	0	0	0	0	2967.35918	0	56	112	124	1244	0	-2	-1	1	-1	-1	7099.489549	7155.952936	7183.153897	7154.608841	7123.968727	0	0.391359009
530	565	Namibia	NAM	Ethiopia	ETH	530565	0	0	0	0	0	2	0	5	0	0	0	0	0	0	0	0	0	0	0	0	0	0	0	0	2725.80083	0	0	1	2	2	0	-2	-2	-1	-2	-2	5513.769159	5376.262622	5185.750169	5043.519472	4922.38989	0.022666778	0.391073585
530	570	Lesotho	LES	Ethiopia	ETH	530570	0	0	0	0	10	0	0	0	0	0	0	0	0	0	0	0	0	0	0	0	0	0	0	0	3702.59013	0	0	0	0	3	0	-2	0	-1	0	0	883.9973714	910.2666044	899.2672672	919.9538163	888.710731	0.048515344	0.354672816
530	571	Botswana	BOT	Ethiopia	ETH	530571	0	0	0	0	0	0	1	0	3	1	5	0	0	0	0	0	0	0	0	0	0	0	0	0	2733.774095	1	1	0	3	2	0	-2	0	-2	0	0	6593.850721	6779.488942	6726.616336	6248.897369	6118.608333	0.037524498	0.364676823
530	572	Swaziland	SWA	Ethiopia	ETH	530572	0	0	0	0	0	0	0	0	0	0	0	0	0	0	0	0	0	0	0	0	0	0	0	0	3330.579572	0	0	1	2	3	0	-2	-2	0	-1	-2	3571.015935	3584.186761	3566.124109	3480.99162	3433.881735	0.06786673	-0.205883178
530	620	Libya	LIB	Ethiopia	ETH	530620	22.607151	24.728401	24.860703	25.595219	0	0	0	0	0	0	2	1	1	1	1	0	1	0	0	0	0	0	0	0	1381.921885	5	5	13	20	24	0	-2	1	1	0	1	0	0	0	0	4138.898036	0.005126412	0.093085897
530	625	Sudan	SUD	Ethiopia	ETH	530625	309.40469	196.438	56.455299	59.163563	469	0	387	347	340	0	0	0	0	0	0	0	0	1	0	0	0	1	1	1	1.58E-12	1738	1658	2126	2978	3593	152094	-2	1	2	1	1	1321.39474	1307.089212	1330.24296	1322.831863	1155.315404	0.089856287	0.065313696
530	640	Turkey	TUR	Ethiopia	ETH	530640	303.04169	434.08047	400.97745	362.09464	0	0	5	19	23	30	9	0	0	0	0	0	0	0	0	0	0	0	0	0	2325.885876	244	443	529	957	63	66	-2	-1	1	-1	-1	11036.43661	10791.00267	10679.44119	10459.0202	10447.35732	0.008369526	0.183737446
530	645	Iraq	IRQ	Ethiopia	ETH	530645	0	0	0	0	0	1	1	0	0	0	0	0	0	0	0	0	0	0	0	0	0	0	0	0	1697.833903	59	36	21	12	0	0	-2	1	2	0	1	4632.983685	4676.435952	4880.57484	4757.769839	4304.268008	0.147041089	0.195301481
530	651	Egypt	EGY	Ethiopia	ETH	530651	54.408199	45.076733	81.548744	96.380051	307	0	109	166	254	47	70	0	0	0	0	0	0	0	0	0	0	0	0	0	795.7525353	20	309	626	13	583	636	-2	0	1	-1	0	2220.817752	2199.125755	2231.433185	2266.582418	2289.518518	0.178539838	-0.127682385
530	652	Syria	SYR	Ethiopia	ETH	530652	0	0	0	0	1	2	0	10	0	3	0	0	0	0	0	0	0	0	0	0	0	0	0	0	1933.586849	11	105	76	108	142	0	-2	1	2	1	1	0	0	0	0	0	0.237562055	-0.196323582
530	660	Lebanon	LEB	Ethiopia	ETH	530660	4.9720054	0.97018272	1.021697	0.60410011	11	8	4	0	0	0	0	0	0	0	0	0	0	0	0	0	0	0	0	0	2032.115504	4	22	18	76	2329	0	-2	-1	0	-1	-2	6559.225071	6796.059918	7137.756364	7652.930097	8071.729482	0.23352202	0.293051904
530	663	Jordan	JOR	Ethiopia	ETH	530663	111.41249	34.885181	50.07634	74.050606	3	2	0	0	0	0	0	0	0	0	0	0	0	0	0	0	0	0	0	0	1595.369773	16	58	212	14	75	0	-2	-1	0	-1	-1	3489.774487	3522.19249	3542.274179	3585.321442	3638.605938	0.081522673	0.032449339
530	670	Saudi Arabia	SAU	Ethiopia	ETH	530670	989.29297	1082.1193	1087.9088	1120.0514	0	0	0	0	0	0	0	0	0	0	0	0	0	0	0	0	0	0	4	1	304.4037009	262	1473	7513	19573	21174	28618	-2	-1	0	-1	0	20826.53867	20576.14066	20330.27141	20304.37167	19751.47944	-0.01918543	-0.440220027
530	679	Yemen	YEM	Ethiopia	ETH	530679	12.346397	13.504872	13.577125	13.978265	232	0	194	519	535	505	735	0	0	0	0	0	0	0	0	0	0	0	2	1	#N/A	444	549	680	842	984	0	-2	1	1	-1	1	288.1819877	648.9789679	711.1581766	717.901271	742.786517	0.495559607	-0.039702399
530	690	Kuwait	KUW	Ethiopia	ETH	530690	7.5660124	8.275939	8.3202162	8.5660391	0	0	0	0	0	0	0	0	0	0	0	0	0	0	0	0	0	0	0	0	1741.587805	14	201	65	41	39	0	-2	-2	-1	-2	-2	35402.31246	36087.97007	37551.17785	39061.92939	38692.63379	0.108786085	0.089938275
530	696	United Arab Emirates	UAE	Ethiopia	ETH	530696	0	0	0	0	0	1	0	0	0	0	0	0	0	0	0	0	0	0	0	0	0	0	0	0	1577.331884	1	43	469	870	1496	0	-2	-2	0	-2	-3	38827.0059	37730.08692	36810.25565	35506.91137	34083.65337	0	-0.492059974
530	705	Kazakhstan	KZK	Ethiopia	ETH	530705	0	0.000659978	0.000663509	0.000683113	0	0	0	0	0	0	0	0	0	0	0	0	0	0	0	0	0	0	0	0	3248.046295	0	0	0	0	0	0	-2	-1	0	-1	-1	10130.4073	10190.68309	9945.814847	9531.609562	9233.235349	0	-0.007495422
530	732	South Korea	ROK	Ethiopia	ETH	530732	118.15914	118.70264	103.15982	170.18143	12	11	43	3	4	0	3	0	0	0	0	0	0	0	0	0	0	0	0	0	8428.057582	0	0	0	0	0	0	-2	-2	-2	-2	-3	24536.5338	24024.46775	23361.23419	22821.91975	22426.11153	0.348491793	0.396737645
530	740	Japan	JPN	Ethiopia	ETH	530740	86.360703	144.09927	118.8856	120.67912	5	3	0	1	2	0	2	0	0	0	0	0	0	0	0	0	0	0	0	0	8205.911227	0	0	0	8	23	313	-2	-2	-2	-2	-3	46664.09737	46064.04103	45865.03525	44908.57318	44173.81627	0.328784432	0.41482169
530	770	Pakistan	PAK	Ethiopia	ETH	530770	2.9202015	3.0444901	3.2061448	3.3599496	0	1	0	0	0	0	0	0	0	0	0	0	0	0	0	0	0	0	0	0	2385.186864	10	32	25	20	16	0	-2	0	2	1	1	656.4836899	659.4371364	664.2257196	671.4007219	679.236608	0.309482966	0.193729542
530	790	Nepal	NEP	Ethiopia	ETH	530790	0	0	0	0	0	0	0	0	0	0	0	0	0	0	0	0	0	0	0	0	0	0	0	0	4073.875966	0	2	3	3	3	0	-2	-1	-1	-1	-1	203.2457852	224.524107	225.884001	238.3845377	238.5716225	-0.021282386	0.30654355
530	800	Thailand	THI	Ethiopia	ETH	530800	78.4048	70.326797	61.978218	62.426151	1	3	1	0	0	0	1	0	0	0	0	0	0	0	0	0	0	0	0	0	5456.489157	0	0	0	0	0	0	-2	-1	0	-1	0	5288.868254	5180.869518	5189.839191	5096.191133	4767.917019	0.01840813	-0.183524871
530	820	Malaysia	MAL	Ethiopia	ETH	530820	93.347023	87.588402	80.848366	64.463181	0	0	0	1	1	0	1	0	0	0	0	0	0	0	0	0	0	0	0	0	5706.297735	0	0	0	2	6	0	-2	-1	-1	-1	-1	10392.12075	10057.36497	9640.058772	9366.491038	9027.218052	0.060487795	0.105610167
530	840	Philippines	PHI	Ethiopia	ETH	530840	0.93783033	1.6454746	1.5331118	3.9685097	1	0	1	0	0	0	0	0	0	0	0	0	0	0	0	0	0	0	0	0	7592.841501	0	0	0	0	0	0	-2	-1	1	0	0	2153.599928	2077.143705	1999.11948	1906.586385	1818.981876	0.108252269	0.299458342
530	850	Indonesia	INS	Ethiopia	ETH	530850	17.664968	33.225159	46.623974	53.54414	13	24	10	11	0	0	0	0	0	0	0	0	0	0	0	0	0	0	0	0	5227.021283	0	0	0	0	0	0	-2	-1	0	-1	-1	3347.78772	3248.592738	3148.079336	3034.786635	2904.375803	0.005972865	0.351597416
530	900	Australia	AUL	Ethiopia	ETH	530900	3.5938547	2.1651831	2.457526	3.850529	26	2	38	2	11	10	0	0	0	0	0	0	0	0	0	0	0	0	0	0	7911.591468	133	363	1062	890	3518	7358	-2	-2	-2	-3	-3	54202.17743	53785.72626	53280.7229	52929.67428	51976.54459	0.820671797	0.454506128
530	920	New Zealand	NEW	Ethiopia	ETH	530920	0.45063972	0.41198486	0.21532083	2.4151218	0	0	0	0	0	0	0	0	0	0	0	0	0	0	0	0	0	0	0	0	12563.17963	9	36	108	88	643	1014	-2	-3	-2	-3	-3	36315.12717	35817.70028	35130.17827	34478.2092	33893.50829	0.856830807	0.449885481
531	2	United States of America	USA	Eritrea	ERI	5312	4.1999998	5.9000001	10.9	5.3275962	395	217	249	107	197	499	139	0	0	0	0	0	0	0	0	0	0	0	0	0	9711.282786	345	694	2592	8526	17438	12689	-3	-3	-2	-2	-1	0	0	0	0	48294.40692	0.687648501	0.802190781
531	20	Canada	CAN	Eritrea	ERI	53120	4.7678804	2.5713704	1.2318799	0.97761875	0	61	74	129	197	214	218	0	0	0	0	0	0	0	0	0	0	0	0	0	8175.22009	166	937	1743	835	4698	7136	-3	-4	-3	-4	-3	0	0	0	0	47974.83785	0.750501745	0.796937035
531	70	Mexico	MEX	Eritrea	ERI	53170	0	0	0	0	0	0	0	2	3	1	0	0	0	0	0	0	0	0	0	0	0	0	0	0	12563.9052	0	6	0	11	3	3	-3	-1	0	-1	1	0	0	0	0	8605.655776	0.14034334	0.696072555
531	94	Costa Rica	COS	Eritrea	ERI	53194	0	0	0	0	0	0	0	0	0	0	0	0	0	0	0	0	0	0	0	0	0	0	0	0	12758.27053	0	0	0	0	0	0	-3	0	-2	0	0	0	0	0	0	7969.562582	0.405947899	0.809619818
531	100	Colombia	COL	Eritrea	ERI	531100	0	0	0	0	0	0	0	0	0	0	1	0	0	0	0	0	0	0	0	0	0	0	0	0	11318.55666	0	0	1	2	7	0	-3	-1	0	-1	1	0	0	0	0	6112.054571	0.322454765	0.688433075
531	130	Ecuador	ECU	Eritrea	ERI	531130	0	0	0	0	0	0	0	0	2	0	5	0	0	0	0	0	0	0	0	0	0	0	0	0	12352.43855	0	0	0	0	0	0	-3	-3	-2	-3	-2	0	0	0	0	4463.070968	0.413410717	0.669007105
531	140	Brazil	BRA	Eritrea	ERI	531140	10.55028	0	9.5096979	0.056767002	0	0	0	4	0	1	10	0	0	0	0	0	0	0	0	0	0	0	0	0	8219.798942	12	3	7	21	24	0	-3	-1	0	-1	0	0	0	0	0	10973.29067	0.421700678	0.79071322
531	205	Ireland	IRE	Eritrea	ERI	531205	0.071599998	0.0081	0	0.1039	2	3	3	0	0	0	3	0	0	0	0	0	0	0	0	0	0	0	0	0	5431.102188	0	0	1	1	12	22	-3	-4	-3	-4	-3	0	0	0	0	47865.00882	0.529794248	0.791351321
531	210	Netherlands	NTH	Eritrea	ERI	531210	4.5535998	2.9468	5.6633	3.3835001	2618	4576	3487	704	223	457	291	0	0	0	0	0	0	0	0	0	0	0	0	0	4638.392831	0	33	92	264	437	812	-3	-4	-3	-4	-3	0	0	0	0	50460.20955	0.72746072	0.793727713
531	211	Belgium	BEL	Eritrea	ERI	531211	8.2625999	18.1385	3.3027999	5.2838998	300	570	25	43	0	45	12	0	0	0	0	0	0	0	0	0	0	0	0	0	4561.984408	13	19	25	122	123	0	-3	-4	-3	-4	-3	0	0	0	0	44077.64233	0.800119057	0.793778958
531	212	Luxembourg	LUX	Eritrea	ERI	531212	0.0243	0.2753	0.898	0.3845	28	29	12	0	0	0	0	0	0	0	0	0	0	0	0	0	0	0	0	0	4526.599654	0	0	1	6	0	0	-3	0	-3	0	0	0	0	0	0	103646.9582	0	-0.149182801
531	220	France	FRN	Eritrea	ERI	531220	3.1724	3.9247999	3.3106	3.9217	855	537	163	192	223	430	294	0	0	0	0	0	0	0	0	0	0	0	0	0	3781.680978	118	283	2	4	199	137	-3	-3	-3	-3	-2	0	0	0	0	40871.27666	0.771508787	0.820236352
531	225	Switzerland	SWZ	Eritrea	ERI	531225	0.29757309	2.7375548	0.60069376	0.35112238	5264	4909	2985	2125	1389	2733	2915	0	0	0	0	0	0	0	0	0	0	0	0	0	4078.696232	52	14	66	53	1378	1259	-3	-4	-3	-4	-3	0	0	0	0	74300.997	0.776717946	0.806846399
531	235	Portugal	POR	Eritrea	ERI	531235	0.0011	0.0047	0.035500001	0.1157	26	0	7	0	0	1	4	0	0	0	0	0	0	0	0	0	0	0	0	0	4866.458894	0	0	0	0	0	3	-3	-4	-2	-4	-2	0	0	0	0	21680.41849	0.285159126	0.802526201
531	255	Germany	GMY	Eritrea	ERI	531255	33.519901	34.6096	40.0564	25.913601	19040	6264	732	0	230	87	226	0	0	0	0	0	0	0	0	0	0	0	0	0	#N/A	84	81	72	3571	1678	6561	-3	-4	-3	-4	-3	0	0	0	0	43647.58243	0.418250087	0.791046239
531	290	Poland	POL	Eritrea	ERI	531290	0.01	0.0407	0	0.1293	0	9	4	1	0	13	0	0	0	0	0	0	0	0	0	0	0	0	0	0	3719.700734	0	0	0	1	2	2	-3	-4	-3	-4	-3	0	0	0	0	12744.1058	0.49580946	0.792353556
531	305	Austria	AUS	Eritrea	ERI	531305	0.024599999	0.2075	0.2132	0.088699996	56	39	19	13	12	13	15	0	0	0	0	0	0	0	0	0	0	0	0	0	3800.185566	15	10	17	31	15	0	-3	-4	-3	-4	-3	0	0	0	0	47328.24733	0.47864139	0.787511099
531	310	Hungary	HUN	Eritrea	ERI	531310	0.0187	0	0	0.037300002	2	7	34	2	2	0	0	0	0	0	0	0	0	0	0	0	0	0	0	0	3525.034169	1	5	4	4	4	4	-3	-4	-2	-4	-3	0	0	0	0	12809.59757	0.379784699	0.719658142
531	316	Czech Republic	CZR	Eritrea	ERI	531316	0.1053	5.00E-04	0.0094	0.1136	0	6	0	0	11	0	0	0	0	0	0	0	0	0	0	0	0	0	0	0	3907.078992	0	0	0	0	4	4	-3	-4	-3	-4	-3	0	0	0	0	19638.15898	0.925001874	0.791455148
531	317	Slovakia	SLO	Eritrea	ERI	531317	0	0	0	0.043200001	16	0	9	12	0	0	0	0	0	0	0	0	0	0	0	0	0	0	0	0	3687.755039	0	0	0	0	0	1	-3	-4	-3	-4	-3	0	0	0	0	16567.24671	0	0.765501539
531	325	Italy	ITA	Eritrea	ERI	531325	35.451801	53.0942	36.229099	16.917299	0	0	691	1321	139	350	479	0	0	0	0	0	0	0	0	0	0	0	0	0	3058.955492	58	89	7705	9035	7441	14805	-3	-3	-2	-4	-2	0	0	0	0	35515.9015	0.536994048	0.77670855
531	338	Malta	MLT	Eritrea	ERI	531338	5.00E-04	2.00E-04	0	0	0	0	0	531	151	260	81	0	0	0	0	0	0	0	0	0	0	0	0	0	3040.258557	0	0	0	0	0	0	-3	-4	-3	-4	-3	0	0	0	0	20901.03521	0	-0.149182801
531	344	Croatia	CRO	Eritrea	ERI	531344	2.402	0.02	0.027000001	0.012	4	1	1	1	0	0	0	0	0	0	0	0	0	0	0	0	0	0	0	0	3306.91444	0	0	0	0	0	0	-3	-4	-3	-4	-3	0	0	0	0	13422.45504	0.886214893	0.769989328
531	349	Slovenia	SLV	Eritrea	ERI	531349	0	0.27219999	0	0	22	0	0	4	0	0	0	0	0	0	0	0	0	0	0	0	0	0	0	0	3736.238053	0	0	0	0	0	0	-3	-4	-3	-4	-3	0	0	0	0	23061.74005	0.350739644	0.794837054
531	350	Greece	GRC	Eritrea	ERI	531350	0.0836	0.098700002	0.1052	0.067299999	48	83	151	43	2	0	0	0	0	0	0	0	0	0	0	0	0	0	0	0	2250.047136	3	39	24	192	85	125	-3	-2	-3	-3	-2	0	0	0	0	24016.79342	0.64609297	0.777965063
531	352	Cyprus	CYP	Eritrea	ERI	531352	0.3723	0.33590001	0.1629	0.33090001	3	0	1	2	0	0	0	0	0	0	0	0	0	0	0	0	0	0	0	0	1925.899946	0	1	2	3	3	5	-3	-3	-3	-3	-3	0	0	0	0	29658.21735	0.153779364	0.773150832
531	355	Bulgaria	BUL	Eritrea	ERI	531355	0.0054	0.0222	0.043200001	0.054499999	0	0	1	1	0	0	1	0	0	0	0	0	0	0	0	0	0	0	0	0	2843.227399	0	0	0	0	0	0	-3	-3	-2	-4	-2	0	0	0	0	6538.801851	0.496869469	0.734141344
531	359	Moldova	MLD	Eritrea	ERI	531359	0	0	0	0	0	0	0	0	0	0	0	0	0	0	0	0	0	0	0	0	0	0	0	0	3191.761962	0	0	0	0	0	0	-3	-3	-2	-3	-1	0	0	0	0	1263.111912	0.671642625	0.667989332
531	360	Romania	ROM	Eritrea	ERI	531360	0	0	0	0	33	0	0	0	13	1	0	0	0	0	0	0	0	0	0	0	0	0	0	0	3006.328208	0	0	0	0	0	0	-3	-3	-2	-3	-2	0	0	0	0	7946.098533	0.318695923	0.718137035
531	365	Russia	RUS	Eritrea	ERI	531365	15.989494	0.347406	4.4167819	0.20738	0	0	1	0	0	0	5	0	0	0	0	0	0	0	0	0	0	0	0	0	2712.671554	0	0	0	0	0	0	-3	-1	0	-1	0	0	0	0	0	10641.13175	0.064020042	0.380352838
531	367	Latvia	LAT	Eritrea	ERI	531367	0	0	0	0.0274	10	0	0	0	0	0	0	0	0	0	0	0	0	0	0	0	0	0	0	0	4296.808334	0	0	0	0	0	0	-3	-3	-3	-4	0	0	0	0	0	11774.35004	0.653229642	0.784144297
531	368	Lithuania	LIT	Eritrea	ERI	531368	0	0	0	0	0	1	0	1	6	0	0	0	0	0	0	0	0	0	0	0	0	0	0	0	4161.507806	0	0	0	0	0	0	-3	-4	-3	-4	-3	0	0	0	0	12524.0323	0.281602596	0.777486372
531	369	Ukraine	UKR	Eritrea	ERI	531369	0	0	0	0.155688	0	2	3	7	0	0	0	0	0	0	0	0	0	0	0	0	0	0	0	0	2961.428058	0	0	0	0	0	0	-3	-1	-1	-2	-1	0	0	0	0	2658.088905	0.617144708	0.457417037
531	375	Finland	FIN	Eritrea	ERI	531375	0.58520001	3.0939	0.3242	0.6846	314	4	2	7	4	5	2	0	0	0	0	0	0	0	0	0	0	0	0	0	4798.864604	0	0	0	3	11	19	-3	-4	-3	-4	-3	0	0	0	0	46693.45442	0.499066127	0.790949994
531	380	Sweden	SWD	Eritrea	ERI	531380	2.1382999	5.7361002	2.6524999	7.2894001	5765	6096	5153	2540	1291	1202	903	0	0	0	0	0	0	0	0	0	0	0	0	0	4631.811264	12	69	366	1914	3020	5276	-3	-4	-3	-4	-3	0	0	0	0	52581.37032	0.572477512	0.813772337
531	385	Norway	NOR	Eritrea	ERI	531385	2.6508212	1.3623368	1.2707316	0.020691704	1572	2288	1858	2215	1283	1178	1608	0	0	0	0	0	0	0	0	0	0	0	0	0	5042.967608	0	31	71	272	930	1030	-3	-4	-3	-4	-3	0	0	0	0	86874.45454	0.636281556	0.805907176
531	390	Denmark	DEN	Eritrea	ERI	531390	2.1257999	1.5176001	1.4421	1.7862999	532	2894	211	62	7	10	8	0	0	0	0	0	0	0	0	0	0	0	0	0	4568.366164	3	0	13	47	92	166	-3	-4	-3	-4	-3	0	0	0	0	58094.98237	0.69095728	0.805415064
531	395	Iceland	ICE	Eritrea	ERI	531395	0	0	0	0	0	4	0	0	0	0	1	0	0	0	0	0	0	0	0	0	0	0	0	0	6476.407242	0	0	0	0	0	0	-3	0	-3	0	0	0	0	0	0	41894.59842	0.665154668	0.774815483
531	452	Ghana	GHA	Eritrea	ERI	531452	0	0	0	0	0	5	5	1	0	0	0	0	0	0	0	0	0	0	0	0	0	0	0	0	3951.05899	6	0	0	5	9	0	-3	-4	-2	-3	-1	0	0	0	0	991.5951932	0.13102687	0.698670382
531	475	Nigeria	NIG	Eritrea	ERI	531475	0	0	0	0	8	11	1	0	2	1	2	0	0	0	0	0	0	0	0	0	0	0	0	0	2379.805569	0	117	1203	467	783	0	-3	-1	0	-1	0	0	0	0	0	1870.904645	0.213605672	0.653518183
531	483	Chad	CHA	Eritrea	ERI	531483	0	0	0	0	0	1	0	3	0	0	0	0	0	0	0	0	0	0	0	0	0	0	0	0	1337.061544	1	1	2	2	2	0	-3	-2	-1	-2	0	0	0	0	0	386.9269331	-0.00507801	0.413220293
531	500	Uganda	UGA	Eritrea	ERI	531500	0.24965793	0.26028377	0.27410421	0.28725347	1110	801	608	0	1101	39	444	0	0	0	0	0	0	0	0	0	0	0	0	0	1144.999831	6	6	14	25	7	0	-3	-2	-1	-2	-1	0	0	0	0	164.1835673	0.108846878	0.467778461
531	501	Kenya	KEN	Eritrea	ERI	531501	4.0524468	3.106873	3.5067799	3.6750066	0	0	0	0	216	0	198	0	0	0	0	0	0	0	0	0	0	0	0	0	917.7068627	3	594	772	960	20	0	-3	-1	0	0	-2	0	0	0	0	544.3541812	-0.002824647	0.638652925
531	517	Rwanda	RWA	Eritrea	ERI	531517	0	0	0	0	4	0	0	0	0	0	0	0	0	0	0	0	0	0	0	0	0	0	0	0	1826.544519	0	36	45	62	735	0	-3	-2	-1	-3	-1	0	0	0	0	101.8278502	0.005573262	0.372924409
531	520	Somalia	SOM	Eritrea	ERI	531520	0	0	0	0	3	0	0	0	5	0	3	0	0	0	0	0	0	0	0	0	0	0	0	0	115.6958563	45	16	466	541	2	0	-3	0	0	0	1	0	0	0	0	0	0.04759989	0.198862166
531	522	Djibouti	DJI	Eritrea	ERI	531522	0	0	0	0	3	16	0	38	2	54	0	0	0	0	0	0	0	1	1	1	0	0	1	1	0	441	804	1619	2539	3259	0	-3	0	-1	0	0	0	0	0	0	920.2294314	0.017820557	0.372960521
531	530	Ethiopia	ETH	Eritrea	ERI	531530	0	0	0	0	10317	31447	39407	20606	8875	10105	8627	0	0	0	0	0	0	1	0	1	0	0	1	1	0	230750	219497	230751	242582	255018	290383	-3	-1	-1	-1	0	0	0	0	0	-110.0182631	0.00807002	0.342877173
531	540	Angola	ANG	Eritrea	ERI	531540	0	0	0	0	0	15	14	0	0	0	1	0	0	0	0	0	0	0	0	0	0	0	0	0	2887.781041	0	0	0	0	0	0	-3	-1	-1	-2	-1	0	0	0	0	3425.441888	-0.007929839	0.418063843
531	551	Zambia	ZAM	Eritrea	ERI	531551	0	0	0	0	4	0	2	2	2	4	0	0	0	0	0	0	0	0	0	0	0	0	0	0	2563.73801	35	28	6	0	0	0	-3	-2	-1	0	0	0	0	0	0	1011.116124	0.055398362	0.587414913
531	552	Zimbabwe	ZIM	Eritrea	ERI	531552	0	0	0	0	4	0	0	9	1	0	0	0	0	0	0	0	0	0	0	0	0	0	0	0	3374.262206	49	63	59	56	51	0	-3	-2	-1	-2	-1	0	0	0	0	259.2569586	0	0.447325928
531	560	South Africa	SAF	Eritrea	ERI	531560	12.990391	25.903124	9.1292362	10.917133	0	119	1397	162	245	0	169	0	0	0	0	0	0	0	0	0	0	0	0	0	4038.425654	0	10	20	23	226	0	-3	-2	0	-2	-1	0	0	0	0	7013.950464	0	0.734236182
531	565	Namibia	NAM	Eritrea	ERI	531565	0	0	0	0	0	1	0	1	0	0	0	0	0	0	0	0	0	0	0	0	0	0	0	0	3745.236326	0	0	0	0	0	0	-3	-3	-2	-3	-2	0	0	0	0	4812.371627	0.030736798	0.733950758
531	571	Botswana	BOT	Eritrea	ERI	531571	0	0	0	0	0	0	0	0	0	0	0	0	0	0	0	0	0	0	0	0	0	0	0	0	3756.150278	0	0	0	0	0	0	-3	0	-3	0	0	0	0	0	0	6008.59007	0.045594518	0.707553996
531	600	Morocco	MOR	Eritrea	ERI	531600	0	0.224356	0.079798996	0.054455001	0	0	0	0	0	0	3	0	0	0	0	0	0	0	0	0	0	0	0	0	4177.301409	11	4	2	2	2	0	-3	-2	-1	-2	-1	0	0	0	0	2487.393759	0.039878776	0.471483391
531	620	Libya	LIB	Eritrea	ERI	531620	0	0	0	0	0	0	5	3	0	0	354	0	0	0	0	0	0	0	0	0	0	0	0	0	1306.834083	0	4	11	16	19	0	-3	0	0	-1	1	0	0	0	0	4028.879773	0.013196432	0.43596307
531	625	Sudan	SUD	Eritrea	ERI	531625	19.886999	57.845001	46.902	49.151974	4500	0	0	0	11819	0	0	0	0	0	0	0	0	1	0	0	1	1	1	1	2.71E-12	124	118	151	213	256	458042	-3	0	1	0	1	0	0	0	0	1045.297141	0.097926307	0.408190869
531	640	Turkey	TUR	Eritrea	ERI	531640	7.029139	4.9961119	1.3181061	6.160193	0	23	12	0	0	7	9	0	0	0	0	0	0	0	0	0	0	0	0	0	1989.649313	0	0	0	1	0	4	-3	-2	0	-2	-1	0	0	0	0	10337.33906	0.016439546	0.526614619
531	645	Iraq	IRQ	Eritrea	ERI	531645	0	0	0	0	0	0	0	0	0	0	0	0	0	0	0	0	0	0	0	0	0	0	0	0	1388.508617	0	0	0	0	0	0	-3	0	1	-1	1	0	0	0	0	4194.249745	0.155111109	0.538178654
531	651	Egypt	EGY	Eritrea	ERI	531651	62.278866	57.45145	63.384422	49.788914	126	0	102	341	146	98	79	0	0	0	0	0	0	0	0	0	0	0	0	0	478.6669192	24	202	397	477	371	688	-3	-1	0	-2	0	0	0	0	0	2179.500255	0.186609858	0.215194788
531	652	Syria	SYR	Eritrea	ERI	531652	0	0	0	0	0	0	0	0	0	6	25	0	0	0	0	0	0	0	0	0	0	0	0	0	1596.056119	555	158	217	307	403	0	-3	0	1	0	1	0	0	0	0	0	0.245632075	0.146553591
531	660	Lebanon	LEB	Eritrea	ERI	531660	0.10770822	0.13279112	0.139842	0.18150485	1	10	8	0	0	1	0	0	0	0	0	0	0	0	0	0	0	0	0	0	1701.602728	7	3	7	48	1016	0	-3	-2	-1	-2	-2	0	0	0	0	7961.711219	0.24159204	0.635929077
531	663	Jordan	JOR	Eritrea	ERI	531663	0.16056338	0.20521127	0.45436621	0.14901409	1	8	3	4	0	6	2	0	0	0	0	0	0	0	0	0	0	0	0	0	1266.280007	33	17	28	90	74	0	-3	-2	-1	-2	-1	0	0	0	0	3528.587674	0.089592693	0.375326512
531	666	Israel	ISR	Eritrea	ERI	531666	0	0	0	0	0	40	76	0	0	0	0	0	0	0	0	0	0	0	0	0	0	0	0	0	1327.148017	1	1	2	14	30	0	-3	-1	0	-1	0	0	0	0	0	31143.90345	0.423632735	0.728293499
531	670	Saudi Arabia	SAU	Eritrea	ERI	531670	69.981346	76.54776	76.957306	79.231033	0	0	0	0	0	0	0	0	0	0	0	0	0	0	0	0	0	0	4	1	202.8596643	372	2092	10669	27798	30072	40644	-3	-2	-1	-2	0	0	0	0	0	19641.46117	-0.01111541	-0.097342854
531	679	Yemen	YEM	Eritrea	ERI	531679	10.674452	11.676045	11.738514	12.085332	124	24	245	0	213	0	151	0	0	0	0	0	0	0	0	0	0	0	2	1	#N/A	0	0	0	1	1	0	-3	0	0	-2	1	0	0	0	0	632.7682539	0.503629627	0.303174774
531	696	United Arab Emirates	UAE	Eritrea	ERI	531696	0	0	0	0	0	0	0	0	0	0	2	0	0	0	0	0	0	0	0	0	0	0	0	0	1502.289494	5	142	1546	2869	4929	0	-3	-3	-1	-3	-3	0	0	0	0	33973.63511	0	-0.149182801
343	2	United States of America	USA	Macedonia	MAC	3432	41.029999	23.1	62.259998	37.235371	0	0	0	0	0	0	0	0	0	0	0	0	0	0	0	0	0	0	0	0	6666.093513	11164	11729	10846	9637	26139	7892	-1	0	0	1	1	46544.22936	45807.32261	45182.25995	44849.87896	44114.66293	0.165805959	0.240106381
343	20	Canada	CAN	Macedonia	MAC	34320	19.550776	13.526036	15.146478	5.766737	0	0	0	3	0	0	0	0	0	0	0	0	0	0	0	0	0	0	0	0	5264.092975	2448	2546	2695	5012	7123	9901	-1	-1	-1	-1	-1	45014.22916	45144.80547	44594.08448	44091.20589	43795.09386	0.228659203	0.234852635
343	140	Brazil	BRA	Macedonia	MAC	343140	28.641087	23.966213	34.891251	26.302061	0	0	0	0	0	0	0	0	0	0	0	0	0	0	0	0	0	0	0	0	7656.644439	692	513	423	277	176	337	-1	2	2	2	2	6118.055257	6830.669728	7037.04049	6933.767758	6793.546677	-0.100141864	0.22862882
343	205	Ireland	IRE	Macedonia	MAC	343205	11.27555	10.59674	11.26532	9.6075096	0	0	7	0	0	0	0	0	0	0	0	0	0	0	0	0	0	0	0	0	2326.104256	1	2	3	3	33	79	-1	-1	-1	-1	-1	60155.84584	47048.55719	43352.33402	43075.60343	43685.26483	0.007951706	0.229266921
343	210	Netherlands	NTH	Macedonia	MAC	343210	149.33446	112.78641	123.74582	126.55379	0	0	0	0	0	0	0	0	0	0	0	0	0	0	0	0	0	0	0	0	1489.185587	120	31	24	10	35	25	-1	-1	-1	-1	-1	46164.33558	45579.81476	45213.59627	45584.67405	46280.46555	0.205618178	0.231643313
343	211	Belgium	BEL	Macedonia	MAC	343211	47.601509	85.980843	62.409161	112.33959	12	26	0	0	12	11	11	0	0	0	0	0	0	0	0	0	0	0	0	0	1425.00396	629	645	919	871	1907	61	-1	-1	-1	-1	-1	40087.60239	39665.3638	39291.3135	39665.03076	39897.89833	0.278276515	0.231694558
343	220	France	FRN	Macedonia	MAC	343220	74.418411	54.52623	63.719479	71.68898	12	7	0	16	27	13	25	0	0	0	0	0	0	0	0	0	0	0	0	0	912.534576	1864	672	2123	2064	3145	10498	-1	0	-1	0	0	36608.56414	36424.70254	36509.23146	36595.90382	36691.53267	0.249666245	0.258151952
343	225	Switzerland	SWZ	Macedonia	MAC	343225	63.346188	64.457016	60.986504	53.602604	0	3	28	0	11	1	0	0	0	0	0	0	0	0	0	0	0	0	0	0	958.8890398	1455	3920	11355	23592	58224	46581	-1	-1	-1	-1	-1	70488.21845	70879.58792	70469.06794	70135.75835	70121.253	0.254875404	0.244761999
343	255	Germany	GMY	Macedonia	MAC	343255	800.72443	719.52332	798.0871	993.2627	39	69	49	0	193	0	0	0	0	0	0	0	0	0	0	0	0	0	0	0	#N/A	4689	22794	32954	28788	54994	99646	-1	-1	-1	-1	-1	40166.24555	39957.12442	39598.14857	39630.61536	39467.83843	-0.103592455	0.228961839
343	305	Austria	AUS	Macedonia	MAC	343305	164.35573	156.98618	178.50206	176.30878	0	0	0	0	0	7	5	0	0	0	0	0	0	0	0	0	0	0	0	0	646.9929459	2278	11720	315684	13036	19326	20420	-1	-1	-1	-1	-1	42509.96097	42763.57775	42966.80182	43314.77638	43148.50333	-0.043201152	0.225426699
343	325	Italy	ITA	Macedonia	MAC	343325	328.43283	313.46985	310.90982	347.39243	0	0	2	17	0	0	0	0	0	0	0	0	0	0	0	0	0	0	0	0	207.4961926	4320	7417	6904	16850	44657	101539	-1	0	0	-1	0	28795.40949	28690.23185	29130.08692	30256.09331	31336.1575	0.015151506	0.21462415
343	338	Malta	MLT	Macedonia	MAC	343338	0.00495	0.00506	0	0.73787999	1	0	0	0	0	0	0	0	0	0	0	0	0	0	0	0	0	0	0	0	782.4623953	0	4	3	2	4	0	-1	-1	-1	-1	-1	19227.09146	18232.12879	17829.72566	17192.68756	16721.29122	0	-0.711267201
343	349	Slovenia	SLV	Macedonia	MAC	343349	240.27861	226.54533	251.63995	282.13635	0	0	0	0	0	1	0	0	0	0	0	0	0	0	0	0	0	0	0	0	587.1924431	55	56	100	6700	6593	15650	-1	-1	-1	-1	-1	18687.4564	18339.89265	17822.52768	18229.62773	18881.99605	-0.171102898	0.232752654
343	375	Finland	FIN	Macedonia	MAC	343375	4.7435298	2.5898399	4.1707602	7.14252	0	0	0	0	0	0	0	0	0	0	0	0	0	0	0	0	0	0	0	0	1941.455935	0	4	8	5	155	280	-1	-1	-1	-1	-1	40120.55246	40321.63371	40959.13952	41649.03191	42513.71042	-0.022776415	0.228865594
343	380	Sweden	SWD	Macedonia	MAC	343380	15.64904	14.08385	18.850479	20.22031	4	0	0	0	0	2	0	0	0	0	0	0	0	0	0	0	0	0	0	0	1550.126671	27	602	175	874	2336	3601	-1	-1	-1	-1	-1	50069.79954	48641.64311	47963.85992	47888.57684	48401.62633	0.05063497	0.251687937
343	385	Norway	NOR	Macedonia	MAC	343385	3.2087603	2.4877596	1.897296	2.5946329	0	0	0	0	0	0	0	0	0	0	0	0	0	0	0	0	0	0	0	0	1971.437786	5	0	0	0	548	1040	-1	-1	-1	-1	-1	84496.97767	84159.69612	83635.04413	83953.59143	82694.71055	0.114439014	0.243822776
343	390	Denmark	DEN	Macedonia	MAC	343390	23.48357	22.56617	40.127338	15.5298	0	0	0	0	0	0	0	0	0	0	0	0	0	0	0	0	0	0	0	0	1489.872145	14	6	416	568	2273	2689	-1	-1	-1	-1	-1	54906.70837	54550.32293	54028.5913	53856.24668	53915.23838	0.169114738	0.243330664
343	900	Australia	AUL	Macedonia	MAC	343900	1.4806405	0.63479412	0.55379814	0.50424576	0	3	0	0	0	0	0	0	0	0	0	0	0	0	0	0	0	0	0	0	11667.85613	11520	19849	34567	37475	43122	59013	-1	0	-1	-1	-1	49594.61009	49320.07084	48944.34557	48690.59964	47686.78233	0.306899275	0.235298901
344	2	United States of America	USA	Croatia	CRO	3442	523.98102	464.39899	369.991	204.95	0	0	0	4	0	0	0	1	1	1	1	1	1	0	0	0	0	0	0	0	5968.80968	32940	34608	32004	28436	58970	46499	1	1	1	2	2	37762.39739	37188.62898	36408.62832	35840.81316	34871.95189	0.693730348	0.032201453
344	20	Canada	CAN	Croatia	CRO	34420	33.125	68.857002	47.104	15.483	62	8	18	13	0	0	0	1	1	1	1	1	1	0	0	0	0	0	0	0	4719.228775	13243	10805	8524	27113	38533	45692	1	0	0	0	0	36232.39719	36526.11183	35820.45285	35082.14009	34552.38281	0.756583592	0.026947707
344	95	Panama	PAN	Croatia	CRO	34495	1.668	5.7969999	3.0810001	0.42699999	0	0	0	0	0	0	0	0	0	0	0	0	0	0	0	0	0	0	0	0	9395.963053	94	66	46	55	48	68	1	0	1	1	0	-3124.730962	-3213.48625	-3638.354536	-4207.059463	-5121.748495	0	-0.033007058
344	130	Ecuador	ECU	Croatia	CRO	344130	36.987999	35.605	27.056	18.809999	0	0	0	0	0	0	0	0	0	0	0	0	0	0	0	0	0	0	0	0	9925.120143	20	37	57	61	41	112	1	1	1	1	1	-8509.122347	-8099.679243	-8221.568969	-8500.024913	-8959.384071	0.419492564	-0.100982223
344	140	Brazil	BRA	Croatia	CRO	344140	219.868	199.43201	125.944	88.012001	0	0	0	0	0	0	0	0	0	0	0	0	0	0	0	0	0	0	0	0	7396.381646	5138	3810	3142	2058	1308	738	1	3	3	3	3	-2663.776709	-1788.023908	-1736.591135	-2075.298037	-2449.164366	0.427782525	0.020723892
344	205	Ireland	IRE	Croatia	CRO	344205	96.392998	94.000999	74.306	54.341999	0	0	0	0	0	0	0	1	1	1	1	0	0	0	0	0	0	0	0	0	1628.969544	22	27	49	44	546	1256	1	0	0	0	0	51374.01387	38429.86355	34578.7024	34066.53763	34442.55379	0.535876095	0.021361993
344	210	Netherlands	NTH	Croatia	CRO	344210	439.37701	420.51099	548.82202	765.83801	0	0	0	0	0	0	0	1	1	1	1	1	1	0	0	0	0	0	0	0	807.0233433	307	82	68	44	154	161	1	0	0	0	0	37382.50361	36961.12112	36439.96464	36575.60826	37037.75451	0.733542567	0.023738385
344	211	Belgium	BEL	Croatia	CRO	344211	273.18701	279.414	274.19299	375.41	0	0	0	0	0	0	0	1	1	1	1	1	1	0	0	0	0	0	0	0	731.3377866	884	870	1343	1259	1688	43	1	0	0	0	0	31305.77043	31046.67017	30517.68188	30655.96496	30655.18729	0.806200904	0.02378963
344	220	France	FRN	Croatia	CRO	344220	691.40698	613.45099	515.57397	517.46997	0	0	0	0	2	0	0	1	1	1	1	1	1	0	0	0	0	0	0	0	408.4747165	4759	1713	5634	5476	8029	32578	1	1	0	1	1	27826.73217	27806.0089	27735.59984	27586.83802	27448.82163	0.777590634	0.050247024
344	225	Switzerland	SWZ	Croatia	CRO	344225	398.76099	464.17599	245.759	251.688	0	0	0	1	0	4	0	0	0	0	0	0	0	0	0	0	0	0	0	0	262.382758	2722	3074	9649	18244	45025	27058	1	0	0	0	0	61706.38648	62260.89429	61695.43631	61126.69255	60878.54196	0.782799793	0.036857071
344	305	Austria	AUS	Croatia	CRO	344305	1012.972	930.04602	1334.287	1942.7321	0	0	0	0	1	0	0	1	1	1	1	0	0	0	0	0	0	0	0	0	39.48911984	9237	51570	162	57709	85547	52160	1	0	0	0	0	33728.129	34144.88412	34193.17019	34305.71058	33905.79229	0.484723237	0.017521771
344	325	Italy	ITA	Croatia	CRO	344325	3711.9341	3467.906	2975.613	3171.592	0	0	0	0	4	0	0	1	1	1	1	1	1	0	0	0	0	0	3	1	35.56981216	8072	4851	5109	11050	29209	27706	1	1	1	0	1	20013.57752	20071.53821	20356.4553	21247.02752	22093.44646	0.543075895	0.006719222
344	375	Finland	FIN	Croatia	CRO	344375	122.157	104.53	49.514999	39.692001	0	0	0	0	0	0	0	1	1	1	1	0	0	0	0	0	0	0	0	0	1518.562271	2	10	19	26	836	1505	1	0	0	0	0	31338.7205	31702.94008	32185.5079	32639.96611	33270.99938	0.505147974	0.020960666
344	380	Sweden	SWD	Croatia	CRO	344380	184.008	221.23801	156.099	150.489	0	0	0	0	0	0	0	1	1	1	1	0	0	0	0	0	0	0	0	0	995.6636757	60	1336	445	1934	5171	6940	1	0	0	0	0	41287.96757	40022.94948	39190.22829	38879.51104	39158.91528	0.578559359	0.043783009
344	385	Norway	NOR	Croatia	CRO	344385	54.669998	48.401001	51.452	21.504	0	0	0	0	0	0	0	1	1	1	1	1	1	0	0	0	0	0	0	0	1399.96318	13	3	3	7	1455	2811	1	0	0	0	0	75715.14571	75541.00248	74861.41251	74944.52564	73451.99951	0.642363403	0.035917848
344	390	Denmark	DEN	Croatia	CRO	344390	183.815	119.306	170.87199	134.789	0	0	0	0	0	0	0	1	1	1	1	1	1	0	0	0	0	0	0	0	944.0738122	36	14	168	229	917	853	1	0	0	0	0	46124.8764	45931.62929	45254.95968	44847.18089	44672.52734	0.697039127	0.035425736
344	560	South Africa	SAF	Croatia	CRO	344560	15.149	16.792	10.975	6.974	0	0	0	0	0	0	0	0	0	0	0	0	0	0	0	0	0	0	0	0	7236.169984	809	1134	1453	857	1684	0	1	2	3	2	2	-6289.909758	-5928.396125	-5926.855057	-6093.531592	-6408.504574	0	-0.035753146
346	2	United States of America	USA	Bosnia and Herzegovina	BOS	3462	23.540001	17.379999	42.130001	49.610043	0	0	0	0	0	0	0	0	0	0	0	0	0	0	0	0	0	0	0	0	6137.976977	50710	53277	49268	43775	125844	121495	0	0	0	2	2	46836.18523	46076.02165	45346.74307	44999.57436	44255.57634	0.214212258	0.267837026
346	20	Canada	CAN	Bosnia and Herzegovina	BOS	34620	4.9195366	2.4592996	1.9663432	3.87762	0	0	0	0	0	0	0	0	0	0	0	0	0	0	0	0	0	0	0	0	4857.993059	8753	10270	12020	17920	25468	33445	0	-1	-1	0	0	45306.18503	45413.5045	44758.5676	44240.9013	43936.00727	0.277065502	0.26258328
346	95	Panama	PAN	Bosnia and Herzegovina	BOS	34695	0	0	0	0	0	0	0	0	0	0	0	0	0	0	0	0	0	0	0	0	0	0	0	0	9579.351623	7	5	3	4	5	7	0	-1	0	1	0	5949.056878	5673.906421	5299.760206	4951.701737	4261.875958	0	0.202628515
346	101	Venezuela	VEN	Bosnia and Herzegovina	BOS	346101	7.7066002	8.429718	8.4748173	8.7252083	0	0	0	0	0	0	0	0	0	0	0	0	0	0	0	0	0	0	0	0	8201.424725	13	42	34	29	20	15	0	1	1	2	2	0	9098.479549	9910.077384	10033.22849	9421.714396	-0.405621293	-0.062992862
346	135	Peru	PER	Bosnia and Herzegovina	BOS	346135	0	0.037142601	0	0	0	0	0	0	0	0	0	0	0	0	0	0	0	0	0	0	0	0	0	0	9891.699684	6	6	5	16	13	11	0	1	1	2	1	1132.667601	1170.830804	1169.760875	1037.643572	750.4536441	0.021095268	0.213361167
346	205	Ireland	IRE	Bosnia and Herzegovina	BOS	346205	20.549101	21.06357	19.04056	17.88336	0	0	0	6	0	0	0	0	0	0	0	0	0	0	0	0	0	0	0	0	1797.958678	37	47	84	76	941	2377	0	-1	-1	0	0	60447.80171	47317.25622	43516.81714	43225.29883	43826.17824	0.056358005	0.256997566
346	210	Netherlands	NTH	Bosnia and Herzegovina	BOS	346210	141.40918	146.29593	161.94464	191.57732	0	0	0	0	0	0	0	0	0	0	0	0	0	0	0	0	0	0	0	0	956.5932245	1424	379	306	170	594	611	0	-1	-1	0	0	46456.29145	45848.51379	45378.07938	45734.36946	46421.37896	0.254024477	0.259373958
346	211	Belgium	BEL	Bosnia and Herzegovina	BOS	346211	69.589081	61.750149	73.365158	77.388847	0	8	3	0	0	0	0	0	0	0	0	0	0	0	0	0	0	0	0	0	893.822353	1021	1018	1532	1442	3073	63	0	-1	-1	0	0	40379.55827	39934.06284	39455.79662	39814.72616	40038.81174	0.326682814	0.259425203
346	212	Luxembourg	LUX	Bosnia and Herzegovina	BOS	346212	0.80409998	1.34486	0.95876002	0.92685997	0	0	4	0	0	0	0	0	0	0	0	0	0	0	0	0	0	0	0	0	856.2338531	45	40	252	362	1720	2081	0	0	-1	0	0	102234.0782	101201.1645	98911.48987	97180.71419	99608.12762	0	-0.683536556
346	220	France	FRN	Bosnia and Herzegovina	BOS	346220	122.77595	107.09908	101.23212	129.52742	10	0	0	56	10	25	42	0	0	0	0	0	0	0	0	0	0	0	0	0	543.6167672	22096	7960	24289	23613	37277	14749	0	0	-1	1	1	36900.52001	36693.40157	36673.71458	36745.59922	36832.44608	0.298072544	0.285882597
346	225	Switzerland	SWZ	Bosnia and Herzegovina	BOS	346225	70.957047	63.548992	58.929382	72.520767	0	0	0	0	0	0	0	0	0	0	0	0	0	0	0	0	0	0	0	0	440.9611058	2896	3371	10539	20023	49417	52078	0	-1	-1	0	0	70780.17432	71148.28696	70633.55106	70285.45375	70262.16641	0.303281703	0.272492644
346	235	Portugal	POR	Bosnia and Herzegovina	BOS	346235	2.79334	2.38271	1.56882	2.67784	0	0	0	0	6	4	0	0	0	0	0	0	0	0	0	0	0	0	0	0	1812.51991	6	15	39	58	126	63	0	-1	0	0	1	17167.26782	16883.02246	16634.6071	16872.9172	17641.5879	-0.188277117	0.268172446
346	255	Germany	GMY	Bosnia and Herzegovina	BOS	346255	1090.8173	1027.5591	1076.6583	1129.7881	38	31	37	0	0	0	0	0	0	0	0	0	0	0	0	0	0	0	0	0	#N/A	36054	91947	122299	107502	186646	252262	0	-1	-1	0	0	40458.20142	40225.82345	39762.63168	39780.31077	39608.75184	-0.055186156	0.256692484
346	290	Poland	POL	Bosnia and Herzegovina	BOS	346290	163.14551	233.5081	220.75185	233.56839	0	0	0	0	0	0	0	0	0	0	0	0	0	0	0	0	0	0	0	0	465.9049339	31265	26922	18313	11353	5150	3487	0	-1	-1	0	0	9853.281576	9438.389845	9037.348336	8955.399239	8705.275213	0.022373217	0.257999801
346	305	Austria	AUS	Bosnia and Herzegovina	BOS	346305	506.46002	497.3035	520.77191	513.17377	0	0	0	0	4	4	5	0	0	0	0	0	0	0	0	0	0	0	0	0	166.9698005	16008	91697	173	102798	152381	162362	0	-1	-1	0	0	42801.91684	43032.27679	43131.28493	43464.47178	43289.41674	0.005205147	0.253157344
346	310	Hungary	HUN	Bosnia and Herzegovina	BOS	346310	394.5965	405.76636	450.29831	445.90732	0	0	0	0	0	0	0	0	0	0	0	0	0	0	0	0	0	0	0	0	75.8428593	10167	15733	13984	12032	11393	90	0	-1	0	0	0	9717.247955	9390.83328	8865.269944	8663.125203	8770.766987	-0.093651544	0.185304387
346	316	Czech Republic	CZR	Bosnia and Herzegovina	BOS	346316	215.14558	164.42789	155.91554	143.74371	0	4	0	0	0	0	0	0	0	0	0	0	0	0	0	0	0	0	0	0	372.77695	2254	2491	2753	19459	1455	1457	0	-1	-1	0	0	16422.69589	15691.90093	15231.99399	15448.1276	15599.32839	0.451565631	0.257101393
346	317	Slovakia	SLO	Bosnia and Herzegovina	BOS	346317	100.71952	94.3899	121.47839	111.54781	0	0	0	0	0	0	0	0	0	0	0	0	0	0	0	0	0	0	0	0	283.7616861	892	986	1090	3364	134	358	0	-1	-1	0	0	13842.12269	13321.43256	12944.94702	12819.07505	12528.41613	0	0.231147784
346	325	Italy	ITA	Bosnia and Herzegovina	BOS	346325	795.46399	733.88007	842.87567	877.82684	90	103	105	151	44	0	10	0	0	0	0	0	0	0	0	0	0	0	0	0	155.8578288	8596	4472	4838	10193	26927	35570	0	0	0	0	1	29087.36536	28958.93089	29294.57004	30405.78872	31477.07091	0.063557805	0.242354795
346	344	Croatia	CRO	Bosnia and Herzegovina	BOS	346344	1801.0707	1733.9135	1719.0393	1811.3557	0	0	0	0	0	0	0	1	1	1	1	1	1	1	0	1	0	0	1	1	0	611	621	1112	317969	459328	532528	0	-1	-1	0	0	9073.78784	8887.392671	8938.114742	9158.761201	9383.624453	0.41277865	0.235635573
346	349	Slovenia	SLV	Bosnia and Herzegovina	BOS	346349	1076.2832	1016.9808	1027.6947	1095.3593	0	0	0	2	0	0	0	0	0	0	0	0	0	0	0	0	0	0	0	0	55.99610774	618	628	1124	70405	69279	82669	0	-1	-1	0	0	18979.41228	18608.59169	17987.0108	18379.32313	19022.90947	-0.122696599	0.260483299
346	352	Cyprus	CYP	Bosnia and Herzegovina	BOS	346352	2.4786301	1.9219199	1.97351	2.0232301	0	0	0	0	0	0	0	0	0	0	0	0	0	0	0	0	0	0	0	0	1447.180705	100	251	402	557	38	61	0	0	-1	1	0	22785.40091	22325.89926	22502.56105	24263.95486	25619.38676	-0.319656879	0.238797077
346	355	Bulgaria	BUL	Bosnia and Herzegovina	BOS	346355	57.912251	49.271969	56.70599	60.32983	0	0	0	0	0	0	0	0	0	0	0	0	0	0	0	0	0	0	0	0	222.0910726	19	20	20	20	94	0	0	0	0	0	1	2810.144975	2647.82288	2568.248781	2580.552827	2499.971266	0.023433226	0.199787589
346	360	Romania	ROM	Bosnia and Herzegovina	BOS	346360	136.0392	114.40077	121.90915	144.38655	0	0	0	0	0	0	0	0	0	0	0	0	0	0	0	0	0	0	0	0	130.5708358	691	593	418	298	703	0	0	0	0	1	1	4736.992248	4506.78975	4257.218677	4036.738628	3907.267948	-0.15474032	0.18378328
346	369	Ukraine	UKR	Bosnia and Herzegovina	BOS	346369	49.982346	34.585506	16.526751	11.835237	1	0	0	0	0	0	0	0	0	0	0	0	0	0	0	0	0	0	0	0	435.1886838	0	0	0	0	1871	0	0	2	1	2	2	-1976.029877	-1527.813992	-1434.662307	-1327.845046	-1380.74168	0.143708465	-0.076936718
346	375	Finland	FIN	Bosnia and Herzegovina	BOS	346375	3.1054101	3.4107699	3.70084	5.8813701	0	0	0	0	0	0	0	0	0	0	0	0	0	0	0	0	0	0	0	0	1651.793659	10	46	90	55	1610	2891	0	-1	-1	0	0	40412.50834	40590.33275	41123.62264	41798.72731	42654.62383	0.025629884	0.256596239
346	380	Sweden	SWD	Bosnia and Herzegovina	BOS	346380	58.468189	26.92811	27.66049	38.396931	0	0	0	0	0	0	0	0	0	0	0	0	0	0	0	0	0	0	0	0	1138.432001	591	13059	2070	19042	50956	59264	0	-1	-1	0	0	50361.75541	48910.34215	48128.34303	48038.27224	48542.53974	0.099041269	0.279418582
346	385	Norway	NOR	Bosnia and Herzegovina	BOS	346385	3.5646746	1.9848377	2.0991933	2.6152318	3	0	0	0	0	0	0	0	0	0	0	0	0	0	0	0	0	0	0	0	1529.102937	102	0	0	3	11818	17181	0	-1	-1	0	0	84788.93355	84428.39515	83799.52725	84103.28684	82835.62396	0.162845313	0.271553421
346	390	Denmark	DEN	Bosnia and Herzegovina	BOS	346390	21.846991	20.33515	17.74333	18.656111	0	0	0	0	0	0	0	0	0	0	0	0	0	0	0	0	0	0	0	0	1077.723567	167	66	5160	7051	28233	22977	0	-1	-1	0	0	55198.66424	54819.02196	54193.07442	54005.94209	54056.15179	0.217521037	0.271061309
520	235	Portugal	POR	Somalia	SOM	520235	0.00066	0.00374	0.086900003	0.00088	1	4	2	4	7	9	0	0	0	0	0	0	0	0	0	0	0	0	0	0	5780.284066	0	2	7	0	0	8	-2	-4	-2	-4	-3	0	0	0	0	0	0.237559236	0.603664035
346	552	Zimbabwe	ZIM	Bosnia and Herzegovina	BOS	346552	0.39300621	0.40973318	0.43148899	0.45218831	0	0	0	0	0	0	0	0	0	0	0	0	0	0	0	0	0	0	0	0	6546.450031	12	16	15	14	13	0	0	1	1	2	2	-3987.319608	-3822.035785	-3777.148428	-3681.206146	-3779.573626	0	-0.087027827
346	560	South Africa	SAF	Bosnia and Herzegovina	BOS	346560	1.3003657	0.38432366	0.59237432	3.0707138	0	0	0	0	0	0	0	0	0	0	0	0	0	0	0	0	0	0	0	0	7255.210609	122	171	219	129	253	0	0	1	2	2	2	2783.878082	2958.996546	3011.259684	3065.229608	2975.119879	0	0.199882427
346	616	Tunisia	TUN	Bosnia and Herzegovina	BOS	346616	0.42740953	0.71837097	0.58697987	0.61513835	0	0	0	0	0	0	0	0	0	0	0	0	0	0	0	0	0	0	0	0	857.522941	0	13	0	1	1	0	0	0	1	2	2	-529.4004627	-374.4249708	-389.6818877	-352.2042914	-503.3208283	-0.41549254	0.180790284
346	620	Libya	LIB	Bosnia and Herzegovina	BOS	346620	0	0	0	0	0	0	0	0	0	0	0	0	0	0	0	0	0	0	0	0	0	0	0	0	1104.703442	0	0	0	0	0	0	0	3	2	3	4	0	0	0	0	-9.950811644	-0.460239811	-0.098390685
346	640	Turkey	TUR	Bosnia and Herzegovina	BOS	346640	295.83582	276.67563	301.49478	354.69611	0	0	0	0	0	0	0	0	0	0	0	0	0	0	0	0	0	0	0	0	600.7211283	4032	3369	2424	2932	2374	2653	0	1	2	2	2	6720.825144	6594.046282	6507.546981	6369.64097	6298.508473	-0.456996697	-0.007739136
346	652	Syria	SYR	Bosnia and Herzegovina	BOS	346652	0	0	0	0	0	0	0	0	0	0	0	0	0	0	0	0	0	0	0	0	0	0	0	0	1638.491331	1	12	9	12	16	0	0	3	3	4	4	0	0	0	0	0	-0.227804168	-0.387800164
346	663	Jordan	JOR	Bosnia and Herzegovina	BOS	346663	0.59663379	1.3844507	1.3982395	0.76798594	0	0	0	0	0	0	0	0	0	0	0	0	0	0	0	0	0	0	0	0	1854.977988	16	11	24	207	60	0	0	1	1	2	2	-825.8369805	-674.7639001	-629.6200333	-504.0577904	-510.2429105	-0.38384355	-0.159027243
346	696	United Arab Emirates	UAE	Bosnia and Herzegovina	BOS	346696	0	0	0	0	0	0	0	0	0	0	0	0	0	0	0	0	0	0	0	0	0	0	0	0	3623.596855	0	2	18	33	57	0	0	0	1	1	0	34511.39443	33533.13053	32638.36144	31417.53214	29934.80452	0	-0.683536556
346	820	Malaysia	MAL	Bosnia and Herzegovina	BOS	346820	1.9177961	0.31462309	0.38395941	0.2373822	0	0	0	0	0	0	0	0	0	0	0	0	0	0	0	0	0	0	0	0	8725.286472	0	4	11	34	79	0	0	1	0	2	2	6076.509284	5860.408578	5468.164559	5277.111805	4878.369204	-0.404878428	-0.085866415
346	920	New Zealand	NEW	Bosnia and Herzegovina	BOS	346920	0	0.002388151	0	0.038001638	0	0	0	0	0	0	0	0	0	0	0	0	0	0	0	0	0	0	0	0	17373.48496	261	282	239	225	458	532	0	-1	-1	0	0	31999.5157	31620.74389	30958.28406	30388.82997	29744.65944	0.391464584	0.258408899
349	2	United States of America	USA	Slovenia	SLV	3492	706.44098	395.52271	606.75189	422.1012	0	0	0	0	0	0	0	1	1	1	1	1	1	0	0	0	0	0	0	0	5913.048839	3888	4085	3777	3356	2202	7578	1	1	1	2	2	27856.77296	27467.42996	27359.73227	26620.25123	25232.66687	0.336908857	0.007353727
349	20	Canada	CAN	Slovenia	SLV	34920	38.601601	135.1571	119.9532	94.086197	0	0	0	0	0	0	0	1	1	1	1	1	1	0	0	0	0	0	0	0	4681.20066	3136	2136	1155	6420	9124	11013	1	0	0	0	0	26326.77276	26804.91281	26771.5568	25861.57816	24913.0978	0.399762101	0.002099981
349	211	Belgium	BEL	Slovenia	SLV	349211	615.65662	563.22461	554.1087	566.9859	0	0	0	0	0	0	0	1	1	1	1	1	1	0	0	0	0	0	0	0	669.210961	77	76	117	110	309	23	1	0	0	0	0	21400.14599	21325.47115	21468.78582	21435.40303	21015.90228	0.449379413	-0.001058096
349	225	Switzerland	SWZ	Slovenia	SLV	349225	280.13269	283.15579	364.77328	412.09741	0	0	0	0	0	0	0	0	0	0	0	0	0	0	0	0	0	0	0	0	225.6608703	241	201	661	1184	2921	4379	1	0	0	0	0	51800.76205	52539.69527	52646.54026	51906.13062	51239.25695	0.425978302	0.012009345
349	255	Germany	GMY	Slovenia	SLV	349255	5834.2031	5214.6802	5617.1992	5526.1978	0	0	0	0	2	0	0	1	1	1	1	1	1	0	0	0	0	0	0	0	#N/A	3733	10457	14136	12414	21893	33449	1	0	0	0	0	21478.78915	21617.23176	21775.62089	21400.98764	20585.84238	0.067510443	-0.003790815
349	325	Italy	ITA	Slovenia	SLV	349325	5672.0049	5285.5576	4667.3208	4886.1118	0	0	0	0	0	0	0	1	1	1	1	1	1	0	0	0	0	0	1	1	0	713	805	777	2868	4844	4026	1	1	1	0	1	10107.95309	10350.3392	11307.55924	12026.46558	12454.16145	0.186254404	-0.018128504
349	380	Sweden	SWD	Slovenia	SLV	349380	178.966	159.88409	176.7713	182.8044	0	0	0	0	0	0	0	1	1	1	1	1	1	0	0	0	0	0	0	0	958.4608944	8	181	193	254	675	927	1	0	0	0	0	31382.34313	30301.75046	30141.33224	29658.94911	29519.63027	0.221737868	0.018935283
349	560	South Africa	SAF	Slovenia	SLV	349560	28.391001	26.466	18.7255	20.18	0	0	0	0	0	0	0	0	0	0	0	0	0	0	0	0	0	0	0	0	7621.710409	37	52	66	39	58	0	1	2	3	2	2	-16195.53419	-15649.59514	-14975.75111	-15314.09353	-16047.78959	0	-0.060600872
349	900	Australia	AUL	Slovenia	SLV	349900	7.2224998	3.2879	6.6918001	1.4976	0	0	0	0	0	0	0	0	0	0	0	0	0	0	0	0	0	0	0	0	12293.53293	1769	3048	5309	5755	6622	8094	1	1	0	0	0	30907.15368	30980.17819	31121.81789	30460.97191	28804.78627	0.478002173	0.002546247
350	2	United States of America	USA	Greece	GRC	3502	992.38708	585.19202	545.05109	557.2251	0	0	3	0	0	1	0	1	1	1	1	1	1	0	0	0	0	0	0	0	6758.293644	166588	209976	229757	195173	179950	151239	-1	-1	1	1	1	29058.70546	28247.40408	27688.907	26649.27257	24277.6135	0.041555531	0.024225718
530	666	Israel	ISR	Ethiopia	ETH	530666	13.42	21.34	11.66	11.44	0	7	0	10	0	0	0	0	0	0	0	0	0	0	0	0	0	0	0	0	1646.340858	2736	3251	4389	30337	66967	87556	-2	0	1	0	0	32631.6967	32499.45987	32140.08152	31393.04774	31253.92171	0.415562715	0.385416326
350	255	Germany	GMY	Greece	GRC	350255	6952.3013	5986.4043	6030.4844	6382.3955	0	0	2	42	0	0	0	1	1	1	1	1	1	0	0	0	0	0	0	0	#N/A	46203	307898	303378	258077	367554	470350	-1	-2	0	-1	-1	22680.72165	22397.20589	22104.79561	21430.00897	19630.78901	-0.227842883	0.013081176
350	380	Sweden	SWD	Greece	GRC	350380	521.35522	355.61969	352.34399	351.55981	5	4	0	0	0	0	0	1	1	1	1	1	1	0	0	0	0	0	0	0	1683.701794	262	12312	15104	13191	10735	11523	-1	-2	0	-1	-1	32584.27563	31081.72459	30470.50696	29687.97045	28564.5769	-0.073615458	0.035807274
350	900	Australia	AUL	Greece	GRC	350900	35.775101	14.752	10.6305	12.7757	3	1	0	0	0	0	0	0	0	0	0	0	0	0	0	0	0	0	0	0	11066.22439	74219	161937	141392	132072	115342	140114	-1	-1	0	-1	-1	32109.08618	31760.15231	31450.99262	30489.99325	27849.7329	0.182648847	0.019418238
352	2	United States of America	USA	Cyprus	CYP	3522	202.3049	90.616997	56.408798	89.007797	0	0	0	0	0	0	0	0	0	0	0	0	0	0	0	0	0	0	0	0	7927.938435	5703	34	9884	10765	12121	11244	0	0	1	1	2	24050.78433	23750.12239	22844.18201	20735.61951	18636.18958	0.533869137	0.029039949
352	20	Canada	CAN	Cyprus	CYP	35220	10.9844	7.1146002	5.8697	12.7405	0	0	0	0	0	0	0	0	0	0	0	0	0	0	0	0	0	0	0	0	6177.47675	443	889	1362	5315	4275	4913	0	-1	0	-1	0	22520.78412	23087.60525	22256.00654	19976.94644	18316.6205	0.596722381	0.023786203
352	255	Germany	GMY	Cyprus	CYP	352255	706.35321	515.11371	419.8013	473.60519	0	0	0	0	0	0	0	1	1	1	1	1	1	0	0	0	0	0	0	0	#N/A	212	130	106	1295	11750	1409	0	-1	0	-1	0	17672.80052	17899.9242	17260.07063	15516.35591	13989.36508	0.264470723	0.017895407
355	20	Canada	CAN	Bulgaria	BUL	35520	43.770302	43.715099	21.719101	42.192001	0	0	0	0	0	0	0	1	1	1	1	1	1	0	0	0	0	0	0	0	5066.630202	900	1808	2770	2197	9294	18568	0	-1	-1	0	-1	42496.04006	42765.68162	42190.31881	41660.34847	41436.036	0.253632276	0.062795691
355	135	Peru	PER	Bulgaria	BUL	355135	75.696899	106.2349	12.7293	34.8946	0	0	0	0	0	0	0	0	0	0	0	0	0	0	0	0	0	0	0	0	10414.66053	28	34	38	61	50	42	0	1	1	2	0	-1677.477374	-1476.992076	-1398.487906	-1542.909254	-1749.517622	-0.002337958	0.013573578
355	145	Bolivia	BOL	Bulgaria	BUL	355145	0.026799999	0.039299998	0.004	0.22050001	0	0	0	0	0	0	0	0	0	0	0	0	0	0	0	0	0	0	0	0	10455.39013	16	10	5	12	16	27	0	-1	0	1	0	-5219.259335	-4982.259985	-4931.436123	-4939.743674	-4968.046132	-0.162244521	-0.075549015
355	160	Argentina	ARG	Bulgaria	BUL	355160	65.939499	13.0122	12.3105	13.1567	0	0	0	0	0	0	0	0	0	0	0	0	0	0	0	0	0	0	0	0	10833.77443	45	296	563	972	654	0	0	1	0	0	0	2889.635321	3035.227701	3548.234706	3496.128248	3761.164493	0.009394486	0.01095457
355	205	Ireland	IRE	Bulgaria	BUL	355205	107.3511	108.8062	109.0047	105.2899	0	0	0	34	0	0	0	1	1	1	1	1	1	0	0	0	0	0	0	0	2307.726979	24	30	54	49	605	1364	0	-1	-1	0	-1	57637.65674	44669.43334	40948.56836	40644.746	41326.20697	0.032924779	0.057209977
355	210	Netherlands	NTH	Bulgaria	BUL	355210	824.74109	982.3266	908.22412	950.81488	0	0	0	0	0	0	0	1	1	1	1	1	1	0	0	0	0	0	0	0	1445.897758	304	76	53	0	2028	7639	0	-1	-1	0	-1	43646.14648	43200.69091	42809.8306	43153.81663	43921.4077	0.230591251	0.059586369
355	211	Belgium	BEL	Bulgaria	BUL	355211	554.1087	572.48383	635.98053	714.08459	0	1	2	0	0	0	0	1	1	1	1	1	1	0	0	0	0	0	0	0	1401.714529	147	266	261	57	1085	3097	0	-1	-1	0	-1	37569.41329	37286.23996	36887.54784	37234.17333	37538.84048	0.303249588	0.059637614
355	220	France	FRN	Bulgaria	BUL	355220	1056.2948	954.08679	1020.3945	1053.3761	0	0	0	0	0	0	0	1	1	1	1	1	1	0	0	0	0	0	0	0	1048.587287	4710	1699	3614	3896	7946	16493	0	0	-1	1	0	34090.37504	34045.57869	34105.4658	34165.0464	34332.47481	0.274639318	0.086095008
355	225	Switzerland	SWZ	Bulgaria	BUL	355225	227.74809	228.2655	220.77271	196.839	0	0	0	0	0	5	7	0	0	0	0	0	0	0	0	0	0	0	0	0	981.6004489	449	253	433	8321	1956	3086	0	-1	-1	0	-1	67970.02935	68500.46408	68065.30228	67704.90092	67762.19515	0.279848477	0.072705055
355	255	Germany	GMY	Bulgaria	BUL	355255	3530.1721	3639.8186	3711.9348	4243.2749	0	0	0	0	14	0	1	1	1	1	1	1	1	0	0	0	0	0	0	0	#N/A	393	1341	8922	4127	20786	74675	0	-1	-1	0	-1	37648.05645	37578.00057	37194.3829	37199.75794	37108.78058	-0.078619382	0.056904895
355	305	Austria	AUS	Bulgaria	BUL	355305	1089.5826	1004.9374	944.1748	980.80298	0	0	0	0	0	1	0	1	1	1	1	1	1	0	0	0	0	0	0	0	571.8560176	3383	216	1110	5552	5951	9199	0	-1	-1	0	-1	39991.77187	40384.45391	40563.03615	40883.91896	40789.44548	-0.018228079	0.053369755
355	316	Czech Republic	CZR	Bulgaria	BUL	355316	562.35199	630.06268	701.15552	779.50513	0	1	0	0	1	0	0	1	1	1	1	1	1	0	0	0	0	0	0	0	640.0470567	147	162	179	1266	4729	4736	0	-1	-1	0	-1	13612.55092	13044.07805	12663.74521	12867.57477	13099.35713	0.428132405	0.057313804
355	325	Italy	ITA	Bulgaria	BUL	355325	2326.4341	2167.8882	2551.6606	2444.9609	0	0	0	0	0	0	0	1	1	1	1	1	1	0	0	0	0	0	0	0	396.8787161	1179	1065	1132	2263	10434	43530	0	0	0	0	0	26277.22039	26311.10801	26726.32126	27825.23589	28977.09965	0.040124579	0.042567206
355	380	Sweden	SWD	Bulgaria	BUL	355380	204.22929	170.23869	193.5632	198.7261	0	0	0	0	0	11	0	1	1	1	1	1	1	0	0	0	0	0	0	0	1381.502085	106	751	910	8	3469	4636	0	-1	-1	0	-1	47551.61043	46262.51927	45560.09425	45457.71942	46042.56847	0.075608043	0.079630993
355	385	Norway	NOR	Bulgaria	BUL	355385	15.7508	10.1191	20.896601	21.976801	2	0	0	3	0	0	0	1	1	1	1	1	1	0	0	0	0	0	0	0	1798.819486	16	300	204	374	804	1504	0	-1	-1	0	-1	81978.78857	81780.57227	81231.27847	81522.73401	80335.65269	0.139412087	0.071765832
355	390	Denmark	DEN	Bulgaria	BUL	355390	122.6592	116.8311	123.6902	140.666	0	0	0	0	0	0	0	1	1	1	1	1	1	0	0	0	0	0	0	0	1316.641185	36	14	109	244	696	1358	0	-1	-1	0	-1	52388.51927	52171.19908	51624.82564	51425.38926	51556.18052	0.194087811	0.07127372
541	255	Germany	GMY	Mozambique	MZM	541255	84.637962	86.288292	128.10248	131.14751	0	0	1	0	7	8	2	0	0	0	0	0	0	0	0	0	0	0	0	0	#N/A	63	69	63	85	1435	3882	0	-2	-2	-2	-2	44748.61407	44384.37135	43885.3729	43808.78215	43693.17379	0.385220342	0.198505558
541	325	Italy	ITA	Mozambique	MZM	541325	78.269402	63.410931	83.061989	105.88985	1	1	0	0	0	0	0	0	0	0	0	0	0	0	0	0	0	0	0	0	5717.838701	50	77	319	513	315	701	0	-1	-1	-2	-1	33377.778	33117.47879	33417.31126	34434.26009	35561.49286	0.503964303	0.184167869
541	552	Zimbabwe	ZIM	Mozambique	MZM	541552	3.6349387	3.7896476	3.9908686	4.1823177	0	0	0	0	0	0	0	1	1	1	1	0	1	0	0	0	0	0	1	1	0	90116	116161	109558	103331	95036	158722	0	0	0	0	0	303.0930354	336.5121158	345.5927888	347.2652301	304.8483236	0	-0.145214753
355	920	New Zealand	NEW	Bulgaria	BUL	355920	3.7498	5.7181001	6.0714998	6.4552999	0	0	0	0	0	0	0	0	0	0	0	0	0	0	0	0	0	0	0	0	16682.89338	165	157	144	150	499	811	0	-1	-1	0	-1	29189.37072	28972.92101	28390.03527	27808.27714	27244.68818	0.368031358	0.05862131
359	20	Canada	CAN	Moldova	MLD	35920	6.2452002	6.7006001	7.1336002	4.5162497	0	0	0	11	19	7	0	0	0	0	0	0	0	0	0	0	0	0	0	0	4681.775794	3053	2568	2122	2123	2416	6112	0	-1	-1	-1	-2	48129.78581	48078.29345	47458.53353	46990.97479	46711.72594	0.07885912	0.128947703
359	165	Uruguay	URU	Moldova	MLD	359165	0.97409999	1.2031	1.3853	1.4517554	0	0	0	0	0	0	0	0	0	0	0	0	0	0	0	0	0	0	0	0	11898.99836	4	4	3	2	5	5	0	-1	-1	-1	-2	11965.62515	11869.94521	11572.86713	11181.74889	10769.53952	-0.22964782	0.126918685
359	205	Ireland	IRE	Moldova	MLD	359205	5.9366002	7.3888001	9.5129995	4.8571601	0	0	0	0	0	0	5	0	0	0	0	0	0	0	0	0	0	0	0	0	2346.721377	25	32	57	77	958	3335	0	-1	-1	-1	-2	63271.40249	49982.04517	46216.78307	45975.37232	46601.89691	-0.141848377	0.123361989
359	210	Netherlands	NTH	Moldova	MLD	359210	49.433201	48.332901	49.023701	95.362083	0	0	0	0	0	0	0	0	0	0	0	0	0	0	0	0	0	0	0	0	1459.020758	101	26	18	2	22	152	0	-1	-1	-1	-2	49279.89223	48513.30274	48078.04532	48484.44295	49197.09763	0.055818095	0.125738381
359	211	Belgium	BEL	Moldova	MLD	359211	37.745399	35.912102	41.2486	42.891312	0	0	0	0	0	0	0	0	0	0	0	0	0	0	0	0	0	0	0	0	1485.015749	286	131	47	44	135	361	0	-1	-1	-1	-2	43203.15905	42598.85178	42155.76255	42564.79965	42814.53042	0.128476432	0.125789626
359	220	France	FRN	Moldova	MLD	359220	87.0243	103.652	101.6379	66.687721	0	0	0	0	0	5	0	0	0	0	0	0	0	0	0	0	0	0	0	0	1356.780603	1546	563	240	3	2608	727	0	0	-1	0	-1	39724.12079	39358.19052	39373.68052	39495.67272	39608.16475	0.099866162	0.15224702
359	225	Switzerland	SWZ	Moldova	MLD	359225	35.710999	36.313202	41.971699	31.642351	0	1	0	0	6	1	0	0	0	0	0	0	0	0	0	0	0	0	0	0	1225.307388	79	16	77	1475	208	198	0	-1	-1	-1	-2	73603.7751	73813.0759	73333.51699	73035.52724	73037.88508	0.105075321	0.138857067
359	255	Germany	GMY	Moldova	MLD	359255	395.76291	386.8996	395.60199	460.49719	8	4	9	0	0	0	188	0	0	0	0	0	0	0	0	0	0	0	0	0	#N/A	564	633	1791	10261	13736	17425	0	-1	-1	-1	-2	43281.8022	42890.6124	42462.59762	42530.38426	42384.47052	-0.253392538	0.123056907
359	290	Poland	POL	Moldova	MLD	359290	134.59979	152.1203	142.7357	218.38344	0	0	0	1	0	1	0	0	0	0	0	0	0	0	0	0	0	0	0	0	288.1902829	4309	3711	2480	1477	559	483	0	-1	-1	-1	-2	12676.88235	12103.17879	11737.31427	11705.47273	11480.99389	-0.175833165	0.124364224
359	305	Austria	AUS	Moldova	MLD	359305	85.402802	122.9709	128.3942	119.89109	0	0	0	2	2	6	16	0	0	0	0	0	0	0	0	0	0	0	0	0	705.9723639	83	38	42	0	308	448	0	-1	-1	-1	-2	45625.51762	45697.06573	45831.25087	46214.54528	46065.13541	-0.193001235	0.119521767
359	316	Czech Republic	CZR	Moldova	MLD	359316	59.721199	65.025398	69.2724	61.530258	0	7	0	1	0	0	3	0	0	0	0	0	0	0	0	0	0	0	0	0	587.2978343	280	309	341	2413	826	827	0	-1	-1	-1	-2	19246.29667	18356.68987	17931.95993	18198.20109	18375.04707	0.253359249	0.123465816
359	325	Italy	ITA	Moldova	MLD	359325	348.13708	328.17621	345.45309	323.97562	25	0	0	2	0	1	1	0	0	0	0	0	0	0	0	0	0	0	0	0	984.3139761	209	189	201	2569	6680	89188	0	0	0	-1	-1	31910.96614	31623.71983	31994.53597	33155.86221	34252.78959	-0.134648577	0.108719218
359	352	Cyprus	CYP	Moldova	MLD	359352	0.46520001	1.2028	0.86269999	0.90486002	0	0	0	4	0	0	1	0	0	0	0	0	0	0	0	0	0	0	0	0	1200.029958	12	31	50	69	428	832	0	0	-1	0	-2	25609.00169	24990.6882	25202.52699	27014.02835	28395.10543	-0.517863261	0.1051615
359	360	Romania	ROM	Moldova	MLD	359360	574.27319	620.57123	722.1286	1202.9468	0	0	0	0	0	0	0	0	0	0	0	0	0	0	0	0	0	0	1	1	0	138323	118658	83737	59685	39157	39091	0	0	0	0	-1	7560.593027	7171.578694	6957.184611	6786.812121	6682.986621	-0.352946702	0.050147703
359	365	Russia	RUS	Moldova	MLD	359365	822.961	816.88208	788.04053	1628.3706	0	13	3	0	8	0	0	0	0	0	0	0	0	0	0	0	0	0	0	0	496.1048102	79527	111747	130384	228795	277527	284330	0	2	2	2	1	9166.312072	9506.780117	9720.909943	9761.885441	9378.019835	-0.607622583	-0.287636494
359	375	Finland	FIN	Moldova	MLD	359375	15.8126	14.3885	14.8667	12.92929	0	0	0	6	0	0	0	0	0	0	0	0	0	0	0	0	0	0	0	0	1300.434405	25	18	14	17	65	108	0	-1	-1	-1	-2	43236.10911	43255.12169	43823.58857	44548.80081	45430.34251	-0.172576498	0.122960662
359	380	Sweden	SWD	Moldova	MLD	359380	25.8416	23.628901	20.3612	8.0243902	5	0	0	0	0	0	0	0	0	0	0	0	0	0	0	0	0	0	0	0	1113.254246	101	24	22	22	97	265	0	-1	-1	-1	-2	53185.35619	51575.13109	50828.30897	50788.34574	51318.25841	-0.099165113	0.145783005
359	385	Norway	NOR	Moldova	MLD	359385	12.4078	11.1344	10.8916	2.3557875	0	0	0	4	0	0	0	0	0	0	0	0	0	0	0	0	0	0	0	0	1536.918517	5	4	3	6	25	151	0	-1	-1	-1	-2	87612.53433	87093.1841	86499.49319	86853.36033	85611.34263	-0.035361069	0.137917844
359	390	Denmark	DEN	Moldova	MLD	359390	11.0312	14.1306	15.0474	12.81808	0	0	0	0	0	0	0	0	0	0	0	0	0	0	0	0	0	0	0	0	1092.397797	12	40	29	23	109	190	0	-1	-1	-1	-2	58022.26502	57483.81091	56893.04036	56756.01558	56831.87046	0.019314655	0.137425732
359	395	Iceland	ICE	Moldova	MLD	359395	6.9590998	8.9108	6.9319	0	0	1	0	0	0	0	0	0	0	0	0	0	0	0	0	0	0	0	0	0	3004.647955	0	0	0	1	5	0	0	0	-1	0	0	43873.99489	42490.85199	42230.50742	40931.77738	40631.48651	-0.006487957	0.106826151
360	2	United States of America	USA	Romania	ROM	3602	837.36499	1001.1587	798.00818	867.32831	0	0	0	0	0	0	0	1	1	1	1	1	1	0	0	0	0	0	0	0	6362.445449	88406	83757	69349	101256	140085	171253	0	0	0	1	1	42099.19299	41569.2319	41089.52439	40962.83574	40348.30839	0.368952578	0.084053746
360	20	Canada	CAN	Romania	ROM	36020	160.97099	92.979202	148.7764	75.576401	0	0	0	0	0	0	0	1	1	1	1	1	1	0	0	0	0	0	0	0	4650.630405	26271	22552	19193	29887	59644	96209	0	-1	-1	-1	-1	40569.19278	40906.71475	40501.34892	40204.16267	40028.73932	0.431805822	0.0788
360	94	Costa Rica	COS	Romania	ROM	36094	2.733	2.6908	1.2315	1.3938	0	0	1	0	0	0	0	0	0	0	0	0	0	0	0	0	0	0	0	0	10190.46984	15	13	20	39	75	0	0	0	0	0	0	-300.9206068	-160.3617434	-18.77995555	234.8538094	23.46404899	0.087251976	0.091482783
360	100	Colombia	COL	Romania	ROM	360100	15.5042	9.5164003	10.3387	13.1768	0	0	0	0	0	0	0	0	0	0	0	0	0	0	0	0	0	0	0	0	9148.83398	581	541	400	271	189	179	0	2	2	2	3	-2090.994962	-1867.30004	-1800.832406	-1728.731233	-1834.043961	0.003758842	-0.02970396
360	160	Argentina	ARG	Romania	ROM	360160	71.956001	57.7164	141.70039	150.9286	0	0	0	1	0	0	0	0	0	0	0	0	0	0	0	0	0	0	0	0	10895.45493	555	3635	6906	3714	2567	0	0	1	0	-1	0	962.7880473	1176.260831	1859.264811	2039.942446	2353.867811	0.187568032	0.026958879
360	205	Ireland	IRE	Romania	ROM	360205	421.00009	465.4595	504.91959	472.85681	0	0	0	196	0	0	0	1	1	1	1	1	1	0	0	0	0	0	0	0	2033.119162	209	264	469	423	5264	12682	0	-1	-1	-1	-1	55710.80946	42810.46647	39259.59846	39188.5602	39918.91029	0.211098325	0.073214286
360	211	Belgium	BEL	Romania	ROM	360211	1580.7375	1443.3994	1642.4188	1660.2888	0	18	0	0	0	0	0	1	1	1	1	1	1	0	0	0	0	0	0	0	1128.649703	504	304	432	168	2487	21634	0	-1	-1	-1	-1	35642.56602	35427.27309	35198.57794	35777.98753	36131.5438	0.481423134	0.075641923
360	220	France	FRN	Romania	ROM	360220	4410.7749	3975.7444	4254.0806	4419.3618	1	0	0	0	0	0	0	1	1	1	1	1	1	0	0	0	0	0	0	0	926.8390322	73476	26556	13143	15725	123957	54305	0	0	-1	0	0	32163.52777	32186.61182	32416.49591	32708.8606	32925.17813	0.452812864	0.102099317
360	225	Switzerland	SWZ	Romania	ROM	360225	565.20929	587.79712	546.53741	609.61902	0	0	0	0	0	0	0	0	0	0	0	0	0	0	0	0	0	0	0	0	755.4741487	1382	337	2576	29152	3146	7914	0	-1	-1	-1	-1	66043.18207	66641.49721	66376.33238	66248.71512	66354.89846	0.458022023	0.088709364
360	255	Germany	GMY	Romania	ROM	360255	13097.122	12240.123	13602.71	14869.514	0	0	0	0	0	0	0	1	1	1	1	1	1	0	0	0	0	0	0	0	#N/A	43692	46324	74251	1144848	324085	134911	0	-1	-1	-1	-1	35721.20918	35719.0337	35505.41301	35743.57214	35701.48389	0.099554164	0.072909204
360	290	Poland	POL	Romania	ROM	360290	3019.7009	3012.5869	3267.188	3600.458	0	0	0	0	0	0	0	1	1	1	1	1	1	0	0	0	0	0	0	0	101.6913977	10749	9256	6841	4986	3623	3632	0	-1	-1	-1	-1	5116.289328	4931.600095	4780.129659	4918.660611	4798.007265	0.177113537	0.074216521
360	310	Hungary	HUN	Romania	ROM	360310	6667.7271	6351.6626	6063.4199	6099.6855	0	8	0	13	0	0	0	1	1	1	1	1	1	0	0	0	0	0	1	1	0	48848	174498	160423	139690	133077	189055	0	-1	0	-1	-1	4980.255707	4884.04353	4608.051268	4626.386575	4863.499039	0.061088776	0.001521107
360	316	Czech Republic	CZR	Romania	ROM	360316	1876.3149	1727.4087	2000.5273	2128.0979	0	38	0	0	2	0	0	1	1	1	1	1	1	0	0	0	0	0	0	0	322.5314662	99	109	121	852	12066	12083	0	-1	-1	-1	-1	11685.70365	11185.11118	10974.77532	11411.38897	11692.06045	0.606305951	0.073318113
360	325	Italy	ITA	Romania	ROM	360325	8698.8848	7691.5962	8064.1948	8425.2305	0	0	0	0	0	0	0	1	1	1	1	1	1	0	0	0	0	0	0	0	496.3763668	3917	3733	3886	38031	119123	813037	0	0	0	-1	0	24350.37311	24452.14114	25037.35136	26369.05009	27569.80297	0.218298125	0.058571515
360	350	Greece	GRC	Romania	ROM	360350	834.40131	730.0528	801.02112	825.11969	0	0	0	0	0	0	0	1	1	1	1	1	1	0	0	0	0	0	0	0	217.321722	334	154	610	4762	21132	45289	0	1	-1	0	0	13040.48753	13321.82781	13400.61739	14313.56317	16070.69489	0.327397047	0.059828028
360	380	Sweden	SWD	Romania	ROM	360380	458.8978	392.28391	426.94629	501.87759	3	0	21	11	0	4	8	1	1	1	1	1	1	0	0	0	0	0	0	0	1011.125935	709	1289	1971	7991	11646	16184	0	-1	-1	-1	-1	45624.76316	44403.5524	43871.12436	44001.53362	44635.27179	0.253781589	0.095635302
360	385	Norway	NOR	Romania	ROM	360385	30.013901	37.385201	37.124599	32.862701	0	0	0	1	0	0	0	1	1	1	1	1	1	0	0	0	0	0	0	0	1420.589479	112	103	138	290	1105	2045	0	-1	-1	-1	-1	80051.9413	79921.6054	79542.30858	80066.54821	78928.35601	0.317585633	0.087770141
360	390	Denmark	DEN	Romania	ROM	360390	496.07999	313.315	753.16107	414.1994	0	0	0	0	0	0	0	1	1	1	1	1	1	0	0	0	0	0	0	0	948.9291819	557	220	208	952	2017	4186	0	-1	-1	-1	-1	50461.67199	50312.23221	49935.85575	49969.20346	50148.88384	0.372261357	0.087278029
360	395	Iceland	ICE	Romania	ROM	360395	4.9601998	9.7266998	4.4678001	2.3492999	0	0	0	0	0	0	0	1	1	1	1	1	1	0	0	0	0	0	0	0	2868.491539	6	9	20	52	66	171	0	0	-1	0	0	36313.40186	35319.2733	35273.32281	34144.96526	33948.49989	0.346458745	0.056678448
552	349	Slovenia	SLV	Zimbabwe	ZIM	552349	0.070840001	0.02101	0	0.04521	0	0	1	0	0	0	0	0	0	0	0	0	0	0	0	0	0	0	0	0	6919.743046	0	0	0	0	4	0	-1	-2	-2	-2	-2	22966.73188	22430.62747	21764.15922	22060.52928	22802.48309	0	0.347511126
552	560	South Africa	SAF	Zimbabwe	ZIM	552560	2661.75	2652.2451	2628.959	2515.9846	0	141	5059	63	0	0	427	1	1	1	1	0	1	0	0	0	0	0	1	1	17.60964385	26957	50720	74455	145958	129558	858993	-1	0	1	0	0	6771.197689	6781.032331	6788.408112	6746.435755	6754.693505	0	0.286910254
365	20	Canada	CAN	Russia	RUS	36520	1568.91	2466.4292	1796.0052	1499.7124	0	0	0	0	0	0	0	0	0	0	0	0	0	0	0	0	0	0	0	0	1258.451255	65180	54827	45320	45340	51588	74655	-1	-3	-3	-3	-3	38963.47374	38571.51333	37737.62359	37229.08935	37333.7061	0.686481703	0.416584197
365	94	Costa Rica	COS	Russia	RUS	36594	101.44082	164.97928	126.8455	162.48753	0	0	0	0	0	0	0	0	0	0	0	0	0	0	0	0	0	0	0	0	8605.599869	23	11	84	214	450	0	-1	0	-2	0	0	-1906.639652	-2495.563166	-2782.505288	-2740.219511	-2671.569165	0.341927857	0.42926698
365	95	Panama	PAN	Russia	RUS	36595	11.267758	4.2066288	959.93298	6.643487	0	0	0	0	0	0	0	0	0	0	0	0	0	0	0	0	0	0	0	0	8893.997938	41	38	79	293	417	593	-1	-3	-2	-2	-3	-393.6544154	-1168.084751	-1721.183803	-2060.110211	-2340.425204	0	0.356629432
365	145	Bolivia	BOL	Russia	RUS	365145	14.8241	13.587897	10.396424	6.0702209	0	0	0	0	0	0	0	0	0	0	0	0	0	0	0	0	0	0	0	0	10568.00931	95	106	113	56	192	553	-1	-3	-2	-2	-2	-8751.825653	-9176.428277	-9384.131351	-9371.002795	-9070.376028	0.270604906	0.278239491
365	150	Paraguay	PAR	Russia	RUS	365150	479.44998	848.64673	1118.1154	1156.61	0	0	0	0	0	0	0	0	0	0	0	0	0	0	0	0	0	0	0	0	11028.48553	377	1126	619	523	613	564	-1	-2	-1	-3	-2	-7321.730651	-7731.770998	-7975.128051	-8257.644185	-7800.706809	0.309138213	0.28154184
365	155	Chile	CHL	Russia	RUS	365155	410.45029	497.54645	694.92737	820.98859	0	0	0	0	0	0	0	0	0	0	0	0	0	0	0	0	0	0	0	0	11527.38552	1129	655	369	447	578	1047	-1	-2	-2	-2	-2	3515.914069	2986.042522	2748.450918	2470.269163	2263.623304	0.463152286	0.395919956
552	820	Malaysia	MAL	Zimbabwe	ZIM	552820	9.4690056	7.8955021	8.2933369	6.1344075	0	1	0	0	0	0	1	0	0	0	0	0	0	0	0	0	0	0	0	0	7766.91023	0	0	2	6	17	0	-1	0	-1	0	0	10063.82889	9682.444363	9245.312987	8958.317951	8657.942831	0	0.001161412
365	205	Ireland	IRE	Russia	RUS	365205	1219.599	1365.8695	1372.2637	1301.7899	0	3	0	40	0	0	0	0	0	0	0	0	0	0	0	0	0	0	0	0	1681.745612	72	90	160	217	2695	6737	-1	-3	-3	-3	-3	54105.09042	40475.26505	36495.87313	36213.48688	37223.87708	0.465774206	0.410998483
365	210	Netherlands	NTH	Russia	RUS	365210	5183.7168	5978.2148	5837.1582	5258.0181	0	0	0	0	0	0	0	0	0	0	0	0	0	0	0	0	0	0	0	0	838.0954125	8464	2452	2379	2622	23439	5876	-1	-3	-3	-3	-3	40113.58016	39006.52262	38357.13538	38722.55751	39819.0778	0.663440678	0.413374875
365	211	Belgium	BEL	Russia	RUS	365211	3543.4287	4490.9653	4034.0022	3572.6548	0	540	16	0	0	0	0	0	0	0	0	0	0	0	0	0	0	0	0	0	1007.341113	2385	1093	389	361	1129	32679	-1	-3	-3	-3	-3	34036.84697	33092.07167	32434.85261	32802.91421	33436.51058	0.736099015	0.41342612
365	212	Luxembourg	LUX	Russia	RUS	365212	172.18268	178.05237	204.04999	177.46774	0	0	2	0	0	0	0	0	0	0	0	0	0	0	0	0	0	0	0	0	1042.501626	118	237	307	1826	461	548	-1	0	-3	0	0	95891.36693	94359.1733	91890.54586	90168.90224	93005.82646	0	-0.529535639
365	220	France	FRN	Russia	RUS	365220	8969.9492	13813.204	13021.481	10715.119	1037	551	849	1028	885	1024	916	0	0	0	0	0	0	0	0	0	0	0	0	0	1003.280382	129036	47074	20129	22391	217690	43042	-1	-2	-3	-2	-2	30557.80872	29851.4104	29652.77057	29733.78728	30230.14492	0.707488745	0.439883514
365	225	Switzerland	SWZ	Russia	RUS	365225	2712.2844	3037.9497	3010.7019	3268.5356	15	34	75	2	1	52	18	0	0	0	0	0	0	0	0	0	0	0	0	0	1048.999522	644	503	623	12064	7119	7435	-1	-3	-3	-3	-3	64437.46303	64306.29579	63612.60705	63273.6418	63659.86525	0.712697904	0.426493561
365	235	Portugal	POR	Russia	RUS	365235	462.66663	578.42303	691.43665	586.95984	0	1	4	3	4	4	0	0	0	0	0	0	0	0	0	0	0	0	0	0	2381.132525	8	22	57	215	1462	3287	-1	-3	-2	-3	-2	10824.55653	10041.03129	9613.663091	9861.105256	11039.28674	0.221139084	0.422173363
365	255	Germany	GMY	Russia	RUS	365255	29538.076	38305.52	37916.684	32961.297	399	248	250	0	388	356	1818	0	0	0	0	0	0	0	0	0	0	0	5	1	#N/A	286209	297315	299809	936128	978793	299596	-1	-3	-3	-3	-3	34115.49013	33383.83228	32741.68767	32768.49882	33006.45068	0.354230045	0.410693401
365	305	Austria	AUS	Russia	RUS	365305	2872.3872	3393.0774	3845.9673	3438.4341	0	0	0	60	1044	1244	1401	0	0	0	0	0	0	0	0	0	0	0	0	0	666.4660943	1164	312	633	3275	4895	8683	-1	-3	-3	-3	-3	36459.20555	36190.28562	36110.34092	36452.65984	36687.11558	0.414621348	0.407158261
365	325	Italy	ITA	Russia	RUS	365325	12646.902	13434.896	14563.302	12727.288	0	26	26	0	1	0	0	0	0	0	0	0	0	0	0	0	0	0	0	0	976.2935442	1702	1545	1639	5742	14864	27986	-1	-2	-2	-3	-2	22744.65407	22116.93971	22273.62603	23393.97677	24874.76975	0.472974006	0.396355712
365	355	Bulgaria	BUL	Russia	RUS	365355	649.3714	694.01984	702.19727	652.18707	0	0	0	0	1	0	0	0	0	0	0	0	0	0	0	0	0	0	5	1	658.0691736	5924	6185	6336	6278	29185	0	-1	-2	-2	-3	-2	-3532.566318	-4194.168292	-4452.695228	-4431.259122	-4102.329896	0.432849427	0.353788506
365	359	Moldova	MLD	Russia	RUS	365359	466.63571	476.97159	417.40564	315.86469	0	0	0	0	0	0	0	0	0	0	0	0	0	0	0	0	0	0	0	0	496.1048102	129600	183361	223748	248674	203909	147802	-1	-2	-2	-2	-1	-9166.312072	-9506.780117	-9720.909943	-9761.885441	-9378.019835	0.607622583	0.287636494
365	360	Romania	ROM	Russia	RUS	365360	1433.3125	1735.854	2046.5922	2205.5686	0	4	0	0	0	0	0	0	0	0	0	0	0	0	0	0	0	0	1	1	553.5500413	2628	2255	1591	1134	10001	7760	-1	-2	-2	-2	-2	-1605.719045	-2335.201422	-2763.725333	-2975.07332	-2695.033214	0.254675881	0.337784197
365	366	Estonia	EST	Russia	RUS	365366	936.74487	771.68134	788.00549	1613.6823	9	2	1	2	2	2	3	0	0	0	0	0	0	0	0	0	0	0	1	1	4.89E-12	151993	211716	258636	300430	190599	137860	-1	-3	-3	-3	0	6458.88359	5859.973447	5217.368392	5045.801828	4678.063208	0.395814845	0.426550222
365	368	Lithuania	LIT	Russia	RUS	365368	1116.9359	1250.3739	1118.4196	979.2865	0	14	25	2	0	5	0	0	0	0	0	0	0	0	0	0	0	0	1	1	9.91E-12	116059	135249	153225	173938	95737	60302	-1	-3	-3	-3	-3	4202.230151	3443.727956	2693.755522	2192.042503	1882.90055	0.217582554	0.397133534
365	369	Ukraine	UKR	Russia	RUS	365369	19425.969	17945.508	15790.89	10725.745	17	12	1	0	0	0	9	0	0	0	0	0	0	0	0	0	0	0	1	1	2.83E-12	3233837	4182267	4803152	5211922	3613240	3684217	-1	0	-1	-1	-1	-8318.74117	-8369.805164	-8455.606317	-8339.656994	-7983.042842	0.553124666	0.077064199
365	372	Georgia	GRG	Russia	RUS	365372	86.605125	97.962349	221.14732	335.76236	10	10	0	0	0	0	0	0	0	0	0	0	0	0	0	0	0	0	1	1	0	225876	219678	208442	191274	119977	109968	-1	-2	-2	-2	-2	-7175.442082	-7641.997327	-7981.949183	-8023.72455	-7901.116552	0.483545026	0.340539589
365	375	Finland	FIN	Russia	RUS	365375	5478.1406	5003.7754	5395.7354	4568.2397	7	43	57	74	21	108	57	0	0	0	0	0	0	0	0	0	0	0	1	1	1.52E-12	4051	2907	2307	2835	10527	17534	-1	-3	-3	-3	-3	34069.79704	33748.34158	34102.67863	34786.91537	36052.32267	0.435046085	0.410597156
365	380	Sweden	SWD	Russia	RUS	365380	2997.8228	3940.5195	3916.6089	3239.2991	0	0	73	171	0	47	34	0	0	0	0	0	0	0	0	0	0	0	4	1	209.1758029	8906	2105	1929	1914	8579	13560	-1	-3	-3	-3	-3	44019.04412	42068.35098	41107.39902	41026.4603	41940.23858	0.50845747	0.433419499
365	385	Norway	NOR	Russia	RUS	365385	1894.6836	1790.5806	1753.5702	1150.7264	0	0	0	0	0	0	135	0	0	0	0	0	0	0	0	0	0	0	1	1	2.22E-12	630	533	450	427	3441	8431	-1	-3	-3	-3	-3	78446.22225	77586.40398	76778.58324	77091.47489	76233.3228	0.572261514	0.425554338
365	390	Denmark	DEN	Russia	RUS	365390	2027.5439	2042.7634	2178.3748	1604.5563	19	0	28	181	48	46	97	0	0	0	0	0	0	0	0	0	0	0	5	1	307.9903366	977	991	703	572	2669	5119	-1	-3	-3	-3	-3	48855.95295	47977.03079	47172.13041	46994.13014	47453.85063	0.626937238	0.425062226
365	395	Iceland	ICE	Russia	RUS	365395	197.2899	180.87874	194.97766	255.6239	0	5	0	0	0	0	0	0	0	0	0	0	0	0	0	0	0	0	0	0	1816.475264	11	12	36	92	372	1514	-1	0	-3	0	0	34707.68282	32984.07188	32509.59748	31169.89194	31253.46667	0.601134626	0.394462645
553	255	Germany	GMY	Malawi	MAW	553255	22.73546	27.649929	37.586781	17.60264	0	2	0	0	2	0	0	0	0	0	0	0	0	0	0	0	0	0	0	0	#N/A	1	1	1	66	29	189	0	-1	-1	-1	-2	44766.4181	44382.50536	43874.41368	43788.4849	43648.8581	0.422493776	0.16027262
553	325	Italy	ITA	Malawi	MAW	553325	15.54608	13.03918	13.2066	17.73431	1	1	1	0	0	0	0	0	0	0	0	0	0	0	0	0	0	0	0	0	5429.36793	1	2	6	10	49	77	0	0	0	-1	-1	33395.58203	33115.61279	33406.35204	34413.96285	35517.17717	0.541237737	0.145934931
365	552	Zimbabwe	ZIM	Russia	RUS	365552	24.228634	34.340664	19.940248	33.008297	0	0	0	0	0	0	0	0	0	0	0	0	0	0	0	0	0	0	0	0	6537.134844	64	83	78	74	68	0	-1	-1	-1	-1	-1	-10330.0309	-10664.02696	-10798.09244	-10693.01809	-10381.87479	0	0.06697309
365	616	Tunisia	TUN	Russia	RUS	365616	100.27258	102.47153	137.07701	130.03711	0	0	0	0	0	0	0	0	0	0	0	0	0	0	0	0	0	0	0	0	2044.603361	223	62	164	318	300	0	-1	-2	-1	-1	-1	-6872.111756	-7216.416143	-7410.625897	-7364.01624	-7105.62199	-0.006076339	0.334791201
553	510	Tanzania	TAZ	Malawi	MAW	553510	80.876976	84.319229	88.796371	93.056091	0	0	0	0	0	0	0	1	1	1	1	0	1	0	0	0	0	0	1	1	0	18749	17377	8678	6967	7396	21042	0	1	1	0	-1	348.7104543	317.515339	300.9906139	280.9752361	261.5438552	0.07250925	-0.064667328
553	560	South Africa	SAF	Malawi	MAW	553560	440.12527	482.04401	557.75891	451.26141	0	0	11	1	0	0	0	1	1	1	1	0	1	0	0	0	0	0	0	0	707.4465818	63294	51431	38547	62694	26143	17955	0	1	2	1	0	7092.094754	7115.678453	7123.041685	7073.403739	7015.226138	0	0.103462563
365	900	Australia	AUL	Russia	RUS	365900	996.47491	899.34003	815.15033	673.12769	0	0	0	0	0	0	0	0	0	0	0	0	0	0	0	0	0	0	0	0	5919.074237	3920	8823	4254	8083	14882	20076	-1	-2	-3	-3	-3	43543.85467	42746.7787	42087.88468	41828.4831	41225.39458	0.764721775	0.417030463
365	920	New Zealand	NEW	Russia	RUS	365920	214.9194	211.59128	238.13388	240.42035	2	0	0	0	0	0	0	0	0	0	0	0	0	0	0	0	0	0	0	0	9243.245303	95	98	200	192	2864	4012	-1	-3	-3	-3	-3	25656.80441	24778.75272	23937.34005	23377.01802	23142.35828	0.800880785	0.412409816
366	2	United States of America	USA	Estonia	EST	3662	143.61	120.8303	150.7188	171.3275	0	0	0	0	235	0	2	1	1	1	1	0	1	0	0	0	0	0	0	0	5467.263129	27105	20815	22519	19596	11706	12738	1	1	1	2	0	34034.59035	33374.05703	33108.43067	32941.96059	32975.21197	0.227813614	-0.004712279
366	20	Canada	CAN	Estonia	EST	36620	94.597397	14.9314	14.3102	22.6068	0	0	1	2	0	0	0	1	1	1	1	0	1	0	0	0	0	0	0	0	3433.782115	8243	6934	5731	5734	6524	6170	1	0	0	0	0	32504.59015	32711.53988	32520.2552	32183.28752	32655.6429	0.290666858	-0.009966025
366	205	Ireland	IRE	Estonia	EST	366205	45.068501	48.180901	52.2999	47.473	0	0	0	0	0	0	0	1	1	1	1	0	1	0	0	0	0	0	0	0	1778.014336	17	21	38	51	640	3511	1	0	0	0	0	47646.20683	34615.2916	31278.50474	31167.68506	32545.81387	0.069959361	-0.015551739
366	210	Netherlands	NTH	Estonia	EST	366210	630.36853	664.51819	600.63483	636.76727	0	0	0	0	0	0	0	1	1	1	1	0	1	0	0	0	0	0	0	0	1066.682033	571	146	106	20	179	1770	1	0	0	0	0	33654.69657	33146.54917	33139.76698	33676.75568	35141.01459	0.267625833	-0.013175347
366	220	France	FRN	Estonia	EST	366220	292.0585	327.10181	368.07089	341.21039	0	0	0	0	0	0	0	1	1	1	1	0	1	0	0	0	0	0	0	0	1348.956306	8716	3178	891	15	14705	778	1	1	0	1	0	24098.92513	23991.43695	24435.40218	24687.98545	25552.08171	0.3116739	0.013333292
366	255	Germany	GMY	Estonia	EST	366255	1803.1583	1838.6976	1916.5005	2099.5674	0	0	0	0	1	0	5	1	1	1	1	0	1	0	0	0	0	0	5	1	#N/A	6247	6532	6285	38860	42892	6149	1	0	0	0	0	27656.60654	27523.85883	27524.31928	27722.69699	28328.38747	-0.0415848	-0.015856821
366	365	Russia	RUS	Estonia	EST	366365	650.02979	731.51031	822.18359	821.47162	0	0	0	0	1	0	0	0	0	0	0	0	0	0	0	0	0	0	1	1	4.89E-12	0	88904	78400	65485	67402	69054	1	3	3	3	0	-6458.88359	-5859.973447	-5217.368392	-5045.801828	-4678.063208	-0.395814845	-0.426550222
366	380	Sweden	SWD	Estonia	EST	366380	1838.0013	1834.2922	1833.6235	1958.4525	0	0	0	0	0	0	0	1	1	1	1	0	1	0	0	0	0	0	4	1	152.4069795	13998	3309	3032	13621	13485	15099	1	0	0	0	0	37560.16053	36208.37753	35890.03063	35980.65847	37262.17537	0.112642625	0.006869277
366	390	Denmark	DEN	Estonia	EST	366390	269.35229	275.3902	279.86951	280.3627	0	0	0	0	0	0	0	1	1	1	1	0	1	0	0	0	0	0	5	1	524.2516523	66	219	156	136	597	1070	1	0	0	0	0	42397.06936	42117.05734	41954.76202	41948.32831	42775.78742	0.231122393	-0.001487996
366	560	South Africa	SAF	Estonia	EST	366560	4.4779	5.0089002	4.0331001	5.2666001	1	0	4	0	0	0	0	0	0	0	0	0	0	0	0	0	0	0	0	0	8830.733437	84	101	117	58	86	0	1	2	3	2	0	-10017.7168	-9742.968073	-9227.052716	-8992.384167	-8305.244491	0	-0.072666878
366	900	Australia	AUL	Estonia	EST	366900	19.691601	13.3981	10.3141	4.5170002	0	0	0	0	0	0	0	0	0	0	0	0	0	0	0	0	0	0	0	0	11761.10132	6744	8781	5909	3272	2364	2418	1	1	0	0	0	37084.97108	36886.80526	36870.51629	36782.68127	36547.33137	0.36890693	-0.009519759
367	2	United States of America	USA	Latvia	LAT	3672	104.9339	119.483	107.5663	96.130501	0	0	0	0	0	0	0	1	1	1	1	0	1	0	0	0	0	0	0	0	5642.816287	96715	74270	70923	65850	69779	30168	1	0	1	2	0	37310.19543	36895.47334	36520.63121	36577.28198	36520.05689	0.034418859	0.018046484
367	20	Canada	CAN	Latvia	LAT	36720	8.9701996	11.5594	13.9234	17.007799	10	0	13	11	0	0	0	1	1	1	1	0	1	0	0	0	0	0	0	0	3596.673058	9900	8328	6884	6887	7836	8248	1	-1	0	0	0	35780.19523	36232.9562	35932.45574	35818.60892	36200.48782	0.097272103	0.012792738
367	165	Uruguay	URU	Latvia	LAT	367165	0.29879999	0.0211	0.17039999	0.1384	0	0	0	0	0	0	0	0	0	0	0	0	0	0	0	0	0	0	0	0	12026.79513	67	55	40	25	148	133	1	-1	0	0	0	-383.9654283	24.60795837	46.78933775	9.383019998	258.3014018	-0.211234837	0.01076372
367	205	Ireland	IRE	Latvia	LAT	367205	37.670799	61.598301	43.4464	49.7691	0	0	0	0	0	0	0	1	1	1	1	0	1	0	0	0	0	0	0	0	1737.434294	72	90	160	216	2689	20690	1	-1	0	0	0	50921.81191	38136.70792	34690.70528	34803.00645	36090.65879	-0.123435394	0.007207024
367	210	Netherlands	NTH	Latvia	LAT	367210	588.81677	589.42273	686.82178	666.10089	0	0	0	0	0	0	0	1	1	1	1	0	1	0	0	0	0	0	0	0	945.4816793	512	133	101	34	308	2994	1	-1	0	0	0	36930.30165	36667.96549	36551.96753	37312.07708	38685.85951	0.074231078	0.009583416
367	211	Belgium	BEL	Latvia	LAT	367211	295.9996	286.4122	282.6698	248.7999	0	1	0	0	0	0	0	1	1	1	1	0	1	0	0	0	0	0	0	0	1142.324995	77	35	13	12	151	2043	1	-1	0	0	0	30853.56846	30753.51453	30629.68476	31392.43378	32303.29229	0.146889415	0.009634661
367	220	France	FRN	Latvia	LAT	367220	509.62689	410.37659	452.32999	433.02151	0	0	0	0	0	0	0	1	1	1	1	0	1	0	0	0	0	0	0	0	1173.216886	7820	2850	1180	14	13193	1268	1	0	0	1	0	27374.53021	27512.85327	27847.60273	28323.30685	29096.92663	0.118279145	0.036092055
367	225	Switzerland	SWZ	Latvia	LAT	367225	193.2471	113.7121	112.0416	122.6835	0	0	0	0	2	0	3	0	0	0	0	0	0	0	0	0	0	0	0	0	1233.512266	22	27	22	415	381	534	1	-1	0	0	0	61254.18452	61967.73865	61807.4392	61863.16137	62526.64696	0.123488304	0.022702102
367	255	Germany	GMY	Latvia	LAT	367255	1910.4353	1988.4788	2054.77	2011.3575	0	1	0	0	0	0	0	1	1	1	1	0	1	0	0	0	0	0	5	1	#N/A	16411	17037	16597	54620	56469	13536	1	-1	0	0	0	30932.21162	31045.27515	30936.51983	31358.01839	31873.23239	-0.234979555	0.006901942
367	365	Russia	RUS	Latvia	LAT	367365	1333.9874	1566.3573	1427.3713	1358.9968	0	4	0	0	0	0	0	0	0	0	0	0	0	0	0	0	0	0	1	1	3.95E-12	0	127388	143546	99932	102518	105031	1	2	3	3	0	-3183.278511	-2338.557133	-1805.167848	-1410.480431	-1133.218288	-0.5892096	-0.403791459
367	375	Finland	FIN	Latvia	LAT	367375	707.39838	748.60529	795.92358	1040.4602	0	0	0	0	0	0	0	1	1	1	1	0	1	0	0	0	0	0	5	1	217.6669292	433	311	247	303	1125	1873	1	-1	0	0	0	30886.51853	31409.78444	32297.51078	33376.43493	34919.10438	-0.154163515	0.006805697
367	380	Sweden	SWD	Latvia	LAT	367380	617.29749	571.02618	601.73163	559.07562	0	0	0	0	0	0	0	1	1	1	1	0	1	0	0	0	0	0	4	1	145.5458351	3147	744	682	2471	3032	3761	1	-1	0	0	0	40835.76561	39729.79384	39302.23118	39615.97986	40807.02029	-0.08075213	0.02962804
367	900	Australia	AUL	Latvia	LAT	367900	1.9363	1.2790999	1.6955	1.2378	0	0	0	0	0	0	0	0	0	0	0	0	0	0	0	0	0	0	0	0	11746.19308	18406	23808	14545	9038	6627	6622	1	0	0	0	0	40360.57616	40408.22157	40282.71683	40418.00267	40092.17629	0.175512175	0.013239004
368	2	United States of America	USA	Lithuania	LIT	3682	274.45691	232.188	308.99649	357.48441	0	0	0	0	0	0	0	1	1	1	1	0	1	0	0	0	0	0	0	0	5803.578465	112270	86216	89977	75070	77169	27853	1	1	1	2	2	36291.24379	35790.30252	35632.04353	35795.71991	35770.37463	0.406045905	0.024704409
368	20	Canada	CAN	Lithuania	LIT	36820	17.6915	18.766701	13.3409	50.176601	0	0	0	5	0	0	1	1	1	1	1	0	1	0	0	0	0	0	0	0	3732.09049	8857	7450	6158	6161	7010	7468	1	0	0	0	0	34761.24359	35127.78538	35043.86806	35037.04684	35450.80555	0.468899149	0.019450663
368	101	Venezuela	VEN	Lithuania	LIT	368101	0.92309999	0	0.034000002	0.001	0	0	0	0	0	0	0	0	0	0	0	0	0	0	0	0	0	0	0	0	8586.245507	1	229	157	3	126	108	1	2	2	2	2	0	-1187.23958	195.3778523	829.3740358	936.5126842	-0.213787646	-0.306125479
368	160	Argentina	ARG	Lithuania	LIT	368160	34.495201	45.658699	35.386799	29.435301	0	0	0	0	0	0	0	0	0	0	0	0	0	0	0	0	0	0	0	0	11426.83948	6487	5325	4465	2399	1262	50	1	2	1	0	1	-4845.161149	-4602.668547	-3598.216044	-3127.173377	-2224.065954	0.224661359	-0.032390458
368	165	Uruguay	URU	Lithuania	LIT	368165	1.4426	0.77170002	1.6027	1.7629	0	0	0	0	0	0	0	0	0	0	0	0	0	0	0	0	0	0	0	0	11994.92733	801	664	479	304	484	434	1	0	0	0	0	-1402.917068	-1080.562865	-841.7983365	-772.1790519	-491.3808602	0.160392209	0.017421645
368	205	Ireland	IRE	Lithuania	LIT	368205	74.929604	87.601196	81.468803	86.698097	0	0	0	0	0	0	0	1	1	1	1	0	1	0	0	0	0	0	0	0	1740.519188	64	80	142	192	2393	36754	1	0	0	0	0	49902.86027	37031.53709	33802.11761	34021.44438	35340.97653	0.248191652	0.013864949
368	210	Netherlands	NTH	Lithuania	LIT	368210	1589.1658	1773.1718	1833.197	1682.0836	0	0	0	0	0	0	0	1	1	1	1	0	1	0	0	0	0	0	0	0	941.2991582	1090	280	206	49	441	3914	1	0	0	0	0	35911.35001	35562.79466	35663.37985	36530.515	37936.17725	0.445858124	0.016241341
368	211	Belgium	BEL	Lithuania	LIT	368211	1006.9321	927.58228	1141.9172	1207.6735	0	4	0	0	0	0	0	1	1	1	1	0	1	0	0	0	0	0	0	0	1123.453397	176	80	29	27	222	2099	1	0	0	0	0	29834.61682	29648.34371	29741.09709	30610.87171	31553.61003	0.518516461	0.016292586
368	220	France	FRN	Lithuania	LIT	368220	770.7066	742.69489	967.65131	976.34003	0	0	0	0	0	0	0	1	1	1	1	0	1	0	0	0	0	0	0	0	1131.385446	16632	6066	2605	29	28059	1383	1	1	0	1	1	26355.57857	26407.68245	26959.01505	27541.74477	28347.24437	0.489906191	0.04274998
368	225	Switzerland	SWZ	Lithuania	LIT	368225	80.735497	105.9321	118.4704	104.2729	0	0	0	0	0	0	0	0	0	0	0	0	0	0	0	0	0	0	0	0	1179.490484	47	20	46	879	275	486	1	0	0	0	0	60235.23288	60862.56783	60918.85153	61081.5993	61776.9647	0.49511535	0.029360027
368	255	Germany	GMY	Lithuania	LIT	368255	3174.8152	3169.9575	3654.9033	3841.7515	0	0	0	0	0	10	28	1	1	1	1	0	1	0	0	0	0	0	5	1	#N/A	39538	41045	39988	122059	126069	17678	1	0	0	0	0	29913.25998	29940.10432	30047.93215	30576.45632	31123.55013	0.136647491	0.013559867
368	380	Sweden	SWD	Lithuania	LIT	368380	1049.7596	1034.7488	1123.7825	1107.3127	0	0	0	0	0	2	0	1	1	1	1	0	1	0	0	0	0	0	4	1	193.5051568	1072	253	232	230	1032	2022	1	0	0	0	0	39816.81397	38624.62302	38413.6435	38834.41779	40057.33803	0.290874916	0.036285965
368	900	Australia	AUL	Lithuania	LIT	368900	3.3778999	4.3442998	3.1528001	3.6329	0	0	0	0	0	0	0	0	0	0	0	0	0	0	0	0	0	0	0	0	11803.44019	8725	11625	7142	4447	3655	3574	1	1	0	0	0	39341.62452	39303.05075	39394.12916	39636.4406	39342.49402	0.547139221	0.019896929
369	20	Canada	CAN	Ukraine	UKR	36920	207.82959	193.04671	243.07239	191.18835	0	0	0	0	0	0	0	0	0	0	0	0	0	0	0	0	0	0	0	0	4258.200909	67976	57180	47265	47286	53801	69218	-2	-3	-2	-2	-2	47282.21491	46941.3185	46193.2299	45568.74634	45316.74895	0.133357037	0.339519998
369	70	Mexico	MEX	Ukraine	UKR	36970	96.249718	115.6474	111.80369	95.39592	1	0	0	0	0	0	0	0	0	0	0	0	0	0	0	0	0	0	0	0	9483.99941	641	671	73	428	223	322	-2	0	1	1	2	6684.746158	6278.653556	6158.311361	6165.325126	5947.566871	-0.476801368	0.238655518
369	94	Costa Rica	COS	Ukraine	UKR	36994	16.424704	42.752899	41.788967	28.626026	2	0	3	0	0	0	0	0	0	0	0	0	0	0	0	0	0	0	0	0	10224.0939	6	3	22	56	117	0	-2	0	-1	0	0	6412.101518	5874.241999	5673.101028	5599.437484	5311.473677	-0.211196809	0.352202781
369	135	Peru	PER	Ukraine	UKR	369135	3.9183991	7.0279002	8.5802097	7.3730922	3	7	2	0	0	0	0	0	0	0	0	0	0	0	0	0	0	0	0	0	10398.68036	2	237	449	188	153	127	-2	-1	0	0	-1	3108.697477	2698.644797	2604.423182	2365.488618	2131.195324	-0.122613197	0.290297885
369	140	Brazil	BRA	Ukraine	UKR	369140	542.90485	572.20752	462.78552	261.17538	4	2	0	0	0	0	0	0	0	0	0	0	0	0	0	0	0	0	0	0	8145.983078	10519	7766	4855	3028	152	1323	-2	0	1	1	1	8386.041008	8627.182755	8636.185915	8411.308209	8315.201767	-0.19544403	0.333296183
369	160	Argentina	ARG	Ukraine	UKR	369160	96.852959	119.4657	118.22733	72.021065	39	20	0	6	0	0	0	0	0	0	0	0	0	0	0	0	0	0	0	0	11138.98802	14440	9488	5083	4534	9498	702	-2	-1	-1	-2	-1	7675.810172	7210.864573	7551.145795	7404.52612	7641.877438	-0.110880753	0.287678877
369	165	Uruguay	URU	Ukraine	UKR	369165	2.790766	12.2877	12.810449	3.55811	0	0	0	0	0	0	0	0	0	0	0	0	0	0	0	0	0	0	0	0	11664.62488	1835	1520	1098	697	153	135	-2	-3	-2	-2	-2	11118.05425	10732.97026	10307.5635	9759.520446	9374.562532	-0.175149903	0.33749098
369	205	Ireland	IRE	Ukraine	UKR	369205	168.26001	152.631	191.48721	134.00685	5	6	0	0	0	0	0	0	0	0	0	0	0	0	0	0	0	0	0	0	2008.179306	42	52	93	126	1566	5028	-2	-3	-2	-2	-2	62423.83159	48845.07021	44951.47945	44553.14388	45206.91992	-0.08735046	0.333934284
369	210	Netherlands	NTH	Ukraine	UKR	369210	1186.8243	1122.045	1061.7469	763.64191	0	0	0	0	0	0	0	0	0	0	0	0	0	0	0	0	0	0	0	0	1127.018576	454	117	88	25	225	1598	-2	-3	-2	-2	-2	48432.32133	47376.32778	46812.74169	47062.2145	47802.12064	0.110316012	0.336310676
369	211	Belgium	BEL	Ukraine	UKR	369211	664.46783	708.50189	692.90558	553.26593	44	89	0	0	1	0	0	0	0	0	0	0	0	0	0	0	0	0	0	0	1161.451089	1141	523	187	173	540	1973	-2	-3	-2	-2	-2	42355.58814	41461.87683	40890.45893	41142.57121	41419.55342	0.182974349	0.336361921
369	212	Luxembourg	LUX	Ukraine	UKR	369212	46.620644	30.751101	25.499804	30.203623	0	1	0	0	0	0	0	0	0	0	0	0	0	0	0	0	0	0	0	0	1149.330562	6	13	16	98	204	246	-2	0	-2	0	0	104210.1081	102728.9785	100346.1522	98508.55923	100988.8693	0	-0.606599838
369	220	France	FRN	Ukraine	UKR	369220	1504.4681	1667.2004	1730.4581	1267.3029	344	301	5	13	3	4	10	0	0	0	0	0	0	0	0	0	0	0	0	0	1025.68325	6928	2526	1047	12	11687	15152	-2	-2	-2	-1	-1	38876.54989	38221.21557	38108.37689	38073.44427	38213.18776	0.154364079	0.362819315
369	225	Switzerland	SWZ	Ukraine	UKR	369225	791.99994	766.5365	906.70807	523.55872	19	0	0	3	0	0	3	0	0	0	0	0	0	0	0	0	0	0	0	0	893.0829534	311	137	300	5769	1887	2017	-2	-3	-2	-2	-2	72756.2042	72676.10095	72068.21336	71613.2988	71642.90809	0.159573238	0.349429362
369	235	Portugal	POR	Ukraine	UKR	369235	65.804451	72.151802	75.657471	60.466026	194	118	0	0	0	0	0	0	0	0	0	0	0	0	0	0	0	0	0	0	2344.34951	0	1	3	11	9843	15435	-2	-3	-1	-2	-1	19143.2977	18410.83646	18069.26941	18200.76225	19022.32958	-0.331985582	0.345109164
369	255	Germany	GMY	Ukraine	UKR	369255	6865.6592	6807.1431	6771.0029	5360.2397	35	21	38	0	137	524	986	0	0	0	0	0	0	0	0	0	0	0	0	0	#N/A	2426	2708	7324	44527	58163	202501	-2	-3	-2	-2	-2	42434.2313	41753.63744	41197.29399	41108.15582	40989.49352	-0.198894621	0.333629202
369	305	Austria	AUS	Ukraine	UKR	369305	713.30505	733.42792	968.51746	606.26208	14	0	0	2	1	26	23	0	0	0	0	0	0	0	0	0	0	0	0	0	373.06766	597	149	326	2	2534	4276	-2	-3	-2	-2	-2	44777.94672	44560.09078	44565.94724	44792.31683	44670.15842	-0.138503318	0.330094062
369	316	Czech Republic	CZR	Ukraine	UKR	369316	1181.2729	1246.7015	999.32526	687.70276	0	152	182	5	11	0	7	0	0	0	0	0	0	0	0	0	0	0	0	0	271.0913844	4746	5246	5797	40980	33595	33642	-2	-3	-2	-2	-2	18398.72577	17219.71492	16666.6563	16775.97265	16980.07007	0.307857166	0.334038111
369	325	Italy	ITA	Ukraine	UKR	369325	2005.9019	2235.2495	2087.3748	1509.4703	1850	1634	159	17	0	0	0	0	0	0	0	0	0	0	0	0	0	0	0	0	668.9699172	817	739	785	5298	13755	172571	-2	-2	-1	-2	-1	31063.39524	30486.74488	30729.23235	31733.63376	32857.81259	-0.08015066	0.319291513
369	338	Malta	MLT	Ukraine	UKR	369338	16.591406	20.3566	10.857658	10.925554	31	51	0	0	0	0	0	0	0	0	0	0	0	0	0	0	0	0	0	0	1505.625198	0	22	14	14	23	0	-2	-3	-2	-2	-2	21495.07721	20028.64182	19428.87109	18670.22801	18242.94631	0	-0.606599838
369	349	Slovenia	SLV	Ukraine	UKR	369349	254.88362	251.02251	287.48111	203.56619	0	1	0	0	0	0	0	0	0	0	0	0	0	0	0	0	0	0	0	0	470.0907514	161	163	292	138	844	2364	-2	-3	-2	-2	-2	20955.44215	20136.40568	19421.6731	19707.16818	20403.65114	-0.266405064	0.337420017
369	359	Moldova	MLD	Ukraine	UKR	369359	130.36212	122.0219	102.14466	61.859493	0	85	0	0	0	0	0	0	0	0	0	0	0	0	0	0	0	0	1	1	0	186092	224007	247940	266585	218596	189906	-2	-2	-1	-1	0	-847.5709016	-1136.974952	-1265.303627	-1422.228447	-1394.976993	0.054497917	0.210572295
369	360	Romania	ROM	Ukraine	UKR	369360	1125.7173	929.74792	897.01947	847.34473	2	24	0	0	0	0	0	0	0	0	0	0	0	0	0	0	0	0	1	1	0	42522	36477	25742	18348	15114	13890	-2	-2	-1	-1	-1	6713.022125	6034.603742	5691.880984	5364.583674	5288.009628	-0.298448785	0.260719998
369	368	Lithuania	LIT	Ukraine	UKR	369368	822.8429	911.91962	966.68188	1032.1876	0	26	28	2	0	0	0	0	0	0	0	0	0	0	0	0	0	0	0	0	223.1953555	18402	26498	33746	47453	20225	12692	-2	-3	-2	-2	-2	12520.97132	11813.53312	11149.36184	10531.6995	9865.943392	-0.335542112	0.320069335
369	375	Finland	FIN	Ukraine	UKR	369375	522.60468	485.20251	466.71078	319.18475	0	1	5	0	0	0	0	0	0	0	0	0	0	0	0	0	0	0	0	0	886.9288527	338	242	192	236	878	1463	-2	-3	-2	-2	-2	42388.53821	42118.14674	42558.28495	43126.57236	44035.36551	-0.118078581	0.333532957
369	380	Sweden	SWD	Ukraine	UKR	369380	638.5224	544.0976	481.30255	371.35382	70	19	7	0	0	0	0	0	0	0	0	0	0	0	0	0	0	0	0	0	686.3941436	1992	471	431	428	1919	3392	-2	-3	-2	-2	-2	52337.78529	50438.15614	49563.00534	49366.11729	49923.28142	-0.044667196	0.3563553
369	385	Norway	NOR	Ukraine	UKR	369385	272.11136	380.4306	361.64661	587.73444	8	0	0	4	0	0	0	0	0	0	0	0	0	0	0	0	0	0	0	0	1111.556201	63	55	44	43	347	1043	-2	-3	-2	-2	-2	86764.96342	85956.20915	85234.18956	85431.13188	84216.36564	0.019136848	0.348490139
369	390	Denmark	DEN	Ukraine	UKR	369390	297.26257	281.90219	314.07837	234.79955	10	3	0	7	0	0	0	0	0	0	0	0	0	0	0	0	0	0	0	0	683.1492409	52	386	276	226	1056	6192	-2	-3	-2	-2	-2	57174.69412	56346.83595	55627.73673	55333.78713	55436.89347	0.073812572	0.347998027
369	395	Iceland	ICE	Ukraine	UKR	369395	43.265549	79.622498	113.8829	41.246624	0	6	5	0	0	0	0	0	0	0	0	0	0	0	0	0	0	0	0	0	2581.326743	0	0	2	5	40	51	-2	0	-2	0	0	43026.42399	41353.87704	40965.20379	39509.54893	39236.50951	0.04800996	0.317398446
571	255	Germany	GMY	Botswana	BOT	571255	32.0047	59.148399	42.995701	75.416801	0	0	0	0	0	0	2	0	0	0	0	0	0	0	0	0	0	0	0	0	#N/A	1	1	1	53	26	149	1	0	0	0	0	38179.96217	37643.2909	37207.90956	37620.79263	37638.99236	0.372655569	0.083492243
369	732	South Korea	ROK	Ukraine	UKR	369732	1235.9644	1547.2288	830.54065	478.28622	4	0	0	0	0	0	0	0	0	0	0	0	0	0	0	0	0	0	0	0	6689.959981	4	32	90	119	3	0	-2	-2	-2	-1	-2	22196.95221	21355.32536	20624.00228	20060.38557	19658.00436	-0.260582895	0.282197781
369	900	Australia	AUL	Ukraine	UKR	369900	170.06987	150.8521	50.436062	138.89548	0	0	2	0	0	0	0	0	0	0	0	0	0	0	0	0	0	0	0	0	10674.24962	17134	8735	14757	8761	13931	16292	-2	-2	-2	-2	-2	51862.59584	51116.58387	50543.491	50168.14009	49208.43742	0.211597109	0.339966264
370	2	United States of America	USA	Belarus	BLR	3702	558.22827	637.34589	590.5932	511.4039	0	0	0	0	172	148	43	0	0	0	0	0	0	0	0	0	0	0	0	0	5852.060063	46247	35508	19723	17767	58949	32007	0	0	-1	1	1	45463.89375	44293.59585	43610.63277	43216.55446	42622.43815	0.011597719	0.430744607
370	20	Canada	CAN	Belarus	BLR	37020	42.206902	35.3237	35.932301	77.6493	0	0	0	0	0	0	15	0	0	0	0	0	0	0	0	0	0	0	0	0	3849.426837	5670	4769	3942	3944	4488	8463	0	-1	-2	-1	-1	43933.89354	43631.0787	43022.4573	42457.88139	42302.86908	0.074450963	0.425490861
370	165	Uruguay	URU	Belarus	BLR	370165	3.3733001	3.3566	4.3038998	4.8072	0	0	0	0	0	0	0	0	0	0	0	0	0	0	0	0	0	0	0	0	11928.36392	5	4	3	2	5	5	0	-1	-2	-1	-1	7769.732889	7422.730463	7136.790901	6648.655498	6360.682665	-0.234055977	0.423461843
370	205	Ireland	IRE	Belarus	BLR	370205	24.813499	43.868801	43.8368	40.241798	0	2	0	20	0	0	0	0	0	0	0	0	0	0	0	0	0	0	0	0	1929.614784	16	20	36	49	610	1148	0	-1	-2	-1	-1	59075.51022	45534.83042	41780.70685	41442.27893	42193.04005	-0.146256534	0.419905147
370	210	Netherlands	NTH	Belarus	BLR	370210	400.4545	448.40421	443.43741	482.83331	0	0	0	0	0	5	9	0	0	0	0	0	0	0	0	0	0	0	0	0	1079.389206	31	9	8	8	71	515	0	-1	-2	-1	-1	45083.99997	44066.08799	43641.96909	43951.34955	44788.24078	0.051409938	0.422281539
370	211	Belgium	BEL	Belarus	BLR	370211	311.92651	344.0614	366.03021	313.2135	0	7	0	0	0	0	0	0	0	0	0	0	0	0	0	0	0	0	0	0	1184.499775	94	43	16	14	45	541	0	-1	-2	-1	-1	39007.26678	38151.63704	37719.68633	38031.70626	38405.67356	0.124068275	0.422332784
370	212	Luxembourg	LUX	Belarus	BLR	370212	13.9205	10.9886	29.7743	10.5298	0	1	1	0	0	0	0	0	0	0	0	0	0	0	0	0	0	0	0	0	1196.1673	0	0	1	7	42	51	0	0	-2	0	0	100861.7867	99418.73867	97175.37957	95397.69429	97974.98944	0	-0.520628975
370	220	France	FRN	Belarus	BLR	370220	430.58951	436.14621	495.82629	424.13831	9	13	11	20	16	14	9	0	0	0	0	0	0	0	0	0	0	0	0	0	1117.291514	469	170	62	0	791	1078	0	0	-2	0	0	35528.22853	34910.97577	34937.60429	34962.57932	35199.30789	0.095458005	0.448790178
370	225	Switzerland	SWZ	Belarus	BLR	370225	272.61481	379.62381	262.78949	503.1994	3	7	5	0	2	0	5	0	0	0	0	0	0	0	0	0	0	0	0	0	1079.952455	26	22	25	486	316	178	0	-1	-2	-1	-1	69407.88283	69365.86116	68897.44076	68502.43385	68629.02823	0.100667164	0.435400225
370	235	Portugal	POR	Belarus	BLR	370235	14.7113	16.9967	38.2271	29.8305	0	1	6	4	0	0	0	0	0	0	0	0	0	0	0	0	0	0	0	0	2508.013493	0	0	0	0	5	186	0	-1	-1	-1	0	15794.97633	15100.59666	14898.49681	15089.8973	16008.44972	-0.390891656	0.431080027
370	255	Germany	GMY	Belarus	BLR	370255	2558.2261	2732.062	3035.4668	2450.8208	0	0	0	0	85	62	148	0	0	0	0	0	0	0	0	0	0	0	0	0	#N/A	151	172	555	2679	3813	29134	0	-1	-2	-1	-1	39085.90994	38443.39765	38026.52139	37997.29087	37975.61366	-0.257800695	0.419600065
370	290	Poland	POL	Belarus	BLR	370290	1289.2157	1349.198	1581.4647	1533.7311	0	1	0	11	19	2	17	0	0	0	0	0	0	0	0	0	0	0	1	1	0	415683	357938	256644	177096	113204	112197	0	-1	-2	-1	-1	8480.990089	7655.964045	7301.238042	7172.379337	7072.137026	-0.180241322	0.420907382
370	305	Austria	AUS	Belarus	BLR	370305	269.79901	271.17001	346.68329	286.8205	0	0	0	5	6	4	15	0	0	0	0	0	0	0	0	0	0	0	0	0	570.3575664	83	13	47	0	373	554	0	-1	-2	-1	-1	41429.62535	41249.85099	41395.17464	41681.45188	41656.27856	-0.197409392	0.416064925
370	316	Czech Republic	CZR	Belarus	BLR	370316	354.13159	440.93359	495.54599	411.57001	0	0	22	51	35	0	0	0	0	0	0	0	0	0	0	0	0	0	0	0	395.9168661	3195	3531	3902	27582	1320	1321	0	-1	-2	-1	-1	15050.40441	13909.47513	13495.8837	13665.1077	13966.19021	0.248951092	0.420008974
370	317	Slovakia	SLO	Belarus	BLR	370317	167.1174	133.692	152.5965	134.233	0	4	0	0	0	0	0	0	0	0	0	0	0	0	0	0	0	0	0	0	282.7957658	1265	1398	1545	4768	172	194	0	-1	-2	-1	-1	12469.8312	11539.00676	11208.83673	11036.05514	10895.27794	0	0.394055365
370	325	Italy	ITA	Belarus	BLR	370325	968.76648	956.64862	1112.1378	1165.2615	3	5	4	9	1	1	0	0	0	0	0	0	0	0	0	0	0	0	0	0	909.4228077	69	62	66	646	1680	5546	0	0	-1	-1	0	27715.07387	27176.50508	27558.45975	28622.76882	29843.93273	-0.139056734	0.405262376
370	344	Croatia	CRO	Belarus	BLR	370344	23.2337	11.501	14.8836	14.4773	0	1	0	0	0	0	0	0	0	0	0	0	0	0	0	0	0	0	0	0	716.3296991	866	880	1576	222	2642	0	0	-1	-2	-1	-1	7701.496353	7104.96687	7202.004448	7375.741299	7750.486267	0.210164111	0.398543154
370	350	Greece	GRC	Belarus	BLR	370350	19.894899	26.0702	36.315201	57.3279	1	0	2	0	0	0	0	0	0	0	0	0	0	0	0	0	0	0	0	0	1088.266425	4	6	11	157	336	541	0	1	-2	0	0	16405.18829	16046.19176	15921.72577	16567.28189	18344.82465	-0.029957812	0.406518889
370	355	Bulgaria	BUL	Belarus	BLR	370355	51.741501	40.1371	56.845299	55.549099	0	0	0	0	0	0	0	0	0	0	0	0	0	0	0	0	0	0	0	0	815.5334915	104	108	111	110	511	0	0	0	-1	-1	0	1437.853488	865.3970799	832.1384877	797.5329248	866.8330791	-0.179181313	0.36269517
370	365	Russia	RUS	Belarus	BLR	370365	24930.203	27550.879	22904.959	22284.588	0	0	2	0	1	0	0	1	1	1	1	0	1	0	0	0	0	0	1	1	0	985601	1125849	1228403	1408619	935782	958719	0	2	1	2	2	4970.419806	5059.565372	5284.833716	5228.792046	4969.162975	-0.61203074	0.008906664
370	366	Estonia	EST	Belarus	BLR	370366	71.972702	55.2925	66.945099	56.808899	0	0	0	1	1	2	1	0	0	0	0	0	0	0	0	0	0	0	0	0	159.742532	9979	17102	21419	25299	14883	10765	0	-1	-2	-1	0	11429.3034	10919.53882	10502.20211	10274.59387	9647.226183	-0.216215895	0.435456886
370	367	Latvia	LAT	Belarus	BLR	370367	116.2809	145.1908	147.4464	150.2758	0	0	0	0	0	0	0	0	0	0	0	0	0	0	0	0	0	0	1	1	0	60002	92455	108635	116621	79328	11488	0	0	-2	-1	0	8153.698317	7398.122504	7090.001564	6639.272478	6102.381264	-0.02282114	0.412698123
370	368	Lithuania	LIT	Belarus	BLR	370368	296.82681	371.22849	466.43289	365.2139	0	2	1	3	11	5	1	0	0	0	0	0	0	0	0	0	0	0	1	1	0	42103	63325	80292	88093	56314	35502	0	-1	-2	-1	-1	9172.649957	8503.293328	7978.589238	7420.83455	6852.063526	-0.394448186	0.406040198
370	369	Ukraine	UKR	Belarus	BLR	370369	2034.9905	2309.4678	2053.4514	1688.6553	5	0	0	0	0	0	3	0	0	0	0	0	0	0	0	0	0	0	1	1	0	276999	367421	386705	419031	270751	276070	0	2	0	1	1	-3348.321364	-3310.239793	-3170.772601	-3110.864948	-3013.879866	-0.058906074	0.085970863
370	375	Finland	FIN	Belarus	BLR	370375	139.24001	155.0806	130.1207	123.6402	3	0	3	0	0	0	0	0	0	0	0	0	0	0	0	0	0	0	0	0	472.0175653	59	42	34	41	154	256	0	-1	-2	-1	-1	39040.21685	38807.90695	39387.51235	40015.70741	41021.48565	-0.176984655	0.41950382
370	380	Sweden	SWD	Belarus	BLR	370380	217.51601	205.0116	195.63831	125.0475	21	0	2	0	0	0	0	0	0	0	0	0	0	0	0	0	0	0	0	0	468.0169499	613	145	133	132	590	1303	0	-1	-2	-1	-1	48989.46392	47127.91635	46392.23274	46255.25234	46909.40155	-0.10357327	0.442326163
370	385	Norway	NOR	Belarus	BLR	370385	97.628304	115.118	177.5849	188.76601	1	0	0	0	0	0	0	0	0	0	0	0	0	0	0	0	0	0	0	0	916.3590328	22	17	14	13	119	320	0	-1	-2	-1	-1	83416.64206	82645.96935	82063.41696	82320.26694	81202.48577	-0.039769226	0.434461002
370	390	Denmark	DEN	Belarus	BLR	370390	111.0091	171.3093	128.021	136.18671	0	4	0	0	0	0	0	0	0	0	0	0	0	0	0	0	0	0	0	0	557.1578551	4	87	62	51	239	560	0	-1	-2	-1	-1	53826.37276	53036.59616	52456.96413	52222.92219	52423.0136	0.014906498	0.43396889
572	255	Germany	GMY	Swaziland	SWA	572255	5.3474002	4.3745999	8.8224001	12.0881	3	0	0	0	0	0	0	0	0	0	0	0	0	0	0	0	0	0	0	0	#N/A	0	0	0	63	15	91	0	-1	-2	-2	-1	41202.79696	40838.59308	40368.40179	40388.69838	40323.71896	0.342313337	0.654052244
572	325	Italy	ITA	Swaziland	SWA	572325	0.88319999	3.5019	2.793	2.2620001	0	6	1	0	0	0	0	0	0	0	0	0	0	0	0	0	0	0	0	0	7114.242242	0	0	3	5	8	17	0	0	-1	-2	0	29831.96089	29571.70051	29900.34014	31014.17633	32192.03803	0.461057298	0.639714555
370	900	Australia	AUL	Belarus	BLR	370900	4.0509	3.5411999	8.4763002	7.5615001	3	0	0	0	0	0	1	0	0	0	0	0	0	0	0	0	0	0	0	0	11375.31955	218	491	237	252	1031	1472	0	0	-2	-1	-1	48514.27447	47806.34407	47372.7184	47057.27515	46194.55755	0.152691035	0.425937127
370	920	New Zealand	NEW	Belarus	BLR	370920	6.7732	4.6406999	3.4893	5.8460999	0	0	0	0	0	0	0	0	0	0	0	0	0	0	0	0	0	0	0	0	16244.61395	5	5	11	10	106	187	0	-1	-2	-1	-1	30627.22421	29838.31809	29222.17376	28605.81007	28111.52125	0.188850045	0.42131648
371	20	Canada	CAN	Armenia	ARM	37120	30.413429	18.645437	28.390583	23.045202	0	0	0	0	8	13	6	0	0	0	0	0	0	0	0	0	0	0	0	0	5709.714997	2374	1997	1651	1652	1879	2555	-1	-2	-2	-1	-2	46311.54818	46365.12378	45765.11331	45232.7567	45188.51233	-0.061358327	0.285868029
371	70	Mexico	MEX	Armenia	ARM	37170	9.8872576	11.068917	9.6412973	8.1229038	0	0	0	0	0	0	0	0	0	0	0	0	0	0	0	0	0	0	0	0	11366.20573	46	51	24	94	52	76	-1	1	1	2	2	5714.079429	5702.458841	5730.194772	5829.335481	5819.330257	-0.671516732	0.185003549
371	140	Brazil	BRA	Armenia	ARM	371140	83.345268	93.162651	87.367348	91.437866	0	0	0	0	0	0	0	0	0	0	0	0	0	0	0	0	0	0	0	0	9461.46026	985	734	484	284	971	0	-1	1	1	2	1	7415.374279	8050.98804	8208.069325	8075.318565	8186.965153	-0.390159394	0.279644214
371	160	Argentina	ARG	Armenia	ARM	371160	5.8164806	7.5889111	11.632805	7.5251369	0	0	0	0	4	0	11	0	0	0	0	0	0	0	0	0	0	0	0	0	12410.66906	1318	857	446	90	1497	46	-1	0	-1	-1	-1	6705.143443	6634.669858	7123.029206	7068.536476	7513.640825	-0.305596117	0.234026908
371	205	Ireland	IRE	Armenia	ARM	371205	4.9724941	6.6303811	6.6298709	9.1280479	1	0	0	0	0	0	0	0	0	0	0	0	0	0	0	0	0	0	0	0	3894.927623	1	2	3	4	52	135	-1	-2	-2	-1	-2	61453.16486	48268.8755	44523.36286	44217.15423	45078.68331	-0.282065824	0.280282315
371	210	Netherlands	NTH	Armenia	ARM	371210	37.190758	37.824017	36.198647	48.867718	0	0	0	0	0	0	41	0	0	0	0	0	0	0	0	0	0	0	0	0	3007.2346	0	4	10	28	252	1912	-1	-2	-2	-1	-2	47461.6546	46800.13307	46384.6251	46726.22486	47673.88403	-0.084399352	0.282658707
371	211	Belgium	BEL	Armenia	ARM	371211	64.559967	73.80484	73.380379	89.153313	1	0	4	30	35	3	6	0	0	0	0	0	0	0	0	0	0	0	0	0	3024.738685	418	189	69	62	195	1153	-1	-2	-2	-1	-2	41384.92141	40885.68212	40462.34234	40806.58156	41291.31681	-0.011741015	0.282709952
371	212	Luxembourg	LUX	Armenia	ARM	371212	0.47972557	0.60948002	0.53172201	1.009052	4	0	0	0	0	0	0	0	0	0	0	0	0	0	0	0	0	0	0	0	3010.870851	2	1	4	25	6	7	-1	0	-2	0	0	103239.4414	102152.7838	99918.03559	98172.56959	100860.6327	0	-0.660251807
371	220	France	FRN	Armenia	ARM	371220	82.492065	67.610725	64.260933	79.833153	83	0	144	286	283	277	270	0	0	0	0	0	0	0	0	0	0	0	0	0	2803.249088	1755	175	376	51	2961	14481	-1	-1	-2	0	-1	37905.88316	37645.02085	37680.2603	37737.45463	38084.95115	-0.040351285	0.309167346
371	225	Switzerland	SWZ	Armenia	ARM	371225	78.438614	87.11618	172.37231	146.05736	0	12	25	17	0	2	7	0	0	0	0	0	0	0	0	0	0	0	0	0	2700.216963	98	51	68	156	705	474	-1	-2	-2	-1	-2	71785.53747	72099.90624	71640.09677	71277.30915	71514.67148	-0.035142126	0.295777393
371	235	Portugal	POR	Armenia	ARM	371235	5.3045654	6.1376419	9.1236582	8.4095135	0	0	0	0	0	0	0	0	0	0	0	0	0	0	0	0	0	0	0	0	4096.787858	0	0	0	3	19	78	-1	-2	-1	-1	-1	18172.63097	17834.64174	17641.15282	17864.77261	18894.09297	-0.526700946	0.291457195
371	255	Germany	GMY	Armenia	ARM	371255	245.60767	265.24673	280.60977	283.45752	145	64	105	0	456	45	227	0	0	0	0	0	0	0	0	0	0	0	0	0	#N/A	674	745	781	11517	21695	15515	-1	-2	-2	-1	-2	41463.56457	41177.44273	40769.1774	40772.16617	40861.25691	-0.393609985	0.279977233
371	290	Poland	POL	Armenia	ARM	371290	35.774815	41.809509	43.152245	47.260777	0	0	0	23	1	37	0	0	0	0	0	0	0	0	0	0	0	0	0	0	1825.144646	3067	2641	1914	1348	905	1941	-1	-2	-2	-1	-2	10858.64472	10390.00912	10043.89405	9947.25464	9957.780279	-0.316050612	0.28128455
371	305	Austria	AUS	Armenia	ARM	371305	47.708309	39.839355	57.429432	72.083702	0	0	0	24	44	75	58	0	0	0	0	0	0	0	0	0	0	0	0	0	2211.981914	164	99	87	181	654	589	-1	-2	-2	-1	-2	43807.27999	43983.89606	44137.83065	44456.32719	44541.92181	-0.333218682	0.276442093
371	310	Hungary	HUN	Armenia	ARM	371310	24.614153	17.649431	15.267521	18.544611	2	15	0	0	0	0	0	0	0	0	0	0	0	0	0	0	0	0	0	0	1795.412465	654	1059	943	813	770	75	-1	-2	-1	-1	-2	10722.6111	10342.45256	9871.815663	9654.980604	10023.27205	-0.432075373	0.208589136
371	316	Czech Republic	CZR	Armenia	ARM	371316	24.11628	20.402504	21.188314	19.819361	0	2	4	0	0	0	0	0	0	0	0	0	0	0	0	0	0	0	0	0	2130.714397	30	33	37	260	930	931	-1	-2	-2	-1	-2	17428.05904	16643.52021	16238.53971	16439.983	16851.83346	0.113141802	0.280386142
371	317	Slovakia	SLO	Armenia	ARM	371317	10.583261	8.1008406	8.8562756	9.5159378	0	0	0	0	0	0	0	0	0	0	0	0	0	0	0	0	0	0	0	0	1859.657335	12	13	15	45	105	164	-1	-2	-2	-1	-2	14847.48583	14273.05183	13951.49274	13810.93045	13780.92119	0	0.254432533
371	325	Italy	ITA	Armenia	ARM	371325	170.07414	168.96016	164.58183	179.97157	14	49	69	58	15	12	0	0	0	0	0	0	0	0	0	0	0	0	0	0	2106.494197	110	21	184	47	280	554	-1	-1	-1	-1	-1	30092.72851	29910.55016	30301.11576	31397.64412	32729.57598	-0.274866024	0.265639544
371	350	Greece	GRC	Armenia	ARM	371350	60.760429	28.934017	22.088367	15.525958	0	0	8	1	1	0	0	0	0	0	0	0	0	0	0	0	0	0	0	0	1409.616391	61	123	157	3459	7438	8769	-1	0	-2	0	-1	18782.84292	18780.23684	18664.38179	19342.1572	21230.4679	-0.165767102	0.266896057
371	352	Cyprus	CYP	Armenia	ARM	371352	3.4382446	2.3032241	1.6285239	1.842878	0	3	0	0	0	0	0	0	0	0	0	0	0	0	0	0	0	0	0	0	936.4105504	41	143	244	348	537	1037	-1	-1	-2	0	-2	23790.76406	23277.51853	23509.10677	25255.81026	26871.89183	-0.658080708	0.262081826
371	355	Bulgaria	BUL	Armenia	ARM	371355	102.21455	86.484085	68.301819	25.532598	0	0	0	0	0	2	2	0	0	0	0	0	0	0	0	0	0	0	0	0	1255.682623	857	894	916	908	4221	0	-1	-1	-1	-1	-1	3815.508123	3599.442157	3574.7945	3572.408228	3752.476332	-0.314990603	0.223072338
371	359	Moldova	MLD	Armenia	ARM	371359	1.7259157	1.41126	1.270178	3.573349	0	0	0	0	5	0	5	0	0	0	0	0	0	0	0	0	0	0	0	0	1221.823922	0	613	896	1318	1081	0	-1	-1	-1	0	0	-1818.237631	-1713.169668	-1693.420216	-1758.218092	-1523.213607	-0.140217447	0.156920326
371	360	Romania	ROM	Armenia	ARM	371360	105.08617	88.052788	118.08961	39.467705	1	0	0	0	0	0	0	0	0	0	0	0	0	0	0	0	0	0	0	0	1201.719245	6	5	4	3	8	0	-1	-1	-1	0	-1	5742.355396	5458.409027	5263.764395	5028.59403	5159.773014	-0.493164149	0.207068029
371	365	Russia	RUS	Armenia	ARM	371365	886.41962	1059.1497	1110.9	1094.3258	0	2	0	0	0	0	0	1	1	1	1	0	1	0	0	0	0	0	0	0	113.2365041	72835	84996	103733	151484	481328	493126	-1	1	1	2	1	7348.074441	7793.610449	8027.489727	8003.66735	7854.806228	-0.74784003	-0.130716168
371	368	Lithuania	LIT	Armenia	ARM	371368	2.1724639	1.911503	1.8961101	3.690908	0	0	0	0	0	0	1	0	0	0	0	0	0	0	0	0	0	0	0	0	1956.444834	0	0	0	895	684	431	-1	-2	-2	-1	-2	11550.30459	11237.33841	10721.24525	10195.70985	9737.706778	-0.530257476	0.266417366
371	369	Ukraine	UKR	Armenia	ARM	371369	232.64896	216.01503	226.57852	201.94347	0	0	1	0	4	0	2	0	0	0	0	0	0	0	0	0	0	0	0	0	720.2611937	18403	21959	25378	36498	52168	53193	-1	1	0	1	0	-970.6667292	-576.1947153	-428.1165891	-335.9896444	-128.2366136	-0.194715364	-0.053651969
371	370	Belarus	BLR	Armenia	ARM	371370	29.576004	33.588779	40.874832	31.031525	0	0	0	3	0	0	0	1	1	1	1	0	1	0	0	0	0	0	0	0	1500.092079	0	0	0	2912	2035	6074	-1	-1	0	0	-1	2377.654635	2734.045077	2742.656012	2774.875303	2885.643253	-0.13580929	-0.139622832
371	373	Azerbaijan	AZE	Armenia	ARM	371373	0.00845618	4.20E-05	0	0.000596	0	0	0	0	0	5	0	1	1	1	1	0	1	1	0	1	0	0	1	1	2.20E-12	152502	168047	165099	137027	89898	42596	-1	0	0	1	0	2320.514049	2422.870202	2490.120324	2330.350958	2504.268019	-0.461347011	-0.275208491
371	375	Finland	FIN	Armenia	ARM	371375	14.336589	19.743387	23.704699	28.5401	0	0	0	0	0	0	0	0	0	0	0	0	0	0	0	0	0	0	0	0	2411.406386	34	26	23	24	89	148	-1	-2	-2	-1	-2	41417.87148	41541.95203	42130.16836	42790.58272	43907.1289	-0.312793945	0.279880988
371	380	Sweden	SWD	Armenia	ARM	371380	21.392641	29.410023	23.340439	25.469774	34	0	21	4	0	1	0	0	0	0	0	0	0	0	0	0	0	0	0	0	2517.26783	466	105	101	99	448	888	-1	-2	-2	-1	-2	51367.11856	49861.96143	49134.88875	49030.12765	49795.0448	-0.23938256	0.302703331
371	385	Norway	NOR	Armenia	ARM	371385	1.0735366	1.453751	1.751048	1.507939	0	0	0	0	0	0	0	0	0	0	0	0	0	0	0	0	0	0	0	0	2971.55425	7	5	4	8	36	167	-1	-2	-2	-1	-2	85794.29669	85380.01443	84806.07297	85095.14224	84088.12903	-0.175578516	0.29483817
371	390	Denmark	DEN	Armenia	ARM	371390	6.2304811	6.4095249	5.5606828	6.1792202	0	0	4	8	6	0	0	0	0	0	0	0	0	0	0	0	0	0	0	0	2590.692762	13	208	149	127	569	744	-1	-2	-2	-1	-2	56204.02739	55770.64124	55199.62014	54997.79749	55308.65685	-0.120902792	0.294346058
371	395	Iceland	ICE	Armenia	ARM	371395	0.087179378	0.123718	0.163838	0.053741999	0	0	0	0	0	0	0	0	0	0	0	0	0	0	0	0	0	0	0	0	4424.401915	0	0	0	2	4	0	-1	0	-2	0	0	42055.75726	40777.68233	40537.0872	39173.55929	39108.2729	-0.146705404	0.263746477
371	552	Zimbabwe	ZIM	Armenia	ARM	371552	0.6275202	0.001734	9.480773	6.0356231	0	0	0	0	0	0	0	0	0	0	0	0	0	0	0	0	0	0	0	0	6249.503254	11	14	13	12	11	0	-1	0	0	1	0	-2981.95646	-2870.416508	-2770.60271	-2689.350745	-2527.06856	0	-0.063743078
371	666	Israel	ISR	Armenia	ARM	371666	27.40061	57.945339	53.868191	35.854015	0	0	0	0	0	1	0	0	0	0	0	0	0	0	0	0	0	0	0	0	1027.625431	1233	1466	2481	5685	10674	16509	-1	1	1	2	1	29321.44838	29254.12276	28974.73303	28295.52391	28357.57793	-0.388227337	0.217224493
371	701	Turkmenistan	TKM	Armenia	ARM	371701	25.460945	14.166418	2.6654429	1.192175	0	0	0	0	0	0	0	0	0	0	0	0	0	0	0	0	0	0	0	0	532.9403343	2552	3196	3698	4436	3252	7248	-1	0	0	1	0	3136.327481	2890.942387	2463.886667	2073.470457	1805.658963	-0.465607451	-0.352512382
371	900	Australia	AUL	Armenia	ARM	371900	4.0967054	4.5581698	6.2564211	9.0411968	0	0	0	0	0	0	0	0	0	0	0	0	0	0	0	0	0	0	0	0	9718.562658	214	484	234	375	887	1156	-1	-1	-2	-1	-2	50891.92911	50540.38915	50115.37441	49832.15045	49080.2008	0.016881745	0.286314295
372	2	United States of America	USA	Georgia	GRG	3722	245.91356	213.21774	254.44038	288.99747	0	0	0	0	0	0	0	0	0	0	0	0	0	0	0	0	0	0	0	0	7186.834526	10882	8942	3823	4198	14757	25310	0	0	0	1	1	47668.91602	46876.0278	46307.74824	46011.48696	45554.39173	0.140083433	0.081298354
372	20	Canada	CAN	Georgia	GRG	37220	14.991546	19.096523	19.892811	12.044796	0	0	0	0	0	11	0	0	0	0	0	0	0	0	0	0	0	0	0	0	5394.520099	1005	845	699	699	795	1781	0	-1	-1	-1	-1	46138.91582	46213.51066	45719.57277	45252.8139	45234.82266	0.202936677	0.076044608
372	135	Peru	PER	Georgia	GRG	372135	0.001783901	0.084748931	0.17837311	0.30704314	0	0	0	0	0	0	0	0	0	0	0	0	0	0	0	0	0	0	0	0	11833.63062	1	1	0	0	0	0	0	1	1	1	0	1965.39839	1970.836959	2130.766049	2049.556174	2049.269034	-0.053033557	0.026822495
372	140	Brazil	BRA	Georgia	GRG	372140	110.16244	120.08948	99.393402	108.84206	0	0	0	0	0	0	0	0	0	0	0	0	0	0	0	0	0	0	0	0	9240.396261	19	14	10	6	32	129	0	2	2	2	2	7242.74192	7899.374917	8162.528781	8095.375765	8233.275477	-0.12586439	0.069820793
372	160	Argentina	ARG	Georgia	GRG	372160	8.3471212	9.5698709	16.828337	8.7795668	0	0	0	0	0	0	0	0	0	0	0	0	0	0	0	0	0	0	0	0	12219.13709	26	20	15	2	2	74	0	1	0	-1	0	6532.511085	6483.056736	7077.488661	7088.593676	7559.951148	-0.041301113	0.024203487
372	165	Uruguay	URU	Georgia	GRG	372165	0.40570039	2.7727108	1.9501424	1.3637134	0	0	0	0	0	0	0	0	0	0	0	0	0	0	0	0	0	0	0	0	12646.90501	3	3	2	1	0	1	0	-1	-1	-1	-1	9974.755165	10005.16242	9833.906369	9443.588001	9292.636242	-0.105570263	0.07401559
372	205	Ireland	IRE	Georgia	GRG	372205	10.421865	10.736726	11.101102	9.7590456	0	5	0	0	0	0	3	0	0	0	0	0	0	0	0	0	0	0	0	0	3512.902343	4	5	9	11	150	366	0	-1	-1	-1	-1	61280.5325	48117.26238	44477.82231	44237.21143	45124.99363	-0.01777082	0.070458894
372	210	Netherlands	NTH	Georgia	GRG	372210	133.226	142.71837	124.27214	148.61613	0	0	0	0	0	0	0	0	0	0	0	0	0	0	0	0	0	0	0	0	2625.578962	2	2	5	12	113	941	0	-1	-1	-1	-1	47289.02224	46648.51995	46339.08456	46746.28206	47720.19435	0.179895652	0.072835286
372	211	Belgium	BEL	Georgia	GRG	372211	51.869114	67.275948	63.627586	68.616035	0	15	3	7	7	0	5	0	0	0	0	0	0	0	0	0	0	0	0	0	2649.553297	543	246	91	82	254	416	0	-1	-1	-1	-1	41212.28906	40734.06899	40416.80179	40826.63876	41337.62713	0.252553989	0.072886531
372	220	France	FRN	Georgia	GRG	372220	97.348289	106.17874	164.61224	130.49962	185	112	143	180	142	96	48	0	0	0	0	0	0	0	0	0	0	0	0	0	2469.51189	9140	914	2012	264	15420	1156	0	0	-1	0	0	37733.2508	37493.40773	37634.71976	37757.51183	38131.26147	0.223943719	0.099343925
372	225	Switzerland	SWZ	Georgia	GRG	372225	49.709579	72.502464	58.7155	61.007286	15	13	4	0	5	4	0	0	0	0	0	0	0	0	0	0	0	0	0	0	2342.271073	137	34	95	94	426	373	0	-1	-1	-1	-1	71612.90511	71948.29311	71594.55623	71297.36635	71560.9818	0.229152878	0.085953972
372	230	Spain	SPN	Georgia	GRG	372230	82.175026	88.305748	89.321121	90.268288	0	0	0	0	0	0	0	0	0	0	0	0	0	0	0	0	0	0	0	0	2976.605779	0	0	0	58	1341	10702	0	0	-1	0	0	26496.45571	25644.44551	25374.35941	25945.32246	27102.09874	-0.11701297	0.061859814
372	235	Portugal	POR	Georgia	GRG	372235	4.7241836	7.2501545	23.138071	36.867149	0	0	0	0	0	1	0	0	0	0	0	0	0	0	0	0	0	0	0	0	3754.629459	0	2	4	15	105	199	0	-1	0	-1	0	17999.99861	17683.02862	17595.61227	17884.82981	18940.40329	-0.262405942	0.081633774
372	255	Germany	GMY	Georgia	GRG	372255	480.58786	541.89667	449.28735	465.91565	34	17	10	0	97	71	91	0	0	0	0	0	0	0	0	0	0	0	0	0	#N/A	3149	3320	3324	60148	75104	18164	0	-1	-1	-1	-1	41290.93221	41025.82961	40723.63686	40792.22337	40907.56723	-0.129314981	0.070153812
372	290	Poland	POL	Georgia	GRG	372290	63.05175	85.816513	88.800316	93.896973	2	0	0	57	0	3	0	0	0	0	0	0	0	0	0	0	0	0	0	0	1439.132893	1249	1076	784	558	384	465	0	-1	-1	-1	-1	10686.01237	10238.396	9998.35351	9967.31184	10004.0906	-0.051755608	0.071461129
372	305	Austria	AUS	Georgia	GRG	372305	78.02626	82.6688	61.364407	72.080902	0	0	0	0	45	44	76	0	0	0	0	0	0	0	0	0	0	0	0	0	1843.938267	108	138	50	252	332	659	0	-1	-1	-1	-1	43634.64763	43832.28294	44092.29011	44476.38439	44588.23213	-0.068923678	0.066618672
372	310	Hungary	HUN	Georgia	GRG	372310	34.387135	53.029652	50.599274	59.819283	5	11	0	0	1	0	0	0	0	0	0	0	0	0	0	0	0	0	0	0	1422.5325	279	447	398	343	325	78	0	-1	0	-1	-1	10549.97874	10190.83943	9826.275118	9675.037804	10069.58238	-0.167780369	-0.001234285
372	316	Czech Republic	CZR	Georgia	GRG	372316	91.854706	82.881935	75.853325	67.103119	0	0	0	7	4	0	0	0	0	0	0	0	0	0	0	0	0	0	0	0	1752.996196	54	59	66	464	361	362	0	-1	-1	-1	-1	17255.42668	16491.90708	16192.99917	16460.0402	16898.14378	0.377436806	0.070562721
372	325	Italy	ITA	Georgia	GRG	372325	184.86768	270.98636	220.62741	221.69592	71	58	21	19	1	5	0	0	0	0	0	0	0	0	0	0	0	0	0	0	1817.842653	153	27	256	54	318	1316	0	0	0	-1	0	29920.09615	29758.93704	30255.57521	31417.70132	32775.8863	-0.01057102	0.055816123
372	350	Greece	GRC	Georgia	GRG	372350	61.905571	50.949242	59.500576	117.53091	0	2	180	53	18	0	0	0	0	0	0	0	0	0	0	0	0	0	0	0	1120.270525	171	362	428	10215	21977	41817	0	1	-1	0	0	18610.21057	18628.62372	18618.84124	19362.2144	21276.77823	0.098527902	0.057072636
372	352	Cyprus	CYP	Georgia	GRG	372352	1.1070257	4.6444364	4.9455476	3.543617	0	0	0	0	0	0	4	0	0	0	0	0	0	0	0	0	0	0	0	0	885.7253998	73	254	434	619	6945	13497	0	0	-1	0	-1	23618.1317	23125.90541	23463.56623	25275.86746	26918.20215	-0.393785704	0.052258405
372	355	Bulgaria	BUL	Georgia	GRG	372355	255.55327	271.4754	200.0199	209.77359	0	0	0	0	1	2	0	0	0	0	0	0	0	0	0	0	0	0	0	0	922.7952304	77	80	82	81	379	0	0	0	0	-1	0	3642.875764	3447.829035	3529.253955	3592.465428	3798.786655	-0.050695599	0.013248917
372	359	Moldova	MLD	Georgia	GRG	372359	6.2067227	10.104764	12.546924	13.695848	0	0	0	0	0	0	3	0	0	0	0	0	0	0	0	0	0	0	0	0	848.2262201	0	0	0	7882	6463	0	0	0	0	0	1	-1990.869989	-1864.78279	-1738.96076	-1738.160891	-1476.903283	0.124077557	-0.052903095
372	360	Romania	ROM	Georgia	GRG	372360	188.30821	258.97726	323.27078	311.40054	0	2	0	0	0	0	0	0	0	0	0	0	0	0	0	0	0	0	0	0	847.3066187	11	10	7	5	14	0	0	0	0	0	0	5569.723037	5306.795904	5218.22385	5048.65123	5206.083338	-0.228869145	-0.002755392
372	365	Russia	RUS	Georgia	GRG	372365	389.71164	473.79681	589.41949	576.76624	0	0	0	0	0	0	149	0	0	0	0	0	0	0	0	0	0	0	1	1	0	0	223261	289412	423040	628973	644390	0	2	2	2	2	7175.442082	7641.997327	7981.949183	8023.72455	7901.116552	-0.483545026	-0.340539589
372	366	Estonia	EST	Georgia	GRG	372366	4.7778482	9.0079002	5.9191647	5.4012628	3	0	0	0	0	0	0	0	0	0	0	0	0	0	0	0	0	0	0	0	1792.188052	0	0	0	2328	1586	0	0	-1	-1	-1	0	13634.32567	13501.97077	13199.31757	13069.52638	12579.17976	-0.087730181	0.086010633
372	368	Lithuania	LIT	Georgia	GRG	372368	39.483463	50.893658	36.9151	44.834053	0	0	0	1	0	0	0	0	0	0	0	0	0	0	0	0	0	0	0	0	1573.549579	0	0	0	2235	900	568	0	-1	-1	-1	-1	11377.67223	11085.72528	10675.70471	10215.76705	9784.017102	-0.265962472	0.056593945
372	369	Ukraine	UKR	Georgia	GRG	372369	705.58063	597.09955	602.36078	546.138	0	0	0	0	0	0	0	0	0	0	0	0	0	0	0	0	0	0	5	1	337.3212213	0	47711	53300	79571	71015	72410	0	2	1	1	1	-1143.299088	-727.8078377	-473.6571336	-315.9324444	-81.92628993	0.06957964	-0.26347539
372	370	Belarus	BLR	Georgia	GRG	372370	30.430037	34.523647	20.834757	21.157206	0	0	0	0	0	0	0	0	0	0	0	0	0	0	0	0	0	0	0	0	1116.682762	0	0	0	14141	9882	1807	0	0	1	0	0	2205.022276	2582.431955	2697.115467	2794.932503	2931.953576	0.128485714	-0.349446253
372	371	Armenia	ARM	Georgia	GRG	372371	59.086464	70.405434	182.0049	208.68105	0	0	0	0	0	0	3	0	0	0	0	0	0	0	0	0	0	0	1	1	0	0	69672	66870	60756	66796	75792	0	1	1	0	1	-172.6323587	-151.6131224	-45.5405445	20.05720002	46.31032367	0.264295004	-0.209823421
372	375	Finland	FIN	Georgia	GRG	372375	16.834461	20.351276	15.579157	17.357773	0	0	0	1	0	2	0	0	0	0	0	0	0	0	0	0	0	0	0	0	2059.549272	17	22	30	14	47	74	0	-1	-1	-1	-1	41245.23912	41390.3389	42084.62781	42810.63992	43953.43922	-0.048498941	0.070057567
372	380	Sweden	SWD	Georgia	GRG	372380	17.020134	16.977608	14.166773	10.380583	20	0	3	0	0	4	8	0	0	0	0	0	0	0	0	0	0	0	0	0	2134.157898	180	41	39	38	174	385	0	-1	-1	-1	-1	51194.4862	49710.3483	49089.34821	49050.18485	49841.35513	0.024912444	0.09287991
372	385	Norway	NOR	Georgia	GRG	372385	7.2787476	10.339841	11.648561	10.263817	2	0	0	0	0	0	0	0	0	0	0	0	0	0	0	0	0	0	0	0	2587.080157	3	3	2	2	18	141	0	-1	-1	-1	-1	85621.66434	85228.40131	84760.53243	85115.19944	84134.43935	0.088716488	0.085014749
372	390	Denmark	DEN	Georgia	GRG	372390	11.318898	25.000717	13.080425	12.69853	0	0	0	1	0	0	0	0	0	0	0	0	0	0	0	0	0	0	0	0	2203.320224	69	41	29	24	110	158	0	-1	-1	-1	-1	56031.39503	55619.02812	55154.0796	55017.85469	55354.96718	0.143392212	0.084522637
581	434	Benin	BEN	Comoros	COM	581434	0	0	0	0	0	0	0	0	0	0	0	1	1	1	1	0	1	0	0	0	0	0	0	0	4902.19803	1	2	2	3	5	0	1	0	1	0	0	46.03036843	40.04091184	9.231239268	-15.66265425	-26.34106576	0.001213554	0.132725003
372	705	Kazakhstan	KZK	Georgia	GRG	372705	70.59008	131.75095	55.25787	35.184986	0	0	0	0	0	0	0	0	0	0	0	0	0	0	0	0	0	0	0	0	412.490701	0	14363	30365	44485	35075	2635	0	1	1	1	1	6647.526624	6793.732855	6734.925809	6454.142931	6383.201891	0	-0.385510676
372	900	Australia	AUL	Georgia	GRG	372900	13.243827	21.130388	26.843367	0.97255766	0	4	1	3	0	0	0	0	0	0	0	0	0	0	0	0	0	0	0	0	9838.966296	283	638	309	1345	307	420	0	0	-1	-1	-1	50719.29675	50388.77603	50069.83386	49852.20765	49126.51113	0.281176749	0.076490874
373	2	United States of America	USA	Azerbaijan	AZE	3732	630.50409	715.815	376.76471	1181.3628	0	0	0	0	0	0	0	0	0	0	0	0	0	0	0	0	0	0	0	0	7291.352343	45173	38390	48042	17434	33627	9689	-1	-1	-1	0	0	45521.03433	44604.77072	43863.16846	43661.07881	43003.81339	0.33713544	0.566330266
373	20	Canada	CAN	Azerbaijan	AZE	37320	16.517	32.584	14.5439	47.392761	0	0	0	0	0	0	0	0	0	0	0	0	0	0	0	0	0	0	0	0	5667.301983	1395	1174	970	970	1104	2631	-1	-2	-2	-2	-2	43991.03413	43942.25358	43274.99299	42902.40574	42684.24431	0.399988684	0.56107652
373	130	Ecuador	ECU	Azerbaijan	AZE	373130	24.201099	16.459499	8.6534996	4.6247139	0	0	0	0	0	0	0	0	0	0	0	0	0	0	0	0	0	0	0	0	12503.57084	0	0	0	0	0	3	-1	-1	-1	-1	-1	-750.485408	-683.5374968	-767.0288322	-679.759269	-827.5225704	0.062897656	0.43314659
373	155	Chile	CHL	Azerbaijan	AZE	373155	0.7374	0.40599999	1.2941	1.4932109	0	0	0	0	0	0	0	0	0	0	0	0	0	0	0	0	0	0	0	0	13296.90961	8	5	3	3	0	0	-1	-1	-1	-1	-1	8543.474461	8356.782769	8285.820321	8143.585555	7614.161513	0.176659267	0.540412279
373	210	Netherlands	NTH	Azerbaijan	AZE	373210	141.1738	150.08611	180.9872	306.74493	0	0	0	0	0	0	0	0	0	0	0	0	0	0	0	0	0	0	0	0	3100.578332	0	6	16	47	423	2821	-1	-2	-2	-2	-2	45141.14055	44377.26287	43894.50478	44395.8739	45169.61601	0.376947659	0.557867198
373	211	Belgium	BEL	Azerbaijan	AZE	373211	56.840199	57.542301	68.611099	114.94954	0	44	0	16	0	3	0	0	0	0	0	0	0	0	0	0	0	0	0	0	3124.754544	28	13	5	4	13	111	-1	-2	-2	-2	-2	39064.40737	38462.81191	37972.22201	38476.2306	38787.04879	0.449605996	0.557918443
373	212	Luxembourg	LUX	Azerbaijan	AZE	373212	27.755699	14.4436	14.993	12.69264	1	0	2	0	0	0	0	0	0	0	0	0	0	0	0	0	0	0	0	0	3112.537057	0	0	0	3	4	5	-1	0	-2	0	0	100918.9273	99729.91355	97427.91526	95842.21863	98356.36467	0	-0.385043316
373	220	France	FRN	Azerbaijan	AZE	373220	608.85712	185.83479	425.43729	261.582	110	45	62	142	122	206	145	0	0	0	0	0	0	0	0	0	0	0	0	0	2923.87453	226	23	45	7	382	350	-1	-1	-2	-1	-1	35585.36911	35222.15065	35190.13998	35407.10367	35580.68313	0.420995726	0.584375837
373	225	Switzerland	SWZ	Azerbaijan	AZE	373225	180.68761	133.7504	159.6004	147.20036	6	5	9	0	0	3	0	0	0	0	0	0	0	0	0	0	0	0	0	0	2811.723514	7	12	5	39	177	152	-1	-2	-2	-2	-2	69465.02342	69677.03603	69149.97645	68946.95819	69010.40346	0.426204885	0.570985884
373	255	Germany	GMY	Azerbaijan	AZE	373255	845.29102	779.97119	823.02441	865.1936	141	4	85	0	207	42	263	0	0	0	0	0	0	0	0	0	0	0	0	0	#N/A	73	78	81	1305	2055	23265	-1	-2	-2	-2	-2	39143.05052	38754.57253	38279.05708	38441.81521	38356.98889	0.067737026	0.555185724
373	290	Poland	POL	Azerbaijan	AZE	373290	119.5167	45.255699	46.4758	107.67396	0	0	0	0	0	1	0	0	0	0	0	0	0	0	0	0	0	0	0	0	1911.219709	967	833	607	432	298	358	-1	-2	-2	-2	-2	8538.130676	7967.13892	7553.773731	7616.903682	7453.51226	0.145296399	0.556493041
373	305	Austria	AUS	Azerbaijan	AZE	373305	93.583099	124.6025	89.269402	118.76761	0	0	0	7	11	26	61	0	0	0	0	0	0	0	0	0	0	0	0	0	2317.141168	31	7	17	13	140	196	-1	-2	-2	-2	-2	41486.76594	41561.02586	41647.71033	42125.97623	42037.65379	0.128128329	0.551650584
373	310	Hungary	HUN	Azerbaijan	AZE	373310	36.749599	23.709999	33.0536	54.83559	0	1	2	6	0	0	0	0	0	0	0	0	0	0	0	0	0	0	0	0	1896.944602	60	155	141	123	117	19	-1	-2	-1	-2	-2	8402.097054	7919.582355	7381.695339	7324.629646	7519.004034	0.029271638	0.483797627
[truncated: 36,201 more rows]
[truncated: 43 more columns]
